# Supplementary material for: Exploring the Effects of Teas with Different Fermentation Levels and Black Coffee on the Body via the Urine Proteome
Source: Nutrients. 2026 Jan 21;18(2):343. doi: 10.3390/nu18020343 (PMC12845137; doi:10.3390/nu18020343)
Supplement: Supplementary file 1 [file nutrients-18-00343-s001.zip]

Archive with 9 entries (9 files):
- Table S1. Total proteins identified in the experiment..xlsx
- Table S2. Results of randomized grouping tests with before-and-after comparisons..xlsx
- Table S3. Results of randomized grouping tests with between-group comparisons..xlsx
- Table S4. Differential proteins identified by before-and-after comparisons..xlsx
- Table S5. Biological process enrichment analysis of differential proteins identified by before-and-after comparisons..xlsx
- Table S6. KEGG pathway enrichment analysis of differential proteins identified by before-and-after comparisons..xlsx
- Table S7. Differential proteins identified by between-group comparisons..xlsx
- Table S8. Biological process enrichment analysis of differential proteins identified by between-group comparisons..xlsx
- Table S9. KEGG pathway enrichment analysis of differential proteins identified by between-group comparisons..xlsx
