# Supplementary material for: Exploring the Effects of Teas with Different Fermentation Levels and Black Coffee on the Body via the Urine Proteome
Source: Nutrients. 2026 Jan 21;18(2):343. doi: 10.3390/nu18020343 (PMC12845137; doi:10.3390/nu18020343)
Supplement: Supplementary file 1 [file nutrients-18-00343-s001.zip › Table S1. Total proteins identified in the experiment..xlsx]

## Sheet: Sheet1
PG.ProteinAccessions	G1	G2	G3	G4	G5	O1	O2	O3	O4	O5	B1	B2	B3	B4	B5	P1	P2	P3	P4	P5	Co1	Co2	Co3	Co4	Co5	C1	C2	C3	C4	C5	G6	G7	G8	G9	G10	O6	O7	O8	O9	O10	B6	B7	B8	B9	B10	P6	P7	P8	P9
A0A088DKH8	1272.51	1569.01	302.056	544.66	1339.65	626.551	778.486	1260.61	538.165	1345.19	2181.89	1394.42	2402.24	1425.99	288.105	1642.9	1224.13	889.339	2325.71	1883.04	1296.59	1093.2	1250.22	1292	358.497	162.898	0	1337.39	283.618	6999.43	415.73	376.075	101.162	0	8042.58	179.481	836.248	1658.34	0.803894	610.578	0	0	1774.59	41.8892	477.238	293.87	0	0	113.217
A0A096MIU6	8249.27	8207.18	4315.9	4683.57	4356.65	7080.46	3994.11	5594.97	6565.14	8527.55	6900.12	7855.47	8538.26	10102.1	3668.25	4731.05	6864.4	5735.16	10673.6	14293.4	9405.48	8018.7	7674.31	10191.5	7574.57	6730.42	3829.2	9497.34	3239.32	30116.1	5455.8	2969.08	4862.28	5076.1	6725.07	5855.86	3661.38	7337.56	3652.77	3956.47	2790.55	2840.76	9737.31	4808.6	8528.27	2511.18	2472.59	2782.24	3161.81
A0A096MIY5	0	0	0	0	0	0	2763.01	286.673	0	0	0	0	0	0	2154.88	0	0	0	0	0	0	0	0	0	0	0	0	0	0	2837.74	0	0	0	0	0	0	0	0	0	860.837	0	0	0	0	0	0	0	0	0
A0A096MIZ0	63.4956	370.481	165.133	549.175	0	797.349	225.785	991.5	37.0742	213.026	373.242	43.3373	0	525.663	388.235	1021.42	158.715	924.104	103.828	118.73	492.525	126.395	278.682	967.166	57.8348	419.416	394.295	148.517	0	1167.96	0	0	296.492	709.201	0	910.818	164.58	405.892	0	0	57.5917	0	797.207	199.785	0	113.867	0	0	0
A0A096MJ04	941.294	3280.72	2202.47	1761.24	1810.29	7204.37	2191.36	4584.4	4165.09	3756.51	1262.09	2504.95	436.504	1158.14	3940.28	382.508	3272.43	2979.61	1303.1	240.602	2022.92	2567.23	3931.86	3954.83	3200.45	7021.27	1014.79	1765.15	6362.76	0	1231.86	4481.59	3275.7	1677.77	0	3796.87	2183.67	1418.9	3039.95	4277.92	1249.52	5122.73	1389.93	2957.57	1556.5	1073.55	3689.78	2049.65	3108.05
A0A096MJ36	14612	9493.39	977.779	14955.7	7276.17	5095.06	4037.24	1762.61	2736.38	3667.81	13364.4	11406.7	4869.07	10027	3557.45	9027.01	5214.23	6537.52	15295.7	18819.4	12463.8	12555	3624.44	6782.45	8412.78	8006.72	1915.74	9543.05	6001.21	39967.8	7417.86	9487.96	9160.07	11364.3	48852	5922.76	8609.96	5958.4	7759.91	9805.77	11955.3	11506.9	10047.3	13063.1	19105.9	9477.24	12380	9891.4	9727.68
A0A096MJ41	5468.03	3745.61	2106.57	4266.83	2946.34	6634.41	5532.08	7230.94	4278.28	4173.32	3528.71	4705.66	4884.42	6304.12	5384.09	2217.78	5427	3367.65	4729.8	5533.53	1619.46	6713.43	4151.63	4580.69	4489.94	4566.97	1981.37	3030.76	1575.63	3340.52	4200.81	4996.13	2983.89	4874.94	4566.13	4393.33	4531.85	3177.73	4490.57	5120.18	5494.15	3959.24	4053.74	4842.07	5283.71	5171.16	3804.18	4783.88	5888.09
A0A096MJ68	7305.6	1451.32	0	0	7213.06	1595.9	413.878	2095.31	5334.14	1643.59	1924.11	2125.2	5746.82	2182.02	4344.4	3165.9	4708.52	0	1727.73	17236.2	1558.23	1907.63	2433.8	1634.52	1174.11	1617.22	4326.37	1684.46	355.036	7694.47	7374.14	1113.51	2703.79	1356.17	9668.13	9742.89	2045.75	4287.56	10269.8	673.156	5214.4	4921.73	2277.26	6155.47	3106.6	2653.91	2200.53	2023.36	334.473
A0A096MJ90	4410.73	13800.1	7942.03	8393.67	6269.81	5705.28	15330.2	7445.61	9543.51	8977.75	7277.73	9332.55	11156.9	8959.87	8131.51	17441.9	5727.19	7987.04	12234.7	30656	11672.1	10740.9	10904.4	5783.73	8270.08	8303.79	12667.3	8666.44	13623.6	33640.4	6631.39	3712.86	4065.24	4467.9	25221.9	4324.6	9875.5	13173.1	4839.53	2627.12	4589.94	5550.38	7522.56	7205.59	4839	5002.2	3252.85	3531.96	5010.98
A0A096MJP5	31827	37340.4	21388	25058.2	27662.3	13482.5	18039.2	16427.2	28132.9	23812.1	43152.3	23511.5	48132.3	37686.3	23006.2	40391	26379.4	24658.2	38505.6	56471.4	28832.8	38514.9	33880.3	33781.8	14679.7	25452.4	25246.3	22116.1	22795.2	116933	25310.6	24098	25835.4	19369.4	59062.5	24612	20684.2	35364.5	24010.3	22111.6	34495.1	19520.5	36142.9	26554.4	29961.6	19393.2	20557.5	18865	27639.8
A0A096MK10	7915.69	13750.7	11647.8	11494.7	7936.19	11272.1	9297.06	7669.07	11895.1	10480.3	11955.1	11323.8	15980.1	12883.5	14409.1	22720.5	12202.6	11910	18137.3	25355.7	21819.7	13039.1	13607	10682.4	14115.6	12114.3	12469.5	15537.1	9628.92	46809.9	9530.43	16359.1	11710.6	16672	41275.9	16246.7	10695	16573	11879.4	11680	17479.6	16095.5	11756.8	12868.7	11384.9	11685.2	17041.4	17021.5	12977
A0A096MK15	504.837	162.969	303.037	254.124	468.375	45.0037	215.67	543.982	468.115	413.432	1093.98	592.638	489.941	204.214	0	137.967	641.416	446.026	186.418	192.382	0	279.347	0	232.755	64.1697	72.3558	355.988	178.302	0	0	0	298.149	0	683.742	0	0	1003.33	0	0	358.091	231.133	0	201.74	0	0	0	0	0	0
A0A096MK30	53184.2	54873.1	64731.9	54332.9	105685	367859	138202	216110	36287.4	68720.6	43614.4	42617.9	56231.2	63286.5	175038	50913.2	113478	56282	19248.5	46436.1	140038	36957.5	27822.4	45809.3	31594.1	60953.2	22694.5	42943.8	37318.2	23736.9	49584.8	61052.9	76188.2	49728.9	38535.7	172405	45363.2	133098	62931.2	63545.2	25130.4	51269.3	64897.8	90951.5	60031.3	31997.7	137089	44034.6	49296.9
A0A096MKH2	7395.48	6320.97	5360.33	9824.59	10837	13135.7	7947.82	23533.1	5205.43	14022.7	12404.2	7242.95	3556.85	9948.35	6335.05	14759.1	12351.9	9929.22	5250.27	0	17810.5	1727.91	4783.51	5304.03	7000.34	5212.62	6524.05	4483.84	3521.74	0	1938.15	3660.65	3152.52	8432.77	0	9260.53	6806.84	10470	1321.92	2359.81	451.35	4188.09	8030.05	2714.76	7040.09	1035.9	4857.21	4791.42	4288.88
A0A096P6L8	728317	820993	624885	677459	668066	475311	661698	459464	768385	751460	772053	631536	820757	755475	715625	1.25316e+06	759825	759856	921510	998096	1.16481e+06	724764	872946	834866	837156	795644	766711	751524	734698	1.12956e+06	661960	853552	586996	536198	863525	565808	570782	704300	657829	694077	669808	649191	716091	579072	715272	586622	655696	612320	783129
A0A0A0MXT4	8856.42	14144.3	15042.6	22409.6	26556.3	99763.5	24029.8	119634	7709.38	30920.6	26835.2	58203.2	17578.1	24468.6	28452.1	34660.9	26522.5	22976.1	25955.8	12100.3	73135.2	10766.8	13258.9	13785.7	15040.7	22004.1	15474.5	14921.9	16581.5	54754.5	13137.9	20858.9	98346.9	27580	12137.7	88153.9	28286.1	83430.9	11706.9	23182.2	23217.1	22173.1	33178.8	24747.6	20275	12012.7	47108.5	15035.7	9050.5
A0A0A0MXX5	260.407	1007.28	991.274	2939.77	1321.64	10470.8	2750.05	3728.32	926.502	1254.78	1848.22	2520.12	805.461	3729.8	2816.37	0	2434.34	1010.73	0	0	1616.16	440.172	289.797	1315.25	836.443	1393.96	673.106	677.743	830.808	0	132.438	398.63	347.629	184.127	0	2274.05	1094.74	1396.56	531.843	244.096	96.3103	106.889	547.218	1441.12	748.576	0	845.996	0	0
A0A0A0MXY3	0	102.63	441.501	0	0	1912.56	0	1152.89	0	188.054	184.602	118.219	111.812	157.182	0	0	837.511	0	52.6879	0	0	225.806	0	126.451	0	0	0	0	0	0	121.502	160.09	71.6516	0	0	979.442	0	0	0	192.054	0	0	0	805.698	165.759	0	1219.27	370.127	267.327
A0A0A0MY09	1904.72	1929.35	1289.74	410.037	1935.17	1940.51	1800.88	3060.18	1632.59	1263.77	1304.17	785.736	1465.95	191.135	2769.42	254.143	3540.6	1816.88	1017.19	0	280.386	1500.29	1642.14	2600.23	2072.39	2219.98	1475.55	1866.71	1184.4	0	2000.33	1497	3402.43	1791.91	0	1629.8	1337.91	0	1447.76	1141.92	1317.55	2826.53	992.137	2792.65	1456.86	786.193	4212.94	337.126	5624.1
A0A0A0MY22	66971.7	55290.4	63063.8	58798.3	55301	55991	88725.4	61657.5	52273.7	56194.9	63212.1	45221.1	60957.7	51343	40441.6	118186	50677.1	59266.2	62303.9	126357	75834.9	59765.6	58205.4	50448.8	61254.6	36166.4	40829.5	55893.1	47759.8	183789	50108.3	40820.1	51093.4	54496.3	140387	48077.5	47160.6	61727.9	40390.4	42855.9	57283.2	46562	45798.6	40521.4	55533.2	62549.3	49317.2	55183.2	45285.6
A0A0A0MY31	0	1361.85	3573.01	8185.32	0	11888	15874.5	0	0	0	13189.2	4507.15	0	11614.2	9432.65	0	569.265	3908.06	213.547	0	0	5163.16	0	3121.36	0	2899.37	0	797.535	1967.56	0	0	449.805	1258.97	0	0	0	0	0	0	263.198	0	0	338.743	2135.38	4631.93	0	178.943	0	4317.55
A0A0G2JSG6	0	682.9	358.198	10867.1	3830.31	9220.69	16383.8	1200.35	1828.98	727.353	15376.5	4603.49	163.841	31328.2	15277.1	435.196	974.221	2223.28	62.2174	0	0	1973.43	0	2510.33	340.712	3451.28	0	537.827	2165.97	0	0	628.262	1162.42	1679.08	0	241.694	2296.56	0	85.205	2820.8	978.923	0	0	3622.62	5316.97	2437.11	0	0	1764.92
A0A0G2JSH5	462641	281.524	984678	723409	934805	996675	1.17188e+06	2060935	2643.4	1.00547e+06	1.14288e+06	798.551	1.17546e+06	532829	853467	1.29453e+06	975436	1835.3	684.79	0	627314	261.308	862080	622116	1.1973e+06	1.67508e+06	814561	3194.15	854530	0	567308	137.85	1.75938e+06	825879	257968	981540	842568	625171	351.172	876382	1.12214e+06	805.437	1.99449e+06	741760	1.0375e+06	1.00453e+06	1.2028e+06	4268.19	265.676
A0A0G2JSH9	5413.04	4663.03	9597.45	11388.3	5856.83	19209.6	11568.8	9761.84	3443.13	4486.18	7024.26	10445.3	6940.91	7986.55	8236.56	3347.54	8307.17	7164.97	5372.9	5717.68	3373.34	6189.44	4804.1	6410.18	6131.69	7961.34	4041.6	5354.37	4928.19	494.777	5427.65	4752.21	6905.93	4201.48	0	9424.95	2913.35	3189.08	3736.84	4496.27	2966.67	4423.58	5408.06	5342.62	6813.89	4796.56	7404.2	5346.11	6692.88
A0A0G2JSI1	2906.59	2508.05	4482.08	5029.65	5538.64	12731.3	5912.04	10652.4	2894.11	2889.96	2311.82	2259.21	1762.16	3004.13	9169.99	3320.72	3786.1	2500.59	472.063	758.768	4549.44	1364.29	1575.07	4250.77	3374.86	4578.39	2257.72	1478.34	2167.83	0	3164.64	4740.23	2486.17	2651.28	0	5687.49	7351.9	4545.3	2559.02	4952.17	132.813	2736.71	3488.18	5216.8	4031.67	2903.38	5743.39	3111.23	2850.07
A0A0G2JSI4	24495	36568	29389	22556.6	22829.2	28434.8	25733.8	26104.9	30372.1	31425.3	28429.7	29081.8	35804.8	28151	30130	54021.9	32080.9	27862.8	43753.3	67348	43120.9	28798.1	32736.5	33622.6	20274.5	29427.1	24591.6	32209.4	26684.9	104242	25510.9	25621.9	28047.8	24135	79182.4	35688.3	25232.8	45494.5	31817.7	22628.2	27365.7	28790.2	34672.7	25719.9	34463.6	30534.8	29482.3	26934.9	24803.1
A0A0G2JSI5	0	0	0	0.481847	0	0	0	161.894	0	0	0	0	0	0	0	0	0	0	0	0	0	0	271.246	0	0	0	659.424	0	435.003	0	0	0	0	0	0	0	0	0	0	1269.09	0	0	0	195.864	0	168.836	0	0	0
A0A0G2JSI6	0	0	0	0	0	0	20.0082	0	17.4617	0	0	0	0	0	1067.45	0	0	0	0	0	0	0	0	0	0	0	0	0	0	20267.3	0	0	0	0	0	0	0	0	0	0	0	0	0	0	0	0	0	0	0
A0A0G2JSJ2	11574.3	18806.2	10699	8158.06	18344.5	24904	14766.3	16436.2	10209.9	13388.1	13328.5	10568	15445	11553	16103.2	1188.3	14674.5	10658.9	14971.4	1814.57	6035.92	10951	5439.76	12877.5	5262.19	14121.7	3445.01	5952.99	3784.74	22345.5	10459	11164.4	12176.8	4707.26	8082.56	15054.5	5529.34	4754.99	8918.21	11963.6	9718.44	6795.64	15154.9	12902.5	12703.1	8199.92	13410	12175.1	14102.6
A0A0G2JSJ5	74692.2	70461.1	77985.1	88003.4	94866.4	83670.2	74947.4	60466.9	90135.4	79599.9	79126	89575	66951.3	103923	97461.7	67216.9	90723.3	79580.1	70008.2	37423.2	60914.3	72870.1	79095.6	85352.7	82601.9	81442.9	89535.3	74436.7	91732.4	27800.1	81818.9	76432	69938.2	63288.1	26778.7	76471.9	68473.6	51132.1	72928.5	67662.3	69752.9	67005.8	65330.7	85544.7	52266.7	77429.3	75348.8	83001.1	81931.8
A0A0G2JSJ7	101485	57587.1	64132.3	71539.4	89563	28493.1	33137.1	51737.4	62872.3	44461.6	73822.8	55871	74826.3	53321.4	44367.7	55363.7	53870.5	71219.6	48853	38445.5	46451.4	63026.9	69152.7	64022.6	39201.3	54014.1	32931.2	56459	26895.9	146805	64269.7	49417.4	44171.1	46559.5	115759	44787.1	35312.5	28032.5	41751.3	35959.5	67475.5	32780.6	49594.5	43250.7	65689.9	59869.2	57376.3	98300.5	48522.5
A0A0G2JSJ8	36728.6	52171.3	45825.5	60720.5	42198.6	63838.7	28040.6	73982.5	36524.7	49530.5	67108.3	21410.7	28061.4	27975.6	40326.4	2902.73	47730.9	42357.8	15859.6	7170.36	25593.9	12097.1	23376.7	44384.4	56088	31657.5	30568.2	5065.61	32872.2	2105.07	32989.3	39364.1	13466	43749.1	2119.94	35753.1	53397.5	13851.1	27599.4	31086	9266.02	20852.6	22384.2	33108.2	36718.3	26942.5	41863.9	39027.1	36553
A0A0G2JSK1	4231.01	5763.33	245611	309854	210640	5594.47	201231	172836	137923	4537.36	135245	175766	213797	120474	243032	273077	112055	118512	324787	233148	189717	143726	6069.64	10711	12375.8	255421	415917	226837	347599	77244.4	12090.7	16712.4	225655	409053	271094	9142.5	202147	172294	200981	11851.2	218588	190480	218295	132207	8362.06	423371	197127	149495	359774
A0A0G2JSK5	1441.84	2775.74	2187.57	1918.99	2833.43	3710.21	8809.03	4508.98	1516.64	1855.36	3043.95	2005.95	1460.58	2435.79	4110.24	5010.68	2198	2733.85	3150.5	3840.54	4375	2474.89	2506.71	2711.61	1902.63	2388.93	2084.61	2476.69	1536.87	5810.65	1664.7	1586.86	2504.17	2634.92	5980.05	2627.98	3457.42	4956.17	2378.09	2272.45	2145.11	2082.48	3937.86	3130.3	2134.97	1846.92	2120.25	2479.99	2576.47
A0A0G2JSM3	803.679	196.852	73.127	836.473	2972.38	0	0	1391.03	172.406	1011.26	256.121	1611.55	0	0.488511	0	858.814	388.156	303.986	412.76	103.497	787.388	1266.61	212.239	540.116	480.717	572.608	150.506	642.65	334.281	2768.38	80.69	718.622	0	0	1565.13	203.458	0	909.338	0	612.024	765.548	49.7835	1617.16	197.143	458.755	188.109	929.193	0	839.263
A0A0G2JSP1	139228	3908.69	263712	46229.7	4700.61	69793.9	90312.7	13733.3	123120	71851.9	55728.9	32411.3	159033	4840.69	290804	1.08373e+06	87552.6	4688.01	172380	10302.1	21940.6	148272	230395	119663	91635	5105.71	321672	269542	24685.8	636388	108305	12367.4	115406	155295	16161.4	10063	221599	20861.8	99424.2	86768.8	90271.5	120824	237419	29303.9	304679	412068	177069	4767.45	142548
A0A0G2JSQ7	2.674e+06	2.92888e+06	3.54275e+06	1.72621e+06	1.78431e+06	4001837	4497286	2.34214e+06	2.70314e+06	2.3583e+06	2.94883e+06	2.23477e+06	4.16884e+06	2.81464e+06	3.54416e+06	6148378	3.60666e+06	3.03547e+06	5.55791e+06	2.71221e+06	2.47837e+06	3.03257e+06	3693975	3.14723e+06	2.3437e+06	2.77946e+06	2.65436e+06	4033902	3.08383e+06	5.90416e+06	2.92681e+06	1.58542e+06	4048031	2.62322e+06	5.94464e+06	5.24892e+06	4.04186e+06	4.43173e+06	3.18663e+06	2.73762e+06	3.44568e+06	2.96387e+06	3876651	3.2666e+06	3.5068e+06	3.6175e+06	3.19186e+06	2.90258e+06	4.45984e+06
A0A0G2JSR9	231.138	2078.23	1882.5	1683.5	0	0	2147.83	0	8915.67	7047.19	1993.31	476.219	11785.2	0	3726.38	3824.32	5381.31	3658.53	1404.86	19926.7	7624.6	0	10270.9	6731.1	15501.7	0	24430.6	6177.42	10744.2	7931.03	8853.88	10370.2	8416.03	7845.48	10917.3	0	2850.3	19255.3	23275.9	0	8443.82	11925.7	5998.32	5403.44	3503.77	5070.12	0	0	0
A0A0G2JSS6	0	84.4317	0	0	0	0	7595.49	1228.31	0	107.945	2170.74	822.114	0	0	2382.49	0	1032.71	0	350.99	0	0	0	0	526.133	0	5928.87	0	1904.13	256.741	0	0	0	383.291	1121.27	0	0	442.91	0	0	487.825	0	1087.47	0	0	0	0	594.623	0	0
A0A0G2JSS8	10004.8	6435.18	9892.71	6360.49	6685.98	22592.6	9654.39	8542.35	6007.67	7534.75	6507.51	7263.38	3709.27	5778.06	9550.13	7558.74	11368.2	7133.09	4897.28	4254.81	6314.45	7009.63	7541.79	10340.3	7676.91	11708.4	7307.16	9028.72	5546.14	4213.85	6637.38	7917.2	11383.4	6579.21	2428.52	10935.7	3954.68	4102.95	5932.47	6757.44	3720.63	5711.21	5078.06	6065.35	5033.93	3747.64	10247.8	4460.81	4681.88
A0A0G2JST1	3725.94	2527.02	4014.32	2369.59	2741.15	5009.9	2882.78	3262.54	2243.24	3024.84	2125.6	2693.29	2813	3574.59	4256.48	4280.33	4378.68	2357.22	3175.11	6507.24	3142.76	3534.94	2004.52	2790.97	2529.21	3122.18	1738.23	2807.76	3142.41	10484	3748.21	2581.51	5280.3	3478.2	7650.15	5642.22	1671.77	2515.86	3792.38	3461.74	3506.28	2262.01	3035.34	4698.19	3076.1	3013.91	6071.08	2325.11	2919.2
A0A0G2JST3	30180.8	13985.6	26594.6	14374.5	9029.97	35821.1	65461.2	13469.8	47561	32266.9	42533.2	29684.3	41046.4	26223.4	5514.27	49787.7	53884	41381.5	63623.8	164812	42742.8	13733.1	17050.4	5808.71	22687.7	9833.41	18721.9	13115.7	104378	60440.2	3488	4850.27	27877.5	87641.4	46816.6	12775.8	16744.9	13272.6	24333.7	4198.1	18971.8	8304.65	33096.9	31942.8	9128.15	28628.4	27552.4	13459.2	18399.8
A0A0G2JSU6	289298	68608.9	229992	94353.5	42316.5	569009	72601.6	151407	163871	63036.6	110630	227796	171661	195076	403824	2208.98	470238	47473.8	78472.5	99881.1	28404.3	190481	46776.9	214546	106389	156195	59702.3	68828.4	140849	41765.6	208719	86795.8	499985	119390	44222.6	486844	26090.4	13353.9	341219	111733	222348	218641	115499	162143	78072	13106.5	856991	65513.9	279026
A0A0G2JSV5	4334.4	8462.01	4694.44	8719.31	14075.1	25580.8	11360.3	20442	4659.51	7491.68	6285.55	6890.42	3228.17	8929.11	11046.4	5039.91	10091.9	6277.37	1873.35	0	14286.6	3709.4	3122.74	6988.34	6310.91	10220.2	4885.38	4115.87	2564.94	0	6270.82	8864.61	4459.33	7144.21	0	12505.9	7683.56	11672	7897.31	7313.19	1925.51	6166.33	6486.24	9080.24	7630.49	6837.19	9975.09	5119.76	5820.98
A0A0G2JSW0	316.633	472.767	2315.53	285.045	1395.67	1082.53	2187.11	589.98	399.232	651.311	1399.63	515.67	3504.91	354.837	2120.64	346.003	1426.31	991.509	1098.88	2461.8	0	799.559	1558.04	978.938	615.098	1106.06	0	419.588	413.577	1833.71	175.176	529.659	312.886	649.572	0	1423.24	816.314	379.422	1950.99	760.651	461.761	0	425.791	1244.53	383.05	721.206	322.725	180.273	330.803
A0A0G2JSY6	47371	87901.6	128306	191206	138104	64861.7	106436	98225.1	48693.7	131730	67334.2	205957	102974	45834	79781.5	195490	26491.2	43505.8	81541.7	174014	211569	124263	73371.4	77532.1	95750.5	80250.9	95573.6	103919	75296.1	746118	37239.5	38288.5	42744.8	120339	543738	47419.7	108172	165070	79945.5	51590.1	115008	146891	205684	43322.8	110451	110456	84282.9	91744.7	42914.4
A0A0G2JSZ2	1285.99	2693.28	340.96	2578.1	1483.64	997.593	926.929	1042.33	1056.66	7790.6	1071.41	2347.96	3215.75	1561.5	3159.65	1734.07	4016.8	749.586	2471.81	2470.75	1004.97	1065.7	1625.35	1827.64	2296.62	1001.5	2107.04	1067.62	0	75919.2	1020.21	1244.12	2149.74	2190.08	1248.76	1201.58	0	240.632	1291.51	1206.09	1397.48	1589.72	24699.5	654.805	610.442	0	0	0	198.689
A0A0G2JSZ3	9029.87	9391.82	6849.83	7777.42	11428.1	7330.82	5301.3	7182.7	6658.43	7208.21	9042.82	7222.72	11190.6	6148.35	5259.38	15639.4	6760.84	7629.93	12677.8	21603.4	14616.6	10727.8	13238.5	7939.43	5750.35	9102.17	12531.4	11230.4	6055.44	55618.1	7477.59	8954.27	7488.06	6187.44	30259.9	5818.59	7892.85	22927.8	9756.06	6840.34	8724.86	7967.42	12338	8322.61	8493.99	8319.16	6000.11	8659.29	10035.9
A0A0G2JSZ5	461.437	861.619	2165.8	243.881	800.395	3035.7	1528.42	168.646	1217.9	331.434	1832.77	584.492	1747.2	1324.21	2075.32	0	2872.92	2090.65	334.403	374.979	0	521.099	299.142	1570.86	964.623	2165.79	0	715.573	0	0	2150.99	1340.74	1998.31	0	0	1946.83	4104.93	0	732.672	1441.58	1321.43	862.252	0	852.553	253.381	0	2340.96	0	0
A0A0G2JT00	3671.2	3888.98	4551	3144.88	4118.17	4599.3	4107.99	4341.98	2250.33	2815.87	2118.76	4560.35	4966.97	6531.81	2772.55	8400.16	3485.42	2019.25	4570.11	5346.58	4530.02	2959.22	1693.79	3337.73	2146.04	2911.38	1761.6	3333.89	599.4	11368.9	2650.52	3450.27	2715.61	1202.75	11324.9	2545.62	1774.69	2575.24	1320.49	1494.21	2672.06	1541.56	2219.63	3147.55	3675.25	2493.43	3919.16	2493.32	1695.09
A0A0G2JT25	544.485	1303.61	1464.85	2821.71	1810.38	7167.24	1109.6	3562.35	1623.79	1630.3	1383.88	2830.66	0	2777.58	2611.9	456.305	3527.91	1273.66	470.873	0	1477.45	1034.13	746.552	2608.5	2007.98	3617.83	1416.8	1634.57	2105.66	0	1707.19	2607.74	1656.52	1103.24	0	2824.58	947.32	2101.65	1060.65	808.368	0	959.432	2291.74	2785.81	2653.36	1442.68	2913.06	936.735	455.956
A0A0G2JT70	16354.3	4728.15	3536.6	6504.67	10024.9	5674.56	17363	13924.1	9168.49	4958.78	8211.29	12518	10526.9	20865.9	4896.8	4240.48	11029.8	2582.73	12726.3	2066.32	13559.7	11236.7	4311.11	14194.6	12197.4	20307.5	8376.22	12828.3	11658.7	1696.89	9639.81	5578.24	5903.25	3079.82	18858.5	5732.5	12542.5	20639.8	8596.09	9619.09	9800.11	7660.32	12113.1	40575.1	7744.9	8479.07	35146.2	6423.86	25717.2
A0A0G2JTC1	37845.6	34207.9	26633.3	30282	30408.9	41279.3	41348.4	37142.7	35392.1	31135.4	35141.6	34252.8	40892.8	42402.9	34208.8	8103.81	44015.4	35256.2	47652.5	25302.1	14425.9	37208.2	39680.9	35080.2	35074.9	33678.7	31858.8	28367.3	44323.9	16171.2	33172.3	24996.2	27409.4	29667.1	6944.97	37555.5	30753.9	13461.6	31837.3	22326.1	35693.4	26628.6	35595.7	33981.6	35408.8	24463	34665.2	28716.6	39972.4
A0A0G2JTC7	936.792	3872.81	4345.71	2263.92	1147.09	3798.68	5113.7	4925.36	20308.9	6155.12	9019.09	2340.2	8230.89	1176.86	9440.48	0	8171.96	2821.95	3536.18	25994.2	0	5892.84	6886.54	1863.05	5653.79	5961.88	11900	4358.95	5564.54	6988.39	1161.61	15908.4	12215.8	6467.3	9063.99	2153.23	36254.7	73724.4	19732.8	4644.99	16641	56.1975	23628.9	18907.2	12804.5	13281.8	14680.5	35726.7	772.565
A0A0G2JTG4	102018	85484.4	126120	208925	141786	50830.1	144850	101598	140498	75991.1	50936.9	120919	118966	78609.7	60799.6	119417	61672.1	146563	140184	63970.6	75420.7	139540	97533.7	63158.2	93401.6	148985	94952.3	105058	205617	101475	119860	141268	171130	191576	355144	99754.7	204839	253486	213917	216686	170903	205078	199659	151791	145050	175181	249930	349336	272241
A0A0G2JTH4	38069.8	30634	18890.8	22367.5	27562.8	34234	30256.2	35242.1	25019	31501.6	29238.4	32409.6	32487.2	32655.9	44475.9	61474.8	31262.7	23594	36675.2	84036.1	43877.9	33127.2	30157.2	26658.7	23825	22445.9	22782.9	34267.9	27269.7	150709	33897.7	23367.8	27827.9	26771.4	97782.1	32374.5	27044.1	57544.3	23953.9	25941.1	35378.1	29671.5	28006.2	28287	33850.4	23813.8	21605.3	23081.9	22813.5
A0A0G2JTI8	550.388	3348.49	4101.5	1898.93	2010.37	1637.31	955.282	5088.61	2449.93	2114.62	1904.49	2527.5	41.0317	2445.4	2773.83	4498.46	5549.83	2408.43	1169.44	3488.51	6228.23	3161.71	5481.62	6016.27	6046.48	5033.64	2797.38	3177.57	1825.18	4976.15	2494.32	4217.23	1864.65	2613.81	0	3945.82	2939.34	3647.78	1126.58	2302.96	990.002	1873.74	1999.45	2483.86	987.534	1477.03	9207.67	3675.58	2527.65
A0A0G2JTU2	3800.52	6750.11	3749.34	3279.41	3524.75	4063.07	4740.68	2380.98	5211.82	4406.03	3995.15	4217.01	4516.36	5797.92	5319.41	6599.34	5284.22	4600.69	6693.66	9842.81	4732.27	8140.24	7017.73	5194.36	3854.12	5896.78	6809.92	5980.64	5921.8	16502.8	7257.11	5759.77	5202.01	5780.69	12945.8	3857.07	6370.48	4107.96	4725.8	5351.84	6271.54	6096.82	5254.27	4651.57	3649.57	5291.37	4084.08	4209.97	4598.6
A0A0G2JTU6	191044	34086.6	239738	15942.6	12365.1	764567	29522.1	245457	51609	33722	15455.4	100397	72538.4	49742.3	182535	3272.36	510839	50622.9	41057.9	143651	25122.6	158671	27152	108538	111532	171167	34102	56644	130282	54192.1	136226	227121	526707	53372	277504	342177	9231.39	23424.5	205691	265186	135454	205714	56122.1	202844	23292.7	8873.38	1.08846e+06	141848	189833
A0A0G2JTX5	9352.39	10684.3	8076.82	17650.7	11398.2	28979.7	19576	30198.5	9637.73	11147.8	14847.7	12241.4	12115.1	12912.3	33250	9128.98	19014.5	26119.1	7815.48	2007.66	18947.8	6853.17	13274.3	13594.7	20976.1	11150.4	13554.3	6339.57	22318.7	818.895	10449	8823.3	6983.29	17410.6	2248.69	16590.6	15472.5	21529.8	10597.1	12463.6	6397.22	13660.9	19203.4	16377.8	16752.5	17566.4	19272.6	15499.2	17479.3
A0A0G2JTX6	7126.17	7293.27	4915.76	7181.85	6664.87	5929.7	4641.11	6078.51	6498.85	7151.28	6154.85	7464.95	8494.04	10163.5	9629.57	11102.3	9001.31	7303.15	13601.8	20252.7	11611.1	9034.55	7576.05	7807.42	7401.35	8872.93	5690.61	11414.1	6725.69	42848.7	7204.2	6181.97	4364.22	3744.71	30924.7	8229.2	4959.25	11143.2	4031.39	4424.06	6777.49	6767.37	7592.21	6499.19	8296.27	3889.51	6300.83	4790.77	6679.69
A0A0G2JU25	532.81	2029.79	327.508	1102.58	1562.75	438.713	1014.82	390.096	1334.6	2103.8	1488.84	528.515	947.042	0	506.704	0	766.005	1319.48	2479.35	0	297.262	1084.75	2248.09	1410.13	2192.93	1161.31	3186.97	915.053	0	2485.56	0	2137.58	0	6761.1	0	1258.45	907.209	0	0	347.339	0	0	1098.2	480.865	2362.51	526.847	0	473.112	544.148
A0A0G2JU71	716.885	1451.6	1915.33	5065.37	6186.65	8435.26	13352.2	3111.47	1411.24	1325.68	1846.47	5438.17	0	4210.01	6746.63	525.583	2408.28	2583.6	339.823	0	3244.26	377.463	1193.24	2593.82	2524.55	3370.31	2025.46	761.876	923.044	0	672.492	1007.34	853.049	1614.28	0	2920.15	5267.55	1029.38	320.219	1857.63	0	1194.46	674.197	779.966	623.097	196.835	1390.72	752.184	1252.59
A0A0G2JU92	5214.25	4546.03	1632.46	3098.21	3121.11	3751.42	5395.03	2715	3678.89	2662.17	4035.84	5325.37	5445.07	4309.75	3814.5	9272.82	3821.54	4447.66	5106.31	12774	6610.81	5711.43	4939.87	4248.57	5989.29	3417.21	4101.14	5672.61	2719.75	12082.3	3813.98	3068.61	2413.02	0	7063.89	2717.02	2412.2	4717.67	1333.94	1037.06	2193.99	3216.6	1995.88	1665.96	2500.45	2562.37	2761.22	2665.25	2412.79
A0A0G2JUB0	9807.69	10232.6	9453.23	7533.08	13267.8	11496.2	12711.6	8494.26	7937.15	9244.88	7193.32	9183.7	9032.72	10710.1	9151.96	3574.05	7820.59	9432.65	13229.8	9935.71	3027.57	9940.61	9138.93	8715.93	4964.5	8423.38	8312.12	9406.36	7479.03	13475.5	8798.81	9471.3	8916.67	7104.6	20051.4	11477.1	9794.22	7273.47	7765.57	9856.38	7680.3	6998.31	9071.68	10131.4	10120.8	7868.96	7135.03	9996.75	11070.5
A0A0G2JUD9	8001.23	10561	12377.1	9460.97	5335.5	3811.06	254.404	5325.31	5423.01	13783.4	9013.12	8560.02	11158	5358.62	880.212	19069.9	5315.69	6591.96	19746.9	16120.3	31704.6	9638.59	11233.2	7627.65	8220.21	6086.87	5483.33	7429.25	5043.48	54006.9	2624.36	5253.62	4360.01	6889.5	21329.5	5045.33	3857.56	8029.98	10132.7	2389.37	13016.1	12571.9	10026.6	3516.5	10268.1	4762.05	5424.76	6807.24	4754.37
A0A0G2JUF5	0	0	1217.05	0	499.912	0	15143.4	3215.94	57.8405	153.976	0	0	0	31.2078	8996.49	1750.45	0	0	0	0	0	0	0	115.025	0	0	0	0	90.5294	149.265	0	0	0.191777	285.011	0	170.97	10565.8	0	0	1254.98	0	0	0	0	0	0	0.299628	0	0
A0A0G2JUT1	30198.1	27761.2	23620.3	18557.1	18586.5	24616.2	25570.9	15079.3	18391.5	24024.6	24639.7	24447	36412.8	23996.2	20377.1	43079.9	25789.4	20966.5	27254.7	55438.7	27405.3	23286.4	25241.2	26322.4	23489.6	20529.8	21615.4	26069.5	19206.8	98547.6	25005.1	16287.5	26330.3	19024.1	53841.9	20463.9	22592.9	24095.8	20576.9	21768	23175.7	22760.6	26654.4	19346.7	20146.4	19078.1	21490	17069.4	21725.3
A0A0G2JUY3	6111.09	4510.38	10387.6	43927.2	55802	13380.3	24117.5	44545.7	12561.1	50305.8	3979.07	11487.4	22212.8	10554.9	6664.58	11347.4	8707.74	125180	4557.32	10857.2	20304.4	65847.9	115713	16349.8	3679.25	10700	15092	19621.6	9992.03	5816.8	4829.99	7155.35	4315.59	10034.1	15580	29822.1	14054	30228.8	4073.7	21575.4	4664.8	2221.09	22979.6	1769.97	21642.4	2595.15	18850.7	65936.5	2820.78
A0A0G2JUY4	47054.3	38052.1	55018.1	34649.7	65017.5	50319.5	95536.4	47349.4	27701.2	90027.6	50375.3	30037.7	57154.2	45642.8	66920.1	25745.4	77399.4	54450.3	44934.2	51045.5	27334.4	67561.1	41139.1	62624.7	90504.8	39504.2	57304.4	65881.5	28565.6	109906	67310.6	58009.3	82160.2	67473.3	196564	78390.7	67198.5	63039.8	36453.1	166294	59791.3	48503.4	79955.9	49522.3	52888	42749.8	111194	85884.4	80831.7
A0A0G2JV12	17511.4	14447.5	13279.8	18848.8	18110.8	20548.2	9053.65	13561.2	13858.1	19253.8	17749.1	19032.9	11943.3	15821	13789.8	9270.16	13774.3	17528.9	17749.9	10451.2	11505.7	18479.4	17832.4	15196.6	21184.1	18692.8	14254.8	16783.2	11071.1	5828.85	17712.1	16194.2	12056.7	10652.5	8397.9	9146.95	10835.7	4374.85	12514	14799.9	13976.3	12443.4	13504.4	9224.47	8527.26	11370.5	13937.2	12952.9	18039.4
A0A0G2JV24	23545	26130.4	16284.9	17844.9	27097.5	27174.3	19303.8	24905.5	23560.6	19300.8	24558.2	26366.2	38590	23050.6	22311.9	22816.8	25355.6	23397.9	23627.8	33694.6	18573.4	23809.1	22441.9	30452.4	22791.7	20947.4	15457.7	19121.9	21071.9	72332	18596.2	17815.3	19974.3	12258.6	43619.5	20629.2	16833.7	15200.6	15139.7	16433.9	16886	15875.9	20576.3	19651.4	20360.4	15382.8	17107.2	17768.5	15338.9
A0A0G2JV31	2140.98	3374.22	4616.9	2269.3	2553.1	9140.02	1819.69	7273.14	2680.81	2550.96	2254.73	4041.83	5018.28	3066.66	7187.51	1084.78	7195.93	4228.47	4519.55	0	3965.43	2831.64	4841.27	5184.69	3163.65	5444.58	3939.29	3568.4	2055.79	0	2115.19	3571.78	5385.91	3184.29	0	6737.5	4402.85	4035.24	2588.64	1617.79	0	2002.3	3857.7	4459.32	2069.37	1854.66	7301.43	2094.57	4476.6
A0A0G2JV42	364840	258561	422185	465402	253429	198730	423622	228308	444460	284781	383823	414011	365564	565844	163540	286483	160576	510355	644985	445577	270868	933008	361997	226962	735207	569050	395611	411339	560130	497443	254576	243936	369244	285631	343307	207169	646607	212923	598808	224124	405419	2.00481e+06	698797	600462	835950	5.06631e+06	414174	393109	436517
A0A0G2JV77	16701.1	7274.64	15577.1	22152.4	6622.86	33865.4	8640.95	56064.2	14801.6	27038.9	21633	25360.7	10099.3	11289.3	12289.8	8280.52	27159.8	5348.79	7161.69	6126.97	7114.5	13975	8574.12	4459.14	22102.4	26731	10168.4	9568.64	7066.41	0	32627.2	25939.8	15989.2	22411.8	0	13314.6	12529.4	18152.4	15427.6	38377.9	13497.1	20936.7	7985.87	19278.5	34015.7	26056.2	21512	19760.9	29805.2
A0A0G2JV81	2039.47	3401.84	4329.62	2402.75	2680.17	15266.4	4785.04	6514.53	1803.16	3855.7	2174.64	2959.2	2493.05	3688.02	10396.3	3729.19	6504.57	3465.31	1640	1884.36	5093.48	1136.2	2480.44	4532.15	2389.3	5484.32	3122.52	1910.32	3294.79	0	2619.23	2195.99	5751.88	2821.62	0	10312	2916.57	5029.68	3527.25	3236.32	1334.76	3497.06	3737.89	4321.9	3513.53	1414.78	8205.06	2715.98	3490.8
A0A0G2JVA4	1552.82	4272.93	2386.68	3886.09	2427.97	4184.24	2036.86	1899.03	3924.18	3136.87	2740.73	4580.3	2835.86	2550.36	1770.85	0	3162.3	2887.55	2375.2	6.11201	1278.91	2189	2550.17	3427.92	3608.43	4477.76	2849.24	1178.93	2443.95	39992.2	2020.61	4202.21	2916.56	3477.79	886.175	3372.33	2203.35	298.843	3477.89	4415.91	2482.21	2225.79	2533.56	4108.8	2761.38	3916.96	2710.93	3037.62	1848.61
A0A0G2JVB2	7362.17	14954	7818.83	8628.31	11549.3	8095.63	7229.63	4370.74	11641.5	9522.8	9253.11	7657.61	12764	9416.09	16697.7	9287.1	5454.68	9886.34	12613.7	15529.5	10998.1	11284.3	13481.3	10793.5	8630.79	12819.3	12744.2	8272.76	8608.88	24921.8	8110.58	11985.5	8083.43	8364.5	19920.5	11025.2	7210.34	11985.9	13293.3	9948.18	7440.93	8622.5	9199.63	6446.38	8244.37	5847.33	5763.16	8447.16	8860.28
A0A0G2JVE6	6996.58	21810.1	8677.28	21658.5	38281.9	65.194	33697.9	44407.9	21469.2	28411.9	28640.8	29218.7	0	43308.1	27630	23083.4	37759.6	25303.1	10872.4	4887.03	57007	12198.5	16917.4	29924.3	25856	34334.8	19346.5	8464.01	32111.6	0	13567.9	62518.1	9686.48	29083.1	1372.49	0	58989.8	20443.4	25852.3	33554.2	7741.39	36161.8	0	47813.9	17215.8	42128.7	49548.3	22195.2	25688.1
A0A0G2JVG3	989.827	1588.24	468.647	1266.16	1546.89	1606.41	827.928	1490.14	1170.13	1010.57	573.166	0	1.68657	443.927	2173.36	348.547	1478.53	2235.76	502.634	0	1565.99	0	614.685	2220.54	2223.41	2546.1	2221.07	965.693	892.639	0	1271.8	1179.91	440.534	1048.75	0	1880.19	4679.87	669.861	191.009	923.984	0	218.669	677.177	243.978	371.189	837.36	462.362	817.342	483.888
A0A0G2JVP4	793.147	2978.8	1538.33	2051.08	2292.45	2017.03	1595.1	1964.75	2151.38	2000.99	1240.97	2298.63	1183.7	2009.37	738.597	0	2532.79	2289.65	1658.31	0	0	1215.76	1384.53	2274.42	1312.64	420.535	1923.11	2360.53	1091.9	0	1376.9	1779.28	476.576	1212.87	234.858	1495.2	563.334	366.499	779.663	1299.76	591.455	1372.86	1116.31	1121.08	895.221	704.386	1488.45	572.197	801.521
A0A0G2JVT5	8563.56	8122.17	2458.48	3223.01	13884.9	3363.12	6411.25	4491.75	5349.37	3275.62	6382.75	7805.62	8117.03	1757.21	4377.75	1055.42	11790.5	4871.69	6766.64	351.514	3560.35	6931.3	8748.38	34.4992	4280.63	9076.41	7167.34	6050.76	12704.6	343.903	6418.21	7779.3	2185.02	1346.26	0	4653.66	4585.33	0	5441.59	2297.03	5930.67	5565.35	7990.79	2774.8	5518.6	4208.81	12028.6	3054.28	6860.41
A0A0G2JVT6	69793.7	9919.78	111879	6519.64	12036.5	70187.5	31779.4	54540.5	27451.4	8673.96	9928.52	31285.8	23196.9	19158.2	584699	104.837	107399	11172.8	21194.4	18329.4	2136.12	8076.72	10133.8	12351	10238.8	29248.5	11943.5	14034.9	53880.2	1591.45	72428.6	18533.9	191811	16222.8	7191.76	41089.3	7814.73	6118.56	95475.8	32847.7	21785.6	76895.5	11204.9	27869.5	7687.64	13746.6	262108	49739.2	125360
A0A0G2JVV1	2545.43	2628.66	1903.59	1762.87	2245.24	3143.69	1929	2193.11	2659.05	2115.87	1911.27	1620.57	3901.72	2051.45	2918.19	908.404	2952.69	2605.63	3253.49	2241.19	1940.32	2794.94	2909.55	2641.24	1948.84	1960.68	1880.49	2009.81	2354.08	3947.94	2655.37	1429.08	3007.6	2910.92	2041.76	4716.3	3109.46	515.51	3104.26	4921.45	1735.07	2197.66	2501.2	3218.06	1294.47	950.721	969.868	2531.84	1388.22
A0A0G2JVW1	8940.2	9710.42	6232.28	12110.4	15442.9	8164.64	4907.22	10727.8	10698.3	18897.7	18474.9	12525.2	17976.3	11411.5	7088.26	22107.4	8915.19	15804.1	20504.5	30476	15554.2	14637.7	13960.3	16508.1	10637	11054.4	7287.91	11520	7398.19	52103.7	8395.35	8958.49	12243.8	9480.85	46995.2	7992.69	6115.41	15679.1	9081.04	16199.1	15858.7	10284.4	14805.8	9733.41	7651.37	10894	6104.87	15326.7	9866.72
A0A0G2JW29	1520.36	966.428	557.716	1154.69	746.398	2042.1	706.642	1986.61	1558.73	2339.76	2483.19	3311.46	1535.81	1019.61	3101.13	0	2716.72	641.31	483.268	0	916.44	1151.6	441.366	1496.64	2319.99	2025.14	1248.85	217.971	2.08069	0	1154.44	1094.88	981.609	377.449	0	712.461	1996.62	0	486.506	3497.45	444.384	1355.41	1357.63	1139.9	2022.19	814.479	1058.05	472.95	1437.22
A0A0G2JW41	160880	58764.6	32277.3	181155	109393	24685.8	101652	220570	126959	135907	51892.1	83904.6	92340.9	89118.7	117071	60736.6	52021.5	207953	128809	34671.5	46181.2	363614	85841.8	58083.1	148924	58828.9	152153	93042.7	139027	164638	134687	170461	133079	88750.1	357040	77217.8	152238	185811	115573	164131	221366	72029.3	214642	347582	96604.9	43637.9	93966.6	166242	538309
A0A0G2JW72	0	36.944	221.026	43.4015	81.5268	700.552	49.3536	1171.63	0	65.0835	103.787	0	0	0	0	75.8072	286.216	74.8692	0	0	800.305	36.6128	0	208.054	51.2855	185.423	209.218	39.2951	0	0	0	197.452	0	106.584	0	503.328	0	1169.48	0	70.5257	0	0	127.081	0	0	0	0.509339	0	0
A0A0G2JWA8	30593.6	19166.3	23518.1	23352.8	18524.7	21732.6	31656	28942.7	25178.2	27510.3	21954.5	26492.7	28873.5	45313.3	14863.8	55243.1	29795.9	23726.1	35982.2	69780.1	37994.8	29308.8	25345.5	20152.4	19932	22435.7	26694.4	23737.7	47592.1	77205	16607.2	18995.7	19303.2	18051.8	46353.6	21219.2	27086.7	25734.4	17142.8	16171.8	25216	16555.1	20831	20085.9	23729.3	18210.3	22344.5	23278.1	21925.5
A0A0G2JWB6	2394.49	6605.06	1754.7	3322.46	4614.23	2584.26	2280.06	1265.96	3835.34	4606.97	4027.36	4371.12	5135.54	3907.22	2420.57	5771.15	2937.85	3436.17	5103.5	6332.38	5631.06	5066.68	5723.46	5580.76	2780.74	6257.7	3277.36	3716.06	2270.64	11473.2	3434.4	5010.08	2015.9	1008.33	10373.4	2051.2	2240.11	1708.02	2778.5	2745.79	2459.06	2468.55	2945.19	3259.37	1980.8	2458.99	3139.28	903.428	3390.47
A0A0G2JWD0	2622.38	2046.74	5960.14	2648.47	4335.73	13281.8	8082.49	17207.2	1490.46	5945.13	3457.56	2559.48	1241.94	5490.67	10839	4185.88	12313.2	3029.32	1912.08	3040.51	14163.8	2259.15	3008.22	4633.33	4104.36	5347.81	4349.02	5848.87	2016.68	4246.19	3766.36	4534.24	7869.05	3829.14	3531.07	16696.9	5180.97	8960.91	2313.73	7167	1667.25	6441.37	6492.23	5366.77	6161.17	4962.11	19831.2	5078.95	5962.59
A0A0G2JWT4	1066.49	846.909	1168.58	705.987	1078.7	4719.42	0	5658.32	1426.32	1349.04	736.518	0	297.836	1463.14	879.05	0	5212.75	391.875	154.526	0	0	375.194	205.013	1255.25	1058.38	2822.74	173.977	0	0	0	0	0	2169.46	1310.62	0	3182.06	1446.22	3343.42	1279.26	0	1762.36	1073.38	0	2202.9	0	1640.58	2618.33	727.368	0
A0A0G2JWW9	4005.23	5440.64	9389.96	16588.3	9390.67	17945.4	461547	41535.2	7363.05	8856.07	15039.2	5024.25	1311.49	8326.67	96683.2	4906.84	11476.4	8836.1	4215.25	4104.92	0	11030	3066.92	6781.94	6153.15	8183.26	4623.58	1697.51	10334.1	2273.27	9776.44	13709.1	3034.41	9561.4	0	8694	17965.8	3514.74	12245	45412.4	3675.96	5142.69	3311.84	7468.05	7061.04	1713.62	11911.1	5597.1	3218.87
A0A0G2JWX0	39099.3	20902.9	31538.6	117642	21386.1	61531.7	21190.1	17930.7	39118	14628.1	40351	18019.3	26134.4	112107	79233.4	24486.7	27550.2	29629.3	35647.3	37943.8	24586.5	44390.6	42744.4	22607.4	66410.1	83073.1	94432.7	77624.5	177795	11152.4	47754.2	26862.1	26411.4	88120.3	24903.4	88284	59779.6	16556.1	57859.3	39797	35299	26725.5	28365	51784	64735.8	59038.3	30448.3	32170.5	41009.7
A0A0G2JWX4	10717.7	4448.39	5289.52	4078.99	1771.53	7341.7	13727.7	3338.87	18127.4	11822.7	17397.8	10672.4	10630.8	8937.11	2873.92	12670.8	13225.8	13219.4	14371.6	24145.2	6222.61	2281.29	3183.5	1156.28	9998.98	1196.59	1816.94	4390.96	33763.9	26702.8	1073.98	2242.1	5442.31	34430.4	10692.5	3512.15	3209.96	2714.51	3683.61	930.269	2926.95	1654.41	9096.79	5756.28	3377.74	15178.8	5562.83	2623.29	8570.85
A0A0G2JWX9	1356.31	1243.61	2913.6	3102.68	4861.43	1552.86	123332	39892.8	2932.39	4986.12	1994.52	1334.53	3907.23	1157.43	53437.1	2589.36	2271.45	2059.7	1512.44	6868.66	1383.92	1998.19	1797.37	1791.69	1321.98	1782.86	1803.16	2282.04	2970.21	27845.1	2456.22	2050.88	2734.27	2744.53	4399.05	2106.79	27623.5	3800.38	2856.42	28631.9	3797.17	2731.63	4276.43	1179.08	3242.17	2492.73	3116.64	2569.67	2563.82
A0A0G2JX26	0	987.978	245.883	0	0	1098.59	0	5964.24	524.727	1417.06	404.945	0	0	0	601.452	0	0	1779.24	0	0	2467.82	0	1396.14	588.044	646.828	2148.3	493.423	0	0	0	0	1308.6	0	597.377	0	1321.56	2047.63	2224.16	0	530.654	0	1562.38	1765.29	1041.08	945.244	532.952	214.114	704.679	0
A0A0G2JX36	35142.6	35425.2	20419.1	42078.4	31362.8	35074.9	11595.9	19324.9	51370.2	94166.3	43895.7	12440.7	125586	53055.3	65989	21031.2	56223.6	50243.5	25803.8	16573.6	16365.2	212702	81794.7	47953.2	42822.4	58541.5	13179.3	52717.4	24293	34413.7	47792.8	114265	44684.1	45067.2	34598.9	51126.2	46107.8	33649.7	47543	124109	75218.1	48473.9	105872	54164.8	125624	69667	72716.8	118632	50744.2
A0A0G2JX56	0	101.318	997.102	0	519.537	2469.18	0	1248.43	0	151.311	0	202.483	0	525.676	791.101	0	1298.83	26.705	0	0	0	774.671	0	0	0	35.3641	2245.77	0	0	0	659.283	0	1284.75	0	0	4145.17	0	0.372512	538.349	0	0	116.246	0	4741.13	0	0	3949.21	0	26.5538
A0A0G2JXB1	1828.95	788.308	2194.12	1699.33	5085.55	2612.71	36634.9	5962.96	2183.25	1495.78	2167.38	2130.48	2698.99	1892.45	21857	0	1462.29	1477.23	1477.35	0	0	899.284	591.593	927.603	1079.26	1666.95	622.893	711.976	547.468	3368.08	1717.85	1397.38	2138.7	2058.63	0	3194.71	27952.2	281.71	1517.32	4878.36	1200.1	857.493	1584.94	1442.95	1309.56	1136.06	2518.06	1347.14	1285.65
A0A0G2JXE0	1610.44	831.214	564.286	1813.69	2433.24	3286.74	7841.93	94.6237	1044.49	987.913	850.353	134.868	2312.49	9.98036	4880.62	2345.99	1359.02	2262.74	955.781	1864.97	709.802	2867.65	1540.51	2734.3	4649.63	3138.63	361.479	1094.8	966.618	6759.89	2654.22	1980.8	684.73	1281.08	0	2896.71	31152.6	2713.81	1807.99	9887.54	1154.77	833.507	2760.62	1635.99	1773.33	6102.92	1437.35	880.69	1294.54
A0A0G2JXF0	33047.2	16164.3	9864.27	30380.8	23966.3	25259.2	56650.8	20769.3	32631	17985.9	13884.1	20916.7	26729.9	34849.2	37452.3	13451	24390	24807.7	45706.8	17561	26200.1	46944.7	19415.6	32995.8	53414	27694.6	46658.5	45911.3	43076	23270.3	57382.1	60539.2	31566.9	27367.9	63070.7	37329.3	86867.9	39240.3	54686.4	48272.8	63893.6	38977.8	43564.8	95814.7	67826.5	44415.6	60953.6	39032	101974
A0A0G2JXG3	173.871	37.578	102.971	26005.8	18085	756.175	155.4	773.953	0	280.057	65.2902	0	56599	217.351	0	483.446	436.873	351.501	368.5	6168.17	1322.59	369.635	138.13	45.4789	90.6053	300.226	440.069	402.412	0	943.695	316.934	2330.31	0	0	0	95.4719	12450.8	52476.6	0	0	0	0	0	0	0	0	35671.2	0	0
A0A0G2JXH3	7714.24	5412.59	5206.76	5132.1	5718.92	6288.48	7072.04	3281.02	5089.01	5531.57	6544.92	5953.76	6742.25	7087.8	6909.26	3799.44	5833.75	5129.16	5826.7	3775.08	3639.21	5893.98	5293.76	5802.89	5654.74	5223.57	4045.91	5337.77	4432.95	8101.1	5926.7	5342.16	5294.48	5106.18	6403.34	4507.99	5300.08	4171.83	4508.7	4931.03	5674.59	4891.7	5347.76	4893.93	5125.07	5738.78	5428.29	5672.16	5889.86
A0A0G2JXI1	22110.5	21775.5	29359.2	22941.6	25606.2	23946.7	16682.6	23001.4	20169.2	24939.2	20228.1	32853	18276.4	16933.1	14969.6	9628.04	31695.9	21419.9	20269.6	18839.5	22602.2	21943.6	22634.5	27208.9	26993.5	28178.7	29278.7	13070.4	22666.9	25102.7	25487.2	25260.5	26065.4	29141.7	30039.9	23990.1	27270	19368.9	20837	23652	14460.9	28954.3	22595.5	23287.1	18080.3	19910.6	27209.1	23922.6	24448.8
A0A0G2JXJ3	7115.43	3549.55	1398.95	5032.91	2977.68	6276.6	7164.57	8028.45	3596.98	3995.9	3357.6	4830.49	3811.11	5225.12	7895.14	0	4850.46	2895.36	4034.85	2288.81	1301.97	4379.48	2149.09	4298.34	4647.76	4324.38	1136.24	3729.4	1469.08	1457.67	6345.78	6995.8	2921.78	2910.22	3143.44	5282.13	6099.2	1843.43	2208.18	7951.17	4533.92	3176.81	3243.69	4825.42	10606.8	5601.38	4974.12	3522.37	6264.9
A0A0G2JXT3	1275.7	589.267	2646.27	204.663	840.946	9064.45	1195.37	1570.17	268.394	566.501	1580.53	1817.91	0	3570.68	2361.73	0	3686.27	237.735	0	0	0	256.941	0	1594.32	323.183	1260.31	502.652	0	0	0	872.73	1139.91	1437.39	543.411	0	4649.64	1326.46	275.944	2125.68	568.239	0	1235.12	183.139	2118.12	0	0	4964.77	189.318	1593.89
A0A0G2JXT8	10179	8733.95	5838.67	6638.39	9760.42	7728.07	37774.9	7237.57	7529.57	7916.4	10084.7	10467.9	9267.47	9444.83	10508.7	11164.2	5661.57	5916.21	13990.4	18538	8128.79	9912.64	12215.9	7373.01	8215.4	8933.28	6874.16	12143.7	6587.24	56662.4	7083.42	7596.43	7243.9	6021.83	13300.6	4277.12	7738.99	6088.71	6498.7	8075.31	6686.96	4162.99	5776.21	6846.89	7085.49	8403.88	4894.22	5779.52	6383.08
A0A0G2JXU8	1034.77	2371.38	1152.05	1919.42	1646.85	1524.51	69375.7	2322.1	1024.2	2622.55	1551.47	2451.56	1258.91	1610.58	40915.7	523.286	2200.25	2869.63	2953.45	2620.15	899.337	1964.54	1589.99	2180.12	3049.26	2473.4	2466.98	2392.15	1535.75	2487.47	2293.62	2694.03	1561.03	1690.94	3803.93	2669.94	11553.1	5108.09	1511.34	10655.1	2913.32	2288.84	1250.93	1015.7	1607.4	1850.73	1373.18	1314.93	2402.66
A0A0G2JXY4	509.875	698.622	427.063	1200.8	157.495	0.384521	77.9482	304.685	537.226	924.545	441.973	345.707	642.185	58.4746	770.151	0	436.667	419.998	301.981	112.934	833.045	818.364	492.128	1647.16	1158.34	921.154	356.175	748.857	438.246	968.494	343.73	573.174	1130.63	648.604	531.114	139.996	129.742	385.18	298.911	404.12	188.457	206.729	3157.77	193.021	58.7771	150.902	0	103.843	0.274362
A0A0G2JXZ9	7453.83	6562.72	6800.11	5434.7	5917.61	8880.3	7304.68	8929.82	4852.6	5193.84	5251.52	5617.77	8495.52	5739.3	7610.44	15886.5	7027.21	6622.26	8098.76	19626.9	9006.79	6089.36	6078.63	7035.19	5498.86	6005.44	6264.87	7702.6	6371.23	31880.8	5668.41	3792.56	6780.58	5337.98	21197.8	8074.78	6391.91	11007.2	4144.71	4430.45	5565.42	5646.46	8366.6	6703.6	7612.96	6720.57	5632.83	4981.35	5244.57
A0A0G2JY19	411.702	945.583	755.069	733.621	735.58	944.591	1602.39	1175.59	1088.6	899.931	824.803	1543.46	186.392	1661.68	1649.83	0	716.512	1141.78	1539.9	0	543.441	645.663	985.389	1069.81	718.344	1157.59	1374.03	1337.61	592.152	0	1490.57	507.496	1211.66	1192.31	0	1874.82	555.038	2213.53	435.567	1206.27	1152.7	501.795	924.964	916.692	1188.35	1345.46	1135.7	755.687	931.264
A0A0G2JY31	88935.8	128839	127801	174020	149909	95952.7	30065.2	76582.8	129517	135057	171312	175311	92023.8	104468	88974.8	87206	108316	107138	55015.5	50894.7	72292.1	93613.6	111444	109633	164058	108753	132779	133643	121767	10811	107062	151772	187819	152449	62230.2	96114.3	115700	39836.7	111042	142211	149726	153031	75680.2	99377	96960.4	120162	113881	112367	72526.8
A0A0G2JY48	5884.42	7243.45	4820.75	5736.4	6010.94	5652.97	4622.28	4832.68	4397.75	6483.93	6624.44	5437.39	4631.07	7630.35	5884.46	7038.08	6946.11	6553.38	6255.17	2079.66	3448.98	5797.44	5416.36	7373.07	5917.8	5754.83	5754.09	5088.64	4417.8	3858.94	4963.61	4891.23	4832.68	5056.42	0	5912	3744.3	1674.26	3805.71	5144.12	4115.05	3946.4	4411.11	5079.66	5050.97	4433.39	3935.17	3734.06	4280.19
A0A0G2JY53	0	1921.37	3733.51	3870.93	8454.84	13849.2	4470.65	4768.26	2669.66	1887.44	3263.46	2275.77	2078.47	1551.05	832.985	937.861	2276.99	1923.69	618.588	70.533	1884.76	3271.8	3676.7	1178.61	4001.55	2444.49	2016.02	2346.11	1428.72	4487.11	1427.09	10063.5	22363.4	5772.37	5382.34	14998.8	37728.3	8784.11	549.853	5788.68	17062.2	2917.89	16409.9	4965.33	7993.83	0	4880.14	8174.58	7971.84
A0A0G2JYA3	953.498	2168.97	799.163	2023.52	1083.84	1244.4	2207.48	1751	1043.1	989.227	1806.89	1021.67	1401.03	1110.13	1514.84	2956.72	1195.01	1436.67	2360.75	4301.92	2827.84	1598.94	1967.43	1620.88	2273.28	948.335	860.018	1228.61	702.329	9511.44	1601.03	1962.4	1712.28	1690.8	3561.35	1007.69	868.829	1084.75	895.878	1139.68	1737.09	1399.58	1408.37	472.84	1884.49	1486.7	1618.48	1245.15	1504.03
A0A0G2JYA4	2400.93	1091.54	1812.44	0	2347.5	11954.4	36620.8	10878	2741.96	4837.32	1426.27	6524.06	1385.37	2796.75	6277.5	0	3645.22	752.21	623.94	0	963.769	0	0	2122.21	4808.81	2388.3	0	0	531.486	118809	0	2467.16	1251.18	1133.94	0	1688.59	4134.02	322.251	0	3123.02	0	0	0	905.325	1104.04	0	2341.32	0	997.753
A0A0G2JYB1	1245.84	1108.92	1699.26	895.11	2183.98	3673.08	1185.25	4338.29	2072.01	1172.74	919.948	2421.64	1372.03	1653.39	3857.27	1231.48	2846.54	1160.95	1517.05	782.875	1783.61	1438.81	1306.2	2085.95	2731.59	2669.27	801.046	1438.97	389.45	0	2019.26	1717.58	2491.38	1237.83	0	3484.37	3403.12	2110.78	1538.03	2098.08	1176.77	1922.68	1983.19	2402.55	753.579	1345.41	4517.75	0	2772.1
A0A0G2JYB5	0	822.765	163.579	776.618	537.257	2096.81	2477.03	1140.14	176.639	1236.19	342.256	0	1375.58	474.733	1169.25	2066.91	125.724	845.599	255.116	0	4213.77	0	1228.85	579.13	928.224	1432.71	1323.08	1279.48	576.587	0	1539.66	1382.92	1324.32	2364.86	625.282	4348.9	2146.63	5591.54	417.012	2208.67	575.755	2711.72	2460.66	1380.91	839.327	1631.79	1035.74	461.224	744.223
A0A0G2JYC4	4281.4	4478.35	3526.57	4669.25	3131.01	3208.3	4905.05	3901.08	4769.28	3192.98	4664.5	4852.53	8609.94	4331.6	3766.78	4151.87	3544.88	4573.98	7280.23	13960.9	3083.1	7846.58	4323.07	4102.74	3366.42	4151.5	6684.97	4675.98	5881.18	12444.5	4832.6	3842.92	4720.01	3341.83	9521.14	3587.04	3242.66	5883.68	4589.9	3935.25	5332.85	4658.12	5951.46	3124.06	4098.35	2216.09	3547.07	4344.52	4025.2
A0A0G2JYF9	26693.5	30823.5	13736.9	11231.4	25917.4	14494.6	16776.4	20378.6	20806.8	23175.9	34883.2	26119.9	34433.2	25642.6	15065.8	32211.2	20152.3	20826.9	35979.4	47878.1	27858.2	24380.3	26615.7	25949.4	21487.5	23860.1	9163.67	22356	12377.6	90637.1	13537.8	9900.43	10994.3	8010.48	59726.1	13915.6	13979	10458	9459.76	10905	19068.6	10818.7	17816.1	15105.6	13676.3	9477.31	9706.22	13838.4	11150.7
A0A0G2JZ18	1883.35	2574.37	1966.21	4723.86	2026.9	1911.26	2582.06	1496.08	2591.92	3035.81	2324.25	2846.68	2518.59	5465.72	3368.21	2134.61	2172.93	2090.61	2417.25	673.082	2058.44	2872.48	3870.97	2640.32	2361.99	2854.16	2937.31	2964.72	3815.28	219.761	3152.9	3707.75	3746.33	3979.92	4419.06	3587.16	4382.89	1741.05	3495.77	4072.01	4279.52	2743.89	2770.11	5302.81	3105.88	4065.51	2425.36	4780.71	4894.62
A0A0G2JZ40	914.302	3182.57	2051.9	1477.57	2258.94	2435.54	1622.64	2496.09	2192.78	1505.74	2110.67	2767.98	1280.74	3526.69	2832.14	3476.21	2062.18	1685.52	3045.44	4595.82	1726.23	2375.4	1883.8	2116.34	2558.92	2380.73	1803.16	2373.17	1101.08	10003.6	1414.76	1195.8	2014.12	1934.33	2772.86	2098.63	1564.72	1668.55	1486.52	1040.19	1119.94	842.367	1755.9	3675.78	2020.42	1962.59	2299.56	1059.6	1933.46
A0A0G2JZ62	4000.51	11149.6	5768.46	16054	9589.96	12252.2	7096.01	6734.42	10578.9	5771.87	6928.76	17076.3	13597.6	31842.2	27395.7	9187.85	9236.6	7384.44	17691.4	32417.4	9059.94	11260.3	11699.3	15779.3	11691.9	15804.2	11556.8	14762.7	8171.92	18671.8	8778.89	7864.66	13874.2	8335.45	18055.4	18859	11020.4	7819.5	18092.4	8264.98	16275.5	15015.4	14494.1	5341.33	12505.9	12147.1	18114.1	15773.4	14169.1
A0A0G2JZ69	361.119	849.219	81.889	1989.92	508.909	878.296	688.721	265.142	320.138	1007.49	201.351	1092.17	1065	440.18	384.536	0	1513.45	954.948	1449.78	0	130.53	342.358	601.634	557.212	1401.44	956.074	812.323	2989.41	1090.17	0	812.767	548.136	340.401	1079.92	0	1106.31	616.786	40.4392	579.488	677.395	594.075	171.231	370.044	983.732	206.272	27.8952	39.6651	4151.21	3433.07
A0A0G2JZ90	0.236218	3631.42	102.593	628.221	1448.9	4713.82	1476.35	164812	0	1735.06	343.535	20158.6	3987.5	740.63	4153.71	2924.51	7935.45	76.2579	14742.2	282.557	257.837	6354.68	1521.51	20760.6	29524.8	394.962	0	2515.03	27728.3	229.914	673.539	544557	2674.38	11833.2	119364	4446.39	8714.83	2262.7	0	575430	2011.1	5718.09	378.311	185266	0	3048.92	187945	85923.6	21561.1
A0A0G2JZA1	2476.86	2534.75	2150.98	1013.72	1859.73	1705.35	1409.55	1820.27	1288.04	2461.9	2359.72	1999.62	875.326	2523.35	501.713	1599.65	1556.66	1644.42	1057.88	551.015	1589.4	1727.77	1084.24	1039.58	1328.19	1524.57	60.7524	1380.14	1652.94	7467.06	815.036	1295.78	1421.85	0	0	1088.56	318.054	1105.53	94.8028	1135.85	60.4394	0	1746.71	798.461	899.739	932.125	0	413.383	589.014
A0A0G2JZH0	654.336	986.745	1762.57	946.879	1390.15	3594.08	1508.57	2837.74	890.643	1143.09	969.29	1036.47	373.658	1196.63	1581.59	1264.88	2043.3	1209.1	147.052	0	1403.14	238.62	481.437	713.654	743.624	808.715	599.704	576.69	0	0	549.449	545.406	1223.65	325.977	0	2632.08	927.7	805.159	855.972	842.836	0	898.704	810.394	1084.44	823.474	377.726	1179.27	673.67	695.472
A0A0G2JZL9	112401	76578.5	45088.6	72753.5	58565	90231.9	40985.6	65993.6	57420.4	56557.1	56826.2	82172.3	88510.4	74241.2	64962.4	20141.5	82270.6	59682.2	126589	89768	42875.4	87980.1	88540	64494.1	70452.7	66997.4	69648.4	90665.8	64035.4	61369.1	77592.1	75677.8	59513.3	53100.5	57795.3	77852.5	43639.1	26246.4	52369	54613.5	60639.5	64758.2	85401	65439.7	69176.7	46382.3	85459.2	60966.6	83432.1
A0A0G2JZN1	287858	224319	283788	387122	227075	187438	273106	284238	328677	430384	234529	215480	244680	360464	330726	174398	325730	238090	275205	167354	248322	395099	210019	294020	163559	366602	335921	422120	371695	110741	335057	290061	382620	306939	332841	340038	317039	273342	345254	509686	365970	268627	496581	444092	471118	269435	452356	291651	369461
A0A0G2JZQ9	0	1602.63	1.1977	0	71.4223	754.322	2779.03	0	225.559	0	1600.14	270.179	0	1042.48	43.5956	990.348	22.538	524.728	693.668	0	2662.54	1295.7	90.1799	248.468	0	130.369	596.081	0	1349.3	0	0	0	0	1010.44	0	56.0983	0	0	2.87015	0	4217.19	0	156.047	735.543	0	0	8202.3	0	1062.21
A0A0G2JZR4	1948.96	1493.66	6011.07	1317.48	1916.02	16130.6	2984.8	6518.36	787.921	2149.13	1563.31	1120.99	3484.82	3428.98	7892.06	1213.42	5087.09	1792.94	1166.53	0	2522.2	1026.85	897.06	2586.34	1311.51	3563.91	1033.88	1260.57	1366.53	0	1197.01	1882.6	4973.16	1225.23	0	6541.19	2018.04	2589.88	1386.11	1455.28	521.809	2010.87	1842.53	3630.97	1199.44	780.142	6696	1245.09	1820.45
A0A0G2JZS9	22237.7	55806.5	23108.3	6769.76	66773.7	43846.3	26743.1	47898.6	20071.1	7020.87	23590.1	51860.4	11598.3	82383	15755.5	13416.1	44411.1	35627	65221.9	5237.44	13492.7	73420.1	2417.06	54303.5	7602.17	26441.4	9606.34	2274.38	30411.8	18296.1	28046	77098.8	41137	5769.64	58001.4	61320	47175	29554.3	39981.6	6634.55	52326.9	55045.5	13154.7	104307	29670.8	50780.8	72043.3	45570.5	51928.5
A0A0G2JZV7	59033.2	102975	26921.2	262324	118850	124080	91667.3	140129	237777	151794	115879	83088.1	121322	123216	109358	44521.5	80666.3	238570	151298	27413	91105.8	211328	490867	185216	156215	155762	210085	170349	148916	69928.4	196804	122953	61840.7	177532	52896	187213	137701	76931.5	240990	120933	424777	1.6715e+06	1.0351e+06	892234	3.13916e+06	336455	150995	1.34202e+06	198440
A0A0G2JZY6	45.7397	456.02	0	91.0593	690.214	873.151	2676.03	436.441	0	118.864	188.708	635.587	573.357	143.757	561.333	1288.55	0	670.891	86.7008	123.883	299.165	627.089	35.1039	90.1154	218.678	249.013	0	515.691	0	7051.96	0	98.6614	0	0	337.377	0	0	0	0	0	0	0	60.5107	0	0	0	589.968	0	0
A0A0G2JZZ0	2953.75	5880.28	5365	3208.4	3944.72	5540.33	3418.1	7668.93	4751.05	4820.49	3596.55	4243.05	2778.06	2715.16	2050.97	9069.52	5146.37	5717.11	7194.83	7168.62	5238.94	4972.33	6117.47	4701.44	4390.51	6978.47	6374.62	8402.08	3403.45	32412.1	5781.36	1555.83	4244.04	2326.95	12182.6	4784.46	3022.32	8799.73	4077.49	3668.35	3091.01	2026.48	5617.24	3670.93	3422.74	1651.87	4684.43	1482.4	1893.24
A0A0G2K013	2654.12	1858.61	2887.32	5928.81	6352.79	11632.4	17416.4	6567.29	2938.51	3255.61	3936.49	8033.54	2765.92	7217.09	8333.83	504.303	3562.48	4861.46	1405.1	13980.7	2769.5	1019.58	1773.24	3904.11	2859.24	4529.87	2816.09	1743.16	3446.57	8143.87	2504.9	3141.73	2358.72	3176.89	2593.5	5601.01	7649.62	2348.6	1666.19	4279.91	602.994	1903.39	1560.95	4043.99	1740.98	2069.64	2421.17	2579.52	2306.32
A0A0G2K014	190.146	704.541	260.792	147.657	301.695	1933.84	1831.28	621.879	737.957	776.528	585.964	1798.12	260.09	606.999	2045.9	740.343	1133.11	344.582	449.886	0	386.313	449.288	459.239	490.839	901.348	1361.83	508.032	235.189	993.503	0	136.069	792.099	306.382	1030.14	0	1189.44	1082.85	460.146	677.364	742.671	353.575	965.827	703.396	534.632	176.492	162.427	1109.08	704.813	1798.37
A0A0G2K022	9836.72	6142.01	2358.04	4115.66	3840.09	0	354.998	1504.17	2495.63	8789.52	2919.69	1952.01	6184.62	3278.38	1662.43	4285.71	538.381	2801.59	3737.15	5352.77	2704.7	5038.7	7953.26	9552.43	4324.35	4576.32	2381.44	6611.57	2723.66	52885.1	4309.49	5190.26	3622.05	3110.99	19558.9	983.887	519.334	4485.11	2565.92	3076.24	2924.36	3394.85	8710.29	1916.18	2872.16	2025.79	1001.93	3297.68	1956.95
A0A0G2K085	13177.1	12771.6	9867.62	9110.61	11772.2	10526.5	7506.52	8471.41	12103.8	9660.68	10547.9	9683.79	13235.5	13566.1	12121.9	3974.13	14223.9	9331.76	16423.7	24109.5	3191.46	13697.5	13909.7	9421.65	8282.57	12427.6	9618.36	11385.5	9059.61	17865.4	8707.12	8177.87	12080.1	6819.1	15921.6	9369.36	7758.76	6147.32	10233.3	7962.01	10305.7	9535	11382.5	8026.32	8743.61	8379.81	9883.42	9459.93	9276.67
A0A0G2K0C1	609.268	1910.66	1162.19	1959.7	1614.46	2796.49	1729.46	934.204	1549.49	1724.73	2399.29	3721.86	0	1588.22	2191.64	0	1945.32	1554.08	366.484	0	1019.96	0	695.835	2028.53	1851.6	2276.96	1707.11	253.313	585.38	0	1237.47	1770.79	815.105	1649.8	0	1140.18	1134.01	0	962.545	1621.45	0	1011.37	1450.29	1761.57	376.706	1351.43	897.201	621.49	2061.55
A0A0G2K0D8	0	735.431	1219.02	808.595	1328.86	3823.63	202.234	3095.36	341.145	684.649	747.91	629.152	0	354.528	1895.16	0	1274.65	816.825	0	608.044	1922.16	310.995	194.731	1177.54	1260.68	2015.56	850.534	998.035	466.283	0	503.181	1538.94	0	1331.15	0	2233.78	892.324	1015.87	348.232	474.41	233.848	460.268	629.813	1110.23	937.701	335.683	1487.15	235.758	0
A0A0G2K0N6	590119	617216	281696	455821	646469	678422	715992	402214	754925	671439	1.64865e+06	301506	819192	1.24944e+06	177883	135498	631425	259388	1.15709e+06	340326	369298	651120	605764	580036	1.42024e+06	712191	379849	600917	272562	168120	735054	760537	564927	393206	342098	599855	891228	465007	1.07872e+06	783506	1.31027e+06	257002	773404	1.13347e+06	301244	191113	276095	279914	381131
A0A0G2K0Q8	4746.45	9916.06	9318.98	6894.76	7943.41	16690	15112.8	13221.6	6800.7	7041.18	10107.9	9597.07	5232.3	8553	17308.5	2142.38	10621.5	7305.91	4664.52	1925.13	4771.57	6014.31	7670.28	7362.17	4739.64	9786.33	6583.75	3096.79	9476.94	3893.88	6522.62	8336.88	7892.66	6186.52	3572.34	10460.4	10471.7	3352.89	6221.58	7155.89	5509.52	5808.9	5182.13	6388.35	8774.25	8239.53	9011.22	6325.77	5223.14
A0A0G2K0T2	15053.9	9778.24	13619.1	8064.5	11601.1	17632	18902.4	15405.8	5039.39	9724.88	13483.6	3338.8	10298.9	8583.42	12439	16575.3	13932.6	9912.11	12203.6	20380.3	23450.4	7609.77	15744.1	13277.9	11866.2	9655.17	9954.59	11473.4	9159.59	37945.9	11739.8	9955.23	18553.2	16270.3	22390.3	29274.6	22398.7	35394.4	8873.31	14207.3	13672.5	14909.5	12875	11519.2	16397.8	13103.9	22632.1	10356.2	16417
A0A0G2K0V3	12386.8	4732.24	698.428	1755.94	8097.79	8240.77	6218.14	1631.64	3667.53	3856.73	4105.16	2923.33	2320.48	2847.95	8723.17	1087.76	2825.4	4628.9	4250.52	0	6854.36	5271.22	7471.99	6457.09	6542.67	5592.28	5664.84	9169.43	2561.65	0	11130.6	9076.74	11108.6	6393.76	7241.31	3717.71	7112.2	1979.18	7791.56	6772.82	5495.19	2526.51	7014.79	4004.55	7941.76	7487.47	8025.85	11983.6	949.633
A0A0G2K0W3	146.028	104.751	329.846	41.357	165.436	391.574	0.35676	194.96	94.1432	73.7128	456.488	77.5134	0	0.515356	68.4616	972.095	627.81	413.117	398.662	0	582.06	358.698	254.71	865.76	663.705	563.05	132.479	289.267	242.784	19.9983	92.7383	0	0	49.2643	116.436	314.529	0.29331	927.43	0	121.528	0	0	0	0	0	37.3282	156.494	49.0741	186.785
A0A0G2K0X4	5950.89	3708.44	12531.4	3240.17	5307.5	29428.1	5891.58	19074.5	3730.26	5707.46	4085.64	5427.64	4428.71	4150.45	18497.1	4191.01	15393.9	3776.66	2799.53	2789.68	9437.31	3578.78	3611.6	5127.23	3881.98	7861.91	4407.68	4217.74	4352.6	1556.91	4820.5	5868.83	16307.5	6389.33	2990.13	24040.1	4160.99	12329.9	7436.11	5834.28	3021.86	8600.11	7596.47	7480.78	4017.69	1972.45	24901.9	4993.13	8536.28
A0A0G2K110	4762.15	6903.26	3898.02	4823.75	5286.63	3622.28	2261.25	5197.87	5139	6747.55	5277.62	3260.88	5061.9	6761.13	5848.41	2128.73	5196.53	4012.27	2804.23	554.511	2911.79	3574.83	5555.71	7777.71	3890.11	6845.29	5780.61	2628.26	3150.32	0	6323.24	6315.81	4171.98	5531.98	0	3800.65	3677.02	4922.41	6108.5	5226.34	3014.12	6049.67	4922.27	6246.69	4450.75	3243.72	4086.6	3072.17	4073.65
A0A0G2K135	13798.4	12846.5	33705.5	16653.8	16137.8	17416.6	19689.7	18878.1	15562.9	17130.7	30617.3	23742.3	28101.2	11885.8	15963.8	14911.8	15769.6	12402.6	16406.3	54997.5	15840.5	11707	14771.2	11028.2	14995.3	12057.9	13376.5	12970.3	11643.9	22894.9	12548.6	9624.86	29786.7	13730.9	41597	14924.8	13617.6	12107.8	16288.5	16915.8	27205.4	19523.2	19809.5	13910.1	16441.1	17071.5	15076.1	15284.7	13503.3
A0A0G2K151	21670.5	25100.3	38127.2	20464.1	65520.8	51196	44576.2	63528.7	31253.3	28830.1	20444.7	27626	25050.8	33681.7	36192	46750.2	34172	26239.1	21619	10576.2	17702.9	34108	21131.8	21345.7	17027.8	23210.2	21433.8	28125.6	30192.5	4531.27	21382.5	33257.3	38953	27445.2	5915.15	40056.4	32450	26924.3	27992.6	31202.2	31412.9	23793.9	23051.6	36923.4	32444.2	41546.4	38613.6	29036.2	28963.2
A0A0G2K1C0	0	46.3312	0	219.091	151.637	1532.67	0	401.075	0	0	0	443.973	0	0	118.754	0	141.356	0	0	0	0	0	0	462.532	253.206	435.026	0	0	0	0	0	0	0	0	0	349.732	0	0	0	0	0	0	0	0	0	0	0	0	0
A0A0G2K1F0	10035.5	16073.9	13797.1	6161	22799.2	10047.7	26222.5	25861.9	12553	12133.7	13332.2	29817.1	18920.2	33029	12198.3	3499.2	32486	7629.53	29432.8	0	8943.47	14008.5	672.205	14615.2	44919.3	23936.1	5695.93	8061.5	19793.1	0	17435	19851.2	12775.4	5276.8	818.15	7599.82	29084.7	3928.65	37492.1	58122.7	22388.5	6551.45	44602.2	16140.4	16121.5	19773	23007.8	3497.04	13101.1
A0A0G2K1F3	1692.97	3093.89	734.658	2107.51	1687.96	3844.25	0	1237.77	3585.22	3287.85	2473.67	2482.04	969.521	2971.71	1442.31	0	1778.86	2014.09	1082.26	0	710.301	1062.44	2561.61	2861.98	4319.33	4270.56	2598.34	1164.18	2135.97	0	2587.43	2709.15	517.163	2063.23	0	2345.95	493.458	943.859	2119.41	2108.24	765.549	1228.93	0	1092.3	4052.11	767.038	688.508	0	1545.24
A0A0G2K1G5	103.969	1135.6	167.056	468.275	197.032	32.6896	0	110.755	448.223	386.411	371.972	761.715	327.635	532.764	0	550.711	104.632	364.8	417.753	1162.53	397.377	594.863	919.25	589.187	384.874	784.22	620.896	253.113	87.087	2050.95	0	0	0	0	107.99	153.798	0	0	0	273.341	0	0	383.604	0	0	0	0	0	0
A0A0G2K1J5	20991.1	8946.69	4282.62	8320.13	8272.92	1703.19	3487.84	5667.77	3716.4	4705.05	5932.35	6357.54	26347	10824.8	6951.96	11950	5561.94	5431.31	14727	22135.1	16221.7	8875.23	8949.65	8842.73	6470.91	6976.3	7494.79	9896.42	5857.83	37990.4	5732.43	10172.9	5581.8	11249.1	17664.8	5427.32	7769.01	11485.6	5986.49	5284.62	5724.14	5011.71	6037.74	6141.86	5172.73	5305.15	4595.6	2810.48	5335.52
A0A0G2K1L0	74150.9	74019.1	60640.4	51924	58007.1	40920	58461	31715.1	61243.1	49614.9	64645.1	51783.1	71501	67045.8	62904.7	109645	65651.2	65000.2	81594.1	112728	94531.9	58986.6	76601.7	65097.8	57787.3	57501.8	63650.8	69309.4	53585.1	157901	61213	51270.2	47707.7	39647.1	94475.1	44500.2	49403.1	55218.5	49070.2	43778	55129.4	45678.6	49473.7	39969.2	46031.6	44829.6	43486.6	50029.3	58342.6
A0A0G2K1N4	157.409	660.379	248.003	326.828	600.734	0	386.767	679.228	1028.29	598.417	743.531	915.012	0	0	0	1029.57	1045.6	576.394	970.387	1764.8	1386.83	1795.93	1337.43	1361.34	1963.04	983.068	2013.56	353.257	1124.87	0	262.275	1012.65	0	290.738	2806.18	1002.81	0	0	575.183	0	873.994	1651	340.915	647.51	0	354.209	450.457	0	1233.26
A0A0G2K1P2	5594.64	4930.03	3503.99	4188.52	3402.8	3695.48	606.688	3682.41	2159.03	5576.97	2064.82	3029.44	3169.84	6718.99	9252.68	3037.25	4711.55	3230.51	4434.55	6923.01	2932.13	4590.72	5701.9	5128.08	6491.87	5319.1	8845.85	9535.83	7006.09	3737.07	5588.85	5352.47	8007.4	4638.57	2442.1	7035.84	3622.48	1213.25	5289.8	11885	5743.02	7945.52	4107.01	7878.48	7631.83	11548.3	8282.4	14038.9	7800.7
A0A0G2K1S6	0	82.9324	76.4689	0	323.478	1112.45	0	72.3715	0	0	202.42	0	0	0	78.3523	0	466.905	0	0	0	348.672	0	0	221.672	85.311	134.802	0	107.194	0	0	0	0	0	0	0	463.118	19.8679	0	60.0883	0	101.775	0	366.862	59.1572	279.071	0	0	0	0
A0A0G2K1U8	1111.11	1191.61	1215.38	2049.86	2157.05	705.788	125468	26837.6	1710.42	461.77	1864.86	1129.01	5496.24	442.245	38860.3	194.376	1791.14	657.594	815.702	927.513	2.55999	1213.36	760.371	890.911	1623.17	1366.87	327.15	423.415	725.587	189580	1431.86	1393.08	652.504	3130.27	0	1528.64	4748.41	224.776	5006.4	7190.15	1213.41	1611.31	1506.17	1024.2	2069.67	2195.44	2677.49	185.007	235.665
A0A0G2K210	4042.23	6571.51	5912.92	6142.83	4674.73	8136.84	6518.01	4977.83	5239.92	5650.92	6171.4	6786.49	9099.9	7423.49	5144.9	11842.5	5401.48	6619.25	9506.46	14640.2	10408.9	7953.28	7270.18	5298.93	5312.03	6424.23	8429.98	6687.18	6761.88	27458.1	5151.12	6012.4	5410.05	5100.87	16079.4	4275.77	3127.93	6058.55	4630.13	2814.56	5091.72	5736.34	6411.27	7098.57	8044.05	4842.77	3442.57	4388.55	3487.33
A0A0G2K230	22383.2	81635.9	26134.9	41653.7	15159.3	4842.89	23375.9	6877.56	41395.3	32523.3	21289	33378.7	49086.3	30267.5	26777.4	49473.8	10618	52237.1	34050.1	175384	38211.1	96555.7	76914.4	24955.7	57810.1	76501.7	56220.3	47349.5	56144.3	77536.6	47531.1	113458	47653.3	53930	97622.5	13818.2	37553.4	37228.1	71960.7	62664	42608.9	67249	38458	39972.4	49061.8	38728.4	29586.9	39165.3	37388
A0A0G2K235	2281.77	2716.49	4963.44	1309.44	1297.32	14918.3	2417.92	6154.91	2352.41	3073.87	2985.37	4077.23	2560.35	2370.59	7513.29	1225.47	7019.67	2315.18	865.708	0	3210.04	1602.92	1200.09	3604.49	2029.25	4208.87	1438.61	921.543	258.294	0	2454.36	2201.76	7981.77	1744.67	0	9891.87	2145	2508.32	2660.38	1984.39	14760.6	2110.18	2852.55	3504.42	893.395	367.543	8023.84	1491.73	4305.49
A0A0G2K2B6	127.046	827.767	558.835	830.821	1328.88	4372.19	787.605	1594.29	668.145	550.62	348.324	1283.94	1.17622	1174.31	1042.49	0	962.56	345.91	23.0222	0	1055.44	258.456	0	537.379	174.303	951.131	17.6279	163.975	0	0	448.466	453.596	260.205	48.2944	0	1511.45	1302.1	1250.05	366.312	411.92	444.821	284.016	554.772	1159.31	412.454	99.9014	690.084	0	314.439
A0A0G2K2H0	75519	50826.8	52229.4	74133.8	77607.9	77609.1	82875.6	59127.9	55590.9	59406.5	75537	90725	67589.5	63221.3	47789.6	150848	61953.6	63411	92252.9	55150.9	97435.8	64028	64429.6	53257.1	64163.9	56399.1	69101.7	91296.6	70819.3	74130.4	60041.5	50150.5	58053.6	60835	81939.5	77953.3	71274.9	67424.5	59996.6	54009.6	79661.9	84232.4	69800	65723.5	53707.9	71673.4	72061.4	57634.6	70191.1
A0A0G2K2H3	1106.91	2287.88	0	0	1941.57	985.512	0	0	770.775	1538.51	890.31	745.28	576.117	725.531	3933.03	0	722.927	503.873	27208.4	1440	563.142	3185.25	1722.18	729.571	1826.54	2947.07	1403.32	1110.98	384.426	1687.66	0	5759.16	457.522	0	0	619.854	0	0	951.709	947.419	0	344.629	2131.64	275.125	708.396	0	0	371.374	0
A0A0G2K2L1	6435.87	16372.4	18718.5	10262.5	15236.9	25342.4	31964.7	39204.9	3332.27	13876.1	16254.7	9648.03	10617.1	19715.7	15066.9	29346.4	11687.6	20025.4	12586.7	14195.3	19909.5	11606.8	11904.6	15878.4	7596.07	10824.2	8122.56	13571	5517.53	33292.2	10369.7	10698.8	17304.5	12529.9	29350.8	18844.1	10895.1	35388.9	9867.64	10825.9	9544.54	8806.02	30145.3	18429	10799.1	11710.9	12412.6	16434.4	12882.2
A0A0G2K2P7	15567.3	18382.9	13504	14545.6	10436.2	17432.8	11794.3	10858.2	16241.5	18177.6	16182.1	13335.7	24999.9	22360.8	12727.4	32367.4	16423.6	17886.7	24321.7	51698.8	24925.4	22942.1	19645.1	18856.1	13361.9	16350.6	16682.1	17926.8	15661.6	92081.6	21472.4	15321.6	15690.6	15145.6	60821.8	14781.6	19964.3	32347.9	17730.3	13072.4	13548.4	17640.4	19087.8	16239	18293.5	17533.9	25773.2	14303	15073.8
A0A0G2K2R5	9106.85	22707.2	8182.62	13308.3	16105.8	9800.4	7984.41	5874.47	18393.9	16749.1	9967.05	13918.4	11922.8	17321.4	12964.5	1979.41	9486.53	10014.4	8338.04	4241.02	2838.82	7945.21	13664.3	12090.3	9757.18	21529.5	18220.8	7364.1	11892.2	45157.8	8282.56	13671.8	7416.17	7535.96	20545.8	8655.68	9260.29	2384.25	13861	11549.2	4357.26	6256.89	6449.99	9255.82	6693.29	6086.24	4594.88	7727.22	9845.15
A0A0G2K2U4	434.774	1470.86	927.242	614.025	1452.14	377.743	578.309	1229.08	849.932	755.55	1739.57	859.343	384.498	1520.49	971.603	1196.07	1790.72	1093.32	1146.96	972.778	1202.65	1528.02	1253.61	1397.44	739.824	1491.34	1647.71	1554.46	1651.5	5665.82	672.371	888.661	678.936	731.839	1756.9	755.315	188.881	521.966	307.283	517.81	1311.77	809.388	564.957	679.65	1693.7	1127.9	987.637	384.692	783.074
A0A0G2K2V6	19222	10480.5	8578.87	9949.17	4869.27	18314.1	55154.9	6619.58	28397.9	19280.4	24835.9	20537.7	18437.9	16576.5	6027.14	26914.6	18439.5	22300.4	28798	68937.3	21495.5	7855.99	9752.75	3305.03	20626.9	5867.71	8773.87	10970.2	95186.9	36163.1	3595.3	4378.25	17562.8	78884.2	23595.3	8873.5	7040.07	5600.96	15396.5	1887.12	10241.9	4291.38	17309.9	14559.6	7818.27	26605	11171.9	8472.66	14886.9
A0A0G2K2V7	561.766	0	827.826	0	0	2656.93	1165.58	535.769	0	90.0819	781.146	76.0114	0	176.824	1525.31	0	1092.64	0	0	0	252.986	0	0	117.591	0	276.038	0	1688.07	0	0	0	0	1055.52	0	0	1536.03	0	0	0	0	0	225.193	139.124	76.3663	0	0	1884.4	0	688.786
A0A0G2K2W0	10026.3	7838.78	5984.69	9350.81	4621.87	6444.56	5890.19	4380.54	6829.54	5473.73	7194.2	8501.8	8179.41	9543.78	8014.16	8436.82	10047.2	4318.39	7775.71	13529.2	8154.32	8553.37	7845.76	6566.99	8444.07	6517.69	8455.8	9185.37	6588.38	20584.4	7024.62	4971.1	6802.27	6638.56	16180.9	5673.21	6177.48	5108.39	6438.53	6408.4	7277.38	5336.81	5210.23	4723.44	3248.21	4934.53	12079.8	6732.08	4884.5
A0A0G2K2W1	154.16	285.481	132.187	522.954	2.99189	471.665	4.70071	274.898	203.342	320.728	433.228	326.531	103.657	15.2636	1025.32	0	426.246	174.06	107.908	2.75394	486.772	0	198.353	200.232	241.104	585.756	130.493	0	0	0	473.372	0	49.1769	149.136	0	77.5985	1.98278	0	312.281	1.61547	405.478	396.796	129.438	389.723	43.9456	39.8724	0	0	0
A0A0G2K2Y3	394.903	912.271	762.106	337.663	1423.64	718.112	653.902	1070.43	844.504	740.342	810.258	1340.96	0	873.564	1073.01	0	1182.16	841.86	0	0	265.659	0	0	989.702	1093.07	1134.25	633.388	116.297	592.096	0	924.484	1423.39	604.294	561.169	0	875.908	1739.18	411.983	828.848	537.649	0	632.639	1000.9	1006.48	331.064	566.84	751.085	821.899	1195.03
A0A0G2K320	0	0	0	0	0	0	0	0	1084.43	0	1321.6	0	0	0	629.905	0	1169.75	117.72	0	0	0	0	0	0	0	333.149	0	0	304.385	0	63.6216	0	0	0	0	195.533	0	0	0	0	1488.94	0	1237.19	1356.03	0	0	1737.18	0	0
A0A0G2K332	7641.2	3390.57	6519.84	15890.5	14562.1	11273.9	11618.5	8209.86	9290.23	15877	16311.7	29626.2	10879.3	24164.3	8902.49	3860.21	5841.83	3220.29	10842.2	3534.48	11708.2	5565.02	2639.85	11262.6	9699.23	6889.3	11317.7	7566.83	12836	1312.04	9861.75	6944.8	2713.41	17083	0	8125.53	9111.67	3578.9	9850.55	16955.6	10437.9	28012.4	12901.2	16428.1	5669.93	3677.12	4218.7	3132.24	23812.7
A0A0G2K392	262.748	1252.7	385.58	588.051	725.347	159.448	669.063	535.521	1330.81	587.249	521.928	1318.27	0	78.5111	599.461	187.738	77.5791	648.37	417.354	1451.66	89.9186	1550.71	1204.18	790.472	1191.74	1686.27	286.383	764.005	2771.78	0	558.733	2654.39	715.111	237.029	1686.63	403.141	287.135	161.46	1107.95	2070.92	1347.6	1177.11	529.675	224.923	1258	1235.09	219.465	170.51	377.55
A0A0G2K398	0	1229.04	0	686.983	1870.19	3058.56	831.608	5231.15	253.557	663.734	0	198.434	4329.24	0	636.92	394.431	1350.46	335.951	301.369	0	2817.71	242.339	0	714.143	145.014	774.544	51.5154	0	0	0	0	129.66	0	0	0	1577.38	0	0	0	0	0	0	0	263.094	147.997	0	306.17	0	125.813
A0A0G2K3A7	142.804	113.32	207.223	581.754	430.146	959.605	928.332	4775.57	8557.24	804.056	944.662	400.641	0.661106	648.441	1195.46	574.57	1105.9	339.752	596.911	1334.26	950.634	194.506	982.226	423.397	441.722	396.199	107.906	149.67	1.13118	1.32901	96.7789	551.22	359.584	1703.32	0	608.792	389.573	1322.65	3807.67	1526.76	64.8198	681.653	482.668	56318.8	409.576	365.57	318.561	44.9281	120.2
A0A0G2K3C5	1227.35	1995.28	1474.42	2625.58	3690.15	8539.93	2078.04	9581.42	757.278	1998.72	1623.74	280.261	1240.53	1198.23	6285.66	1559.26	3475.67	2597.13	176.511	3.47944	5575.93	996.859	587.492	2024.06	2152.23	3744.67	1358.05	1320.91	102.002	8765.02	908.351	3839.26	1606.6	2252.32	804.553	5030.63	2588.32	6874.42	1724.45	2421.42	590.657	1910.91	3619.67	3388.95	1355.3	1025.22	3927.18	1806.06	532.598
A0A0G2K3C8	58821.8	67958.4	45901.3	58417.9	50421.4	48576.8	20074.8	25689.4	67478.4	53904.4	55867.4	68501.8	41510.6	55066.2	50642.1	27742.9	47783	57864.8	66622.3	15817.4	35034.8	30677.1	50441.8	61589.7	50439.6	76166.5	69735.1	39563.4	51776.7	51334.3	41226.3	74239.4	39533.6	37355.3	67741.7	40547.4	32022	16616.5	48730.9	47421.2	28877.4	32303.7	32688.5	40679.6	31620.2	37490.8	40804.4	45092.8	55229.1
A0A0G2K3G0	48529.8	66400.2	46539.8	70828.2	53970.1	46792.8	55300.9	31938.9	70992.6	78321.5	117379	41199.1	67146.5	49746.7	47459.5	40513.8	42680	53665.5	39013.1	108880	21668.5	53379.4	60783.6	42955.2	73716.7	57516.1	65735.6	58647.1	42079.7	56462.5	29929.5	38563.5	54613.1	37902.6	36333.8	37105.5	65657.6	36240	41489.9	53750.8	42469.8	31549.2	27021.5	40521.8	36554.8	33726	36511.4	24442.4	27069.5
A0A0G2K3I3	113608	76679.9	63278.2	70707.9	65168	63544.3	44042.2	62310.3	106097	109194	87087.6	79861.1	74636.3	72584.1	57256.1	60072.6	94033.7	60705.3	66890.8	83416.9	52482.4	95723.4	67745.1	74614	68137.9	75235.7	51803.5	66445.6	60407.8	74003.1	98334	70075.9	64795.4	54704.8	75289.3	56566.6	53784	103767	109899	98655.4	87620	66239.2	67162.9	61735.5	54581.5	51622.2	86062.3	60708.1	63465.5
A0A0G2K3N2	3933.35	10174.4	3071.72	9241.38	1503.06	1892.26	4897.87	2919.02	5193.51	6339.84	4133.64	3126.25	5481.85	5276.41	4105.42	10267.1	3764.68	8259.83	5338.17	21933.8	10532.8	13110.5	10060.7	4729.2	7080.89	6743.11	9410.93	8856.71	8505.9	22796.9	6495.98	7877.75	5846.71	8791.71	16049.1	8723.58	4969.54	13347	8849.85	8545.84	7799.98	4150.35	5564.4	4457.92	4420.7	3791.25	3460.3	6221.96	5594.03
A0A0G2K3P4	8011.33	4634.12	5339.31	6979.76	3296.5	9338.23	7518.33	6721.16	6828.8	6332.56	6623.27	7285.62	7554.54	6151.44	7701.94	6133.12	7593.52	6671.12	7659.71	15522.6	6645.13	5321.06	8253.74	8643.47	6796.44	5843.79	9385.04	4464.32	8419.5	8954.98	8553.36	8745.78	7211.55	6462.53	9873.65	8226	6065.95	7944.49	4648.93	6524.53	5329.7	8234.61	7485.08	10393.3	7315.3	6962.16	7669.91	6921.72	5349.15
A0A0G2K3S3	13860.3	13448.5	12859.9	37507.4	6612.27	14160	39335.5	10674	22199	38859.1	39489.9	14694.1	23012.3	38391.6	26273.3	2007.78	11618	20248.1	18050.8	0	3138.82	22489.3	10791.7	11684.3	26506.1	42960.3	21034	19437.7	20516.9	16480.8	13419.7	10023.6	10765.8	18947.2	1430.37	25171.7	40637.4	12829.3	16089.1	51792	38556.1	12081.4	22376.8	23598.6	15087	22060.2	20639.3	15782.2	13956.3
A0A0G2K3W2	17772.2	19518.8	28292.2	21235.2	22960	18393.8	13680.3	21823.7	20292.6	28206.4	20210.1	29155.9	12567.1	14233.9	12872.6	6893.02	28824	21909.1	12265	6084.62	22623.8	16472.5	23397.1	29868.6	29988.2	31677.6	32292	12502.9	22692.9	6876.37	32201.2	30451.9	26144.7	34371	2321.78	30673.8	27867.1	14721	22040.8	29224.3	13316.6	33763.6	24158.7	27701.9	17987.8	20718.2	31563.2	29294.7	25671.2
A0A0G2K3Z9	10136.8	9167.53	12233.7	11489.3	16751.7	36523.7	28218.3	23661.9	8163.55	9115.67	11324	14132.9	10493	10907.6	21768.5	9221.71	12002.7	11255.2	8838.07	4443.68	17343.4	10957	7715.34	13015.6	10973.3	15225.7	5493.28	10954	5990.82	2423.06	10130.6	10808.2	12263.2	8729.95	975.755	23489.6	11570.4	10526.5	8131.28	10029.1	9123.66	9574.65	12328.9	10377.2	14884.5	7063.16	12429.5	8481.81	9534.05
A0A0G2K423	5168.3	5350.85	4353.65	4339.14	7354.47	5038.48	5311.83	4477.52	4761.91	4583.28	6256.17	6244.88	6801.6	8253.92	6809.83	2130.35	6438.92	6944.45	6980.93	6632.72	3430.27	6623.05	6014.43	6070.21	5273.86	5270.6	6299.51	5747.32	6012.02	3713.4	4809.68	5641.28	4068.51	4405.37	9106.83	4519.99	5111.57	5320.45	5159.32	3848.31	5423.1	6404.02	5020.39	5709.26	4385.83	5023.18	4984.46	6187.77	5652.67
A0A0G2K458	76912.2	44494.1	49317.7	97585.3	52298.7	99770.9	192499	37053.3	165919	100598	80737.5	69871.5	78015.1	312254	62687.9	24168.2	93998.8	30226.2	124859	50668	75986.8	186048	57964.7	122300	106647	74465.5	40335.9	68500.2	49482.1	33127.4	99527.7	114828	47357.2	62083	43638.6	80847.3	270664	66908.5	247210	75869.7	193713	150741	120475	398286	162866	249575	131486	113088	129546
A0A0G2K470	0	0	0	0	0	0	2422.43	0	0	0	0	0	0	0	0.851811	0	0	0	0	0	0	0	0	0	0	0	0	0	0	0	1126.31	75.5609	0	0	0	0	0	0	0	0	0	0	0	95.4016	0	0	0	0	0
A0A0G2K472	0	0	732.734	168.885	272.198	1538.57	0	1355.71	0	459.863	0	0	0	0	0	0	690.725	0	0	0	248.462	79.2157	0	48.7305	0	62.3864	0	0	277.47	0	139.001	0	298.11	0	0	1250.41	0	506.836	85.2785	129.79	0	107.95	181.081	185.632	209.711	0	690.164	0	99.7833
A0A0G2K4B4	54.5928	143.371	124.004	0	0	0	0	332.36	0	650.22	88.2525	0	0	0	0	0	236.077	0	0	0	0	0	0	1805.78	264.505	422.292	0	205.828	0	0	223.783	211.294	0	283.761	0	2403.81	0	0	134.927	2872.51	360.737	537.964	953.308	347.359	375.087	438.411	0	0	0
A0A0G2K4I8	694.07	6787.79	2986.12	6952.62	4178.09	2559.15	20318.8	8191.27	5630.32	1870.99	5245.26	5766.6	2986.09	12760.9	9832.2	4912.93	3170.4	6789.16	5504.15	6428.75	6233.33	3901.75	5162.04	5872.15	11668.3	3535.24	8730.85	4112.98	9878.43	3675.13	3660.5	6190.54	3690.61	11042.1	6403.83	4787.73	19485.6	5821.35	5167.54	6210.69	6636.14	10126.6	8460.95	9946.35	2905.95	12494.6	3180.36	7209.5	4067.64
A0A0G2K4K2	793747	517103	431967	524549	406432	588747	609987	197226	1.00084e+06	549168	931725	529714	395744	634765	677698	611185	478866	594096	666364	426123	475969	953201	540788	691896	881922	792698	750710	742460	565805	189343	816791	973893	655365	777022	614010	907563	596019	310099	790105	574352	1.20161e+06	1.25228e+06	712339	1.20775e+06	797174	1.18312e+06	566815	903506	824857
A0A0G2K4K4	1500.03	795.824	953.312	3110.49	1722.38	950.424	1424.71	1820.64	808.913	1795.74	1490.97	1711.2	283.839	875.041	1394.46	3226.23	1308.75	1626.4	728.317	0	2408.85	945.8	1591.37	1224.71	1609.18	2182.1	1738.99	1372.93	649.749	0	885.884	1504.29	918.31	1832.39	0	1520.06	697.74	1002.35	440.168	1026.73	830.12	988.482	1085.42	1853.22	1099.76	842.278	1710.25	408.322	1029.6
A0A0G2K4M4	1.90857e+06	1.80189e+06	1.78087e+06	1.65437e+06	1.39315e+06	2.16125e+06	813860	1.01124e+06	1.46298e+06	1.66965e+06	1.93751e+06	1.1626e+06	1.52151e+06	1.01226e+06	1.47977e+06	1.03714e+06	1.76108e+06	1.73512e+06	1.51941e+06	834769	1.20219e+06	1.25469e+06	1.32569e+06	1.72645e+06	1.88338e+06	1.74047e+06	1.65903e+06	1.35548e+06	1.57511e+06	533369	1.60581e+06	1.55593e+06	1.64018e+06	1.46344e+06	487919	1.71044e+06	1.19219e+06	1.04017e+06	1.27552e+06	1.46642e+06	1.25971e+06	1.28073e+06	1.2503e+06	1.47885e+06	1.40337e+06	1.63972e+06	1.31041e+06	1.40068e+06	1.4166e+06
A0A0G2K4V5	202.48	285.774	0	303.934	182.797	11394.8	344.672	261.477	378.33	150.943	350.767	435.481	0	379.006	156.389	647.776	151.817	335.486	736.874	61.5348	377.343	512.797	434.43	320.515	264.959	313.592	110.174	340.586	131.869	826.785	3.55003	418.414	448.606	4857.54	1084.17	52840.4	987.263	14.0713	0	748.494	0	210.763	10.5446	1021.63	0	0	0	0	0
A0A0G2K4W9	9650.13	420531	15453.2	31228.8	32088.2	27657	15016	15398.6	119826	38817.3	26787.6	36301	16343.9	32650.2	44894.2	14279.9	10636.1	117314	38581.9	27002.3	55762.7	20415.1	70553.6	23407.3	155591	65487.1	150189	148652	94336.3	0	17167.3	687784	15330.1	37795.3	20514.3	74899.8	50848.4	22827.7	110077	32538.6	87624.5	55736.6	25877.7	71783.4	73349	29372.1	18743.8	111644	62642.2
A0A0G2K508	0	0	0	0	0	1152.47	651.001	1360.46	0	165.401	125.534	0	0	196.28	613.398	0	215.078	397.84	0	0	255.563	0	0	106.37	127.836	336.364	140.845	52.1735	0	0	189.273	0	0	0	0	1115.39	0	1416.87	290.218	356.894	0	51.3234	187.22	649.638	0	0	0	0	0
A0A0G2K531	25923.8	27098.7	47570.3	28169.7	44194.6	19600.5	21226.9	37230.8	32054.4	30165.8	38479.5	38599.5	24927.9	19419.3	25822.7	3429.36	33701.1	28942.8	24564.6	53829.1	14449.1	19277.2	33292.7	36083.1	30800.1	31563	26135.4	6697.98	22607.2	2301.25	27905.9	27488.2	45805.2	32687.5	2211.83	35498.9	37165.6	6759.66	25942.4	22667.8	27884.7	30028.6	27472.2	32285.3	40712.5	23580.6	34958.9	27089.2	35736.8
A0A0G2K561	16969.2	21096.2	15557.2	20351.3	23072.2	15467.4	21217.4	16924.7	17560.5	18375.4	16230.2	18989.2	17819	23566.8	20284.3	10212.7	16089.2	19416.6	20586.8	17844.5	12207.7	22688.2	20275.6	19374.6	19634.3	18388.8	21726.1	22236	19262.4	19037.9	19853.9	20518.4	21004.1	19689.1	17708.6	16847.4	18872.6	10929.8	17204.2	17567.5	20418.5	15854.9	14855.2	16267.1	19343.3	18009.3	16143	20186.7	17621
A0A0G2K588	13299.4	27505.5	7670.89	8160.13	14869.2	4234.31	7780.5	8378	14520.6	15686.7	12567.1	13681.6	23785	13396.5	8631.61	22701.9	11072.8	13078.3	25275.5	46528.1	17740.5	21453.9	24296	16125.8	11552.8	22296	17584.2	15695	13192	83593.6	10835.9	18373.6	8572.96	9845.57	36169.6	7102.45	11009.7	15776.4	17380.4	10778.4	12238.1	11531.9	17031.4	7963.85	13685.7	8965.37	9258.96	9615.48	11350.9
A0A0G2K595	458.132	1767.91	2269.47	2376.4	4297.65	15872.7	1720.45	23980.5	4017.79	4520.58	3809.03	308.882	0	1448.67	4071.39	4800.05	3026.41	3643.79	127.515	0	15797	2284.42	2139.66	2308.97	4214.57	4933.6	1195.28	1621.98	0	61.1101	759.922	3337.81	875.133	2851.22	0	7162.37	3704.67	10741.8	1793.97	3518.01	0	3713.27	10127.7	2685.22	2040.37	413.834	5076.9	3122.77	1883.38
A0A0G2K5E1	27754.5	6608.55	7168.96	949.705	2172.25	215.176	550.695	7803.42	15743.7	6832.42	9071.12	1906.46	17602.4	2337.86	2244.04	27333.9	15055.5	2777.96	11318.3	35808.3	18578.8	18549	23878.5	6533.77	16909.6	18252.1	19480.7	19698	6547.97	32543.6	19189.8	18819.3	16950.8	4095.41	16465.4	5088.74	5154.86	19436.1	8278.47	6906.42	14968.9	8467.34	19697.7	15342.5	913.978	22347.3	20798.2	13833.9	12284.6
A0A0G2K5E7	0	0	0	0	0	1695.35	0	84.6928	0	0	0	0	0	0	434.782	0	99.4813	0	0	0	0	0	0	23.3914	0	0	0	0	0	157.861	0	0	0	0	0	312.905	0	0	0	0	0	0	0	0	0	0	0	0	0
A0A0G2K5J5	2793.31	4182.32	3149.58	2678.91	5272.59	2094.7	2154.86	2163.35	3193.29	3037.09	3981.81	3264.02	800.36	3349.34	3087.99	5162.66	3045.7	5055.11	4648.37	5848.96	4265.19	4406.93	4072.99	4564.6	3314.02	5194.44	4412.76	4516.95	3266.91	24622.7	3530.78	3987.41	1949.43	1764.99	16499.4	2135.12	1908.15	3931.19	1337.97	1435.65	1364.61	1288.01	4583.71	4060.32	3902.95	1974.77	1964.53	2677.74	3880.14
A0A0G2K5P7	0	1302.91	18588	9236.06	17702.8	68554.7	17668.7	22010.6	6188.26	4630.83	9205.26	854.101	17733.2	3032.88	32421.3	9448.91	3068.28	3340.44	0	0	40617.8	0	0	10699	5329.06	25856	0	801.374	3013.48	0	6116.69	19780	6644.97	3924.68	43404.2	41111	23545.6	24502.9	14816.1	8518.79	0	18971.7	21047.9	29121.1	8782.57	9978.01	31827.5	0	0
A0A0G2K5U5	26795.9	19301.1	20674.1	16891.7	14725.5	40031.4	61588.9	32662.5	21453.8	18986.1	16742	20333.1	23063.5	28652.6	44441.4	14952.8	27812	16668.1	17914.6	13991.7	12328.8	20175.8	19050.5	20566.8	24204.6	18054	18913.3	19039.6	22617.5	17126.5	26081.6	26008	33602.4	21361	21469.6	40261	35634.7	32543.3	27813.8	50714	27451.9	27182.7	17306.4	30245.7	30375.4	26102.7	38985.5	26582.4	24584.3
A0A0G2K5X1	14914.7	1287.77	21978.7	3960.72	18548.3	13177	17064.4	8350.62	23031.3	11700.9	10541.6	2597.21	14653.4	13045.5	17795.5	8855.49	15681.7	23308.4	18846.7	6561.21	15648.2	17713.9	1924.21	28237.1	20431	19318.7	19041.4	23685.6	14534.8	44600.8	11492.6	3011.15	28196.9	2678.66	90936.1	11877.2	15416.1	6721.92	22473	15480.9	14721.9	3130.53	15919.3	8690.59	12446.4	10250.5	15439.2	18133.1	15944.4
A0A0G2K5X3	17885.9	4314.85	22141	59856.9	16898.4	20241.5	22320.7	3521.74	22277.9	11447.3	91512.2	16628.8	16761.6	19907.6	22126.5	3726.79	4619.79	41487.6	7550.3	12383.2	6084.65	116689	15741.5	8599.95	14230.9	22527.4	13424.3	29951.5	26938	2116.32	37707.5	16603.2	21948.7	28845	39207.2	34527.7	51996	13363.8	33490.9	18366.1	111707	19629.6	17012.7	25102.5	35858.8	8879.23	2839.15	34452.7	22527.2
A0A0G2K676	8514.72	11137.3	5238.22	9363.35	11312.5	8604.55	138176	79653.7	14122.1	9795.44	7205.13	10658.4	11818.6	8274.15	63734.9	17257	5803.41	7923.63	7881.12	23981.4	13045.5	11881	9791.3	10320.9	8334.28	12236.2	9177.86	16924.7	6808.56	57303.3	5213.89	5424.56	6804.24	9324.59	28623.4	11487.2	58785.3	24949.3	8714.25	23074.3	8265.93	7614.11	10335.1	6990.92	11541.8	5589.28	5604.6	6539.92	4205.7
A0A0G2K6K8	2690.56	4738.38	3422.24	2690.57	4488.24	1985.74	4241.61	2524.18	2919.28	4183.05	3010.26	4387.39	1758.16	3874.84	3708.59	2699.9	1958.78	2901.97	2996.52	5050.11	1201.94	5728.98	3652.18	2296.26	2422.22	2971.45	2836.4	5483.9	2878.87	7074.07	2428.83	3367.34	3496.18	3831.65	10805.2	3251.09	1631.62	955.381	4218.54	2428.21	4232.35	3091.48	2908.15	2952.49	2129.62	3107.12	2567.17	3352.09	2946.34
A0A0G2K6S0	560.53	1311.6	657.642	3615.75	1946.38	1289.6	707.445	2689.18	585.784	1012.11	1439.79	1158.37	347.817	1428.78	163.401	910.714	1306.28	1125.12	1461.93	345.596	1072.36	1091.35	1325.28	992.919	1143.82	1669.29	606.706	2262.38	919.72	5579.28	976.8	1221.62	309.493	846.051	0	650.887	447.99	211.112	635.403	1738.35	195.612	199.57	821.754	1010.5	0	646.133	655.504	735.148	710.897
A0A0G2K6T1	633419	1.45048e+06	1.18762e+06	1.71641e+06	1.84217e+06	1.08844e+06	1.60691e+06	1.11656e+06	1.09066e+06	1.29714e+06	1.36023e+06	1.71172e+06	412787	1.25256e+06	1.64415e+06	105526	903591	1.22754e+06	421046	128299	466795	189347	565167	1.05092e+06	1.4912e+06	1.05658e+06	1.34839e+06	137008	866142	15792.9	1.2069e+06	1.88679e+06	712291	1.27999e+06	30303.9	951458	1.53646e+06	157637	911644	1.63512e+06	281099	987860	621502	1.01386e+06	864417	975255	1.07235e+06	1.24749e+06	1.20993e+06
A0A0G2K6T8	375588	291964	576972	303759	247555	373377	316802	387939	399889	338228	468801	230768	592064	370113	571572	245284	309713	356553	309454	221682	475125	275995	192394	432752	138326	262832	417956	615321	798073	53808	296337	369281	476371	327156	160858	443177	434480	413944	521219	391873	490143	295746	651321	444897	639117	253784	352071	857878	401258
A0A0G2K6T9	13477.2	10783.4	6432.41	9484.07	4857.94	3680.48	688.589	3913.56	8343.27	15285	7843.11	8730.54	12720	3967.23	1596.38	13316	4287.47	4821.95	8017.83	9875.81	10685.6	11581.7	14126.9	15053.6	11671.6	9220.02	10685.2	13536.2	3480.84	15338.1	11315.6	9986.46	6809.81	10518.8	8815.77	2814.56	2508.49	14248.8	12365.3	12549.8	9121.23	9585.7	8928.06	5878.33	5096.75	5499.56	6273.72	6779.65	6161.64
A0A0G2K6Y9	410.524	2516.49	256.127	1076.35	718.413	3878.52	510.496	3790.41	507.749	1112.29	561.963	1506.05	495.107	917.929	378.662	672.004	1524.43	979.893	539.271	391.605	3124.09	2449.42	2350.95	1496.24	1043.55	1831.43	849.162	2088.67	0	0	0	0	0	0	0	543.104	0	1841.07	0	0	0	0	437.71	0	0	0	0	0	0
A0A0G2K6Z6	4629.73	5755.93	3234.95	4564.64	2916.77	4069.8	1221.5	8941.25	3828.24	2892.84	2405.31	3836.22	2813.13	1285.24	2454.57	9568	4748.91	6092.69	8037.21	4069.92	5211.59	6001.02	5054.86	5330.12	5460.34	5317.75	3783.39	5444.76	2710.41	14047	2013.5	5042.98	3624.69	2895.55	7824.36	4608.92	2245.06	5861.88	4296.6	3106.07	2907.55	3376.33	6226.64	3374.27	3095.33	3060.98	4454.94	5471.75	4588.59
A0A0G2K713	201.518	463.831	213.64	851.31	133.041	867.417	229.402	588.727	507.711	715.349	300.819	197.456	607.148	195.388	1463.44	80.3927	296.283	468.031	0	0	1519.12	251.572	313.237	1155.87	496.028	472.69	218.57	27.511	231.483	0	811.4	608.831	665.188	747.794	0	1602.43	1036.96	0	750.116	645.122	0	530.516	914.574	930.926	241.832	799.885	1142.48	118.65	62.0114
A0A0G2K722	30210.9	13379.3	13001.7	63142.5	16289.7	4876.89	55751.6	22790.8	25180.7	28421.7	13802	16965	38557.2	22683.6	10067.8	20809.8	10143	31250.4	5679.37	20865.1	62215.7	11846.8	36192.3	11369.8	28486.4	23665	16601.2	19722.2	25998.1	42107.8	37033.5	50480	15719.1	63002.9	169421	13660.4	57319.1	43344.5	17381.7	26695.3	52960.3	23189.7	15097.7	30146.2	12054.4	36926.5	52987.7	68750.6	28033.8
A0A0G2K737	2946.06	3247.68	3670.69	3129.59	2471.7	6081.17	516.125	2285.54	2484.16	3117.77	1795.59	3385.85	5275.61	2080.14	8166.65	0	4043.86	3337.18	2784.85	3366.1	1486.68	4284.36	2016	2707.94	2973.63	4144.53	1327.2	1338.91	0	1190.54	3907.65	9734.8	18116.7	2062.75	616.457	5606.52	1703.44	545.601	2385.4	11597.3	5323.31	777.413	5331.61	2460.81	2779.36	1213.66	11437.6	9183.99	1309.89
A0A0G2K754	814.755	1537.98	0	0.457293	2882.27	0.923978	125886	7767.61	167.488	725.589	17.5134	3.32786	0	0	13909	0	85.038	0	20.1705	0	0	0	0	585.823	409.425	0	0	0	2092.46	21645.8	0	0	1218.83	0.412182	0	2188.65	8145.25	0.467806	0	8005.93	764.289	0	932.303	7095.19	0	0	647.505	0	0
A0A0G2K793	1540.38	1406.3	2378.92	1263.21	1561.87	11139.8	11070.6	3958.08	628.833	1379.61	1576.35	2367.24	399.637	1533.07	2916.23	1091.8	2341.72	2388.16	864.803	381.269	2666.93	1365.8	1026.18	2033.84	2372.51	3052.06	776.26	1520.84	1361.07	0	1607.08	1494.43	1742.93	593.722	0	3148.91	435.312	4247.52	1501.47	1693.95	583.972	1354.65	1462.86	2608.3	1212.76	353.032	2389.96	397.325	1616.74
A0A0G2K797	37659.4	8026.81	11084.8	28223.2	31343.8	25209.8	19585	14029.1	8987.17	4413.42	11691.9	15241.3	27732.8	10184.1	7519.33	19094.7	11514.6	12686.2	20341.6	14300.2	6026.11	15226.6	11392.6	10586.4	15291.6	11903.4	7395.44	14685.7	11209.7	32031	16172.2	37267.9	17193.2	10866.3	24331.2	20163.1	12978.5	11386.6	8893.74	15223.5	20961	11919.8	14694.5	13868.2	29576.1	24576.2	24905.4	24573.6	25866.7
A0A0G2K7A5	33667	132433	35188.6	7850.01	46780.4	1841.52	7980.69	10665.4	24953.4	24793	12509.7	5012.98	18219.5	35999.6	34942.6	37686.9	57586.3	69722.3	44622.3	56755.9	58086.5	23438.5	69051.5	55212.4	89986.8	57653.7	97990.7	43306.3	91224.9	14923.8	27987.2	76426.2	18924.2	24239.3	7434.46	13955.9	11649.3	27021.8	31711.2	25300.9	15577.2	33648.9	29697.4	16135.5	24660.4	26237	22536.9	28477.8	35578.2
A0A0G2K7C3	8246.1	6612.96	18283.5	13634	12394.6	13869.8	5207.03	3787.84	9633	2840.28	7136.93	4900.64	8752.21	5909.07	14037.2	0	3811.24	1054.06	3916.37	1096.11	0	3720.44	1681.76	1030.13	6043.67	3528.48	1655.58	2753.21	0	0	9499.32	13831	8414.76	9922.92	7900.15	13552.6	7143.2	13692.1	5395.5	16806.3	9795.77	5898.78	9935.6	3530.28	9850.98	7954.99	0	5430.21	3074.96
A0A0G2K7C4	0	0	188.174	0	200.814	672.751	0	152.361	0	42.7764	0	0	0	0	540.625	0	610.387	17.4107	35.1712	0	33.1931	0	0	0	0	0	31.1778	0	0	0	0	0	59.0637	514.654	0	619.77	1.10765	344.813	0	0	0	0	7.43426	0	0	0	153.913	0	0
A0A0G2K7D4	348.819	163.408	0	5536.55	777.354	777.167	3259.82	0	403.767	0	813.067	1154.69	0	236.076	1459.58	120.22	0	553.129	1085.77	0	453.43	0	445.11	2475.71	163.491	850.952	0	0	2037.25	0	1621.25	0	0	195.32	0	610.278	0	0	468.708	231.272	0	0	0	354.959	451.385	0	0	369.242	0
A0A0G2K7E1	1833.1	2408.66	1255.9	2833.63	3630.64	811.107	1296.95	2562.3	2009.2	2927.93	2209.28	3719.4	2423.57	2438.62	2175.99	1238.39	2170.23	1457.79	2615.22	2164.67	780.604	2150.81	2747.14	2416.96	1832.71	2323.84	3069.27	2957.72	1666.35	2848.52	3318.71	2005.67	914.213	1542.05	10891.2	1633.7	1779.48	1708.53	1547.48	2075.45	1579.19	2630.6	2245.15	1192.87	2251.29	836.791	2106.19	1535.47	2449.18
A0A0G2K7I1	161937	96237.4	99129.1	616.365	93704.9	424.902	203765	184057	183488	189220	100125	152139	280507	542822	460.797	123048	212248	400.541	208871	216.045	70846.2	164856	191.326	122924	217778	332974	852.003	2652.75	2309.25	0	197288	420214	180110	333.6	58901.6	146.238	235290	375154	182820	309486	213656	238205	775421	756710	1558.6	105716	313186	835.014	389674
A0A0G2K7J5	3652.61	4573.26	5181.31	4772.56	4532.67	5413.79	5090.45	4621.05	4568.94	6107.36	4222.49	4909.48	3888.56	6994.25	5268.8	3496.8	5319.2	4795.29	3734.07	2570.56	4670.36	6410.38	4626.11	4860.47	4405.08	5685.75	5010.36	4200.41	5626.04	0	3039.75	4132.49	5169.83	3610.52	0	4390.32	5353.35	2774.74	2880.56	5206.87	3316.15	2053.51	3732.75	3872.43	3663.52	4746.43	4246.77	4122.26	3022.72
A0A0G2K7L8	2810.51	2372.07	1137.5	1142.07	2702.03	1107.29	2152.62	920.442	2732.18	1994.96	2114.42	2605.36	3284.6	2653.86	2343.57	4341.11	3223.14	3132.08	4431.32	7018.17	5010.28	2478.65	3344.8	2942.73	1417.65	2077.77	3036.61	2284.21	1533.86	8853.4	1312.42	689.775	688.91	818.79	5735.88	847.684	1267.27	1567.08	2348.05	1026.97	2421.72	2971.8	2094.03	784.185	917.428	593.505	862.781	1548.83	912.781
A0A0G2K7S9	239.597	1864.18	2964.63	8076.19	4742.79	1786	1837.05	3811.6	1151.92	5201.5	1813.88	1057.57	2392.44	2199.47	1437.43	695.218	1835.52	5582.82	1227.8	1429.25	3409.09	758.551	1145.9	2387.45	2654.62	1643.38	2478.22	4314.57	1893.63	1596.76	1627.51	1906.52	2967.37	9321.59	7377.34	2853.38	2496.93	3264.12	2383.99	4391.3	1691.06	1816.81	6306.14	2672.01	893.246	1355.35	294.18	8385.12	2517.98
A0A0G2K7X7	8062.66	17509.5	13606.2	11646.5	14222.5	11191.3	12052.8	10422.9	15915.2	12512.2	14651.3	15472.3	11339.7	8029.28	6709.39	20203	11589.4	13750	12961.9	34400	16554.1	18434.7	18195.6	14739.6	14774.3	14458.8	19293.6	15705.2	16127.5	33734.8	9732.98	15913.5	12420.9	10064.8	52184.4	10263.1	13261	15254.5	11677.6	10511.6	11623.6	12349.2	10150.2	9716	11408.3	7811.9	9618.23	9519.74	8599.86
A0A0G2K7Y0	70060.7	47023.9	71330.1	58991.3	67774.2	48315.3	84859.3	62045.7	74845.2	76043.3	67502.9	60028.1	62101.7	89603.4	57797.8	198583	73378.3	79575.4	131648	225218	129592	91167	96261.4	70427.6	61961	76047.3	102984	73570.8	142955	269019	59720.7	68743	77390.7	102968	246128	69839.7	97255.3	133481	74183.8	68613.3	91191.1	79290.8	92715.8	60412.7	99046.2	81184.8	60372.3	79525.6	62742.7
A0A0G2K7Y7	4.45158	169.468	0	110.327	35.9893	134.128	0	0	67.1559	22.888	191.831	90.2789	0	0	0	0	130.505	192.731	0	0	0	32.4046	0	172.09	369.349	256.793	0	229.225	281.847	0	432.478	436.295	0	0	0	17.6768	0	0	25.2049	108.87	396.604	81.5386	0	85.5556	0	0	0	0	121.231
A0A0G2K7Z8	0.488221	1.05636	0.440756	1.13089	0.338863	0	0.349742	1.04778	0.853382	1.56295	0.935345	1.30138	0	2.09596	0	1.10821	0.408369	0.632124	0.786847	0.398641	1.22027	0	0.782224	0.256874	0.807955	1.8152	0.578948	0.424045	0.712582	0	0	0	0	0	0	0	0	0.253009	0	0	0	0	0	0	0	0	0	0	0
A0A0G2K828	164598	4907.16	6063.57	148542	13371.8	19485.4	11148.7	34231.5	33076.5	87919.1	19474.1	45024.5	13020.9	77818	10271.6	3151	39606.2	17861.9	16341.6	6702.68	66492.7	21258.3	55390	57070.6	76106.6	50100.9	64231.2	1833.31	56941.8	218.281	262203	5562.65	3854.14	86674.2	1299.32	23862.1	23760.1	11054	50901.7	71241.7	7015.57	50905.2	20044.9	77933.3	11123.4	12710.4	24446.2	13862.5	42541.2
A0A0G2K845	12664.6	8640.94	4003.13	6030.44	4676.78	7252.8	11959.6	7575.33	12783.4	9400.02	19790.9	5308.72	27471.8	9724.05	8849.47	14862.3	16828.4	9778.95	13003.8	24311.7	9432.26	11501.7	12564.2	8252.33	13028.3	11611.5	6278.44	16496.1	4867.91	83582.4	10849	4605.87	6082.05	6201.54	28361.5	10504.1	8535.99	17291.4	7840.15	6506.64	18828.8	4836.74	29193.5	12270.1	13041	4267.19	14637.4	11008.3	10132.4
A0A0G2K872	1066.13	3934.21	752.746	1954.51	853.938	290.09	348.139	452.878	1987.26	3311.53	1428.42	1597.66	1522.43	1821.39	935.12	348.67	1206.77	1842.89	1435.22	2720.13	1109.07	5881.37	3945.59	2682.53	2571.61	4554.19	3880.72	2449.86	3679.04	2647.6	3081.75	6678.85	2613.66	2064.74	2951.69	744.386	1514.86	1813.34	3394.56	5644.92	2267.93	2109.8	2608.83	3070.43	2922.68	1243.77	1327.68	1214.86	750.718
A0A0G2K890	6888.61	4794.29	13071	5654.13	7154.29	43361.6	9478.73	17652.1	4559.68	5829.36	4873.09	5950.06	5460.73	8948.91	19621.3	3207.32	18175.1	5819.61	2394.57	5649.91	9241.03	3794.64	3017.3	6043.18	3133.91	6139.72	2266.33	4293.22	4082.41	1096.97	5027.49	5570.77	14414.4	5209.69	7134.06	26631.4	3973.78	9564.67	9100.19	6604.27	3801.92	6868.6	5108.35	9634.1	5351.54	3148.38	29671.9	4378.62	7925.2
A0A0G2K896	27281	17174.2	59666.6	28951.2	20766.2	71424.7	20722.4	23282.7	23427	28765.6	44261.4	39356.9	17931.5	14587.5	39659.2	4781.51	44905.6	30893.6	22284.2	2191.81	14280	20946.6	22644.2	21770.3	37231.6	37006.8	22281	25645.1	13737.1	660.451	22500.9	23697.5	72790.2	29121.7	2121.78	32775.5	15935.8	6405.06	30072.7	35701.1	35120.2	30464.3	13329.5	21772.7	18172.9	16297.3	65309.6	23122.6	30536.7
A0A0G2K8F6	2618.47	1915.09	2388.82	3653.94	4084.68	4834.01	2559.36	5265.82	3124.53	6142.44	5544.28	1353.76	1121.12	2704.16	7391.09	2947.19	6126.85	2772.84	4068.14	895.093	4966.07	1140.39	2218.81	15697.8	3463.97	2681.22	6028	7032.99	7996.2	3283.67	3640.68	2606.36	2180.25	6456.14	6838.84	3702.01	2846.87	7055.74	3805.04	8625.27	4234.94	2309.79	3134.43	2021.17	7799.95	2066.04	5887.8	2270.12	4890.56
A0A0G2K8G8	209566	179178	56722.4	101102	104203	115230	159420	93315.8	152044	81114.6	103215	174248	151646	69791.1	89949.4	31796	72389.1	84480.7	147189	122322	60867.5	177642	162682	76062.1	64690.2	80681.8	113882	126418	108934	95099.5	159151	164446	91960.3	87444	79406.3	81448.1	146554	35325.8	134004	88187.7	133048	135490	112143	71104.3	96191.3	118232	63442.8	76412.3	125245
A0A0G2K8H2	3244.61	3019.28	2442.56	2630.92	3171.89	3519.47	1263.9	3270.22	1949.64	4522.58	3291.31	2428.54	3125.83	5007.28	2171.36	2936.55	3911.72	2260.55	2099.37	2394.86	3033.18	2185.43	2254.08	4883.37	4020.62	2821.52	2206.36	2587.72	2755.64	1821.59	2400.55	3316.56	2871.28	2974.08	3619.09	3206.46	2902.72	2805.71	2052.33	3340.85	2133.65	1753.72	2462.22	4144.83	1780.28	2492.76	2190.25	2136.84	1996.29
A0A0G2K8H6	13898.7	16214.4	21091.4	20035.5	16240.3	19955.9	20676.1	31357.1	13503.4	13427.3	16513.1	20012.8	16104.2	7813	17844.3	15791.5	14432.8	14773.4	18630.2	20505.6	15390.4	19692.4	12886.1	13796.9	14022.6	12243.4	12541.2	12138.4	17232.3	20262.8	12035	15654.6	17366.9	16549.7	25198.5	15535.6	17822.8	20005	14853.5	14683.9	21426.6	18047	22294.1	14499.6	25678.6	18783.7	16813.4	17670.9	16485
A0A0G2K8I5	8618.54	12764.9	4941.43	6872.07	6952.71	2375.99	2936.19	2789	9188.32	8803.84	7133.02	7956.86	5168.58	9069.56	5793.87	11902.2	7566.42	7242	8115.53	8050.93	9055.84	8387.16	10501	10756.9	10523.5	7950.29	9270.06	10195.6	6264.73	11217.8	6612.79	8813.16	4575.91	5634.68	7672.67	3467.9	4004.08	5428.63	7260.05	5777.88	6426.88	7015.42	5449.29	5328.43	4418.48	5260.02	4872.43	4352.43	4163.73
A0A0G2K8K3	679.321	2049.24	4742.55	1474.62	3152.37	1158.61	633.805	1685.93	2679.22	5159.83	7975.85	5755.4	3594.2	900.908	1600.51	1359.33	4350.94	2306.29	784.408	0	1979.07	767.379	1886.42	1685.08	4317.08	3254.74	2511.43	1385.92	1776.7	0	1466.08	1184.09	6722.05	876.029	0	1109.18	721.337	91.6226	1549.05	4395.18	2335.69	2280.43	2420.53	755.789	684.967	1570.97	1719	738.375	517.91
A0A0G2K8K8	1709.17	2339.56	750.858	2705.79	300.85	1188.96	823.327	312.724	1707.29	18017.4	2697	1828.95	3547.18	7944.11	3083.31	1196.63	2096.67	2262.46	3501.1	2916.8	1289.77	3775.82	7011.37	1804.74	1977.18	3486.77	3563.81	1726.53	1802.05	0	1047.65	2438.95	1999.86	4426.28	1190.98	723.899	356.693	794.758	1238.45	10053.5	1944.08	1000.05	1211.16	7429.65	1159.1	548.736	1182.36	2057.75	3409.7
A0A0G2K8S9	777.586	2839.21	1029.28	1652.47	611.89	551.783	1276.13	638.63	7664.45	2007.95	777.459	2253.4	2572.08	3609.02	1379.38	1285.28	1050.4	1524.2	2694.27	7445.86	1085.57	3579.65	5952.04	1695.31	2400.22	4868.53	6725.72	2749.7	7899.81	1708.59	1355.3	2011.86	2323.37	2113.13	1100.47	1215.42	2104.22	540.439	4553.83	2360.87	1807.23	1715.81	1174.59	1218.18	723.479	1568.25	515.213	1159.61	1622.98
A0A0G2K8V0	5483.5	4948.22	4239.36	4273.67	3795.49	3982.73	3753.88	3825.61	3891.43	3632.82	4926.7	4160.92	4737	5271.35	4352.81	4828.22	4540.59	4474.42	4821.57	2245.41	4810.24	4475.06	4806.39	4802.51	4946.12	3795.28	4014.77	5260	3796.93	2783.32	5084.11	3217.01	4288.21	4950.73	3761.68	4175.71	4215.37	6213.02	3858.98	4123.76	5102.39	4512.56	3710.21	4555.98	3920.31	4716.88	3203.07	4472.12	4031.59
A0A0G2K8V1	10491.8	3331.24	50210.2	2621.57	5439.5	44082.6	2939.15	30133.8	0	5140.26	4318.14	0	0	0	16781.7	4075.09	18518.3	4746.41	2177.05	5714.11	7722.11	0	1626.79	8274.01	8733.69	12519.4	2558.57	5327.79	0	0	2766.36	3323.62	28622.4	3214.59	0	15612.1	2536.76	9385.8	2295.5	3310.12	0	4613.01	11685.3	6543.34	6219.15	1377.28	117834	3840.33	16431.4
A0A0G2K8V2	431.001	0	834.765	0	1776.96	1317.05	4907.87	560.282	0	0	0	0	0	452.634	9750.78	0	3175.48	1021.76	3183.15	0	0	0	0	480.907	0	0	0	0	0	0	0	0	0	0	0	0	8485.21	0	0	0	0	0	0	0	0	0	0	0	0
A0A0G2K930	996.437	1073.98	1615.63	801.815	1005.43	7162.55	1745.24	4406.97	700.646	1438.06	1040.81	1425.63	437.171	884.861	2151.6	490.399	2601.77	1144.13	680.964	0	1603.93	681.533	695.131	1216.11	854.165	1109.08	627.04	634.393	705.458	0	782.587	820.048	1380.51	1163.1	298.258	3923.86	893.258	1655.63	833.663	804.11	710.496	1109.65	1186.74	1146.29	619.079	143.765	2653.64	344.854	809.61
A0A0G2K931	385.712	868.968	468.977	1166.65	1352.33	4031.02	1447.47	2171.47	881.548	1361.92	1094.79	1260.8	1255.16	1343.11	2468.2	0	2312.84	1419.9	0	0	657.606	65.9803	188.415	1536.84	871.854	1506.71	762.209	77.6057	1024.02	0	1513.75	1553.4	2571.96	1115.87	0	2542.69	1344.66	369.765	1397.8	1546.7	0	958.24	1545.66	1620.77	915.033	969.352	2516.04	535.142	657.24
A0A0G2K980	2259.98	14825	10083	10995.1	23191.9	2107.15	26955.5	28059	9769.74	10402.9	14329.9	24209.1	1188.96	34359.2	8370.44	13703.1	22747.8	15992.8	20120.7	10964.9	17850.3	22433.9	23482.3	26903.1	92925.2	8964.39	28661.8	17144.4	60964.7	10918.8	5010.09	4770.58	2698.3	7270.39	27898.7	2027.71	9542.49	13202.5	3582.85	7401.96	5386.3	11704.7	5598.26	12372.1	6036.04	11939.4	4671.81	3718.31	9723.34
A0A0G2K994	2397.02	1781.43	1472.18	984.555	1376.67	1090.68	2230.44	1284.98	1240.08	1757.73	1892.66	2032.49	2571.53	2013.5	3203.37	6529.27	1827.82	1941.52	2841.16	6287.97	2842.87	2705.37	2263.98	1334.58	2363.03	2149.28	1542.5	2222.07	1281.57	8814.48	2296.22	1714.96	3571.83	2520.06	7363.1	1955.99	2175.64	3246.51	693.235	2624.97	2498.69	2504.85	3333.26	1716.96	2833.7	2994.64	1702.69	3339.36	2157.61
A0A0G2K9B1	8450.32	6770.45	22101.8	10326.8	11041	8247.91	27901.4	17210.7	7723.22	16574.2	14539.6	13146.6	13954.6	6374.14	16240	6822.58	9065.03	7944.18	4409.8	3215.85	6591.95	5183.37	10294.3	6647.53	14980.6	9471.32	9020.35	7715.37	9690.7	1782.68	8161.63	7998.79	21156.7	12927.9	1806.96	7247.58	12349.3	13829.1	7875.82	16373.3	8322.99	9416.42	11268	9093.68	10115.5	9538.65	10199.3	8494.37	5763.5
A0A0G2K9D7	26766.2	17677.8	13183.2	20051.8	11376.7	13863.6	7478.73	6674.93	16211.1	20874.3	14961.3	13396.2	19762.7	16669.4	8620.71	10377	16958.4	7567.57	9751.59	8950.42	11314.1	16716.8	11923.5	24372.4	20948.6	18089.6	10516.5	20144.6	10169.5	15794.1	19586.6	16939.4	16335.9	18905.8	13209.4	8072.26	7661.91	13045.1	17279.9	17807.6	16423.3	12596	14329.4	15512.8	11731.5	11796.3	16424.2	7131.59	6095.04
A0A0G2K9E0	747.981	1898.88	0	1364.62	885.035	1940.34	63.7688	820.96	487.828	1176.16	944.158	795.753	853.62	1638.86	895.143	0	1608.66	920.602	805.949	0	779.413	1034.57	1282.32	1918.26	1283.29	2351.76	929.16	111.987	742.613	0	696.241	3558.74	117.24	1530.42	0	1824.04	0	296.422	1582.89	0	1302.78	631.576	462.219	1517.38	0	0	1298.88	356.747	0
A0A0G2K9I6	26530.8	27741.5	52301.1	46692.2	49484.7	45765.1	49113.5	35734	35677.3	42163.4	63202.2	61949.3	26899	32727	32130.8	8193.59	31786.9	34729.9	12663.2	6057.83	25213	9499.08	22558	37433.6	44058.1	37281.4	42404	27090.4	20992.5	1014.53	34713.7	32036.4	44064.3	35702.4	2394.56	28270.4	38746.2	5998.93	27090.5	34988.2	23770.3	39266.3	24547.1	26420.5	27324.6	26951.4	30576.7	31300	28686.2
A0A0G2K9J2	990.559	568.455	4652.47	2964.29	1290.7	3405.08	5292.32	216.364	2409.37	410.45	2119.91	9357.72	5768.24	1139.77	4158.04	17089.2	1360.13	2015.41	1110.66	20164.8	634.348	1072.51	740.884	767.674	1039.2	2008.62	704.5	1165.45	782.854	169.758	3980.77	2025.65	7046.01	5216.28	441.374	3398.43	4370.12	6491.61	3002.23	4723.07	5318.38	3473.06	3855.07	2038.27	2131.2	1445.14	5877.51	3946.48	3214.09
A0A0G2K9L2	108.768	151.164	139.897	231.682	376.282	748.641	548.37	452.845	106.291	324.115	0	275.913	913.226	452.923	1020.71	0	392.233	632.713	0	0	666.278	240.722	0	157.685	238.71	715.842	226.879	0	0	0	459.325	113.927	143.608	514.34	0	1208.75	0	1101.23	1738.7	244.386	0	0	689.829	1491.06	0	0	0	368.991	0
A0A0G2K9Q9	170.165	197.714	142.487	291.669	324.434	1679.13	1147.04	30.6788	1087.99	378.602	700.909	1335.21	797.185	735.514	399.753	354.185	646.318	846.833	1883.24	3168.42	793.867	319.223	497.315	159.138	608.706	181.21	631.222	472.636	3192.78	725.894	371.228	162.102	56.593	1807.95	345.435	2254.64	2187.04	153.381	1105.29	2.84924	386.381	0.246384	1566.96	1840.02	385.54	3202.92	327.58	0.308483	54.471
A0A0G2K9X1	60161.5	105699	49581.2	53521.4	63109	40188.9	42862.2	40992.8	62340.8	104991	54229	63505.6	159346	39765.2	66205.5	70455.3	46788.3	79277	98406.5	178256	65790	147815	63377.8	90517	59856.2	91704.3	97768.8	67054.6	47854.9	286090	32193.6	76004.2	51047.4	32364.9	85334.4	36753.7	26868.4	42120.2	35055.6	73375.2	45166	35788.7	147070	30556.4	66873	34639.9	28872.6	54652.7	50146.1
A0A0G2K9Y0	11327.7	14577.5	15338.3	14298.2	15681.5	15790.2	18277.8	14622.1	7597.01	10913.4	14691.1	12590.7	18397.2	12311.3	13030.2	14519.7	15481.9	15150.6	19797.9	15460.6	9453.76	10659.5	17296.1	12918.9	14473.4	9696.97	19714.5	17176.9	11086.5	20461.8	23362.1	17383.6	22494.2	17078.5	41842	27372.5	19488.1	13023.7	8719.62	17049.3	17264.1	15641.9	25223.1	16630	15116.6	28313.2	20262.5	22185.3	18154.4
A0A0G2K9Y4	39896	134972	21874.7	145646	63031.9	143725	262753	91725.4	74185	128669	75359	36609.1	60698.3	49961.6	126687	44556.6	35621.4	45246.8	49853.5	87328.5	33406.3	83755.8	75466.6	105241	19401.2	90344.1	55936.8	113864	7151.01	650474	399490	154673	163594	98866.7	193415	412056	148050	1.61723e+06	64843.4	405343	386121	347833	236514	1.50326e+06	184407	136487	696352	102530	81931.4
A0A0G2K9Z5	5846.22	2733.56	5711.07	5062.09	5304.46	6586.97	7737.59	8326.81	16841.7	8244.47	36655.2	20802.9	10907.3	10245.1	7318.13	3323.1	16347.1	8323.08	3534.99	3950.96	3696.9	7127.18	9400.9	6498.19	9661.65	6954.47	27409.2	6021.66	44513.7	9650.07	14979.2	7814.81	4039.59	22523.9	3886.48	8677.46	15658.7	28122.5	28136.4	10389.1	25871.7	19464.2	10349.2	6430.82	5514.25	1734.6	6833.01	7354.3	8214.49
A0A0G2KA71	75779.2	41897.2	34555.4	41261.5	50763.9	37543.2	44460.8	47729.6	55155.4	51624.9	42775.5	41919.6	44445	47886.3	27242.9	8823.11	52477.1	38030.2	52792.4	24496.9	16904.8	58503.5	44517.9	36957.3	39216.7	38815.8	31303.6	41077.1	32846.9	11971.2	57116.6	41710.6	38422.3	29648.4	21600.1	31862.6	29905.8	39232.5	47755.4	51681.1	45947.9	28621.9	39118.4	42205.3	38885.9	31575.2	44549.7	43558.5	37790.4
A0A0G2KA90	4136.22	22281.9	1920.41	1598.29	2189.5	158.884	389.004	815.941	3363.21	8538.92	2321.27	3247.74	4884.51	1142.22	1183.5	5712.99	1741.37	8322.56	7441.31	38404.8	5370.92	39003.4	23706.7	3813.64	14182.3	26963.5	9772.25	11161	6115.67	39500.6	6077.48	30903.3	13352.1	10345.4	42136.7	1960.1	1840.99	11626.5	18860.1	17106.3	9202.21	19042.4	16543.3	2799.64	11845.6	5324.57	2762.33	4161.92	5146.25
A0A0G2KAJ7	126964	117970	80650.5	95789.8	92711.6	50443.2	93624.3	52439.2	104448	89901	104298	104331	145872	107046	91127.5	229389	108728	122041	168823	255610	181055	142741	152689	107602	120274	120146	108048	135466	115654	342597	103420	122075	76381.3	69189.1	219726	62457.8	83634.2	97774	95571.1	84486.9	122830	101945	102485	65127.9	89183.3	81614.9	72905.5	97296.6	102447
A0A0G2KAY8	380.851	357.831	375.895	515.198	80.0408	337.654	0	344.073	294.614	198.051	64.7948	753.709	804.714	295.995	0	0	907.163	154.178	103.851	0	0	310.642	127.734	279.272	376.428	642.467	57.5873	0	0	0	250.439	335.497	489.298	0	0	263.677	267.35	0	113.572	300.324	200.745	299.48	119.839	364.517	134.85	0	593.609	0	95.7724
A0A0G2KB10	2.27795e+06	1.58809e+06	1.5254e+06	2.66441e+06	1.13682e+06	3.40023e+06	2.98927e+06	3.62473e+06	2.13831e+06	2.05228e+06	2.5201e+06	3.10652e+06	2.51973e+06	2.3174e+06	3.65243e+06	1.10276e+06	3.92863e+06	1.32928e+06	2.15505e+06	3.23288e+06	909951	3.29148e+06	1.69324e+06	2.93557e+06	2.85485e+06	2.62196e+06	1.44342e+06	1.17696e+06	1.6758e+06	1.66854e+06	3.04827e+06	2.66964e+06	2.4533e+06	3.05303e+06	3.25787e+06	2.68132e+06	2.42893e+06	1.28482e+06	1.91273e+06	3.64842e+06	3.49172e+06	4212909	2.43512e+06	3.13369e+06	3.76349e+06	3.20412e+06	3.9196e+06	2.98777e+06	4.60421e+06
A0A0G2KB26	152146	134415	105662	174174	126833	180559	145710	79086.4	140106	106380	117090	134961	148533	175039	149099	16589.9	110585	123334	142657	67548.8	59963.2	135661	123664	136747	145036	138226	138266	105799	143345	66159.7	117139	156644	133746	129470	13042.4	115934	129773	25471.7	139899	111352	126905	95356.4	127460	178521	162841	122335	106918	125135	113242
A0A0G2KB31	448.566	1420.4	341.561	362.015	711.971	758.352	633.662	1354.95	619.469	1204.92	825.631	737.35	55.0514	1236.51	1077.48	430.669	1100.39	1130.48	756.327	93.8297	1702.53	544.952	493.467	1267.46	906.568	1333.75	1461.38	632.961	1095.07	638.978	610.314	483.9	320.089	445.508	0	1166.82	259.287	486.859	67.5391	507.567	302.531	406.476	878.838	726.057	931.79	36.319	302.288	372.541	75.8962
A0A0G2KBC4	12571.6	9338.64	7301.22	9438.99	6673.4	5391.97	7523.57	4354.33	10447.6	7895.53	11254.2	6683.34	9263.83	9656.68	8294.55	8445.25	9571.34	7405.16	10567.8	12647.8	5981.21	10255	9427.07	11295.1	7908.08	7352.34	6370.23	9524.84	6282.91	15335	9069.34	9582.52	9262.52	6558.01	8248.6	5477.61	7814.09	5502.02	8168.44	6027.98	10627.6	5947.89	7173.91	6992.26	5859.32	8779.7	6711.51	6235.27	6750.53
A0A0G2QC04	11083.1	18622.5	10355	14594.5	28238.4	42308.4	27928.4	46855.1	15772.2	23862.6	20529.3	19722.6	22522.6	18949.4	30602.8	18357.5	20157.7	20136.8	12461.8	9801.22	43207.3	17093.1	19604.3	18317.7	18173.3	26727.1	16569.9	18522.5	14106.9	11346.5	10355.4	18688.4	16220.7	22795.3	6975.19	28830.9	20481.5	34222.1	15492.8	25620.5	12166.9	20813	22643	24872.4	18048.3	14585.1	19051.7	17074.6	9301.37
A0A0G2QC16	3346.68	1835.68	795.128	886.917	965.349	1115.02	506.597	1951	3132.09	2217	2631.08	2072.79	9402.95	825.094	4432.02	361.61	2379.99	573.686	1539.01	1558.71	1347.1	3012.17	1430.98	1425.86	2035.64	3569.42	1486.25	1103.16	1495.07	3365.83	2528.88	3866.03	1259.89	1164.45	0	534.387	1240.6	742.098	717.931	2242.73	377.553	2025.75	3702.55	4141.63	768.514	1099.02	2740.95	609.568	921.006
A0A0G2QC46	4976.26	7014.23	1781.89	4111.24	3569.44	2493.6	3531.38	1440.34	4644.08	4376.7	4833.21	5057.46	5053.89	3947.2	3416.47	1497.57	3935.8	3350.13	5690.4	3403.06	1686.5	6731.96	5597.96	4196.71	4820.46	3276.1	4899.3	4816.86	3525.3	4644.42	3195.06	3900.84	2522.17	2554.55	2085.83	3177.67	2348.01	1844.84	1726.61	2373.09	3479.86	3437.67	3330.39	1852.41	1602.03	2705.58	1796.56	2009.01	2174.12
A0A0G2QC50	30939.6	3525.27	64032.6	4093.25	6121.52	104384	12075.7	23331	14621.6	6842.35	3662.76	14263.2	8763.71	24806.1	43175.7	2340.47	53430.7	6282.42	4632.22	38447.4	7277.78	11518	2403.25	8981.39	11772.9	15055	3732.68	5683.58	19619.5	21663.7	23281.9	5568	118094	5421.8	50961	75036.8	2245.09	3707.7	36207.2	16262.2	19247.3	20421.5	4403.43	23531.5	6064.03	2210.48	123030	9964.31	18380.7
A0A0H2UHA1	669.731	2296.54	1122.22	1965.94	1658.6	1214.54	1826.39	744.255	2204.47	1714.32	1290.4	1750.43	1482.18	1142.83	2921.29	608.085	1569.48	1397.99	1210.03	1278.52	1187.13	1837.45	2967.78	1892.99	2158.28	3152.54	2926.15	1806.09	2184.89	4466.03	1054.17	1182.84	1468.27	1473.74	2029	1619.95	1463.47	1340.91	2517.66	2037.66	1307.54	1324.76	1204.41	955.85	1527.6	879.395	1180.88	2536.1	671.267
A0A0H2UHA7	1283.03	3008.93	3517.88	2062.18	3583.56	13679.8	2906.89	22574.7	1830.81	6188.72	4254.57	3157.67	25844.3	3600.12	11385.6	5693.59	5687.29	3826.22	722.06	2268.56	15358	3107.74	3997.68	3450.39	4703.11	6057.15	3275.9	2417.95	2369.03	1748.51	3716.24	8242.52	6010.45	6083.79	1554.5	10702.2	4689.87	16453	3345.44	5016.81	0	6009.82	8674.82	4993.01	2603.97	2152.67	11042.6	5040.49	2696.86
A0A0H2UHB3	735.598	1103.9	758.277	545.093	1276.41	1130.74	5958.63	1963.02	1012.99	1161.59	1013.28	1554.31	2439.76	484.998	4146.84	3520.36	1200.18	1607.39	2034.05	222.267	2878.2	1877.37	2268.24	964.392	1462.94	1777.61	2886.93	1995.18	3082.72	1614.38	1361.13	1813.69	1071.17	9280.01	0	808.65	1799.97	503.056	261.225	2241.12	1311.15	1120.94	1573.1	3348.55	403.721	284.565	833.502	4884.16	351.128
A0A0H2UHD5	1124.51	2366.14	325.984	2088.09	1145.34	1120.72	1853.07	206.283	525.554	2706.71	1591.25	2926.12	1757.87	1684.41	854.621	576.311	1497.52	1978.03	799.982	2002.9	975.183	1906.87	1270.46	1883.84	1776.69	2028.3	2142.75	1526.26	0	0	1160.44	2000.9	1018.43	633.276	0	828.107	0	0	641.449	1596.44	693.121	1137.1	728.795	1048.26	217.253	120.284	91.9575	536.107	102.113
A0A0H2UHD6	0	0	0	0	0	94.7318	0	209.914	40.1753	0	0	0	0	0	31.6739	0	677.08	0	0	0	0	0	0	0	0	0	0	0	0	0	0	0	152.23	0	0	60.5658	0	0	0	0	0	0	0	0	0	0	596.326	0	0
A0A0H2UHE4	6369.84	10217.9	10809.2	17662.9	17606.9	2839.14	435666	132305	14795.5	12064.8	8612.62	6691.26	8292.3	2888.38	149339	9042.54	2947.01	6620.86	6872.32	6106.28	2258.68	17167.3	12894.6	3886.71	7279.71	15564.7	11204.7	6789.87	12853.7	437517	12096.2	22665.8	15274	11112	15303.8	9100.34	61546.9	11930.2	20143.4	79068.2	14634.2	16040.5	27652.7	4799.06	10513.3	8055.92	7088.02	2965.76	9963.05
A0A0H2UHF8	134851	278398	209302	230197	177608	127955	337628	302136	220229	191546	155713	179895	179902	182115	147207	448638	97888.6	248354	156698	806274	189620	292109	213607	143984	133261	250818	158413	355005	210318	720362	219152	291399	187716	163371	651538	134491	176285	435373	205641	164465	312086	239065	137904	142582	181092	160963	117524	209790	119454
A0A0H2UHH2	116978	78451.2	84698.9	84763.8	112403	73874.8	65785.4	83765.9	104512	82668.2	101001	75428.6	52598.5	51505.1	63945.6	19394.7	81088	105452	73638.4	23053.6	48958.1	54783.3	73901.2	81945.5	65817.8	52790.4	67175.7	93080.3	69005.4	3530.23	106066	76819.6	69523.9	92387.7	3623.77	66365.5	46616.1	17125.4	94330	78201.6	108689	74111.7	49291.7	56698.2	79228.6	52490.2	79940	89043.5	76903.7
A0A0H2UHJ0	1454.2	1696.77	832.265	1496.36	2582.71	1787.38	1083.12	2629.64	2393.15	3123.55	5064.16	2390.25	966.447	2106.59	1688.78	0	1623.98	1305.44	716.049	0	340.649	679.72	1538.42	1763.95	1211.82	1143.29	1972.6	275.315	1258.28	0	1557.95	1027	1260.22	1787.69	0	1441.93	1405.25	312.509	1371.9	1067.97	2029.76	981.118	1443.54	1228.01	609.196	797.194	603.01	666.013	3141.99
A0A0H2UHJ1	438.799	212.534	0	204.275	373.003	2741.47	5320.77	755.947	161.821	935.512	90.8875	0	237.726	179.049	2190.67	3936.34	0	0	3551.67	842.817	448.675	211.766	412.609	345.114	235.91	1264.46	100.105	644.591	243.705	4235.16	1231.62	0	0	212.524	0	3062.48	375.149	202.208	0	996.355	1218.74	78.3484	1875.83	0	1129.18	0	0	1369.2	0
A0A0H2UHL7	25465.6	29973.1	37627.2	43517.3	31479.5	33060.4	47550.2	39705.1	33127.4	32534.8	27887.6	35828.8	43110.9	46153.9	35928.5	64469.9	30766.4	37975.3	42812.4	98091.7	46799.5	37503.9	37721.2	41719.9	37034.2	38640.4	45973.7	55100.8	38442.6	122274	36910.8	33062.1	51249	56758.5	151953	52167.7	51816.8	77825.2	43577	39511.6	47082	43488.9	43940.4	63323.1	59060.2	41556.2	34919.2	49477.9	37576.3
A0A0H2UHM0	0	198.104	419.95	243.013	1087.7	2176.81	547.788	1660.88	0	542.373	804.887	0	0	218.685	403.095	1329.61	1092.24	1032.05	0	0	905.558	0	78.5995	430.101	103.917	153.14	0	200.327	0	0	0	916.348	0	814.098	0	1541.06	196.555	1742.24	0	458.583	0	110.126	580.292	957.972	794.971	96.4893	726.966	555.096	166.248
A0A0H2UHM3	18223.1	33654.1	43392.7	40419.1	37599.4	45066.3	15805.5	42494.1	35422.7	37256.2	23969.2	3234.1	25113.2	20715.8	12611.5	4204.89	10626.6	24918	16185.9	32757.9	22877.8	38273.3	19704.1	33806.8	7722.09	22414.4	28698.8	13225.5	8183.14	16337.9	17743.2	19485.5	54168.6	33611	19209.3	34814.1	8416.69	30963.9	25444.6	18659	30053.8	992.873	2332.7	17571.5	3085.88	10224.1	22512.2	15702.9	3275.89
A0A0H2UHM5	7457.91	4161.35	6856.06	3445.71	4595.99	4496.39	4775.1	6632.53	3665.74	3734.96	4341.25	4882.02	4841.93	3271.91	5559.65	3054.29	15952.3	3518.29	4565.11	8560.88	4069.55	6134.44	4639.72	7367.14	4144.07	8162.56	4702.39	4686.41	4661.77	11480.9	8097.42	3165.76	15411.1	2696.69	11695.6	3843.49	4110.23	2725.91	3758.19	4073.46	4382.26	3867.19	5894.46	3094.19	2856.59	1758.79	21608.3	4734.84	5763.58
A0A0H2UHQ0	11986.3	8830.81	11854.4	11137.7	11175	13158.2	11837.5	10698.5	9492.03	10313	11356.2	10948.4	9207.1	11327.2	12334	10713.7	13230.4	9792.46	8888.16	7361.02	7203.29	7733.69	7943.5	9382.3	9599.15	8853.07	8208.9	7975.98	8118.15	5560.18	10687	9098.36	11050.1	10774.1	7808.88	12653.3	10595.7	6108.5	9273.38	9281.1	8028.19	8706.85	10173.7	11836.7	10054.9	8924.7	12492.4	9647.89	10783.9
A0A0H2UHR6	13609.4	31365.4	11803.9	9193.14	11811.7	8633.33	1568.35	4170.92	10663.4	17361.2	9138.29	7430.21	32299.1	11616.5	12527.4	20559.7	9038.78	11804.4	17822	63974.3	17324.1	24452.3	31617.6	16525.5	17202.6	37190.1	35370.3	18040.9	12074.7	82950.1	16450.3	22902.4	23235.7	12297.6	61181	12503.2	3636.99	20585.4	19263.1	28727.2	24308.1	17121.5	25897.3	8733.64	10776.7	7467.56	3700.27	6898.71	7107.28
A0A0H2UHR7	1510.14	3459.31	3511.15	3058.34	1994.24	731.701	5417.45	2609.23	4046.21	3410	2118.89	3860.87	2990.96	3199.63	3890.95	4507.25	2292.01	2820.12	4385.74	14141.5	6176.76	7045.05	7903.58	2806.38	2435.28	3939.68	8398.81	5612.33	7404.07	8221.77	3110.86	3771.58	5083.12	3972.73	8559.61	5600.91	6990.72	9722.42	7386.31	4981.08	4766.59	5697.41	4138.3	5212.45	3840.63	3382.33	4418.89	2639.13	8312.04
A0A0H2UHU2	285.104	490.963	0	86.8562	41.2351	262.399	0	721.428	0	136.164	35.5892	434.2	0	202.884	201.764	672.552	740.335	99.023	659.662	215.742	430.065	172.616	123.226	341.035	234.864	565.528	211.513	463.547	0	1919.61	225.654	203.073	0	77.5947	0	604.026	0	1385.22	0	0	0	514.107	0	37.2466	0	0	0	0	0
A0A0H2UHU5	1526.3	2582.35	2613.4	1951.69	2088.04	1622.75	1783.72	1889.62	3260.23	2079.82	1855.89	2045.66	2662.8	2708.73	1994.68	6041.53	2493.44	2337.27	4384.27	3608.4	3824.15	2179.34	1779.57	2303.22	1946.65	1905.01	2269.86	2606.64	1878.35	7330.51	1300.4	2322.55	3155.31	2975.24	8851.76	3348.11	4338.61	2329	2650.2	1924.09	2517.85	3738.1	3198.88	1691.13	1729.56	2873.46	1442.18	2286.29	2666.13
A0A0H2UI07	375.196	700.698	502.968	917.095	1964.83	1572.06	635.254	3471.5	544.745	287.053	1200.76	119.039	0	1030.2	1989.21	682.103	1034.87	686.926	2311.85	617.502	5607.79	1317.28	236.74	1529.81	1447.5	963.547	2352.68	1040	2242.19	2920.42	0	1581.91	414.752	1421.82	0	1438.26	2087.41	0	0	1211.5	0	0	1522.23	947.691	352.133	0	959.768	197.279	1519.56
A0A0H2UI19	16312.9	28787.5	22883	13399.2	18722.7	8201.76	11629.8	9768.77	21840.1	23481	26090.7	18120.9	30477.8	20416.1	15196.5	28738.9	18206.2	17176.7	24167.2	46909.3	25811.5	20634.7	29294	19911.3	19230.3	18669.9	22778.4	15526.3	16169.8	79083.6	17617.5	17253.6	16655.7	10943.2	32619.4	12951.1	11116.5	18646.4	15136.5	12330.5	18621.4	17231.8	20414.2	8511.51	11768.4	8777.46	8573.33	11677.6	13188.8
A0A0U1RRP9	37404.5	48567.6	32269.5	37929.7	43320.8	46835.9	32286.6	34139.6	51704.9	50746.2	57345.7	48420.9	46152.8	34582	33309.4	36263.8	46997	38886.8	40025.3	78544.5	35377.3	45253.2	53350.3	44646.7	46764.1	51208	46648	40636	41517.3	155640	33660.1	35971.5	40443.7	34016.1	76787	30918.8	33880.7	29445.2	46433.8	42062.7	43875	45455.8	41586.7	29845.1	26938.9	27274.9	26652.5	27887.1	26988.5
A0A140TAA1	10538.6	14353.1	5549.53	13721.5	5834.21	3421.4	1100.18	5169.23	10790.8	15187.5	4520.75	8890.43	9726.61	16312.3	4055.44	653.222	10464.8	10486.9	7258.97	22763	9801.23	20953.2	19964.9	18458.5	16027.9	17633.4	19448.3	12902.8	11858.9	34652.4	12535.4	12881.8	13091.7	11651	13303	4315.05	0	0	7988.83	10953.9	7727.82	2279.36	8963.23	9501.23	5143.95	7884.61	7669.81	8537.61	3990.71
A0A140TAA4	3416	3990.92	9252.71	7882.57	6050.49	17880.3	6425.41	11458.2	2825.14	7763.18	7407.27	4112.33	1963.92	5822.04	8694.88	6871.49	9695.46	6660.35	2720.35	5714.26	11303.9	2105.48	3944.46	5179.54	6491.84	5731.45	5950.26	3653.31	2719.07	657.135	4209.54	4300.28	6634.87	7110.59	421.816	15101.6	6146.21	10698.5	3645.86	4562.31	1413.63	6358.54	7826.54	5493.84	3339.99	2838.54	12969.8	6052.04	8083.62
A0A140TAG4	4130.17	3992.35	2205.08	3104.12	4450.97	4627	7121.61	4620.07	2223.34	3539.78	4855.71	3276.92	4576.69	4927.83	5408.4	6256.02	3439.59	4433.84	4153.8	2505.37	3185.06	2698.05	3027.11	3232.69	2921.62	2433.92	2657.05	2609.72	2855.46	1917.7	2793.14	1356.61	1883.96	2381.87	2075.7	3162.55	5136.34	3461.43	1811.62	1753.41	2755.95	1687.34	4489.98	2231.75	2844.54	2951.46	1874.08	2856.36	2867.52
A0A140TAI2	102666	88244.4	111586	122390	136411	128327	91832	102016	108520	92832	81890.8	131901	90056.4	122776	86498.7	52113.1	101183	103624	60609	36289.7	56885.9	73789.2	82904.8	113667	96293.4	85738.6	100802	48727	122218	8114.93	119562	111425	102589	119906	15911.8	125221	95532.5	36107.2	96279.2	91294.7	81311.7	102233	94384.5	117362	97792.3	140997	109277	104944	81895.4
A0A1W2Q642	12624.9	24938.7	5485.24	16018.8	8913.28	7617.89	8985.74	8839.05	24466.7	15005.8	6435.56	17264.1	17990.2	22264.7	11413.5	5499.73	9888.36	16068.5	16482.3	41417.3	6703.82	26849.2	23762.9	15702.1	18530.4	22500.9	23856.7	13219.7	17911.5	29243.7	17009	21700	10939.1	17535.2	26073.5	10304.5	10437.2	22426.7	27013.3	18373.4	7959.75	21521.8	14515.3	17191.2	11005.4	11756.2	9798.41	14541	11820.7
A0A5C5	2338.18	4633.94	2435.69	2787.43	4111.81	3833.68	2206.13	3456.36	2515.53	3796.55	2725.42	3218.72	3912.49	4534.12	1774.94	6520.44	3861	3955.98	6127.53	9671.94	7214.77	4213.31	5055.34	4653.04	3320.17	3570.31	3426.73	4185.8	2999.92	19271.8	2665.77	3087.3	2305.6	3094.44	10570.4	3918.29	3100.41	5246.46	2306.05	2286.11	3212.42	4151.08	3686.49	2644.24	2606.19	1304.51	2387.72	1992.67	1725.3
A1A5P1	4759.87	4735.54	4460.14	4986	4758.99	7603.3	4019.91	5523.02	3871.52	4915	5761.82	5685.21	3122.54	2963.43	3583.15	1152.08	5487.8	5438.44	4311.46	356.051	2740.6	3282.04	4369.81	5816.91	6065.16	4122.01	3651.29	2839.43	3494	1605.77	4512.02	3665.55	3761.61	3693.92	7959.59	4622.92	3468.33	1198.84	3014.93	4138.54	3276.48	3104.88	3569.31	5465.55	3545.05	3490.98	3979.04	4087.35	4724.83
A1A5R4	0	337.661	0	692.118	678.545	980.326	14225.1	684.253	639	0	524.486	2287.15	0	646.182	2978.17	0	1042.06	198.291	0	622.971	939.922	0	0	1382.87	653.685	1133.71	979.828	434.183	985.877	522.077	0	0	548.783	0	0	0	321.251	0	0	0	0	0	0	850.681	0	0	0	0	0
A1L1J8	10745.7	1494.25	8040.14	467.541	10679.7	25401.6	0	9614.52	554.732	1787.28	12498	1790.45	9397.41	1769.45	9811.29	1921.93	2421.64	2350.6	1245.22	93.4039	1807.82	995.546	1226.43	1455.61	1484.7	1874.37	661.458	1110.13	927.119	45.377	581.628	511.921	8284.67	0	0	6021.23	0	0	3216.77	0	739.27	352.277	808.285	3312.72	6898.75	0	0	3654.74	0
A2IBE0	5207.59	5310.77	5923.71	12983	7115.73	15953.5	20432.7	12290.8	6668.87	6987.91	8020.35	18020.4	8682.11	10488.1	12903.7	1986.97	6439.16	7001.49	6533.29	3994.75	7201.11	6524.41	5343.22	10142.4	7067.8	7326.98	8520.27	9888.86	6984.85	592.508	3669.29	7985.31	9656.94	8694.38	0	6242.25	12268.2	3192.05	7007.54	10894.2	11689.6	7106.71	8881.52	7892.95	7679.38	5467.65	10922.3	7387.52	5562.48
A2IBE2	834.02	1049.85	1603.76	1319.84	1562.91	1690.52	845.804	1280.08	1066.65	1348.18	929.34	1739.32	1099.02	576.192	1085.85	0	1997.57	1106.7	970.095	439.604	1001.22	1443.46	1992.23	1446.97	1404.26	2962.31	1301.02	1572.11	1558.04	1561.15	1400	997.041	1182.99	949.788	335.63	1254.4	558.226	213.131	1260.84	951.102	1509.41	1419.98	641.821	1346.23	971.135	1272.33	1047.87	906.09	1480.68
A2RUW1	2687.26	2456.39	2894.89	4083.96	5310.56	8668.09	5853.91	6398.35	2340.65	1574.55	2982.44	3433.25	1545.05	2561.81	5903.5	1277.88	4208.25	3688.4	1586.75	348.528	2580.67	1190.51	513.492	2273.59	1248.62	1996.41	368.655	1366.88	1422.85	510.089	728.199	1483.86	1746.59	1927.78	0	3545.47	1768.94	1779.34	1858.02	1563.66	309.221	2121.17	1819.34	4092.96	2326.45	791.018	3054.88	2593.32	1080.02
A2VD04	213.302	1735.56	234.636	1344.85	3370.93	710.814	644.999	500.929	598.038	692.292	1144.36	1692.94	441.18	397.462	117.268	1655.55	701.103	668.754	1333.34	2376.59	1524.73	684.689	867.588	666.997	864.996	853.971	592.379	1439.75	395.838	7531.81	484.944	1326.74	163.316	0	2236.17	393.672	0	101.502	0	131.231	488.379	91.4388	688.428	0	2044.72	478.255	0	275.51	136.015
A2VD16	81.6482	625.101	0	0	648.816	1373.77	1330.94	745.288	314.923	359.702	205.601	0	0	0	0.248752	147.219	588.875	751.577	0	0	1166.11	0	0	758.267	182.669	301.882	26.9997	0	0	0	0	203.583	94.0528	64.4491	0	1478.57	10.7409	573.382	95.513	65.3777	0	64.0617	368.832	0	0	162.827	262.382	0	0
A5I9F0	1993.01	2110.06	1260.2	2039.07	2149.51	2515.72	2305.56	2466.48	2180.17	2489.5	2095.98	1959.67	1719.14	2089.41	2649.48	627.174	2227.38	2129.1	2238.4	137.986	2180.12	2640.35	2919.56	2502.88	2284.49	2994.94	3059.72	2352.74	2370.11	0	2679.45	2250.84	2476.12	2037.01	268.809	3106.96	1735.56	1565.42	1450.27	2218.13	2078.05	2685.47	2174.64	2259.24	2300.35	2510.72	3754.07	2514.62	1246.54
A9CMC8	8280.62	12492.1	9852.35	3072.42	8573.41	9975.74	132942	10895.5	3965.45	17221.9	11011.3	5016.74	10437.1	3114.56	34055	2012.61	31949.1	9232.91	6583.26	7464.49	4913.56	1514.11	4834.39	10594.8	9080.51	9098.7	11411.1	10363.4	3913.5	5447.21	11229.5	4192.62	9133.26	0	0	15049.9	6343.25	4983.7	3407.08	6667.92	5153.87	1533.83	6439.05	6331.72	5945.28	65059	10039.5	204.341	2719.83
A9UMV8	1022.86	0	0	576.894	0	389.845	1072.83	0	0	424.527	220.91	0	0	0	0	0	0	0	0	0	399.457	474.838	106.704	304.372	144.142	372.704	0	0	0	0	558.469	0	0	0	0	422.738	11623.1	0	1148.36	2076.64	277.349	0	1211.7	98.7446	0	1503.47	0	0	0
B0BMW0	3184.8	3186.16	1695.63	1509.57	1295.88	1123.14	1409.55	2432.32	1848.68	2756.83	2037.15	908.915	1686.44	1420.48	1302.35	1784.3	2868.47	2374.94	2731.25	2365.17	2319.37	3363.43	3547.34	3463.11	2737.24	2975.39	3285.23	2834.64	1678.86	1920.36	4639.13	3055.95	2455.97	2137.08	3171.03	1894.02	1500.07	2377.79	2014.88	2821.11	2718.03	2527.75	2985.44	2168.85	1709.75	2538.38	2784.95	2608.6	2459.69
B0BMY7	1445.91	3932.86	1016.86	1740.03	1271.94	929.201	1088.88	1706.95	2863.78	2253.71	1875.44	2538.78	1120.4	2332.12	2045.97	2427.87	2475.21	2769.1	2475.72	314.693	1141.98	1776.98	3253.23	2877.59	2558.37	3971.84	3383.54	1777.03	1891.42	292.099	3011.38	2619.7	1725.97	1878.83	290.559	1633.4	2021.93	899.253	3034.55	2037.43	1778.28	2305.28	1359.81	2870.64	1652.04	1753.48	3174.09	2203.6	2968.25
B0BN46	515.011	563.737	421.073	2786.61	1265.75	2598.6	191.706	1428.09	212.705	942.598	925.686	1299.28	126.702	1240.39	1495.71	144.052	2071.32	1025.59	0	0	261.778	178.108	251.355	1084.2	853.343	1383.52	330.061	600.928	448.079	0	909.728	1105.09	1189.41	845.72	0	1969.58	1035.61	1204.28	1253.62	1423.97	584.5	1501.53	1012.36	1184.15	757.854	384.736	1409.74	467.77	1507.7
B0BNA5	926.048	2138.87	2903.76	1855.35	3225.91	4731.28	1813.58	3576.3	2000.95	2148.88	1710.51	2117.63	2753.43	1535.8	4026.26	603.165	2764.29	1369.7	1437.96	228.275	2979.94	2807.62	1284.56	2384.12	1330.16	2670.43	2010.15	2202.15	2307.42	0	3419.34	2270.65	2916.96	2839.68	405.009	3799.96	2727.31	3624.27	2701.52	1666.06	2199.08	3066.4	2367.05	2869.45	2880.14	2094.83	2868.81	1012.23	2117.53
B0BNB8	0	7.11689	83.3816	0	0	594.418	56.9984	458.986	0	236.307	19.7745	0	0	0	103.26	105.378	634.929	0	0	138.289	311.263	0	0	39.2384	30.5056	38.4158	0	67.5612	0	0	179.57	196.178	63.4788	0	0	448.189	0	0	0	0	0	64.5857	0	0	0	0	0	0	0
B0BND0	1654.93	6651.68	4567.84	4729.56	6488.17	6661.93	8727.81	5694.86	3349.42	1832.95	4661.86	1000.65	1533.64	4187.99	1641.55	2028.8	5315.82	4404.62	153.537	174.132	5349.27	2135.67	4001.12	2042.31	6029.17	311.884	4144.32	1987.18	4120.49	3073.07	1641.15	7273.37	4102.78	4037.51	1856.02	7533.25	11954.1	3202.28	3380.54	1502.15	2448.18	1742.03	3750.66	5689.22	1633.72	3227.94	4344.9	3112.5	1311.75
B0BNE5	9.30642	0	0	0.663976	5.12074	14.8118	0.768698	1.70389	0.166127	0.121689	2.86286	0.224449	0.0512531	0	0.569369	0	0	0	0.438208	0	0	0	0	0.538854	0	1.23749	0	0	0	0	0.306634	0	0	0	0	0	23.678	0.0458701	0	0	0	5.10094	3.94048	1.56315	0	0	1.31209	0	0
B0BNG3	193177	305523	143290	220093	177450	154801	152964	57267.9	287073	187868	168850	190734	211927	203581	182171	49831.9	144680	183383	174729	90455.4	65471.8	254478	200883	179895	194842	267770	233416	145957	239406	62855.9	213966	319334	261828	176308	53294.9	162520	154800	30021	298472	222026	238049	179687	174007	179323	174370	162003	160900	127077	149535
B0BNH1	2522.93	3854.59	3298.2	1667.65	3309.94	4413.78	3476.86	4579.08	4520.72	4127.05	3743.57	4379.15	3263.71	3404.96	3643.05	3034.99	2653.65	2174.27	4527.45	5510.15	2889.55	3265.25	2719.12	2493.73	2447.43	3593.37	2668.3	2247.42	3612.55	6599.25	2309.39	2039.04	4407.67	1683.28	7299.75	4194.81	4130.91	3626.37	3040.77	3171.4	2590.81	1684.15	2837.61	2843.93	4694.42	2491.85	2790.49	2369.81	3194.65
B0BNJ1	0	619.314	778.838	1374.8	1087.7	2785.6	957.027	975.002	39.7728	496.729	86.1484	132.933	136.194	153.619	1684.73	0	955.764	770.271	0	0	300.866	0	90.3192	554.933	419.008	473.357	0	66.7391	788.543	0	0	375.503	241.555	420.255	0	856.534	642.905	0	0	172.823	0	0	104.766	238.731	244.685	0	1129.96	497.484	393.074
B0BNJ4	0	0	0	0	2112.21	19.7713	3056.29	0	116.317	0	0	0	0	0	5058.03	0	0	0	0	0	0	0	125.281	0	76.2282	75.4095	0	0	0	0	0	0	628.742	0	0	0	6267.63	0	0	2137	0	0	0	0	0	0	0	61.2658	43.9875
B0BNK1	0	0	0.673196	0	0.475731	372.846	0	372.206	0	54.8118	43.7648	0	0	0	69.8505	0	0	0	49.6199	0	0	0	0	0	0	0	0	37.9557	0	0	0	0	0	0	0	289.363	62.6789	0	5.0556	71.6561	0	0	70.0862	0	0.429621	51.093	102.432	0	0
B0BNL6	385.218	438.782	2324.92	61.4471	570.189	6716	1490.9	1643.64	117.865	657.124	667.365	1026.47	374.774	1130.56	4141.34	45.6029	3608.3	536.634	366.017	0	356.563	0	55.5556	1000.26	1098.76	1475.41	481.253	459.036	216.819	1147.6	871.358	307.05	1602.36	472.743	0	3843.05	288.479	830.771	1177.42	1567.18	0	1270.85	229.89	1238.97	0	0	5979.92	259.252	1195.76
B0BNN3	780.761	6026.84	2411.48	10005.1	4972.4	2917.34	15056.4	3782.68	8457.82	4951.82	1258.53	9785.77	1695.35	2507.06	13604.1	3567.44	8587.18	10600.2	1808.44	2038.13	4058.15	8128.72	9850.51	1958.72	6551.08	9440.92	19800.6	6649.09	44312.3	3182.79	4799.09	20398.9	9297.68	16274.8	0	3108.82	10858.9	5058.1	11630.3	11485.5	5939.51	33186.7	5113.62	5525.89	11314.2	9786.49	2191.19	11699.7	7899.48
B0BNN4	2952.98	2807.12	2224.36	2190.5	2525.31	2625.22	2600.15	2583.16	2467.73	2127.58	3455.68	2914.33	5218.35	3973.27	1951.41	3816.48	2774.06	2345.19	3683.21	5332.87	3084.64	2217.83	2606.15	1956.92	1171.38	1877.77	2051.75	1661.7	1465.78	7050.66	1147.8	1982.31	2335.46	1997.98	4420.05	1707.83	2979.43	3447	3372.3	1696.56	2455.07	1808.98	2904.75	1943.92	2966.52	2568.1	2901.96	2345.94	2662.43
B0K010	4748.54	5607.17	7236.83	4447.31	2970.83	6206.06	1969.14	6244.6	3583.37	4281.94	3767.55	3337.72	3563.71	4386.9	4544.56	3643.75	8156.96	6376.14	6131.55	5033.11	8065.47	6150.42	5270.06	6183.54	4814.01	6807.47	7460.42	6027.27	3304.68	642.982	4470.74	4325.77	7641.96	7406.28	0	3632.15	2011.34	3415.13	5178.36	2881.09	3598.85	5024.92	6316.53	5146.06	5499.01	2986.79	9209.71	3534.83	3818.97
B1H232	42899.2	51597.3	25577.2	39037.8	35919.6	29305.8	17946.7	12063.3	19954.6	66791.4	42664.8	44179.6	36315.3	31795.6	50010.4	28558.5	41618.1	61061.7	48288	27927.5	36520.2	43661.2	42926.1	60517.6	40256.2	45632.1	55597.2	43088.4	31031.5	14622.7	26433.3	42138.6	33623.5	37945.5	16926	29490.8	24704.2	6715.04	33922.2	40481.4	35576.9	35254.4	46672.2	29536.7	34687.7	32892.2	23499.6	41731	16725.2
B1PLB1	5124.34	8612.14	4741.83	5599.54	5579.79	3841.74	3220.41	2386.88	4528.53	5109.7	4597.37	3978.65	6785.61	5890.84	4348.67	9683.63	4539.25	3423.84	3326.48	10896.7	6868.21	5131.12	5731.09	7870.63	5543.23	4869.62	5590.54	6952.78	3691.32	33928.6	6788.89	5503.39	6844.41	5574.01	14557.4	5096.95	3580.3	7242.38	5231.31	5565.38	5457.23	4372.49	5342.66	4557.4	4711.51	5231.53	4888.52	4187.9	3222.27
B1WBN7	5558.21	6096.87	7170.02	8495	4771.8	18056.4	5357.49	7601.48	6286.67	9990.78	7317.42	13083.5	8570.11	6545.87	4805	3017.12	6482.89	7518.4	6860.17	2425.75	3276.87	6182.65	8381.6	12221.8	7831.89	6867.03	5823.4	5129.78	5796.75	5337.94	6876.52	6104.48	8766.42	10337.5	10171.1	13172.2	5520.82	4464	8144.52	9359.97	4645.12	9192.1	7679.08	8595.23	6731.93	11795.4	5314.51	6822.78	7994.47
B1WBV2	997.466	1762.25	1164.41	1248.61	1820.63	2414.9	4629.18	2022.96	1631.79	1446.78	1725.13	892.767	505.641	876.635	1225.23	874.031	895.36	1970.29	2830.48	0	1818.54	1832.16	1533.46	1927.39	1706.02	1239.39	2076.41	1435.86	1164.31	0	1081.55	1883.82	2345.38	1937.1	593.539	2089.16	4089.98	704.51	1234.36	1654.85	1005.42	1361.3	1282.41	2138.64	2666.19	1641.13	873.156	2380.57	1614.62
B1WC26	79.4865	175.129	258.053	0	283.886	1023.54	420.087	993.926	0	185.357	0	648.793	101.643	99.7865	524.684	0	924.309	0	0	0	0	0	0	0	0	465.676	0	108.339	0	0	0	0	124.049	0	0	423.244	637.437	0	0	72.836	0	0	0	0	0	0	407.715	0	0
B1WC34	5751.56	4482.7	5782.06	708.77	1885.17	4922.93	871.913	3106.39	1993.76	3667.47	2614.28	2457.15	2765.26	4995.01	2821.98	4274.42	6309.72	3542.09	5716.25	177.596	2976.27	4519.77	5939.04	5152	2638.31	4142.5	3658.81	4295.21	1788.22	3411.98	1684.39	1055.1	3059.84	0	0	1390.86	0	0	0	0	1429.52	570.072	1301.88	3626.47	4696.92	0	2775.97	0	0
B2B9A9	5092.05	7400.95	4951.36	5708.98	5326.81	2888.89	6846.71	4333.01	7957.29	7108.69	4019.42	5841.64	6265.54	5635.38	4021.33	7652.42	4235.47	6188.25	8334.87	21772.3	8059.37	11190.3	9111.62	6521.95	7130.03	7317.75	8632.52	9706.82	6665.97	28927.8	7206.07	7712.44	5616.13	6356.65	29502.1	4564.57	6389.57	10534.5	7956.29	7660.87	6349.19	6839.88	6058.05	5122.75	5716.52	5379.03	5674.89	5786.45	5758.29
B2GUV5	1380.76	1805.56	354.307	633.727	1877.46	1461.49	8567.08	3074.2	1812.06	936.933	1695.36	978.346	3858.8	189.96	999.279	0	1496.32	813.886	440.5	6016.44	353.479	2799.42	1364.07	1046.64	745.484	941.415	1038.49	852.484	1605.58	142.717	661.429	1273.15	863.014	941.397	512.448	1507.5	337.73	778.318	1583.4	510.569	1335.89	127.847	1297.96	1399.28	1881.93	1357.05	1898.91	418.58	944.1
B2GUX7	7206.01	6472.16	4494.91	5970.57	4837.51	1090.99	3586.37	11398.9	1728.71	3857.56	4901.84	1763.65	1467.44	852.652	709.283	14531.4	3125.21	7791.88	9038.64	1025.76	8435.98	7005.75	8811.5	6101.22	8959.41	3967.9	4743.16	7450.84	2465.85	7944.98	6030.41	10694.9	5764.35	5535.57	2187.45	3032.01	2414.76	3053.35	4263.44	5253.65	9695.45	6292.44	5866.91	3475.15	5987.71	7478.24	8639.03	9929.72	4296.88
B2GV31	6255.24	4375.76	8146.32	10900	8062.62	13210.7	13672.5	16259.4	4946.99	7588.46	8311.35	8374.89	4712.98	10456.9	8680.39	22603	6600.34	8044.77	5950.31	2707.55	11567.7	5873.54	8162.75	6681.53	7292.89	5578.54	9503.32	8121.27	7338.98	11447.2	8076.36	5239.62	6663.25	8649.21	9771.54	10754.7	10925	14854.6	5181.95	6475.57	2346.65	10972.6	7980.5	7618.2	8082.2	8525.71	6347.61	7096.5	11162.2
B2GV36	0	0	0	0	0	5220.97	0	7899.99	0	0	0	0	0	0	0	0	1327.67	1967.44	0	0	4401.63	0	0	0	0	0	0	0	0	0	0	0	0	0	0	1995.3	0	5471.17	1470.61	0	0	0	0	0	0	0	1942.7	0	0
B2GV72	1133.21	614.459	3041.59	303.771	254.106	20186.9	736.007	3064.98	341.563	419.481	4751.29	1116.06	0	1872.79	4063.4	0	5840.24	208.732	268.141	0	64.5136	23.1532	538.16	1182.17	1156.91	945.484	51.2816	280.707	460.11	659.186	862.464	838.243	2808.16	1603	0	10783.2	0	428.205	238.764	302.504	0	851.498	735.284	2740.6	589.263	186.505	10121.5	272.412	1575.49
B2GV73	2002.9	1639.59	478.378	3642.21	3592.16	5017.32	4221.92	2471.2	1239.93	1219.92	1702.69	2777.81	2295.36	750.694	2509.14	1395.15	2093.54	1738.08	2660.36	2224.12	2462.14	1164.06	1881.97	1576.88	1712.21	2163.91	1362.76	1288.84	427.659	5954.9	926.382	1062.84	3248.75	357.294	5110.16	2966.46	1702.31	0	1588.74	1534.44	364.341	0	1014.94	470.947	562.561	0	894.951	0	558.064
B2GV99	8371.97	8519.58	3349.16	4110.02	5093.07	13475.4	8283.71	7597.57	3514.59	6375.77	10316.7	5929.84	6361.55	7250.19	10151.1	6687.74	6882.96	10447.3	7159.84	9130.78	7713.81	8684.12	4899.51	7781.69	5799.78	8255.75	4060.98	5768.93	2297.25	12888.4	6186.88	7303.94	6334.13	4486.55	0	6420.5	4271.1	5825.7	5351.17	7876.89	5041.46	5603.64	6588.58	5115	4379.16	5050.09	3902.79	4124.69	4190.09
B2RYC9	3702.63	4331.73	3335.53	5457.54	3779.47	4007.11	3626.24	4444.83	4713.79	4909.31	5731.81	4207.98	3085.76	5089.82	4936.33	2080.59	5315.85	4660.02	4067.04	3341.57	2864.17	2769.24	4034.28	6615.75	4828.58	5869.84	5232.37	1628.76	6431.68	231.643	6263.08	5880.73	3864.37	5622.6	1159.09	5290.25	4012.43	2910.69	4106.38	4752.61	3612.79	5523.44	4737.07	6132.45	6026.41	5333.05	6407.52	5375.47	6841.35
B2RYM1	2979.19	7578.69	3599.39	10324.2	2156.69	4568.43	4277.97	3131.68	10259.5	6412.54	4358.7	7079.24	1959.59	8656.43	8161.23	21127.2	4397.47	8356.08	7450.99	25255.7	17510.7	8733.22	14086.9	8274.22	10350.2	11497.9	30212.5	11116.5	40799.4	18429.4	4852.83	4106.83	7259.47	7770.55	0	7504.5	27017.7	4682.05	10331.7	10200.3	6573.44	9065.94	4293.15	8377.53	4511.63	6083.96	5522.16	3572.14	8409.09
B2RYM3	827.556	855.212	1195.47	760.494	1363.66	2468.4	482.251	901.073	1173.2	1206.78	2333.04	1071.48	992.813	382.104	1764.5	424.547	1469.68	1064.89	545.338	0	574.722	600.144	1217.81	1104.45	1153.22	1118.07	841.681	882.865	526.232	0	1006.26	1223.85	1188.46	878.472	0	1356.96	458.392	0.763311	807.459	1156.41	1117.97	1076.66	864.467	696.282	483.2	619.596	597.237	842.356	963.998
B2RZ27	28166.1	25150.6	14118.5	17386.3	15494.1	12019.2	17870.8	13220	16250.8	19819	20073.1	19888.6	44380.2	19631.8	20950	15059	10458.2	13612.6	20666.5	18982.2	7185.11	31416.2	12880	17964.8	18289.3	19095.7	14659.6	12965.2	7765.15	30190.8	12949	22088.4	8311.27	13371.9	6474.21	17450.8	15107.3	33703.5	18056	26364	22630.8	13735.7	17416.1	16704.3	24800.2	18444.5	7410.13	12801.6	19484.7
B2RZ72	0	419.398	129.421	227.776	1060.77	3692.8	979.632	665.556	415.028	120.759	424.23	1571	0	406.186	2136.38	0	1074.44	193.769	0	0	72.2711	19.3142	0	438.245	112.528	1090.23	0	32.1041	0	0	117.486	0	250.479	0	0	907.62	987.858	401.756	0	0	0	0	0	74.2207	0	0	397.35	0	119.977
B2RZ77	37882.1	109859	30292.8	42349.4	38390.5	20425	26103.8	15229.1	65832.6	55541.6	33088.5	55529.7	51820.1	54502.2	65124.4	15273.3	29424.1	62200.3	67820.1	32001.5	18859.9	82809.9	114237	55592.2	60545.8	114980	132876	64771.4	55018.2	34260.1	52280.6	71679.8	41390.4	27715	29592.1	41694.1	31770.5	17799.6	62416	48763.8	35486.2	42486.2	54421.4	27118	35316.8	26295.3	16046.8	37420.7	38106.4
B2RZB5	5308.37	5304.6	5590.31	3887.8	6059.94	6518.53	6162.2	10581.8	2922.38	4080.73	4513.22	1977.05	4169.47	2635.35	4720.84	7265.41	3847.01	5786.19	5907.15	4460.77	6708.67	3070.61	3427.9	2923.1	3140.38	3299.54	2344.69	5816.54	2545.01	3278.83	2135.63	2204.6	3454.5	4281.68	535.049	5502.94	3510.05	3105.76	2825.64	2706.21	3954.51	2760.85	6404.76	6257.07	6842.42	3825.2	3656.35	4916.8	3549.24
B3DM90	2005.2	1522.96	2637.33	777.323	2300.02	4195.83	10434.1	4376.12	800.265	1163.05	320.439	1943.47	422.864	1203.87	8727.23	795.308	3371.31	1224.22	1256.8	3468.65	4205.15	1968.75	3142.07	1856.39	1261.98	2465.16	1183.97	2782.54	1358.24	3957.72	1153.08	983.123	5250.24	1840.03	3318.42	3970.84	992.564	3766.53	1776.78	1471.93	880.033	1032.15	2395.48	1469.21	2301.66	393.854	4139.64	809	702.688
B3EY84	8505	15127.1	5539.67	17172.5	11458.8	13344.7	9878.29	6976.58	10097.5	6397.08	10113.9	20952.7	25762.4	37913.5	28540.2	10551.8	11387.8	8564.61	19202.2	35267.7	12227.2	14903.8	16806.1	18676.3	14206	21684.4	15031.1	20915.8	8621.29	18707	8590.86	7742.82	10683.7	8454.5	26484.7	15897.2	11254.9	5894.89	16028.9	7729.98	7457.7	12090.8	18538.9	10929.9	12689.6	11437.4	12744.5	16344.4	15409.6
B3EY86	28375.7	36755.4	19297	46720.7	56716.8	61258	34257.8	25696.6	55472.8	32464.5	50268.8	49235.2	45678	46062	62681	22810.9	39411.7	23361.2	45854.6	8094.5	25989.3	21310.7	25992.3	42935.6	31770	55386.3	27227.1	34343.2	25261.6	6404.28	21188.2	22631	21263.7	25579.5	5517.11	36128.2	28393.6	21831	41675.5	28573.5	27990.9	25913.7	33178.4	23185.3	40892.7	30137.9	38272.4	30039.9	44880.8
B4F795	99.4057	1298.88	1344.44	0	372.664	2309.36	1188.2	5217.65	193.188	1054.8	776.436	323.486	0	2469.82	741.652	1850.74	1265.78	1270.58	609.968	0	1180.24	212.924	879.725	1049.37	495.011	1098.32	118.185	486.346	0	0	348.149	306.29	548.799	0	0	815.204	0	5096.55	0	31.4854	0	0	850.964	970.369	0	679.819	573.955	0	0
B4F7A5	45369.9	32927	29652.1	19163	17231.8	2409.42	4599.25	22374	17487.6	33387.4	40438.8	20585.8	38765.4	16216.1	10042.5	80451.9	16559.6	36052	65478.8	89459.5	52103.8	40668.7	35879.2	40035.9	30944.7	27539.5	28413.6	37124.6	22348.8	273181	24427.3	15633.7	28644.4	25221.8	132918	15575.1	18164.4	50898.5	22709.9	22956.8	41650.6	24037.3	52261.5	29478.6	21176.2	28550.7	15098.1	25436.3	27225
B4F7E7	0	122.058	82.5695	0	0	562.025	56.4084	160.517	0	105.116	56.5928	0	0	82.3376	266.456	0	457.423	345.225	0	0	167.606	78.2583	0	282.115	0	181.536	0	108.123	0	0	144.531	139.204	374.2	43.1262	0	367.898	184.595	654.98	0	0	0	115.185	136.142	35.0216	0	60.9928	560.523	0	0.356047
B4F7E8	2.38856	0	0	0	123.246	791.448	0	213.609	0	160.135	0	0	0	6.85056	0	0	65.5474	71.9026	0	0	0	0	0	22.1277	0	0	0	0	0	0	918.719	0	66.9261	0	0	1188.98	0	2.36934	501.481	0	0	0	0	0	70.3433	0	342.682	0	0
B5DEH7	967.701	675.147	665.79	981.91	945.768	764.815	1146.31	1628.52	733.302	1556.18	1184.07	1441.41	710.451	499.146	0	985.567	1652.31	1953.49	1055.29	67.1282	1948.19	1986.19	1384.81	1120.86	1034.12	1415.88	884.286	1114.42	233.914	616.377	310.257	416.377	1355.04	1370.2	1075.2	384.564	390.307	0	314.506	1452.3	819.548	255.63	1305.11	391.734	1131.64	834.28	86.8093	1682.29	0
B5DEI2	75631	14070	80416.9	13700.2	7000.94	80089.2	8821.89	36100.8	37378.7	30874.7	27716.9	27343.8	70295.8	9603.25	87909.8	4091.81	55439.7	9971.15	27533.8	19511.7	6888.87	29244.5	9701.66	38125.5	34382.2	46322.2	22231.9	7704.35	21925.7	8460.94	63515.5	21846.6	134474	25603.2	1602.08	35102.5	1868.6	1376.17	22009.6	32442.8	36525	29335.5	57664.3	3941.06	6658.85	21324.7	56105.2	15082.5	26917.4
B5DEZ3	1100.74	3488.93	1134.39	2381.23	1377.24	1175.16	0	120.465	1568.19	1903.11	2947.4	955.078	1353.84	1011.94	1430.23	251.362	793.357	193.565	0	11953.7	105.851	1623.1	0	3286.7	859.071	2674.95	390.679	1029.93	203.364	0	1694.74	1307.91	1038.99	118.678	0	3308.03	0	678.253	2428.29	2837.65	152.028	0	362.163	2735.58	242.241	939.617	1473.85	0	0
B5DEZ8	15292.3	15685.6	11016.6	13883.3	15968.8	14823.2	16724.1	17341.8	10834.2	18767.6	13342.8	12866.3	13964.6	15554.2	15306.5	34763	15216	18045.6	26086.9	24532.8	22707.6	15301.3	14784.9	15211.3	12954.1	12684.2	15526.8	17750.8	11004.6	51054	12023.2	11625.6	10496.2	14284.8	36542.9	16732.1	13327	18763.1	8766.82	15179	12282.9	8177.16	12574.7	14219	18744.5	14393.4	12690.5	13626.5	16829.3
B5DF65	1921.74	1803.68	2233.11	2008.67	978.668	4976.4	1557.88	1445.96	1570.45	1672.27	905.089	3716.31	1239.9	4347.54	4185.82	143.825	2982.88	1146.33	911.21	0	1279.8	2062.53	1466.35	1685.95	1672.01	2753.65	1741.02	1564.65	3099.87	0	1555.26	1624.8	3810.53	1207.03	0	1582.52	402.985	139.149	1659.75	1412.6	975.353	2269.55	1452.98	2024.75	1114.52	204.672	1313.8	255.181	1581.23
B5DFA0	1045.12	2512.36	1679.61	3047.83	7123.6	17072.3	13451.3	16407	1483.28	4499.62	2859.56	1471.66	917.703	2188.48	10536.9	2568.49	3875.49	3055.95	1047.25	1291.57	11446.1	1650	1148.17	2483.8	1490.97	3563.65	976.696	1932.42	1480.87	3350.29	1110.8	3536.88	1842.4	3207.64	246.894	7985.98	6596.17	9998.15	2195.31	4623.73	472.455	2792.82	5673.83	3724.78	1954.59	1750.09	5477.08	2012.26	2398.77
B5DFD6	2282.39	3283.43	1366.05	2731.77	2538.17	1788.44	1628.87	461.054	2343.14	2144.32	1585.22	2611.19	2911.51	2338.07	2255.58	2678.51	2749.03	2441.71	2324.6	2608.09	2020.44	2989.23	3611.59	3372.12	2402.6	2619.35	2510.85	2526.89	1626.8	6287.38	1641.07	2795.18	1524.29	1708.74	1249.3	963.534	2122.48	1477.43	1908.52	1547.26	1736.72	1594.6	2369.17	1701.32	1757.94	960.36	2198.16	1838.69	1624.78
B5DFD8	4089.23	11846.5	5019.49	3855.14	3076.62	173.09	1393.82	2885.26	9745.83	8229.24	4786.53	5426.52	7412.29	4872.74	2882.56	9910.85	4248.22	8650.99	8203.79	16067.2	6785.39	17269.5	16856	5593.37	8045.71	14980.2	15397.5	8670.39	14164.1	8664.79	6544.84	14397.9	6848.06	5709.09	4583.8	3275.93	5683.37	8536.46	11479	10208.2	7885.28	10935.5	5566.11	4930.95	4829.41	3838.16	4904.42	7083.66	8457.94
B7TXW4	2503.91	2539.3	779.094	914.861	1693.46	1181.64	1086.24	1039.18	2465	908.522	1480.94	1956.19	2452.26	1770.15	1786.39	1710.93	1937.23	2211.64	4126.74	7336.67	2073.43	1635.24	1894.99	2453.8	1806.35	1757.09	1799.99	1861.49	1760.03	9594.87	2209.98	1201.4	933.076	751.133	3477.67	1085.06	2054.25	897.839	826.077	584.03	2346.37	1609.22	1883.71	746.581	953.904	234.93	1605.42	1165.11	1512.51
C0JPT7	57659.5	54326.1	31068.5	35608.6	35930.3	29550.1	46550.6	17473.2	38325.4	45425.6	38878.6	53609.1	57714.2	52634.5	40309.2	71877.8	35069.1	40237	53924.1	142564	70427	61953.2	63908.7	53072.3	43688	56070.6	66778.2	69696.6	61915.8	179060	43767.9	36153.4	29825.5	21756.1	85340.9	36590.5	33837.5	57451.5	37427.6	35411.9	38272.1	34383.2	33760.1	24653.3	30301.4	26434	24716.7	22042.9	31373.6
D1M8S3	26262.9	32552.3	30130.3	28459.4	27864.4	28620.6	33841	22507.8	31504	23251.9	26707.8	31040.2	34730.6	30724.1	25823.3	30818.9	25941.6	29947.1	32150.8	65344.8	42303.8	31740.7	33346.4	29096.5	27128.7	23907.4	33909.5	47762.9	30665.3	85955.1	27582	25502.6	29025.6	27999.7	90782.8	33338.5	27458.9	38371.3	33785.1	21060	33377.7	29338.8	26623	23907.4	24253.5	22399.6	25434.5	24157.3	25391.5
D2XZ41	12616.9	4780.5	2524.68	3218.94	1644.72	2645.18	1009.91	11358.8	13172.7	8729	35311.8	2605.19	44361.7	3342.51	39032.2	1078.07	7964.65	1779.37	22704.9	50986.5	3604.16	13973.5	12876	10766.3	12237.3	20147.2	3244.72	7762.73	2660.26	27381	3927.65	1075.17	2281.33	0.266721	495.949	262.987	125.38	0.386001	3287.07	792.468	10780.3	864.904	11819.6	41.7277	329.246	0	1705.88	207.411	1018.64
D3Z841	18006.7	32785.8	19819.2	20944.2	20331.4	8956.92	15854.2	12817.2	20041.9	18821.4	18775.4	18634.8	17563.3	17979	11583.1	12039.4	15373.1	25829	25393.6	33271.6	14491.6	34888.7	32003	23689.5	22711.7	23875.5	26381.4	29577	25477.3	53018.9	21126.3	32021.2	27025	20683.4	65872.9	13571.6	15494.9	22498.9	20465.5	16613.7	25010.5	20415.2	18535.7	20213.1	21168.9	15599.4	17279.8	17513.5	17178.3
D3Z8E0	38.3742	36.3525	150.699	299.362	228.595	1292.53	0	934.597	0	111.78	0	0	0	0	183.62	224.364	262.614	72.4548	0	0	271.708	52.4873	0	730.518	133.106	181.662	0	0	0	0	0	282.961	0	321.942	0	545.087	0	136.327	0	108.012	0	67.0744	72.8275	0	0	0	157.23	0	0.690103
D3Z8F1	0	1763.75	0	0	966.072	2593.45	808.008	2216.84	0	0	0	0	0	715.133	1031.24	0	0	1167.42	0	0	2141.33	0	0	528.719	0	1730.47	0	0	0	0	0	481.503	0	0	0	1631.26	0	1904.71	0	0	0	0	0	2183.5	0	0	963.388	0	0
D3Z8I7	990.306	1025.77	1386.06	1770.94	1411.94	7375.27	987.043	6156.98	1023.71	1676.26	202.554	501.425	156.149	1375.59	3798.3	475.558	4247	1218.93	300.276	10579.6	4265.38	0	680.181	908.95	1490.49	2381.11	1079.19	1129.59	0	0	1079.41	1440.99	1530.95	1417.67	0	4904.29	1266.58	3042.01	1970.88	1356.58	0	2061.17	2291.44	2061.27	1109.26	660.191	4343.83	795.112	2364.66
D3Z8L7	131.864	34.1883	192.191	0	98.2265	1117.48	186.455	1308.41	17.6243	375.928	245.856	0	144.561	0	820.584	0	1014.62	153.816	0	0	942.302	0	0	185.856	73.7076	567.981	0	0	0	0	181.324	220.987	488.435	129.971	0	1176.06	149.327	1706.25	0	456.8	0	84.9649	227.857	286.86	154.93	0	132.521	0	222.718
D3Z8T8	824.672	2598.4	2908.73	1725.26	1363.86	6391.25	833.851	2802.07	706.35	1612.92	2066.57	226.744	540.875	614.156	1693.5	1074.78	4524.56	2650.28	0	0	2722.87	895.149	891.022	1298.97	1889.71	1772.48	1970.23	706.612	548.268	251.026	1716.14	2244.19	2744.58	2209.46	0	5817.72	1602.89	2801.44	1307.09	2125.33	192.514	1765.02	2807.29	388.146	1364.43	526.386	3576.04	2776.54	1390.33
D3Z8W0	389.393	1259.4	974.224	771.502	184.971	706.961	0	298.765	608.817	980.008	1306.03	2174.51	0	1008.1	1902.04	0	132.806	787.207	0	0	0	0	760.892	1251.47	913.385	879.066	451.79	293.715	0	0	1381.36	1246.68	0	570.171	0	61.9389	305.247	0	425.77	638.13	0	585.702	59.2974	963.407	0	452.491	0	267.088	365.745
D3Z979	1362.24	2096.42	1359.41	1153.22	2568.08	1838.35	302.663	1953.93	1636.86	2840.76	1131.77	771.133	573.569	1746.13	2128.95	434.685	2210.49	949.814	799.275	0	1287.91	592.892	919.624	2261.25	2218.52	2182.28	1079.5	649.046	1811.25	0	1315.74	1337.28	1727.47	608.19	0	1602.43	0.886333	0	1306.23	1232.03	0	374.287	1079.94	1877	968.759	986.671	1519.89	0	744.665
D3Z9B0	77703.3	56028.5	90800.2	89473.6	78178	76779	108675	35872.8	30866.6	48595.4	53345.5	73450.4	81270.7	89956.7	94351.1	56248.9	66905.1	87795.8	93899.1	0	76492.3	96762.8	90658.6	62328.7	68593.5	100032	88418.1	69846.8	94559.7	0	85920.6	55846.8	86107.6	71210	0	59556.5	101162	47016.7	100865	108238	78446.5	33134.2	115444	82152.2	133860	33474.6	45563.4	0	75843.3
D3Z9C7	4487.48	4913.01	806.731	485.806	935.567	438.443	0	256.849	1872	4450.78	2038.23	1310.04	1607.39	816.284	1712.1	1407.74	5487.84	5359.9	5945.26	124.875	3263.47	2352.28	6916.76	4530.14	4454.58	2396.43	3538.38	3837.02	624.468	616.3	2368.64	2648.69	1507.9	3489.78	0	787.73	1168.97	2088.84	1283.22	933.114	1803.73	2910.34	2597.3	318.631	798.633	1362.02	193.623	2470.09	1353.09
D3Z9D0	1127.51	940.999	0	406.632	610.973	1074.8	1132.59	225.619	169.988	375.162	896.19	441.278	426.728	55.4272	1733.6	1191.84	543.332	328.241	765.547	678.803	115.642	444.588	690.189	922.348	584.753	843.161	260.781	915.211	0	2407.22	682.694	242.079	493.785	0	499.746	1395.84	115.502	247.784	119.103	1142.68	676.627	236.655	2095.67	405.655	967.756	589.179	973.637	273.545	0
D3Z9E1	4203.42	3605.51	2067.59	4064.26	3492.66	3088.08	3963.53	2189.64	2328.38	1719.99	3562.8	2942.2	4415.07	2770.25	3990.49	5026.44	3442.51	4049.21	4861.16	7216.91	4009.79	2674.65	3768.77	3157.82	2341.1	2393.47	2580.97	3013.7	1374.62	9788.01	2970.41	3222.11	2660.13	1043.93	4137.15	3198.21	2631.47	722.718	2740.84	2105.79	3336.26	1662.13	1830.38	2874.17	1354.35	2395.52	2522.25	2668.74	2836.18
D3Z9E5	0	557.406	901.354	0	5888.38	2113.98	820.139	2774.46	0	1606.57	427.724	0	0	623.165	3629.88	1188.58	1443.88	624.288	0	0	4201.54	0	299.285	0	0	286.258	209.704	0	0	0	166.094	674.236	3270.73	0	0	2220.21	625.263	2372.07	409.319	1169.65	0	840.462	2186.87	1564.41	1023.73	0	1883.36	74.5237	505.99
D3Z9M3	2441.19	402.52	29.0261	68.9648	0	0	0	574.851	297.709	259.86	797.501	159.444	1412.95	11.2549	0	517.547	80.1615	235.158	2874.91	1620.04	400.408	959.888	568.614	697.547	577.499	743.212	464.762	1122.57	0	7012.02	247.116	796.484	210.067	606.093	303.652	0	114.012	68.8541	90.3888	210.874	721.27	132.009	1665.99	207.234	0	677.163	0	516.93	1080.83
D3Z9U8	14139.9	3503.52	4102.16	7114.43	2669.14	14823.1	4615.19	7064.25	4332.36	10240.3	5987.74	6456.28	14824.7	5383.94	6210.08	3956.66	12320.2	1632.69	3743.47	12987.3	2963.48	5512.67	2360.49	6564.26	2905.35	10064.4	1792.01	5667.3	5826.46	12755.8	8619.78	3875.99	8860.4	2416.12	1523.4	8784.12	2375.21	1310.65	1820.77	24286.3	4217.34	3851.03	3017.61	6288	6941.83	3334.36	15404.9	2789.8	4446.99
D3ZA76	3246.39	2942.09	48.6971	2171.3	6117.96	2045.98	2303.09	787.275	1586.39	2185.3	5086.48	2115.24	5261.3	1945.22	3410.89	0	1171.04	693.877	977.752	6138.77	1882.19	3282.18	1247.59	3055.94	699.543	1249	0	2511.88	0	10196.7	1178.87	1910.08	172.975	0	0	0	0	0	0	1548.02	384.428	0.231093	2853.38	0	442.166	0	619.525	0	466.112
D3ZAA3	3767.24	12223.9	2229.95	6615.93	5036.46	3309.45	7500.9	2869.27	5653.49	6702.6	4387.5	5858.28	7636.27	5703.61	11453.5	7426.58	3604.66	7285.07	7266.2	18377.7	4457.4	8019	7509.28	6975.49	7251.27	9722.74	9780.78	5582.25	9040.06	21940.1	2026.22	10513.1	3562.05	6246.42	10631.9	5080.4	6498.25	8093.97	6432.17	5291.93	1547.9	4496.44	3570.93	7050.65	3451.2	2228.31	0	5237.16	4604.68
D3ZAE6	75922.5	88108.7	64950.8	104167	63205	56211.6	62753.7	41390.3	75460.9	94166	65692.2	45714.5	40942.8	47766.5	75989.5	56970.3	67340.7	102481	72406.1	56323.2	72999.8	86668	99821.9	88280.8	82551.8	83236.3	116162	92817.3	100794	23628	74000	97844.5	101943	110520	36199.6	77897.4	69373.3	40141	101230	102289	72973.3	85751.9	84428.2	86718.1	72283.9	68507.9	77432.1	86117.7	52156.1
D3ZAJ1	6905.76	4354.8	3051.69	6374.45	5041.73	7697.56	8480.57	7815.98	5280.9	4634.33	9951.42	9973.96	7988.92	14038.4	7381.5	15983.5	8508.05	5067.73	13091.7	13764.7	12115.1	8634.23	5006.9	5607.8	4432.53	5868.77	2871.23	6721.71	5825.59	20078.6	5650.02	4382.88	5089.21	5033.55	18199.6	5124.89	6596.24	8587.79	5336.92	5275.64	7956.96	5709.45	3883.39	9181.69	10404.1	7167.11	6868.8	6214.88	6223.07
D3ZAM3	4560.85	164.838	515.646	11.5532	1071.37	2016.49	24416.7	1540.28	136.967	0	0	3679.76	0	0	7667.28	0	454.842	2369.71	0	0	0	0	378.86	982.894	0	415.179	1052.96	1991.32	6255.02	13979.1	578.245	620.467	0	1393.9	0	665.86	1976.71	205.687	409.316	1280.21	0	115.6	58.7739	240.381	501.366	3508.36	0	509.618	2161.89
D3ZAN2	9968.03	7004.94	8278.83	6900.47	18442.6	10262.9	256308	36706.9	12726.6	8908.49	6246.73	5724.57	13066.8	8610.69	75741.1	23324.4	11599.1	5321.15	6562.6	17130.6	13035.6	10098.9	6280.74	7107.83	5694.5	7069.01	5487.8	10834.8	17725.7	27380.8	7950	6451.25	7732.36	8087.52	28917.6	17211	42421.1	28409	6685.42	20418.4	8305.82	6178.58	8509.3	11938.1	21949.4	19219.9	10365.4	7060.47	5906.21
D3ZAN3	1575.67	2714.24	4474.47	3438.88	3091.42	3558.45	233.045	4037.19	1980.17	3209.32	2332.35	3464.19	2656.11	1812.74	5484.21	1837.82	8340.28	2068.33	2124.49	0	3337.28	2068.78	1969.32	5924.34	5433.03	5118.77	2302.55	1595.57	2285.6	0	3514.97	5020.43	3949.15	2973.07	0	3116.47	2991.68	1782.24	2022.23	3696.93	76.206	3300.41	1502.85	3089.74	4826.48	2753.05	9839.04	2509.72	3040.8
D3ZAT0	2017.75	1392.38	283.141	1027.29	963.425	3028.12	1653.68	357.093	1570.89	858.282	8126.34	8221.04	2762.35	0	2211.76	0	1361.5	870.921	0	11428.6	1190.62	71172	2251.58	938.783	1836.15	6265.75	3081.04	1048.21	0	0	952.587	0	821.359	84.5936	382.415	251.154	550.425	0	876.872	250.099	2110.12	334.614	628.717	3059.6	1313.65	3276.23	238.18	2640.48	1133.47
D3ZAU0	1573.48	1696.62	3819.25	2546.36	1804.25	2414.86	13917.7	20051.6	1739.38	2239.98	2388.93	2158.9	3604.71	2348.59	7010.88	4127.09	3840.54	2228.14	2799.32	1777.99	2508.47	2509.48	3147.65	2808.2	2612.35	1728.94	3387.55	1598.91	2088.79	4560.86	1810.03	23191.9	2366.39	2304.94	5366.41	4003.54	3132.31	3804.77	706.519	56231.6	1508	1851.73	3222.39	19361.4	2578.97	1425.17	19540.4	9183.67	21384.5
D3ZBB2	63914.9	10148.4	40068	22175.2	66033.5	29745.8	39803.7	17407.7	57264.4	17900.5	68704	29378.9	17215.6	56424.2	48200.9	9456.44	56754.4	29564.6	31685.1	15273	37234.4	178828	16883	30097.8	54125.1	38498.4	41715.8	45837.7	102097	12081.2	46779.8	22142.3	28121.7	29443	27036.4	29102.2	65109.6	13507.1	62374.9	15685.1	72965	27680.4	18179.3	69378.2	42029.8	11126.6	28716.9	20722.8	37926
D3ZBE9	1040.52	2085.72	801.488	2304.15	2554.69	1019.71	0	1025.55	1478.58	1475.92	1301.84	2145.52	62.0145	1431.21	988.417	0	1477.33	1979.15	1433.94	0	906.406	1784.78	1678.81	939.856	1462.6	1380.12	2321.12	1598.59	2680	0	887.161	2026.08	836.152	1270.23	0	1401.9	890.767	0	214.122	823.82	822.128	808.721	673.504	851.473	939.547	1278.11	1060.76	875.175	715.259
D3ZBN3	780.951	3118.93	1734.48	3337.47	1661.32	2076.34	1468.29	1329.32	2949.03	3162.46	2637.88	2485.7	1473.21	2565.86	4045.28	1607.55	1870.28	2946.77	1228.44	0	1380.8	1323.91	2141.71	2955.8	2751.03	3219.12	3127.37	1862.9	3001.08	3554.31	3084.86	2180.62	2101.37	2751.56	1205.79	2536.69	2624.34	826.837	1915.37	2809.84	1810.39	1862.29	2566.75	1695.02	1998.56	2501.57	2356.09	2221.32	2951.67
D3ZBQ5	3244.23	4956.21	2602.81	6485.76	7060.14	2651.43	5779.36	2512	4054.46	3740.1	5448.2	4549.04	6116.92	2767.62	4039.47	5566.52	2985.03	4682.86	6434.83	7310.02	5887.51	4133.53	4150.97	2948.87	2633.21	3101.43	3426.18	2739.73	2783.11	12868.9	1895.3	4205.66	1435.39	1336.89	7063.6	1524.93	2605.22	3761.99	2583.78	3258.08	2446.27	2835.14	4673.63	1232	3797.8	1190.92	821.788	2898.36	3188.72
D3ZBS2	26529.8	22554.4	32876.5	30791.2	27185.2	29033.1	30501.5	25694	33185.2	24305.2	32689.9	29166.8	30730.1	20467.7	26713.4	23920.2	25996.4	27376.1	21046.6	8422.05	18458	23893.1	26332.9	24229.7	25095.9	23342.7	20434.7	23367.3	22166.8	1219.16	26117.9	35288.1	28563.5	22700.4	0	23780.7	24323.3	8917.35	27287.5	27991.1	30895.8	30701.4	23627.3	19265.5	21115.4	23789.5	26304.2	25882.5	24976.3
D3ZC54	1881.98	3602.54	3448.35	4233.96	6971.18	2557.02	29784.2	1967.01	8229.9	5733.74	2012.71	8841.85	4771.48	5454.56	9270.64	3953.88	1553.59	4485.54	3177.3	3792.36	13936.3	7672.45	2725.92	3804.85	10912.7	2826.46	10342.4	8258.7	8138.2	2929.09	1857.41	3277.87	3897.01	7167.28	5700.4	4342.65	11614.8	7167.59	4408.09	12711.1	2382.17	6755.81	7011.71	4012.8	1479.14	4597.82	187.523	8352.03	10201.4
D3ZC55	0	578.694	357.762	837.895	357.947	1164.5	1464.13	2540.29	0	600.647	771.272	775.484	0	612.147	429.605	1251.79	471.688	1003.49	425.183	0	1312.05	604.106	408.783	851.214	84.5761	1121.89	227.875	656.029	0	1066.98	181.317	314.716	431.302	468.605	685.059	939.43	0	1843.96	0	434.953	141.411	0	1774.23	482.757	134.798	0	0	178.755	182.561
D3ZCA1	6871.32	5051.03	811.25	7866.59	6611.28	3337.28	453.352	188.849	5474.51	3561.4	1790.26	5455.16	1317.67	3918.37	3001.41	0	3574.75	2587.61	1162.26	0	0	1139.64	3777.12	4949.06	1370.44	2374.61	1474.15	3636.65	330.19	0	4784.37	5498.47	932.364	2349.11	0	2913.44	440.577	0	2204.86	1845.37	2121.67	1488.58	1534.1	1212.81	5321.11	0	1681	279.986	195.595
D3ZCG9	1338.07	1826.23	2097.8	2084.91	2532.73	2680.34	7721.93	4100.82	918.978	1341.93	3059.77	2140.03	1553.56	2889.24	3837.44	2722.75	2240.22	3202.54	1658.02	0	3028.98	1602.71	1417.38	1999.47	1060.97	1536.71	368.788	987.333	0	561.005	1322.6	2443.45	1439.64	806.081	0	2582.7	2626.91	3032.2	1882.36	1724.9	0	0	3216.69	2077.5	773.469	594.381	602.811	1993.58	1418.18
D3ZCH6	8933.95	10862.8	9884.98	8176.2	7856.47	10581.9	9643.38	11842.8	7959.08	7446.4	5913.99	9673.82	11982.4	5740.64	6407.43	16440.2	8855.73	12990.8	17890.8	18960.8	12547.1	15960.3	12834.6	10559.4	9980.43	13105.5	13378.2	13650.4	14290.2	23024	12003.1	12830	13448.4	11136.8	36850.1	10727	9630	5590.84	11313.2	11094.7	13099	12707.3	14187.8	9230.5	14067.1	11145.6	10285.5	11288.2	13081.9
D3ZCH9	897.721	2283.35	1822.85	683.286	2164.88	491.796	29788.4	3389.51	1349.76	1204.54	1182.68	1230.39	1929.83	2480.06	16128.3	5356.55	895.45	1405.45	3297.52	9268.46	3624.54	2146.48	1305.84	1431.36	1031.35	1387.72	2064.99	2651.85	1861.07	17339.3	824.257	2392.01	1324.05	643.61	12802.5	2475.31	6653.76	5077.86	668.146	5627.9	1576.7	1027.1	1132.79	2746.73	3415.45	2858.3	991.897	1883.96	1260.05
D3ZCT9	383.827	829.691	1338.51	241.355	243.641	855.191	231.585	979.139	671.775	1056.53	500.94	263.231	111.48	378.598	717.07	369.56	982.323	515.982	672.418	95.1232	820.557	364.61	652.467	845.63	1649.09	1476.38	1042.24	548.03	1104.46	0	490.418	1033.43	876.64	611.863	0	1881.24	141.875	632.644	155.563	1089.74	0	255.504	886.171	743.343	167.353	388.717	567.784	32.1978	330.823
D3ZD19	532746	440099	481386	633660	690276	526243	600221	575817	454669	458300	567759	509617	594522	498930	495027	1.17885e+06	489020	498255	590529	1.36106e+06	688040	486972	479079	395581	504173	397880	470544	645904	438915	2.3093e+06	460419	449573	522307	606008	2.43869e+06	519503	485972	856972	470296	442399	637679	487064	577227	633510	647401	530592	503725	537932	469839
D3ZD40	306.501	2670.53	439.451	144.288	343.709	0.393127	0	568.942	986.204	1470.35	472.626	516.907	1064.45	163.872	0	2295.44	948.334	1394.4	3146.13	317.689	1912.6	3271.49	5089.88	2541.4	1229.04	2791.2	3139.18	2104.3	219.428	12295	339.77	2347.09	575.323	113.846	2676.92	418.622	0	1039.67	556.673	614.403	1017.95	338.456	2892.7	505.127	164.126	0	0	0	1090.59
D3ZD84	542.97	1604.09	0	1997.49	1081.11	628.031	0	0	428.46	3677.35	1109.27	0	1369.91	0	367.681	356.783	625.463	286.565	1109.3	505.132	615.743	1906.54	415.771	1626.71	818.64	1080.66	1134.74	1817.93	0	7300.67	1088.28	780.016	1288.34	223.034	2971.83	0	0	285.34	561.062	758.379	1215.23	0	1671.89	1202.42	376.817	286.441	782.162	296.255	48.8454
D3ZDH4	7574.16	7557.05	8609.43	8100.89	9428.21	9617.33	8808.64	7249.09	6981.52	7497.54	9069.06	9145.01	5631.44	11614	6913.87	4347.13	9086.91	7176.61	5945.88	4943.31	5076.65	6595.42	6360.48	8008.93	6466.7	6700.08	8123.39	6696.25	8903.21	0	7270.88	5361.05	6027.54	9379.36	4894.51	9627.43	8651.29	7623.95	7688.58	7168.92	5591	7468.48	5567.66	10857.5	9168.73	7445.33	7351.76	8044.34	7293.68
D3ZDK4	0	1611.49	587.94	1294.99	0	0	0	698.971	2855.73	1776.61	0	0	488.164	3385.38	748.241	0	562.488	3480.14	458.118	6914.8	554.126	4947.16	3931.47	508.845	1782.06	3450.83	6049.98	1444.95	6208.49	0	4021.51	5206.18	3469.48	7216.67	0	1878.08	1690.08	0	5707.37	3974.59	4077.07	2511.3	898.157	2608.27	2392.92	2078.54	370.618	3343.76	993.68
D3ZDV2	0	0	145.408	0	295.48	2368.19	0	87.0047	0	0	0	0	0	0	5132.5	0	925.404	0	0	0	0	0	0	0	0	79.2745	0	0	0	0	0	0	0	0	0	1223.42	0	0	0	0	0	83.5195	308.119	0	0	0	615.446	0	0
D3ZE05	13949.3	10182.6	2190.86	11887.4	7473.49	17321.4	7593.17	2023.64	8242.51	6421.44	9754.86	15622.4	6699.71	10463.5	10468.1	1527.91	7779.64	10325	13190.3	454.323	5469.93	6901.55	11456.8	11638.4	11924.7	6761.04	8829.73	10458.8	3801.61	0	8141.56	7190.98	4242.45	5002.19	0	4640.52	6304.76	0	5041.55	5849.68	4670.54	6503.58	4773.48	2627.56	3830.81	3031.4	4410.17	6502.26	6653.17
D3ZE07	0	2668.64	0	0	0	4885.14	0	0	0	0	0	12221.1	0	0	6626.51	0	62.2062	36525.2	0	0	1808.46	0	7416.21	10487	0	9900.33	0	0	0	0	0	2737.39	14688	0	0	0	170.352	0	0	0	0	0	0	0	0	5355.85	2374.36	46332.6	0
D3ZE16	4023.26	3585.37	2957.47	3497.59	3416.54	2564.34	2081.54	5128.87	2895.21	3086.59	2495.99	3143.68	2813.1	2778.45	2546.28	1715.97	4456.86	3149.82	2751.41	2368.58	2400.51	2003.69	2652.84	3240.69	4547.17	3502.42	3285.31	1427.85	2764.62	711.248	4099.46	4232.88	2723.36	4035.69	0	2907.18	2989.03	1718.96	3218.14	2732.5	2186.63	3104.8	4114.55	3044.47	3783.12	3292.33	5999.74	2603.32	2785.21
D3ZE55	0.583716	599.366	204.017	0	131.342	0	0	63.997	0	252.333	344.703	60.0645	782.362	802.847	142.232	3297.93	0	366.437	78.9318	240.973	1439.91	712.445	2040.87	1791.24	1650.3	555.912	1051.76	1150.28	141.231	4755.43	655.69	824.147	766.689	1418.16	3475.13	772.294	308.829	1969.82	877.694	1194.07	906.796	967.025	1223.88	337.485	705.426	1601.42	419.1	760.007	0
D3ZE93	7336.24	4241.33	2279.25	5583	6262.07	2164.51	4624.55	5128.59	3170.18	2898.56	5303.17	5947.81	3961.68	3859.26	2464.98	6858.96	2960.48	3852.12	3807.38	4218.79	4385.3	4671.65	2340.13	5722.39	4014.73	4642	1617.18	7829.74	2529.21	8561.48	4125.13	5922.8	2854.79	3190.27	10181.7	2987.12	3061.33	2701.42	2797.44	3024.51	6167.18	2687.28	6180.69	4946.23	7823.74	3457.52	6204.84	4432.22	3054.25
D3ZEF9	2735.97	2675.67	1287.86	2046.98	939.703	2774.66	1199.66	530.05	1997.59	2412.8	1186.07	2404.29	2285.18	1276.47	635.466	0	1615.03	1571.68	1225.1	3105.12	309.726	1898.42	1647.92	3106.6	1680.32	1880.22	1052.29	1029.81	710.231	1181.06	2039.78	2517.94	1806.15	843.322	1123.21	1254.1	1038.69	0	1655.05	1890.34	1602.17	559.209	743.92	1697.9	1062.22	717.07	636.059	131.956	272.727
D3ZEP5	20351.2	27315.7	10689.3	13240.7	8398.19	35777.7	11124.2	22518.4	20154.9	27689.5	13999.9	15814	27192.9	30598.8	52709.7	18659.7	26037.4	19801.1	46900.7	8983.63	12545.5	28449	30049.2	31103.1	113407	30689.6	46563.5	57207.5	31880.1	30378.8	40660.8	60924.4	34658.2	37371	15845.1	52021.4	20728.6	21121.7	38493.7	51882.9	99021	42342.5	42200.6	59172.6	99239.2	23529.1	30997.5	44512.5	25812
D3ZES5	414.717	1365.25	624.487	2519.93	396.46	0	81.9621	3007.68	303.157	1116.22	1008.28	257.061	1520.55	1256.35	306.956	1195.94	0	1310.25	415.003	2347.16	916.393	115.513	537.079	216.222	193.484	725.293	306.056	385.561	0	13557.6	59.4754	52.1665	0	0	2279.7	627.638	714.113	450.225	314.054	129.04	1413.45	215.333	907.731	0	924.199	666.551	2460.47	0	37.7589
D3ZET1	36598.3	26890.8	9827.72	31505.6	17639.8	23190.9	16265.2	7744.33	19846	15236.1	43317.6	31200.5	28193.1	31915.6	25794.9	7373.1	7909.65	25673.2	27848.8	12425.8	11040.3	22797.7	17440.1	16906.3	25615.8	17911.5	16179.9	27901.4	21494.7	19994.9	22461.1	18811.4	22809.5	27322.4	64175.8	11602.4	20907.2	15851.3	22172	22370.8	20958.3	20582.7	15570.7	38938.1	20197.6	14807.6	18533.3	17250.2	12764.3
D3ZF44	2121.68	5990.21	767.492	3407.03	3132.34	2647.86	2114.75	1277.59	5958.7	3893.9	5607.4	6446.56	5406.79	5123.73	2911.82	4141.56	1273.19	1277.72	3828.01	0	1527.67	10318.7	4405.2	3152.64	4121.71	4945.43	2228.09	2923.97	879.312	20272.3	500.054	7081.37	1561.19	762.288	0	910.488	1359.53	1804.64	3023.95	2976.7	1594.01	0	3011.65	2589.6	1871.71	2660.01	2441.84	1827.3	3589.79
D3ZF92	4003.14	4666.09	3184.49	4012.36	2890.75	2420.05	2742.09	2123.93	3122.16	4198.36	2816.04	2474.99	5180.07	3513.56	4038.72	4194.37	3327.63	3154.42	5718.77	8433.24	3753.98	4320.7	4770.21	3360.64	2470.71	3401.52	3763.04	3179.52	3250.53	16729.7	3827.1	2014.19	2401.63	1115.34	8055.13	1959.67	3034.46	5383.71	2947.86	3443.71	4708.15	1007.59	3539.23	1985.26	2782.77	4242.55	914.961	2560.08	3783.04
D3ZF96	520162	487014	318366	375531	787216	431402	427051	522925	401270	452013	555946	685417	472154	544324	310387	704675	393241	371591	679042	1.04903e+06	667916	708524	395144	433735	369533	401425	380274	505687	289187	2.63767e+06	410844	501200	349141	247211	1.75477e+06	313917	287540	304256	349224	282784	449494	339620	402555	394705	437391	358830	372988	318978	278545
D3ZFF8	0	984.603	622.472	815.425	1740.91	0	2592.29	1037.3	0	690.885	1054.89	1484.09	0	791.148	4438.62	0	450.972	6716.14	2212.27	0	2757.9	2448.97	3001.49	863.716	2489.53	1433.37	6277.99	8073.72	1294.28	4675.94	642.624	6809.11	1235.15	1209.35	2851.66	2288.49	9820.34	0	450.072	2993.52	1090.08	2910.56	3386.19	1316.7	1493.53	154.211	0	6356.14	1792.16
D3ZFG3	184.098	452.058	349.992	387.852	175.462	167.02	109928	5022.77	1361.01	1584.88	1193.61	516.444	823.416	111.066	22337.5	0	1337.83	695.255	190.761	99.4575	1564.07	856.12	171.442	308.821	363.953	463.998	338.768	214.455	619.964	7809.88	740.526	41.9461	836.404	141.021	0	116.459	8679.26	0.443413	1613.79	5136.12	511.357	104.979	748.183	3913.3	480.345	0.485117	814.106	0.404128	330.889
D3ZFH5	1187.38	1192.18	4052.66	1365.66	1965.23	8348.61	1045.67	1719.89	1957.55	3609.24	6347.8	4303.56	1105.71	642.777	1769.24	400.39	4639.99	1788.24	1661.53	0	588.9	997.804	1721.05	1630.02	3031.54	1679.04	1823.91	1337.03	2067.54	0	1655.46	2042.98	4123.94	2326.9	0	3226.7	826.611	2475.7	1921.11	3721.64	2677.78	2108.54	1154.66	1387.14	1299.46	825.32	4280.6	1177.63	2250.47
D3ZFK9	3157.2	2834.86	2268.1	3911.26	2711.46	3389.74	3144.67	5712.91	3975.52	3318.01	3364.42	6234.65	1985.44	3769.31	4279.3	1795.11	3422.12	3268.22	3346.95	3880.25	3011.93	2770.73	2332.07	3725.54	3360.01	1741.29	2426.31	3784.04	3244.82	303.065	2314.36	2091.04	1949.12	2484.33	0	3460.55	4340.5	1727.77	2292.95	3074.24	1785.36	2575.47	2027.38	3534.35	2442.35	2831.7	2172.89	1956.59	4443.28
D3ZFP5	158136	193101	159265	157974	171227	128265	174445	184380	195704	139952	186217	160057	104792	157290	153711	255632	166445	164679	217728	429897	152857	276994	160445	136534	144202	95989.1	140250	170449	99713.6	542264	154516	172594	157934	136027	456122	146719	155157	312811	222470	126632	220218	165479	94377.7	137590	126978	124085	141954	173822	159139
D3ZFU9	46339.9	43815.1	11308.7	20800	23374.5	6416.24	6242.93	9634.42	21862.7	24792	22213.3	16293.9	36795.5	19871	15285.4	39793.9	16167.2	20809.9	36060	77835.2	47209.4	37145	44333.7	32492.1	29143.7	35592.4	29608.4	30225	15901.5	130478	30266.9	41115.8	14893	18150.2	87313.2	6189.82	15302.1	37659.9	25612.3	22718.8	32479.9	23869.3	26585.7	10791.7	17978.8	15966.4	10782.2	17898.7	21302.3
D3ZG74	20267.4	13916.8	21657.3	17789.5	15952.6	19623.1	11741.9	20561.5	16156.7	18344.1	15555.2	19473.3	7517.44	29724.3	215076	43097.2	23120.3	16851.7	15556	59640	28897.5	21011.7	22901.9	18516.2	18535.7	20840.9	23798.6	24183.1	40326.4	50814.7	14865.6	20700.7	20482.7	24542.7	63248.6	17402.5	18190.8	26280.7	18270.2	15950.6	19191	22061.9	18071.2	22839.9	22164.3	18167.3	25453.8	19687.5	20406.3
D3ZG78	356.383	599.613	83.7619	188.853	97.0289	146.861	9735.96	349.891	0	334.262	237.547	304.893	0	234.469	1286.53	491.073	78.6239	363.37	756.004	543.938	210.929	753.319	679.674	433.401	2865.12	331.787	241.784	573.878	0	11683.2	362.522	372.282	0	0	1118.89	0	168.123	159.562	0	769.052	226.02	0	121.623	374.41	198.387	0	76.2286	394.306	79.8846
D3ZGB8	30727.7	30600.3	20008.2	32584.6	31100.5	27778.9	31632.4	19574.4	39178.1	21450.4	32747.4	34945	27746.2	42498.2	28175.1	4420.65	18631.8	21978.2	25885.8	2303.71	10212.9	24825.2	20702.7	22730.7	24169.5	19812	18741.1	27171.6	24077.9	1999.33	16044.1	17379.2	14010.7	15412.3	1449.89	16960.1	23455.3	3130.06	22024.6	15812.8	18106.2	15412.3	19574.9	27707	22052.3	22452.4	12828.6	22984.2	20832.2
D3ZGF1	414681	369130	308871	322566	393640	291414	409694	385471	336257	315889	394405	409870	373182	342990	298811	847502	374987	343456	622387	820701	704119	456062	393304	366812	399860	307120	330599	519317	302378	2703634	413733	412726	306900	321166	1.13581e+06	321461	340724	423888	341020	273028	398322	337217	244537	354376	320249	292798	360429	362424	386366
D3ZGP2	1848.34	2445.02	609.004	436.214	635.307	628.358	0	0	579.426	935.275	860.964	219.513	5162.47	1384.36	1935.46	1742.48	1939.58	1657.39	2884.52	4286.54	2596.24	1960.54	2282.87	3350.5	924.586	2705.89	2997.75	2593.95	1495.49	11338.6	689.483	298.272	1521.64	0	5260.23	1334.18	0	2578.41	4207.13	1138.83	878.884	853.864	2288.47	233.334	0	0	0	540.743	1294.41
D3ZH39	10764.9	16647.4	13705.4	16973.1	15517.1	12540	8210.49	6375.76	17697	17461.9	14579.1	14790.4	11345.3	23506	18372.2	7344.17	14763	17526.4	9630.93	1684.69	8381.36	10021.8	14308.1	18223.3	13171.8	21335.6	20378.8	12963	21692.9	878.003	20175.5	16431.8	12093.9	17263.2	7057.09	15047.3	13441.2	6680.06	19815.7	19484.1	8372.33	14216.5	13582.3	18437	12974.9	14670.9	11553.8	17846.7	17476.6
D3ZHA1	7845.42	7214.81	4501.37	8386.34	5237.54	9544.99	3790.4	2539.88	5237.77	6430.01	6000.61	5215.89	4669.47	4329.34	5436.95	2643.64	6723.79	6767.36	4613.95	262.13	3962	4115.31	5222.67	7768.55	7173.21	5971.9	5327.06	3989.42	5050.83	725.501	5218.46	5818.73	5567.03	6409.81	1132.12	6011.59	4701.95	1683.22	2912.35	4768.55	5054.64	5942.33	3943.51	5591.95	5716.33	4653.99	4248.09	4348.38	4244.97
D3ZHD1	246.866	1976.77	1421.73	1873.73	2528.92	2990.31	2442.95	6888.14	993.706	2490.89	2410.67	490.056	453.411	2646.88	2327.41	1547.35	1703.05	1681.79	1398.22	3994.76	5898.36	1715.9	1243.16	2433.36	2525.76	2063.54	1959.17	2404.79	2153.95	0	1996.67	3791.93	1980.91	2717.55	0	7467.24	3427.43	9924.93	3623.26	3037.27	1010.86	2223.88	4354.96	5856.69	5249.41	3006.01	5487.95	3096.37	897.186
D3ZHG3	3900.6	5353.28	3566.04	4435.36	3402.58	4196.43	6116.06	3318.1	3925.14	4245.01	4112.35	4690.63	2816.3	5588.88	3760.41	2343.62	3390.54	5058.36	5621.65	2292.43	2781.43	5181.48	4981.98	3893.97	4619.81	3737.2	4580.77	4714.46	4091.85	4306.69	4427.09	3981.44	4342.51	3599.68	3847.03	3883.14	3777.96	3652.53	2964.13	4266.65	4967.68	3596.17	4066.17	3611.19	4586.78	3485.75	2970.72	4337.3	3294.29
D3ZHM9	9249.09	9175.07	1449.98	17837.5	21695.6	21966.2	2776.83	17527.8	7392.93	9664.1	7858.85	10346.1	5112.26	5502.29	10617.2	4842.06	9741.62	17813.8	18954.7	4039.82	11081.4	12668.4	12242.9	18906.2	23576.2	18383.1	12316.9	41480.5	18097.3	13662	16828.2	28485	8519.28	9498.26	6213.29	23459.3	7786.71	5836.17	8084.68	17887.8	19352.3	9756.26	13830.5	24649	54740.4	4791.98	14632.9	33590.8	9342.18
D3ZHS5	0	0	0	186.001	0	0	0	0	0	91.0067	0	116.564	0	0	8625.24	0	0	0	0	0	0	0	0	733.348	0	0	0	117.043	0	0	0	0	0	318.575	0	962.17	0	0	0	434.381	0	0	993.956	0	89.5485	0	0	0	0
D3ZI66	17002.1	12976.5	12021.5	15388.1	14430.2	12911.9	15806.7	16403.3	13355.5	12267.2	13074	14527.5	10813.8	13269.6	10161.5	32602.4	13124.7	13790.2	25540.9	28583.5	24588.2	15886.2	15726.2	13729.4	13092.6	11866.8	11994.2	16320.7	13135.7	48951	12650.5	13848.6	11680.6	11476.9	44750.2	10461.7	10309.6	16928.6	10001.2	10990.6	15423.1	11778.8	14891.6	10537.1	15248.5	11875.8	12164.6	14926.7	14254.6
D3ZIA7	108.819	0	0	570.295	8378.32	3179.17	41688.3	112.478	0	22.0104	3282.72	0	0	0	4375.22	0	0	2361.06	0	0	0	0	0	0	0	0	0	0	0	0	0	0	0	0	0	0	33669.6	0	0	4959.29	0	0	0	0	2291.84	4868.1	0	0	0
D3ZIF6	58973.4	105818	161329	207950	183095	175465	231892	243672	155748	206732	150962	143644	108065	246126	130194	252019	150732	203753	203068	438613	187629	174875	155217	144815	102571	113318	206542	142029	273148	321600	91600.4	141925	140241	216296	424204	168459	192608	269407	153081	166751	185730	157196	107151	246424	175181	225811	181671	231228	174663
D3ZJA4	6342.81	7281.13	337.742	0	2943.32	242.502	0	104.01	0	46506.5	23976.6	10595.2	31787.3	31.4366	26693.6	173.324	20754.8	0	0	10875.4	2879.99	11025.5	11849	1447.38	1959.56	5440.7	4576.45	5598.24	0	205870	7575.46	0	2631.79	18130.4	0	5502.57	1274.97	0	3754.33	925.482	39486	6678.15	155537	5.95625	0	4604.64	2382.34	530.791	568.027
D3ZJB2	2749.27	5633.61	2741.33	748.137	1043.92	1739.41	219.836	2207.55	2608.58	5128.77	2890.04	2320.5	5654.92	1627.31	2480.82	8361.26	4237.73	5102.03	5960.49	8337.67	9147.2	5387.86	6423.19	4157.05	4333.75	5479.03	6124.1	6481.18	2760.07	11683.2	5700.79	4780.48	4403.47	5015.26	8085.18	5008.98	2004.18	9361.41	6549.2	4406.82	2533.61	2399.2	4392.93	978.064	2701.21	1605.11	3508.21	4714.37	3730.41
D3ZJF8	11253.9	8302.99	7752.35	11279.1	34741.2	13532.2	1.08542e+06	95308.1	14514.8	17556.7	9196.08	12658.3	14151.2	8059.95	288006	15700.2	11708.7	6679.26	11042.6	25448.1	14206.3	12433.9	7181.42	6684.44	7148.32	9912.69	13506.8	8739.64	14397.6	276396	8184.76	9612.1	14798.3	13992.6	32317	12699.3	285749	7969.28	8345.89	115173	8644.62	11487.9	12080.4	13119.9	12580.6	9931.97	10044.4	8895.03	15670.3
D3ZJF9	50430.2	43931.8	28439.8	41826.2	39321.7	44089	18304.3	59569.9	27565.8	34347	48110.8	33240	13612.1	25636.5	25557.1	64079	39290.2	44155	57155.7	58389.6	56316.8	44552.7	44021.7	42791.3	59769.1	36256.8	28748.1	31393.2	26578.2	159853	49713.6	46893.9	28905.4	43089.5	126064	37202.7	35770.1	37422.8	33963.3	36541.2	46359.6	42343.4	43876.4	35478.6	42953.3	49794.6	56492.6	51932.9	46053
D3ZJK2	101.124	197.491	0	34.5017	14.2774	103.048	0.819117	60.6211	98.838	159.403	178.901	185.486	146.861	226.503	68.461	74.1706	101.863	25.8611	224.138	0	210.729	149.17	68.7588	169.557	119.049	360.267	291.311	213.404	93.9645	0.93996	161.168	114.463	0	0	0	69.9607	140.257	0	39.8642	131.375	252.013	46.0808	244.994	113.072	53.1906	0.926222	21.7661	0.67739	143.334
D3ZK14	4544.94	3070.5	3061.75	2447.41	3007.59	1655.76	2896.52	1676.33	2928.4	2774.03	3774.1	2745.51	8209.14	3703.07	3204.55	6192.13	3035.02	4035.29	4792.75	10407.6	5823.93	4047.03	4541.3	4220.74	3642.71	4336.5	2029.85	4192.78	2641.38	13623.3	3558.58	3180.47	2680.95	1668.16	8245.06	2112.6	2515.04	4302.66	2979.9	2923.91	3943.98	2100.16	3657.63	2875.62	3127.16	3445.3	2758.83	3113.8	4606.24
D3ZKI0	16960.4	257.079	2196.42	14680.6	6716.25	12815.5	12736.3	3738.68	8707.51	0	6610.28	0	12887.7	0	7372.12	0	9693.57	5973.88	0	7589.98	9116.91	268.236	0	0	7520.22	0	3706.5	0	2376.71	0	15910.9	18123.3	4954.14	6006.06	712.606	3884.89	17920.4	0	10027.8	9250.88	9977.76	7648.91	7260.7	5375.97	6489.78	14845.2	4689.77	3758.71	10232.5
D3ZKN1	6355.64	885.252	1558.88	1178.16	734.738	4259.68	219.543	1837.84	3780.05	2139.89	3412.73	2374.21	4007.8	641.98	3782.41	219.702	2360.55	2381.2	2270.91	310.644	2035.67	2468.02	784.549	2490.89	2013.02	3024.36	5132.46	1753.82	7764.51	492.016	4555.39	2517.44	2384.3	1343.18	0	2032.18	3458.67	917.84	1600.18	2606.49	1247.23	3282.7	3829.77	716.501	126.765	1998.62	1956.7	1694.91	4483.86
D3ZLA3	99.3885	1045.39	3033.6	4606.76	5521.51	6138.48	3744.35	9070.26	869.649	2975.22	3557.08	2655.91	463.638	382.744	4863.5	573.182	1832.93	3063.2	350.4	0	3721.42	446.779	1596.26	1912.25	2208.01	1744.94	2317.98	1610.49	1739.3	0	652.672	1598.52	1062.78	1706.35	1181.81	4520	1424.54	1135.84	156.62	1406.92	2565.67	1312.82	2962.28	3294.11	3259.01	1876.09	2826.46	1594.07	2137.11
D3ZM36	4857.24	3467.58	2648.57	2591.92	3070.67	3802.58	3028.49	2599.41	2922.51	2997.54	3736.49	3439.58	5254.64	4676.33	3651.26	2503.58	4009.8	3534.28	6148.13	6258.76	3565.79	3654.92	3987.56	3684.44	3359.68	3169.57	4100.58	4394.5	4079.55	6108.9	3819.42	2839.97	2641.63	3086.4	6798.25	2733.46	3390.12	3352.84	3190.57	2040.07	3527.85	2255.41	3246.69	3359.12	2799.94	3795.1	2588.93	3188.17	3387.54
D3ZM39	5223.81	7944.35	4129.24	4480.3	3389.38	3848.92	2827.89	3354.33	6152.06	7440.46	6431.99	7351.76	5178.58	6954.24	4242.41	5250.49	5466.42	4623.03	5954.05	4546.95	3979.25	5411.94	4571.79	7692.89	7222.9	6423.74	7025.01	6163.18	5886.46	2497.05	6433.12	6469.74	6160.47	9438.02	1260.81	4937.25	5241.98	4800.05	6892.04	5867.65	4472.71	6827.11	5771.2	9622.93	5008.08	6154.71	5988.12	4223.62	4128.87
D3ZMS3	222.658	2215.03	212.556	158.04	75.5043	144.814	0	0	448.753	745.248	358.127	275.311	1594.93	340.872	1525.23	104.637	268.643	105.879	599.297	94.4164	0	491.904	1120.18	268.836	327.663	2062.01	927.337	0	136.426	785.964	287.51	2665.87	0	62.8291	0	239.657	267.009	254.113	530.253	411.049	182.004	0	917.298	0	68.2359	0.502284	0	0	0
D3ZMS7	882.078	3917.47	7472.85	0	31649.8	17457.8	24347.4	36626.5	1404.13	23618.3	2338.6	1544.35	20537.4	3101.6	22008.1	72.8931	10069.7	0	18779.5	0	15373.1	4047.29	2407.93	24285.3	7510.92	1280.88	29136.2	36333.5	25018.1	0	2597.69	11186	7528.1	0	16280.2	26180.6	32083.8	41028.4	72.9513	31183.2	3535.99	2115.23	26999.6	6339.73	49780.3	80.3509	32818.8	0	34320.9
D3ZMU3	1009.38	2630.22	2156.24	6309.1	523.534	1572.88	4763.02	3756.77	5068.37	2690.07	1665.82	4178.94	1430.45	4131.58	5548.59	5842.1	1653.16	3747.89	4185.95	4900.66	6750.82	2908.85	2509.48	2446.74	3808.82	2875.73	6655.64	3167.94	9314.72	5352.44	4006.94	6533.66	4897.82	3574.7	19904	3897.17	4498.91	8853.52	5275.47	3118.6	7451.53	2436.45	2528	6189.25	3058.46	4524.03	6278.92	3752.93	5476.11
D3ZN06	3957	13664.4	1819.29	4842.25	8428.24	2910.12	2607.1	2869.31	8770.63	7560.17	2574.52	6794.17	3125.58	5796.48	6120.46	0	2619.46	4667.56	3174.75	973.872	0	7495.45	12688.2	5368.29	4708.19	16434.5	11278.4	4627.94	3461.6	0	2138.78	5579.87	2330.75	737.538	0	2758.44	1477.28	1.89411	5461.62	4690.54	2059.31	2078.17	4326.76	1984.07	2731.7	1912.43	1472.74	3340.17	2667.69
D3ZN47	96.2329	1432.22	4494.01	0	128.828	493.423	464.439	1670.24	924.758	2032.63	1778.32	0	0	453.072	1041.64	4686.64	2556.11	1562.43	1872.06	101.763	3425.91	1186.17	2265.01	838.929	3357.73	1196.96	1522.81	2317.57	1372.66	7827.68	106.955	2637.64	2255.72	2159.65	0	368.29	1067.33	2509.42	355.131	936.285	240.195	1306.05	2094.09	1968.29	1988.92	1556.13	2931.26	3869.97	0
D3ZNR4	4493.38	5930.61	4308.27	5594.21	6955.79	4791.52	3536.62	3427.26	6133.9	6424.26	5830.47	6508.38	6982.75	7213.31	7884.05	5839.69	3861.02	6318.49	7699.94	4847.26	6301.91	7612.95	6128.74	5326.58	7247.67	5571.19	5545.33	5064.79	4966.24	2540.28	4638.11	7270.68	3030.41	4326.96	1186.42	4755.15	5034.74	4218.43	4591.29	9544.64	4608.66	4701.75	5388.7	6224.02	6064.31	3728.12	2831.84	5579.54	5324.87
D3ZNY8	26056.7	32132.3	21010.3	11058.3	22114.3	12296.3	12009.9	17321.2	22810	23988.3	16594.6	17967.6	19701.6	30791.3	22404.3	45634.8	20015.6	24216.7	42029.8	65504.8	33954.2	31572.2	37327	25572.1	18446.6	37081.5	27488	30531	22971.2	134104	18359.3	10268	13322.8	1187.51	50829.1	11857.1	6861.93	6492.64	11517.5	7298.02	8512.11	8009	25544.9	13173.9	13573.8	12697	9200.26	16224	15169.3
D3ZP44	4386.58	5860.17	2937.73	8469.24	7539.23	3579.81	4604.59	2442.44	5460.78	10322.3	6680.09	6557.45	5478.77	6186.2	11264.6	1372.95	4069.08	5557.06	2358.47	0	2192.35	2889.78	5772.43	5504.08	6573.61	7162.09	5497.16	4687.29	5916.15	13003.7	3639.83	10700.3	2762.07	2997.05	0	3663.73	3612.76	905.383	2251.46	6258.69	2757.19	2576.55	5129.23	1895.39	4186.91	2988.65	3071.54	3241.66	3166.72
D3ZP47	18268.6	18234.1	6140.92	10093.5	3186.01	11915.1	9527.62	1754.58	14801.4	12285.9	11792.7	13289.4	10664.1	20152.2	7035.75	1632.94	16388.7	4463.11	11331	23221.1	2489.98	13766.3	5650.4	24933.8	10861.2	20066.6	4531.61	5031.64	10040	13448.8	15054.8	23397.6	7959.65	9761.06	5350.41	4060.22	12344.5	5503.92	19638.5	14606.8	12997.9	4467.41	5844.19	16403.6	8668.36	9029.65	16079.5	2736.86	6454.18
D3ZP75	463.561	37.8508	172.588	19557.2	5148.57	5421.78	53368	16362	2674.11	1849.27	483.555	0	0	411.832	173290	366.918	0	0	0	2488.16	0	27.9865	763.259	0	404.651	0	231.832	0	0	185191	1174.45	0	214.08	0	0	0.369462	6292.5	0	0	11955.3	213.268	248.951	481.311	650.08	0	18.34	7.39597	0	584.249
D3ZPC4	9560.72	7595.29	7055.25	8321.32	8151.51	9898.44	8404.56	6612.36	7138.3	8135.78	8084.75	7815.35	10578.9	7658.18	8670.12	4838.72	9315.86	6981.43	10198.6	12791.3	7706.82	8952.6	9025.1	9341.52	8110.47	8584.78	7086.54	8334.29	7084.64	14816.8	7477.32	7554.23	8928.06	7358.81	15765.7	8995.52	8006.52	11440.3	8263.77	7554.66	9260.09	6669.48	10037.8	8891.52	7798.72	7836.85	8251.1	6152.37	7552.01
D3ZPF9	0	133.959	0	34.1012	0	282.301	1053.83	0	0	209.223	0	0	0	285.043	912.886	0	233.348	316.662	0	0	51.7319	25.054	10.225	228.036	8.80447	0	55.445	6.32177	278.692	120.91	0	0	0	0	0	0	24.9905	0	147.049	0	0	0	15.8149	183.073	0	0	0	0.1345	0
D3ZPI8	10041	10093.8	6589	9732.37	11644.9	6540.25	5030.58	6881.14	9523.12	10869.7	9943.53	11483.1	4587.99	9379.5	8902.22	6528.98	8858.03	9448.27	6514.65	4032.49	7112.09	10390.4	9429.33	12159.5	10320.9	11422.6	10421.4	9452.83	6590.42	3145.45	9352.19	12529.6	6583.06	7891.23	4754.31	7922.44	5634.87	4591.35	6215.87	8417.1	7200.09	7706.17	6898.57	6440.44	7090.26	5818.62	7102.96	9007.25	7140.36
D3ZPJ0	1709.84	1282.22	92.6081	197.907	1881.9	245.562	301.891	230.359	486.757	1088.93	698.609	452.04	953.201	1214.34	0	1253.23	1242.29	816.54	1773.75	3291.5	1673.64	1216.07	1183.16	1003.72	757.908	987.766	874.49	1213.98	1047.64	3519.6	0	0	0	0	1773.01	1617	0	0	0	0	0	0	726.643	199.525	0	0	0	0	0
D3ZPK4	2639.45	10306.8	4938.14	4746.38	3547.48	1412.96	1535.22	2136.47	3447.33	8351.46	7513.25	3873.65	5269.62	2930.78	2358.85	3010.35	5944.03	4230.75	7051.98	3781.87	2800.56	7393.94	7859.91	6903.95	6513.29	10486.7	8067.53	9662.32	5456.66	8069.1	4495.43	8681.39	4349.88	5169.7	8715.97	3232.88	1835.49	6294.09	4851.8	7089.65	5735.39	2931.75	8599.04	5042.9	2226.6	2825.99	6078.01	4857.87	4786.39
D3ZPV8	3879.8	6988.16	7755.58	3379.36	5393.56	13550.6	6840.41	17533.3	3951.24	6054.12	4663.04	3904.92	6373.57	6475.07	8063.92	17282.1	8899.01	2360.07	4658.11	6743.98	16825	6649.16	4402.6	4730.39	3889.93	6850.55	3376.28	7337.5	5926.24	5651.66	5246.72	6173.37	4298.31	3523.75	6025.74	6672.51	3200.62	26516.3	5479.31	4086.94	3545.39	5050.93	5294.38	5178.03	13208	9022.87	7929.26	3587.42	3855.8
D3ZQ25	7231.25	15341.5	5713.33	8679.13	11474	8668.37	11848.9	5097.02	13377.6	11057.6	8229.36	9759.11	10068.1	10821.6	10318.1	7423.09	6712.7	9046.83	9508.61	17146.2	6204.83	9158.14	10602.7	8562.82	7840	10013	10550.1	7091.59	10209	13892.7	6797.94	7715.82	6801.64	5815	14753.9	6116.59	8450.95	6458.44	9276.83	7227.92	3342.11	6230.83	4955.61	5791.11	5732.32	6854.01	2644.51	4997.49	6901.86
D3ZQ32	5956.22	9851.37	9292.07	10945.4	6699.76	14898.8	16488.7	5106.58	7981.91	11537.3	15357.7	20263.9	8363.9	11535.3	4301.56	5167.89	5545.22	17544	8146.28	1225.33	8078.75	7723.39	12326.6	15845	13915.7	6124.81	7739.46	7560.53	4695.6	3007.94	4664.95	6010.2	6568.53	8423.49	7277.37	8834.09	15837.1	4882.56	5182.7	6967.1	7939.29	11188.8	5160.19	8101.37	2521.58	8972.46	2977.42	13349.1	4736.98
D3ZQ57	4662.86	4747.44	6069.17	5803.26	5486.37	6865.31	9121.64	5389.04	3680.02	5312.81	5250.78	6452.28	5199.57	5437.79	6017.32	2831.39	5766.09	5009.08	4809.84	6496.81	4238.05	3986.05	4088.15	5038.62	4295.19	4028.5	4689.95	4470.28	4987.21	18515.7	4815.34	3814.83	5151.83	4298.66	11518.9	5476.26	5139.86	3616.72	3921.37	4403.84	3930.1	3404.34	4004.97	5488.76	4772.57	4095.14	5154.58	4857.86	5903.23
D3ZQN7	3198.13	5449.46	2827.1	3326.58	3268.44	2661.9	2905.95	2686.65	5124.71	3641.08	3225.5	3722.16	4193.35	2997.35	2909.45	5054.75	3937.19	4304.74	4112.38	2879.98	4490.75	4576.75	5457.51	4080.44	3870.11	5061.17	4628.82	5387.13	3823.81	6954.02	4952.93	3743.88	4177.2	3301.32	49085.9	4504.84	4673.25	4848.01	6422.15	2830.75	3718.96	2894.7	3384.01	4562.55	4987.82	3923.38	2706.86	7762.98	3527.9
D3ZQP6	25530.6	25610.9	15544.6	24029.8	14730.7	28950.9	14424.2	13897.5	18921.8	15790.1	18215.9	24448	18825.5	16102.3	15653.1	4825.85	15595.2	25254.8	16886.6	8202.55	8635.21	25453.1	17394.6	21995.2	23358.9	16836.1	22267.7	21522.2	13286.2	15865.3	17604	18815	17857.4	20077.2	13155.9	13270.5	15935.3	4973.68	13196.2	14180.6	14654.7	13597.1	13307.3	21890.9	12595.9	15123.2	13674.1	17068.5	10815.2
D3ZQR5	19144.6	6076.49	19749	18783	18122.9	12401.5	26222	22171.9	15083.9	15669.2	20821.2	12074.2	20844.2	10936	21900.9	3172.4	21751.6	11143.2	35408.8	6701.12	9794.49	13947.3	7466.55	13242.4	22820.1	15821.5	16960.6	17911.5	45670.1	2851.67	20131	20261	9997.25	14813.8	24568.2	11585.8	25535.8	16420.7	12348.1	30064.4	33508.1	12641.8	19339	13527.8	23699.2	22574.6	26680.9	33019.1	33997.8
D3ZQU7	912.779	2371.51	1324.28	1536.83	1440.34	1578.38	1289.14	753.896	2059.86	2769.79	916.608	1223.62	844.03	1468.14	1683.96	1511.27	706.564	2078.37	234.935	98.3009	1589.23	2439.11	1394.74	1284.04	1882.23	2005.09	2834.52	1539.23	1122.91	124.939	1606.94	3461.65	1978.68	1135.92	0	3199.7	1341.08	1073.5	3288.58	2512.37	1154.8	1153.29	1714.87	1303.7	1174.43	1294.52	596.538	1721.62	569.465
D3ZRD9	1405.28	2551.51	1153.12	1073.94	2961.62	1764.79	1132.87	1845.61	737.924	1662.75	2247.61	3058.5	1131.23	1197.09	876.3	1689.87	1514.91	1964.32	2361.25	2217.97	669.512	1817.79	2066.81	1664.25	1806.76	1902.3	740.354	2357.27	766.258	5071.95	1210.63	773.279	1753.99	550.02	4669.24	1536.64	120.449	1923.79	69.8244	834.841	384.769	276.442	1552.82	1638.18	1804.4	583.717	0	0	568.682
D3ZRJ6	4198.76	3006.82	1228.92	1748.2	2624.13	1864.18	23172.6	4612.77	3385.5	4246.83	1677.75	2098.88	4288.39	2643.16	5309	2982.45	4764.08	1850.82	2243.34	7889.7	2371.7	4701.31	2146.44	1952.54	2535.73	2109.84	1833.52	3170.63	1774.6	17463.5	2293.46	1471.11	2413.13	2248.29	4419.54	2249.68	3128.8	4548.11	2860.29	2808.01	1545.46	1511.71	2813.11	1213.83	1380.98	1016	3429.74	661.454	1202.14
D3ZS19	175501	88158.4	135373	143799	69018.4	183848	75034.3	349488	127194	121494	144224	146052	83222.7	129668	162879	67401.9	225266	45853.5	51059.3	27722.4	29702.1	59779.9	47354.1	98709.6	179172	144945	58556.4	55171.7	67250.7	3523.71	248998	245960	157979	158502	3671.26	140362	104921	144672	134439	241039	118487	195618	88036.1	153804	224936	208591	216072	120734	229572
D3ZS24	10909.3	11789.9	3590.51	12213.8	6708.4	3695.7	5398.3	1151.4	1618.42	11556.5	3656.44	5454.97	8383.19	13530.5	9311.89	1478.16	9592.28	312.015	5874.06	7017.58	2119.3	16375	3799.83	16068.5	4370.86	12367.1	6311.9	6911.63	5537.58	2211.29	11646.5	13691.5	3133.11	5970.43	0	1153.71	2430.98	0	0	8136.88	3618.03	2286.48	3515.12	5688.67	7374.68	2662.78	3036.08	0	2784.02
D3ZS67	0	0	1459.32	339.725	191.615	2424.79	0	3293.63	227.91	228.51	0	289.77	9.65869	425.376	0	548.788	17.9355	348.684	125.466	3445.78	1412.11	461.558	434.743	301.426	358.825	1164.76	1581.1	78.0415	1199.92	0	310.309	0	73.8037	4.37829	0	2919.87	3921.76	1849.22	0	2307.56	153.056	767.819	0	508.377	745.219	0	3722.99	9.24547	2675.36
D3ZSA9	1536.37	1453.58	301.978	815.739	800.927	1051.02	405.117	757.687	1055.7	1503.05	1224.63	1191.77	0	1139.51	769.524	64.3788	1366.67	1438.31	796.891	0	468.705	651.77	466.803	1613.05	1151.84	1104.76	897.667	1245.63	434.642	0	1542.15	740.279	885.271	535.758	0	1204.16	308.378	0	288.109	3254.78	130.631	791.886	824.75	799.214	0	175.397	0	267.848	603.845
D3ZSC1	6979.8	6997.29	2451.56	4704.42	7976.16	2431.52	6590.49	5598.59	6116.08	5258.08	5946.26	6486.17	12363.3	5889.75	9509.16	13792	7716.71	7400.44	9412.51	21220	9881.73	8412.05	9872.46	8333.72	6061.48	6530.16	6205.32	8840	4608	38018.4	5647	8298.6	7980.8	3554.29	36509.4	5441.99	7095.58	9490.88	7496.47	6336.42	10278.5	5958.26	9326.18	4009.03	9191.26	4592.88	4452.38	5119.98	5879.95
D3ZSL2	8942.2	13069.6	2677.39	4769.85	6495.74	2681.84	3184.57	2313.61	4609.86	7718.72	8328.58	5622.66	14719	2704.83	6561.98	2906.1	4642.61	10142.4	6900.27	7260.62	2321.86	16172.7	6184.52	8405.99	13688.6	13084.2	4169.27	3780.98	2725.62	5719.69	5042.29	14319.8	6876.03	5319.37	6730.52	3974.47	1411.62	3986.55	4376.55	10897.5	5293.91	4101.41	7918.72	2682.67	7813.11	3236.81	5359.7	6179.32	5887.37
D3ZSU7	8695.23	8758.12	8888.34	3012.47	8980.48	3359.48	3148.56	6937.82	5941.58	8677.71	7371.66	6470.45	13248.2	4903.81	9434.41	6774.08	6128.32	4469.28	7702.17	7203.04	7293.32	8768.81	10523.6	11880.5	7159.6	10907.7	7612.77	9370.22	2933.67	48629.6	4059.82	6642.88	6709.72	4812.48	22302.2	5710.24	4874.03	11297.8	8468.15	7679.79	9145.12	6778.59	11572.7	6252.76	7426.36	5882.73	7755.11	6018.53	7032.3
D3ZSY7	12120.4	20460.3	9068.46	19458.8	21897.3	9530.09	10551	8070.16	16791.8	15894.2	15480.1	16033.6	9552.14	13554.9	12389.1	13597.4	10501.3	12377.8	16919.2	1868.24	11195.4	13252.5	13754.5	14192.3	14379.8	19647.4	13222.9	10357.5	13633.5	3977.82	10643.9	18047.6	7600.14	12353.2	2122.35	7968.26	8155.97	4721.19	12896.6	12396.4	9383.3	9756.29	11315.9	10212.5	12239.3	9547.64	9340.78	10520.5	15036.2
D3ZTM7	1240.77	3114.12	2484.98	2733.72	2360.28	1454.75	356.183	2425.46	2219.53	2739.95	2377.37	2726.33	815.804	2302.61	1398.07	4062.07	2348.52	1916.16	1912.12	2536.88	2403.69	3287.62	2050.7	3318.28	2193.16	2679.56	2192.55	3605.79	1833.3	6841.04	2566.72	2540.65	2156.67	2405.14	9173.64	1838.72	1508.87	2583.92	2065.4	2628.78	2863.65	1308.52	2324.73	2039.34	2274.27	1048.24	1771.31	1321.11	1497.89
D3ZTN0	1454.02	938.165	936.012	5109.15	3873.94	429.586	5537.25	2438.81	3280.18	3087.13	1320.25	1555.83	2006.32	3349.4	3818.95	6732.82	1645.62	2753.9	3193	3423.19	2776.43	3660.49	4461.21	2537.26	2810.3	3367.63	1693.42	4351.83	3452.16	4796.55	2182.08	3668.19	3613.79	4037.21	9674.99	6965.83	4244.52	11516.9	3338.79	4009.54	3115.8	3197.62	3237.37	7099.58	4982.97	1517.29	4042.57	3904.73	3408.56
D3ZTV3	5612.48	5593.26	4827.34	5585.45	5500.31	5446.41	6441.02	4006.8	4561.89	5745.1	6276.81	6870.14	4737.45	8108.04	6361.22	1107.38	4490.49	4794.42	4500.97	521.23	2464.94	3415.2	4389.03	4949.66	4203.26	4067.64	3992.11	2640.03	4009.05	1595.06	4217.19	5471.84	4827.19	5891.66	0	5366.25	4122.94	1549.15	3899.44	4129.37	4762.18	5196.07	4085.52	5903.54	3901.44	4344.29	4006.27	5539.38	3741.58
D3ZTX0	627.181	1672.45	130.948	769.801	1181.68	293.773	400.461	871.088	1171.81	1304.54	602.971	1462.66	258.798	1056.07	352.133	1689.25	462.305	548.457	648.504	1794.05	864.797	812.128	1367.74	296.805	398.389	1240.1	1321.28	600.489	745.064	3919.2	112.542	1315.97	87.0077	307.112	1785.31	488.333	235.381	145.366	524.598	1279.98	601.864	461.705	220.298	191.595	353.205	168.585	384.505	138.42	114.104
D3ZTX4	13053.6	36327.5	43016.2	17431.4	28964.8	36884	252681	73124	16376.7	58819.6	15641.6	15249.9	31532.4	43165.9	66421.5	30211.1	35403.2	43449.9	15822.4	51839.2	25499.5	13842.1	35902.6	21521.5	48736.3	48185.9	18905.6	5602.64	29142.9	12999	16007.6	39468.4	52438.4	19530.3	9148.75	39194.3	95896.8	36300	19390.2	78696.4	16849.8	20166.6	29050	46041.8	33199.9	93641.9	43616.4	54681.4	20223.8
D3ZUC6	967.295	1331.18	37704	7090.17	30993.1	12530.3	11967.1	0	20749.9	19005.6	12680.8	5145.89	0	0	22741.1	0	3667.39	723.814	10123.4	0	408.355	18415.9	32303.9	30965.5	17075.4	29892.5	36043	347141	0	0	13342.3	39339.5	231299	19751.4	380482	126808	22005.8	15221.4	0	30164.9	24043	8566.68	83545.7	187307	12971	44216.6	32752.2	3697.62	14225.7
D3ZUD8	533.624	665.456	426.899	1342.07	1873.83	181.63	795.87	1937.69	393.596	845.182	756.593	2235.92	0.867359	170.331	280.155	1001.78	534.649	615.534	635.853	806.9	667.335	1185.5	777.714	692.165	1239.31	528.437	604.542	1288.27	101.726	2392.13	459.392	863.495	564.78	505.094	357.339	505.616	510.082	266.326	484.512	557.709	784.348	710.71	1134.45	579.564	1129.85	474.356	526.159	344.046	348.36
D3ZUJ0	0	2102.15	2133.81	948.779	246.342	756.39	2311.9	270.224	1163.82	1121.68	1223	1448.45	2702.12	608.959	447.653	1572.29	278.938	1038.53	1254.21	3724.41	819.952	1543.35	1708.63	771.418	648.697	2036.23	1293.86	726.715	1129.83	2783.62	1061.89	1450.93	3087.96	496.311	2450.96	613.743	1232.74	741.31	1752.41	2767.01	331.607	1973.42	1510.08	972.278	437.018	350.281	202.523	0	1600.28
D3ZUK3	5712.43	9788.58	7280.85	7159.13	7213.53	5659.97	7787.54	5933.3	9496.69	9511.34	8316.31	6745.07	11490.3	8377.75	8220.07	13111.4	6537.81	7438.71	13967.1	21069.8	12799.1	8679.04	10303.1	7483.85	6242.79	7607.27	9297.31	8819.36	7794.02	17150.7	4947.53	5310.02	6911.97	8141.19	20992.9	6216.77	8447.65	14533	8372.05	6791.96	6688.94	6374.43	7518.55	6490.25	7438.45	6583.56	4407.88	7336.57	6147.6
D3ZUM4	69889.5	69424.4	68783.9	67466.1	75984.7	72743.2	47327.3	98758	74549.3	65956.8	88795.4	51845.6	58518.5	56960.5	48955	88106.8	74991.6	82057.2	77905	154182	112930	53906.5	68875.3	62729.6	88751.1	63834.5	56818.2	20533.5	63242.1	210834	67376.7	63999.5	49092.7	62822.7	232902	84462.4	72320.6	104535	57349.9	53740.9	43143.9	57604.3	65250.5	43360.1	86736.9	73487.9	72358.7	77307.8	74109.7
D3ZUQ1	41396.2	12486.6	2783.93	5681.14	2680.67	7505.71	11118.2	10282.7	21842.5	19860.2	29640.9	29342.1	38008.9	11212.3	31275.1	3188.18	14923.8	5211.12	17509.1	3617.73	9676.06	15212.8	11964.3	19799.5	20632.9	25345.7	15263.1	4547.98	18782.4	1389.25	44278.3	28629.6	15260.8	7363.62	12672.8	6552.25	14446.1	3219.25	8917.55	16235.4	14829.5	26163.6	37391	5608.11	6349.93	12299.9	19490	7370.54	24498.1
D3ZUR5	17850.4	17153.4	12716.5	5387.77	17838.9	4311.22	10051.5	12012.5	17433.6	12463.2	11645.3	11518.3	16801.4	7577.16	11224.6	6481.23	10699	12517.4	20414.7	25378.6	4682.56	20300.4	21174.7	11199.9	13448.3	18583.5	11116.5	19367.6	9514.28	15678.6	13091.2	17976.1	14235.1	10868.2	53764.5	8024.79	7441.59	10995.3	15125.2	12810.7	13073	16185.6	20373.6	7091.45	20833.9	10731.4	9373.63	9416.55	16343
D3ZUU6	2434.78	2307.34	1332.43	1493.63	2486.67	1807.72	1205.54	786.22	1196.22	2900.97	2874.41	1698.06	4466.47	633.984	1322.22	185.753	2179.63	2415.82	2184.28	1432.79	949	2913.72	3131.33	2002.34	2302.03	3218.87	2663.89	2713.89	0	1385.24	1044.18	2005.06	2778.92	2468.76	3008.55	1607.07	1379.24	208.847	1837.48	2606.99	3385.33	2117.87	2545.23	1243.51	1547.23	1193.05	861.491	1802.83	1387.42
D3ZUX1	757.472	2062.71	3233.21	3847.46	3715.09	11223.2	1916.76	6346.11	2216.81	2375.33	1747.76	3750.8	990.107	3266.2	5299.27	1596.9	2644.89	1359.85	915.678	164.714	3853.43	1035.14	987.897	2656.65	2938.52	2538.37	2350.35	1254.37	3547.38	0	2974.06	3572.78	1786.01	2068.71	2998.71	6002.18	2782	4911.53	3051.43	2187.48	422.901	2000.22	2805.39	4160.22	3135.3	1846.98	2667.65	1451.84	2008.47
D3ZV56	1154.25	1503.16	1248.81	584.895	1343.12	1280.82	478.249	2238.83	550.655	1489.16	966.061	753.262	2224.33	789.298	2028.54	423.156	1307.17	462.441	1269	829.243	419.369	1559.37	1236.44	1721.96	925.045	1428.09	2228.87	1456.34	0	7978.2	1355.16	294.452	1395.86	0	5286.42	1461.77	327.184	1336.04	417.797	691.475	396.563	375.704	2031.65	2790.38	2277.1	948.2	924.833	0	174.491
D3ZVB6	1809.59	587.698	0	467.863	0	0	0	625.841	685.101	498.233	467.974	0	2846.16	0	364.647	1908.97	258.127	122.065	4130.51	5045.58	910.436	2292.59	779.506	1109.63	1027.75	604.675	821.94	1308.15	653.183	14636.4	860.226	1112.32	353.203	1129.88	810.085	0	150.989	744.16	5.70084	228.509	754.631	865.022	3732.19	200.529	389.489	280.738	957.353	1331.03	1557.46
D3ZVK5	1309.02	2022.86	520.832	815.851	1240.08	1248.78	731.147	1243	1222.92	1839.85	1355.21	1834.93	488.871	2523.58	728.058	338.207	2016.5	1452.14	1473.57	2899.88	424.227	1246.01	1724.53	1196.41	602.853	1589.54	1040.24	1256.97	808.305	4420.21	907.339	959.843	657.066	441.086	1720.78	1376.23	679.17	710.936	533.99	486.795	467.938	320.812	1110.97	829.834	402.109	566.348	470.985	289.283	486.514
D3ZVQ0	644.225	1445.12	1935.92	1940.75	1585.03	3315.78	1104.48	4158.28	464.608	1189.03	1044.97	1153.89	971.319	1515.38	765.522	237.011	1547.46	666.265	222.376	0	1601.11	858.104	732.123	1077.77	1016.56	1226.96	339.381	1159.07	218.685	0	317.412	1170.67	1198.41	453.726	0	1818.36	205.406	1620.98	458.484	720.685	62.786	216.641	1367.95	943.144	76.4204	252.975	763.301	586.839	138.883
D3ZWC1	12615.7	16329.9	10622	31625.9	22486.7	6672.25	32540	29216	18460.5	17457	22707.1	28711.4	6512.97	25941.7	9536.12	5507.8	17011.8	12996	28312	6863.96	14262.1	21210.9	4715.71	17341.6	35972.1	33559.5	2504.52	9117.62	6972.64	11827.1	17164.7	22128.9	16806.7	6585.86	14088.1	14032.7	29847.1	22431.5	22481.5	18454.2	45778	28632.4	30578.9	28562.9	12142.6	22189.1	28202.4	23582.3	28818.4
D3ZWD6	1305.5	1412.25	995.953	2713.64	1710.51	2269.66	4398.95	1432.13	1842.41	2036.83	3042.43	2907.94	1468.64	1389.09	2252.76	1405.56	1612.02	997.842	738.023	765.115	891.039	943.372	794.144	1270.9	1536.54	1442.77	1285.71	1078.04	1149.4	251.031	1076.65	1219.97	2143.77	1495.07	0	894.131	1068.74	867.031	1083.29	1285.27	2256.63	2070.06	815.744	1616.13	1227.94	647.804	1268.58	313.374	1934.75
D3ZWH1	102269	235718	104545	198429	147740	106059	189348	92793.5	170578	104119	120630	127721	186494	169204	156775	252917	97443.9	93516.9	121621	480788	188847	202566	136639	121449	152178	149478	129567	178292	163286	298795	144921	282852	144370	144240	367518	120612	152947	187071	141363	125522	194686	119719	131815	152621	190441	139940	133634	169496	159354
D3ZWR4	3916.88	5144.08	10426.6	12029.3	11348.2	16045.3	11754.3	19869.9	6241.17	8174.66	11337.4	3862.93	2543.84	6817.64	13360	6891.6	10242	9646.83	5884.57	730.713	19244.5	3034.97	5488.71	5479.23	7837.42	6907.38	6682.16	5128.23	3838.1	142.292	4051.78	5416.23	4647.78	6509.76	0	14254.8	6394.14	6828.55	2736.25	4270.06	486.939	5152.54	11889.5	9620.39	5649.83	4621.25	9082.94	5774.99	7019.08
D3ZWR8	1369.35	4062.3	1389.58	1643.06	3147.42	317.567	0	2045.99	758.189	4496.48	1961.86	3921.74	2810.64	801.759	666.161	5037.5	1627.16	2072.07	4024.58	5995.43	3805.65	3643.81	3206.86	2464.92	1412.38	1677.69	2823.84	2741.09	1784.9	13761	1267.03	1469.4	2152.21	732.252	6358.96	202.151	1772.13	1087.7	1963.23	1796.15	1583.74	3181.46	4640.07	1552.89	2382.1	0	740.366	2006.76	1506.93
D3ZXT7	1097.37	789.66	0	0	8371.32	1416.38	0	0.359624	672.271	1209.97	0	410.813	6412.61	1280.02	0	3740.62	1043.49	0	0	1057.77	15726.3	861.421	522.115	991.864	401.048	745.164	0	17166.7	0	95160.2	1120.54	613.09	0	0	36812.5	1434.07	0	0	479.456	1574.35	0	281.364	6660.96	576.294	0.285822	650.14	398.34	0	1754.32
D3ZXY4	1113.28	2185.25	1602.81	2591.43	3039.58	8802.2	2094.65	9044.28	1753.18	2256.07	1993.37	1408.8	861.856	2517.27	5185.65	1182.95	3349.41	2013.95	1067.31	6.99732	4822.12	1043.04	1033.52	2810.34	2196.68	3614.78	1598.7	931.286	1785.89	0	1822.11	3303.8	1382.61	2515.92	0	5145.57	3319.09	3187.94	2365.94	1938.33	1733.31	1647.84	2946.13	3746.02	2586.29	1324.05	3489.65	1576.06	1620.72
D3ZY02	1471.52	2814.46	1244.88	2788.16	1718.53	1089.13	1536.06	4718.93	1565.59	1937.94	3431.45	1469.42	746.596	2314.59	1455.58	4175.96	2811.24	3254.34	2825.94	3827.63	4285.79	1855.25	2041.28	2363.61	3450.16	1695.1	1477.59	899.422	1995.62	4445.23	1606.64	2402.28	1069.73	2896.99	3992.86	1688.08	1380.54	3777.18	1234.52	1448.28	1043.56	1066.17	1838.57	1869.93	1876.07	1736.91	1413.49	2837.87	1380.6
D3ZY96	214.753	27.7862	0	0	0	2735.55	0	204.187	0	240.81	341.888	356.162	0	0	0	0	315.514	53.0794	22.1761	2352.12	0	256.254	0	650.475	0	321.12	0	0	133.298	889.438	411.646	466.34	0	546.081	784.547	198.744	0	0	0	0	0	0	477.555	87.2619	0	0	0	0	0
D3ZYI0	233.633	0	724.987	0	0	7033.36	0	1084.36	0	0	0	240.575	0	0	2250.59	0	2350.21	0	0	0	0	0	0	457.398	356.457	1237.87	0	0	0	0	50.6856	0	2110.71	0	0	5443.39	0	0	417.459	0	0	0	55.6758	165.646	0	0	3899.39	0	0
D3ZZ08	207320	135832	140863	503451	298741	172251	206291	248286	320625	582778	132011	144535	272143	220831	181419	95255.5	58828.8	593738	126733	224089	199372	766108	533556	234630	248623	254592	270043	300029	544303	109040	248880	171243	128387	245840	192763	428679	250707	521225	359609	559224	261689	152036	233731	218011	254086	85803.7	225986	493056	156671
D3ZZ44	16486.6	13048	10696.5	14605.2	17462.5	14284.7	12902	19042.1	11855.2	11503	10394.6	18545.8	10478.9	15551.3	9589.94	5935.59	12828.1	11977	14668.4	8548.64	6776.16	11968.5	7580.12	14831.2	10364.6	10121.7	6958.17	8097.85	11240.5	4470.38	12466.9	12309	8408.44	10246.1	4913.01	11615	10299.1	3993.03	7611.36	9681.4	8802.79	8405.38	10934.7	11986.9	9182.42	14783.1	12858.3	13983.8	15621.1
D3ZZ65	1173.91	675.174	307.486	2814.51	283.102	1251.68	84.1041	91.3005	560.488	519.247	804.395	565.852	1754.78	818.882	775.648	90.7455	632.023	0	1564.02	193.189	0	1701.63	69.8175	532.663	548.882	700.042	582.373	505.502	234.913	0	2215.93	690.724	828.414	300.448	0	1223.99	116.556	423.558	277.568	838.681	1151.28	708.051	878.699	1219.61	719.045	615.307	1207.5	536.035	624.84
D3ZZ89	8299.9	10125.3	2547.05	3856.26	8932.06	3797.74	4774.98	487.931	9577.24	4355.32	3244.73	3553.56	5184.92	8581.45	8373.12	1799.58	4527.55	421.551	2048.51	7988.62	0	8339.01	8126.01	8687.82	2676.02	10481.2	4074.66	3390.17	2608.28	36123.7	6613.26	5355.4	4727.69	1414.09	6591.22	3516.48	562.881	1549.85	9949.99	3989.55	613.644	159.828	2131.49	3210.21	2427.94	580.794	1457.51	0	1519.5
D3ZZ97	13451.3	24389.7	8915.38	10683.3	12113.1	7363.83	7970.79	8476.28	15121.7	16381.7	11678.8	15326.7	14397.6	20620.4	12093.8	25673.8	12290.8	13240.9	23763.2	33377.9	18276.8	20211.2	19974	18247.6	15286	19574.1	17580.8	19782.1	9763.3	80593.4	9858.53	16606.5	10599.9	8364.15	21677	6069.41	4924.98	14180.1	10401.1	13215.6	9018.2	8815.39	10856.1	9015.14	11536.3	7354.62	7566.15	7501.81	10552.4
D3ZZK3	1119.56	2507.44	530.536	670.607	1205.81	380.202	634.272	96.7421	568.555	990.317	914.933	850.982	865.455	1068.16	1349.95	1539.54	1094.01	1837.11	753.798	0	932.384	1585.48	985.005	826.753	1478.32	1109.15	1374.77	1670.97	1088.37	0	1150.41	1009.19	521.174	368.746	0	601.269	1791.07	618.581	838.679	680.042	428.495	610.63	1651.93	434.026	1599.68	257.707	1783.11	357.353	526.95
D3ZZL3	24864.4	25600.1	24670.5	12732.2	26340.3	37045.2	19777	33307.3	18349.6	19527.7	17182.2	23855.6	13176.2	23225	16405.5	7078.84	28139.1	22353.3	17519.7	52347.6	12595	18422.6	7612.67	26350.3	21661.1	21704.3	10174.5	5030.47	16409.8	4207	22596.8	21024.8	24830	10907.8	24216.6	33848.1	32916.6	19768.6	18381.4	15624.2	16380.7	14819.5	10932	21619.2	24375.7	28860.6	20047.6	22214.2	26826.8
D3ZZR3	16593.7	39066.5	22502.9	22111.6	24183.4	11010.4	151362	23953.4	32496.2	25161.3	12875.2	27414.7	27138.3	21315.4	41372.4	28930.2	13353	26570.4	26989.2	90983.3	23152.4	44774.5	42992.4	18089.5	22658.4	28150.4	31636.6	35887.2	27525.7	87386.2	29591.5	33014.4	28980.7	25987.4	74809.2	19732.2	43314	34961.3	34730.6	31540.8	26901.9	35712.8	21885	16310.7	19196.6	23270.4	14614.9	17069.5	22419.7
D3ZZT9	6704.93	7599.84	4778.06	6382.25	6307.19	2636.29	4524.21	2834.78	5666.14	7094.44	5944.95	4953.91	9955.1	4309.86	8352.76	11652.2	3517.55	7647.93	8102.13	6771.11	7373.25	6841.93	10989.9	5167.02	7454.18	7410.08	11469.9	6611.17	6271.92	15339.8	6053.78	5625.68	4462.04	4399.17	8002.64	3326.5	5680.73	4911.46	6471.37	6367.48	5856.84	4459.36	6931.87	3597.59	6078.47	4498.9	3523.55	5459.43	5395.68
D3ZZV0	0	300.332	155.921	0	401.478	0	23611.6	2474.25	0	0	0	0	1.13164	0	2344.24	0	0	0	0	0	0	79.9924	0	150.189	0	0	0	0	0	9493.55	188.529	0	0	0	0	428.687	0	0	0	3105.84	0	0	0	0	487.245	0	0	0	0
D4A050	12546	871.795	9470.85	0	677.26	20988.9	2754.17	4099.55	961.731	1834.41	2223.1	5806.49	5823.6	7342.41	10796	0	23185.8	29.2585	2211.47	34351.6	1135.81	1846.18	937.137	4903.85	1551.71	5723.64	341.262	3299.62	5436.24	8336.25	1898.03	1094.27	8063.77	1737.91	8176.27	12862	1614.57	589.577	8521.65	6252.56	7062.26	6362.43	1317.75	7780.63	0	207.114	38758.8	311.833	8758
D4A076	2431.92	2718.84	1749.87	1197.08	2800.08	1269.99	542.835	1641.83	1106.19	1480.85	2154.84	2420.8	973.891	1470.32	3484.21	3665.04	3117.43	2378.78	2603.11	4681	2887.48	3039.92	2985.14	1607.1	2877.65	2057.22	1258.52	2676.3	167.151	13942.8	1451.87	1665.09	1285.28	1952.71	7961.08	1074.37	793.044	1274.52	5346.2	1748.85	1551.54	2842.84	2289.17	2286.86	1809.2	1616.04	400.2	1751.54	1808.27
D4A0E6	0	678.092	78.0515	801.827	0	1440.06	962.771	0	0	0	1718.04	1262.88	0	2909.09	0	0	1537.24	2428.53	81.7034	0	501.995	0	0	2009.61	950.263	0	1385.43	0	0	0	0	0	0	762.52	0	188.072	0	0	0	0	0	0	539.023	2234.09	0	0	0	874.948	403.727
D4A0J4	403.785	403.406	322.737	1132.9	995.372	1259.72	312.225	687.347	1331.49	977.044	0	718.886	0	0	1703.96	0	1814.73	249.404	375.455	0	0	0	1143.34	874.676	940.038	861.751	275.258	621.045	0	0	1106.88	1489.01	634.649	1329.17	0	569.595	828.527	0	623.24	1074.83	297.132	598.815	922.861	1095.96	164.046	393.153	1246.89	781.712	100.515
D4A0W2	3532.87	3374.81	1667.8	0	673.427	743.785	0	261.191	1856.71	6690.42	1705.26	1410.1	6493.7	53.0322	5084.74	0	12194.4	0	888.247	1590.52	660.627	3320.53	5704.15	2425.1	1831.14	2231.26	12854.4	1036.29	0	0	2856.09	0	3940.09	6498.26	300.299	1536.13	0	0	14097.3	2819.67	6372.47	20111.9	20896.3	370.493	99.2114	380.32	7198.03	676.296	1532.71
D4A0Y9	0	0	0	0	0	2019.97	0	1900.54	0	345.917	223.32	0	0	0	1392.64	0	377.376	0	0	0	0	0	0	0	0	0	0	0	0	0	0	0	0	0	0	1383.37	277.661	1352.91	0	0	0	0	0	0	0	0	0	0	60.5866
D4A133	1794.01	2331.17	4267.98	6070.16	4792.8	9201.29	3959.59	3739.31	2287.91	2376.15	4085	4108.74	3181.49	2086.22	4423.23	2472.77	3336.81	3034.18	657.169	95.8341	2311.53	1236.75	1533.68	2365.63	2571.27	2929.26	2265.48	1443.08	2790.73	0	2117.15	2113.47	2530.55	3152.44	2253.84	5293.93	2773.66	2723.83	2591.25	2342.29	1971.21	1499.13	1631.36	3053.72	2582.93	1707.73	2272.13	1837.91	1758.1
D4A144	11952.6	18677.7	9913.01	11538.5	15116.4	11197.3	10089.5	8773.9	13969.4	11511	11916	12116.4	17774.7	12948.8	16451.8	13538.5	12260.8	13372.7	17168.9	16791.1	12144.8	12234.5	16883	13746.1	10273.4	15659.7	16305.3	10631.9	10965.2	36091.9	10878.7	13428.9	9025.36	9465.22	21955.9	10992.9	11859.5	13063.4	12257.8	9398.07	11284.3	8152.06	13881.3	10024.5	13974.4	9643.19	8698.35	10295.3	12287.2
D4A183	10859.8	12376.5	13912.4	16727.1	17377.6	10916.5	13544	7211.01	12855.1	13847.7	14527.5	11279.7	8950.65	13943	13132.9	5562.36	6993.48	12542.6	5762.53	1741.12	3427.31	3720.43	7157.73	14426.3	13243.6	12005.2	6156.83	0	9940.6	10402.3	16631.9	12389.6	10677	13212.7	5387.96	8185.23	12347.1	2986.34	10921.7	13067.1	4572.03	6843.73	11389.4	14522.3	12817.6	14852	6781.9	13502.4	11709.4
D4A1D3	1909.4	2047.66	2213.18	2473.02	3494.16	8307.2	1421.89	5170.35	2011.64	2441.53	3008.77	3296.98	680.911	2241.55	3183.03	1888.79	4105.04	4160.26	2693.47	0	2388.85	849.949	3092.91	2371.63	4984.71	2482.74	1798.78	1190.15	2564.29	3630.91	3132.24	2019.93	2161.02	4501.42	7933.77	6008.17	3439.38	1367.62	5125.77	4352.47	2963.19	6118.15	4391.87	3183.54	3290.77	1857.81	2049.3	5420.77	6578.8
D4A1G1	4335.07	2475.91	10125.2	2964.85	3634.53	8430.71	2972.52	3400.36	3657.16	2835.06	2211.89	5441.2	4669.72	2591.77	4770.86	4116.86	6271.07	3515.71	3945.09	9374.49	3988.23	7120.57	2618.65	2558.29	2317.08	4478.92	2700.66	3097.14	5513.77	10266.8	7046.33	10388.5	22582	5503.15	11912.8	8341.68	2257.97	6382.61	12396	9515.68	10010.9	9212.2	6175.74	7308.02	2816.27	4151.38	37463.1	6396.01	15416.2
D4A1K4	0	290.287	0	0	390.531	1067.74	258.675	1621.45	0	584.798	133.243	0	0	0	0	0	263.113	263.216	49.6597	767.769	1114.12	378.202	0	62.0908	0	0	0	510.422	0	0	0	118.349	0	0	0	1153.17	0	0	0	0	0	0	62.4537	0	0	0	0	0	0
D4A263	5899.33	11719.8	9207.64	6448.62	5924.99	1569.93	4304.75	5059.31	8269.75	7772.78	7867.04	5647.66	7476.21	4680.8	4417.55	2665.17	4094.82	7499.28	5474.05	13794.9	2548.75	7009.15	7509.56	4271.95	4660.03	6496.91	7143.36	3754.71	3201.89	45733.2	7338.3	10620.1	7796.34	7524.34	3432.35	4989.24	7833.85	2274.52	9907.38	7439.82	7864.35	7418.32	8466.27	6840.8	9809.88	6964.42	5852.58	9154.85	7890.96
D4A281	4969.08	9219.97	6332.47	5766.93	7442.06	5166.91	5890.21	5531.35	3521.58	6019.36	5726.39	5531.42	9249.92	6143.49	6583.2	11697.1	5444.92	5405.87	8903.01	15493	7795.64	5702.51	5710.37	5014.68	2979.55	5154.69	6046.94	4340.47	6778.43	27143.4	4744.17	6584.13	6155.71	5079.92	12701.9	5136.74	6338.7	9475.78	4252.45	4914.35	5808.89	4876.05	8241.43	4896.92	5569.94	5885.69	5929.55	5713.71	6518.41
D4A2F1	0	648.272	105.319	1039.09	160.895	707.178	503.682	142.035	308.597	400.043	433.498	1000.54	0	469.844	89.8726	2274.93	376.239	1194.06	1139.3	1364.88	357.07	407.48	243.387	417.733	358.998	481.57	386.053	295.861	573.034	5425.39	1048.17	187.331	193.768	183.527	2.50295	293.082	0	76.8977	0.573876	120.141	191.455	469.172	178.301	549.377	51.3035	0	172.709	73.8767	207.971
D4A2F6	118153	87216.8	93390	118851	117410	106396	93874.2	126567	88290.2	93618.1	90131.1	77215.4	89172.6	88091.5	95905.6	164285	85619.3	96392.5	122004	183508	102610	111604	99156.1	101101	96337.4	86745.1	69224.7	105065	95255.4	289827	99421.5	108615	88310.9	98387.7	298022	122461	119867	158130	81200.3	90886.9	107070	80672.5	93354.1	90084.4	99272.6	116849	85928.5	104802	99521.2
D4A2G6	2573.98	2298.12	0	8451.84	7839.29	2008	1785.74	818.62	1447.64	2518.53	4387.23	1997.06	5287.34	2821.78	3499.33	6777.01	165.14	1893.06	2180.55	3258.31	6344.22	2468.8	3104.04	2153.77	876.425	184.374	407.447	1819.99	373.639	25488.3	0	1124.82	1177.91	256.893	5999.36	0	1973.77	1019.48	0	804.086	1237.42	207.045	4466.85	1045.96	4489.69	2520.5	2484.78	1551.91	1898.46
D4A352	2707.17	2976.09	3077.86	4117.51	4515.75	3481.75	2914.22	4453.12	2875.22	4891.23	4381.89	2497.33	5514.68	3987.55	4089.44	5420.15	2432.3	3266.51	4075.5	6074.44	5029.64	6354.98	6182.09	3195.33	2923.94	3463.39	4069.07	6967.86	4089.34	17612.9	3971.1	2458.31	3308.02	2949.76	8421.12	4361.66	4365.19	6978.45	3851.28	4972.44	3838.73	2896.46	3066.68	3556.44	4151.17	3390.86	4327.13	4692.71	3424.08
D4A3D1	5444.63	1735.76	1437.25	2557.03	3050.38	0	14642.8	3680.13	4245.41	5715.92	554.662	2279.37	3865.07	1396.11	8883.51	0	1385.43	1971.23	1668.42	977.995	0	1012.31	810.289	1113.08	2500.36	1421.48	4700.44	9587.62	0	1516.7	2239.58	4054.22	2344.76	4231.27	2124.63	7388.71	5953.13	2128.72	911.82	9864.99	0	1943.72	2107.1	3054.71	4039.91	1051.28	1355.55	3339.66	2223.31
D4A3E2	0	0	0	0	0	0	2749.35	0	0	0	0	0	0	0	723.57	0	0	272.943	0	0	0	0	0	0	0	0	0	0	0	0	0	0	0	0	0	0	0	0	0	0	0	0	0	0	0	0	0	0	0
D4A3L3	696.611	1914.24	768.56	1803.95	268.644	456.005	1045.3	976.38	839.373	1287.41	1081.92	1439.07	633.464	1533.16	1198.29	3565.07	1542.86	1642.53	1421.37	4521.24	1917.19	1329.92	1008.31	1721.15	1580.74	1105.61	1045.51	1677.21	232.333	9592.47	3513.75	241.114	843.603	2541.64	3537.64	875.426	106.948	1218.77	649.061	318.896	439.841	273.856	1153.34	841.985	697.147	2708.57	79.652	204.728	835.849
D4A3L8	9607.97	12726.3	7186.58	0	10583.4	43888.3	24270.4	22573.2	13196	3460.3	20069.2	9442.56	852.179	183666	63605.9	6689.31	35005.9	10343.5	39411.6	0	13932.1	14208.8	0	16946.3	35291.7	9179.2	137608	44384.6	49256.6	0	29540.5	3488.95	8607.13	0	28188.8	54223.7	21328.8	20088.3	12925	1445.1	11131.5	3813.65	4418.16	55128.4	51984	4068.45	45956.5	0	24436.8
D4A3W2	1958.33	3530.67	2879.85	3875.92	3624.11	3710.31	6525.08	5252.31	1861.84	2539.8	3329.69	3715.5	10166.4	3543.29	2538.86	1273.86	2411.54	2629.72	2755.47	4001.69	1574.06	3223.23	2893.06	3450.19	1863.53	2000.46	1244.28	3195.23	1907.67	40622.4	2447.91	3124.5	1839.18	2516.07	6509	4081.76	3597.29	5824.47	2053.21	2081.2	2317.56	1935.94	3056.56	3351.13	4170.43	1352.24	2330.87	2528.79	3458.12
D4A400	30939.6	8491.79	1684.14	5406.63	1706.99	5043.78	13628.9	6077.7	15019.9	19441.6	19008.7	19075	26654.5	4951.1	27924.6	601.683	9232.67	5382.86	15312.7	2303.79	5054.15	14081.9	8143.9	20330.1	16678.9	19541	13540.8	4088.05	10459.7	309.009	32986.1	19676.8	14390.1	9885.66	0	9670.89	12123.7	1732.15	7872.83	32080.4	12310	23017.9	28916.8	6297.48	5260.83	8453.31	14264.3	6801.89	18242.4
D4A4K4	1886.65	884.198	1212.6	5515	6556.05	1238.67	2433.57	1989.36	2263.07	3948.89	4035.42	2686.28	3143.9	3920.75	3121	0	865.174	2766.73	2011.69	3780.64	1630.54	2019.21	3590.5	1901.41	2285.71	2716.73	2600.17	3439.59	5858.14	1161.09	1909.96	2403.21	3422.1	1785.57	0	1689.95	3831.09	3577.31	3108.38	4319.32	4784.45	4420.18	3405.78	4238.81	4344.92	3961.86	1867.22	4425.14	2685.02
D4A4P1	3424.85	6317.12	446.031	895.408	7223.55	534.21	0	829.704	2313.93	8794.11	3496.12	4290.07	7097.66	2514.82	2093.04	4247.2	3967.71	2345.43	3255.05	5194.15	4242.51	4246.2	3967.4	3627.71	3364.94	6562.64	4520.17	2832.34	3535.58	8006.05	770.675	4438.22	673.458	501.642	1852.86	0	0	3007.12	2089.39	3004.4	886.33	1313.52	3635.46	805.477	503.692	0	0	136.236	1992.47
D4A4R7	690.635	0	0.637878	0	0	179.864	0	4949.08	1130.12	362.235	0	1667.98	0	2080.29	1902.9	0	515.181	809.563	1101.68	0	0	353.794	472.208	1179.97	350.319	4409.51	323.303	1024.82	868.697	0	0	0	2303.31	0	672.019	3009.13	0	0	397.613	173.252	2231.2	2072.09	169.698	1663.5	935.097	425.946	1077.47	1502.37	38254
D4A4S5	5241.02	16564.3	9033.3	15349.5	9069.05	12778.7	21083.5	13978.7	17465.1	9887.49	9508.78	12195.1	11980	20335.3	12165.9	11080.2	11616.2	14843.8	18318.2	39814.7	15105.2	16601.9	21370.6	8834.58	11218.8	12074.5	19857	17058.2	20232.1	31359.7	12158	11234.9	13253.9	20364.2	50171.9	18905.7	21082.7	23156.1	19261.1	13506.1	14900.5	17891.2	12766.7	21492.3	14510.8	14848.5	14222.1	16911.2	18269.6
D4A4U3	168.43	3306.44	1342.19	1606.08	947.634	52.3487	2226.15	576.561	2832.72	1753.96	926.958	695.499	861.357	566.726	1982.18	1560.75	1222.96	4447.09	1758.74	1481.32	2205.48	1214.17	4526.53	2303.16	3043.18	4105.6	7053.76	2605.62	5130.43	0	2637.81	4929.34	2160.46	3501.74	0	1716.63	1962.36	134.706	4402.16	2286.89	1230.04	3192.9	1005.76	1905.68	1586.93	2081.09	2332.74	2662.07	1940.94
D4A5C0	26574.2	28842.2	21221.6	20975.8	22284.3	22471.4	7567.23	32679	31609.7	20222	20485.9	17982.9	21799.1	22614	28857.6	44906.2	24304.6	17977.1	32444.3	59011.9	34965	26022.1	29067	25887	26678	14887.7	21664.9	39615	33387.2	142954	23751.5	11882.4	17025.2	14190.3	64936.8	16077.7	7143.77	7425.3	11002.1	23054.5	14616.9	14297.6	28847.6	22498.9	16806.2	19821.5	25704.4	8586.21	11551.6
D4A5I9	992.333	1367.01	1355.54	3673.26	2780.32	5383.92	1655.32	2890.48	969.759	1537.97	1764.96	1989.97	984.979	2645.03	2970.05	1158.25	4544.36	2876.28	1464.87	0	3124.09	1822.07	803.572	2525.66	1543.68	3553.37	1135.78	1337.91	821.692	1.03945	1503.26	862.186	1238.91	1075.28	0	1968.21	1442.89	1553.18	712.893	757.952	1110.35	749.846	1483.97	1586.98	695.821	792.38	1021.28	688.093	440.819
D4A5L9	3933.63	3129.86	4064.02	4257.93	10804.2	5187.85	10648.9	7828.07	4102.38	3937.67	2923.12	5233.45	4899.29	3535.93	7389.97	1455.4	3833.39	3240.71	5391.37	9787.89	997.217	5758.74	3580.04	4112.05	4712.89	4012.26	2187.27	4530.62	2682.42	96437.5	2827.12	4208.77	5291.55	3005.44	13991.2	8401.36	7045.61	661.914	2478.17	6489.67	3176.77	2139.2	7127.59	3521.1	5557.52	3208.61	4138.19	2241.87	1261.16
D4A5P8	8305.4	1579	11780.3	2797.85	1313.69	19561.8	3151.4	5859.5	3203.78	2278.19	2230.29	7117.28	10994.8	11850.7	19426.1	2268.56	15653.5	2444.92	2800.79	9742.83	2047.36	4146.65	953.41	7439.06	2433.83	7264.15	860.656	3129.51	3088.38	7595.87	11640.9	2172.63	34950	4855.83	10953.7	21946.2	2972.93	4330.35	12982.5	5715.5	8330.58	11829.3	3879.96	10548.1	4406.38	3450.44	30294.3	1838.2	10220.8
D4A5U3	1811.38	900.013	760.933	1358.34	2700.34	2034.75	11131.2	1651.98	706.154	1198.34	1584.4	1837.07	5857.14	859.367	9118.14	910.575	963.81	1208.94	1026.41	0	634.679	443.606	709.294	1257.11	827.905	956.18	1507.01	1101.74	563.201	5738.2	1401.33	1059.2	3515.32	1989.08	0	1702.96	8559.92	478.686	1797.83	5005.3	1372.5	1738.75	2670.63	1391.81	953.609	3812.81	1156.89	1385.25	1580.39
D4A6I7	13898.4	20091.6	12170.9	14118.2	18015.2	13759.4	10661.8	15852.5	12950.8	14530.8	11735.6	19053.6	26649.2	16883.7	15933.7	32119.7	18577.1	19393.2	24372	48181.1	23887	20794.6	18758.4	15168	15319.9	13235.4	14092.4	21485	16174.7	62047.6	9323.28	12048.7	8185.06	13031.3	49270	13270.8	14291.9	16911.9	10618.6	9345.94	16368.2	14888.8	13080.1	15899.9	15808.8	12474.4	10231	15740.6	10501.1
D4A6K7	52119	30758.6	41136.6	79425.5	86295.4	60956.5	49271.7	59088.1	45958.9	61370.5	49273.7	63180.4	66503.8	64573	71272.5	67583.8	49829.2	38924.9	38764.9	109670	55305.9	40211.5	22253.4	43323.5	32145.4	33622.1	32192.1	48320.5	51707.2	236166	36246.3	33439	59717.1	41732.3	185609	58382.6	52683.1	70972.6	37142.3	68365.6	40969.6	42031.5	54535	58636.2	94939.9	44157.7	48395.1	34858.5	29569.9
D4A6X4	14659.4	89867.4	67186.5	324739	43096.3	63300.7	170411	78861.4	212296	113139	84993.7	109511	169595	185808	190216	1.38095e+06	53069	107773	145884	4.84256e+06	770078	139150	243039	103792	203730	229384	1.61906e+06	206438	1.38429e+06	423365	89467.4	130383	72141.7	271035	324533	76519.8	310456	515658	310387	201445	133753	216828	81296.8	172087	97023.2	179820	114655	215184	176069
D4A740	4331.22	5704.21	4037.15	5741.1	4219.43	4420.66	7241.99	6061.11	4442.19	5463.45	4811.72	5985.13	5391.19	6640.44	4642.28	12834.5	6711.84	5951.56	8681.82	16119.4	7820.37	6066.71	6342.14	5423.74	4946.05	4113.86	5503.24	5886.95	7334.05	20043.2	3107.64	3330.63	4024.4	3351.31	8242.93	2918.66	3797.74	3707.27	2157.17	1576.74	3372.58	2802.68	3426.05	3116.88	3591.46	4766.69	2743.85	3187.15	3209.93
D4A7L8	3033.74	3493.34	3346.92	2981.05	6347.33	1732.96	2598.9	3752.99	3089.37	3950.85	4197.31	5097.57	6539.53	2083.74	2996.84	5459.99	2562.62	2045.85	4882.16	7395.1	5375.11	4820.55	2806.51	3123.45	1093.03	3867.88	2368.59	3799.81	2022.09	18977.3	1712.66	2260.7	3352.69	1536.93	14058.5	3068.69	3416.7	4537.68	3483.28	2590.88	3570.81	2798.04	3745.53	2481.41	4394.04	3334.34	2535.3	2643.11	3133.99
D4A8C5	1183.45	942.111	2300.03	557.947	463.798	4877.31	806.9	3003.7	649.776	1117.3	883.232	1629.95	0	2022.92	2513.29	466.384	3257.55	713.244	1067.63	3379.32	1132.61	1101.16	569.017	1057.51	589.209	1247.4	585.745	280.923	415.775	827.228	636.331	0	2871.36	1147.81	0	3020.01	437.47	188.928	622.829	326.355	1721.45	1010.4	635.281	1013.19	346.532	261.202	4071.33	0	1304.14
D4A8G5	2907.13	3132.43	2468.98	3624.32	4001.86	2496.43	862.191	427.029	3552.69	2655.35	3932.04	4058.6	1230.32	3170.06	1689.17	0	2646.31	2410.03	1040.34	0	0	0	982.174	3111.15	2910.86	3149.24	1575.32	2401.38	4078.12	0	3022.13	3997.2	1136.13	745.271	0	2977.68	2267.42	0	673.102	3025.94	2129.86	843.358	1529.33	1884.56	682.324	1668.47	505.374	955.881	1172.88
D4A8N7	0	0	134.701	0	0.785177	2944.38	0	131.302	0	0	0	0	2.25139	0	262.549	0.742987	466.824	0	0	0	0	0	0	147.609	0	99.2014	0	0	0	0	0	0	782.608	0	0	1038.59	0	0	0	0	0	0	1081.03	65.3211	0	0	338.787	0	679.996
D4A8Y1	14721.9	8586.81	3575.13	5365.46	40581.4	9436.18	11069.6	7730.33	4670.05	42713.8	6925.18	39644.4	30127.4	12174.8	8378.65	7738.18	43231.1	8005.75	4690.99	0	3498.6	16965.2	5756.78	16557.8	7081.79	15948.3	3874.14	8252.53	15155.8	256.071	4392.04	6224.19	5121.79	5803.32	5064.9	4475.8	11536.1	9561.36	5930.87	10200.1	9767.23	7378.93	25744.1	8417.37	7130.99	4528.59	14744.5	10837.9	15928.8
D4A8Z3	3528.37	3534.54	2033.34	4573.08	2873.38	2455.97	5939.82	2973.65	3149.7	2511.29	2911.26	2876.39	3071.08	2414.73	3650.97	4832.81	2432.6	4510.63	3761.56	8887.9	3536.16	4542.23	3809.75	2849.33	4120.52	3022.22	3267.66	2692.18	5006.68	9094.71	5382.28	4460.8	3196.9	3341.92	10749.1	3059.1	4361.07	5885.57	3477.59	3293.2	4455.77	4067	2732.16	2973.67	4248.78	4077.74	2830.12	3873.1	3391.86
D4A911	0	1573.39	2209.13	1173.9	2967.04	1662.22	29965.9	6080.22	7143.94	1982.7	2964.94	639.53	13583.3	7005.61	16633.2	0	2145.21	11958.4	3711.57	10283.8	0	3382.64	3177.99	861.379	2362.97	2664.91	1622.16	776.289	448.548	1253.87	495.77	19337.7	4173.85	1479.49	0	949.208	11530.4	175.352	1634.1	5703.36	1749.15	408.962	2257.42	1172.27	2325.55	3068.12	0	0	967.922
D4A934	2666.95	1807.69	950.738	1264.75	2443.36	467.099	996.443	845.409	1403.25	2033.39	1905.62	1679.79	1012.17	1498.35	1215.92	1378.53	1747.68	1773.48	2939.48	0	1117.94	1975.93	1142.37	1652.43	1606.89	1193.2	1387.09	1320.56	355.2	790.903	1181.05	1632.07	553.537	713.313	367.307	584.346	961.311	225.695	598.652	1073.52	2157.19	580.721	1166.87	1197.16	1359.04	808.761	0	1081.15	1924.19
D4A9Q5	4795.5	6092.82	4653.68	6540.47	3296.32	4684.84	2396.9	5978.38	4786.04	3914.21	3246.27	3939.65	4077.11	4480.26	5598.31	3174.18	5051.61	5089.17	5978.59	5628.66	2827.85	2493.35	4019.35	4720.86	4582.62	6470.73	3238.25	4747.15	5981.9	1040.13	5358.57	6286.56	5205.52	4742.86	1118.52	3996.83	2795.84	2346.18	4029.2	3787.16	3881.14	4412.13	5745.45	6339.39	7730.17	5327.7	4685.58	3702.2	5308.69
D4A9T2	3333.88	3520.99	2236.17	2357.08	2767.97	2116.33	1845.6	2430.75	2872.7	3200.44	2381.07	3595.62	3589.53	3637.11	1607.17	6157.06	3568.3	3519.95	4673.71	7766.08	3098.92	4512.31	3349.57	3499.63	2874.41	2693.61	2739.94	3789.31	2811.94	14090.8	3672.33	2643.64	2644.22	3215.13	10428.3	3980.52	3843.18	3760.59	3373.14	4369.29	4721.47	4035.44	3667.34	3590.17	4018.86	4871.42	3495.63	4634.07	3480.37
D4A9V0	1605.7	3772.8	3453.76	3735.36	5902.74	3971.77	2372.88	2497.42	4889.57	4001.78	4757.65	5096.05	1712.35	4800.26	2119.84	9536.61	5258.64	6862.33	7010.66	18441.1	11562.9	11927.3	7454.96	3760.85	6739.65	8209.19	6431.44	7431.7	6025.05	20478.3	10200.3	9169.9	13637	7430.37	18202	6112.89	9212.23	5092.73	5612.9	5532.51	9893.96	6899.5	6280.53	7498.39	10427.2	0	5694.78	2427.43	4790.74
D4A9V5	15346	24631.7	15880.6	12410.8	11344.2	3256.95	1983.65	11976.6	10428.5	21816.3	15556.5	19909	7474.98	14994.6	4555.48	15348.8	11607.2	20370.4	25499	31009.6	12334.7	28572.8	31368.2	28331.7	18334.5	26010.2	19744.1	27589	9352.97	133764	17764.8	21818	14857.1	11693.7	48595.3	5462.93	2312.12	11732.3	14615.4	13647.6	17410	13417	17480.4	10457.1	14357.3	8515.06	8338.32	12781.7	6286.5
D4AA13	1207.45	1912.67	2946.06	1706.7	919.587	921.261	806.819	3469.69	3371.05	2216.65	560.233	2626.2	1998.69	1934.35	2098.6	3049.27	3632.94	2076.5	1847.38	198.939	1645.67	2072.04	1501.11	1140.53	2798.87	2684.47	757.877	1742.32	753.346	0	418.704	1529.84	3701.08	1645.17	0	2129.61	2399.32	6118.32	1657.04	2488.63	1023.23	3931.11	3268.53	2334.01	845.242	2701.26	5718.42	2772	481.593
D4AA31	4490.81	6055.65	4019.94	2733.72	3224.79	2831.79	2329.43	3412.29	2864.29	4125.15	3156.22	3393.53	3872.37	2999.47	2962.35	626.993	4696.41	6982.37	3844.82	1774.99	1809.29	3956.46	4779.17	6192.64	5419	4913.41	4175.37	1398.73	1955.04	1027.03	6690.9	4169.73	4413.59	4750.4	559.388	3659.53	2646.19	1101.36	4518.14	5822.94	2427.48	4228.93	2817.15	3456.83	3544.45	3867.91	3511.93	5302.69	4713.57
D4AA77	2151.01	2872.45	3299.07	3045.82	2999.64	1643.29	10014.7	2213.71	3036.41	2131.17	2886.61	2185.53	3702.51	2659.2	3575.29	2296.21	2542.97	2194.25	4186	6528.22	2719.79	2704.29	3508.43	2693.73	2508.73	2162.52	3333.04	2769.86	2359.46	8153.9	1843.9	2233.9	4477.58	2652.99	5831.65	1861.75	2700.23	3108.01	1920.05	1755.37	2130.01	1865.94	2618.78	2732.87	2343.18	1919.6	2384.57	1890.52	2428.13
D4AAE2	37492	23897.3	17093	21436.8	19358.2	21184.6	21231.9	29122.2	18257.7	22670.3	21547.9	22238.6	31658	27103.7	19685.8	47190	26358.4	24703.2	49506.6	52905.3	35518.1	32470	31422.3	24537.4	27979.7	31011.2	24692.9	31518.1	29060.9	98585.4	36024	37877.7	26637.5	34788.1	80693.1	32179.8	28740.2	29784.9	46477.9	26618.6	36514.2	33955.3	42835.3	32578.9	44902.2	40296.4	41571	30012.9	29213.1
D4AAL4	139.881	882.795	1653.79	572.37	1352.28	104.199	245.742	1086.21	2007.7	483.315	318.588	1667.55	0	325.445	0	1220.43	316.457	326.739	920.435	2601.76	0	1038.66	564.725	732.655	1078.21	799.057	774.064	397.95	1411.81	210.131	524.312	2726.15	602.78	1002.43	0	450.954	820.472	0	1286.4	360.402	0	455.042	386.261	622.989	619.669	812.708	0	395.942	692.813
D4AB23	125869	80456.5	122852	152887	176615	132472	98543.1	95760.6	105470	104102	136237	129398	100767	111006	147570	54430.4	139428	112992	70676.4	15786.1	88661.9	41084.2	93006.5	146875	120743	127526	103444	86260.8	107356	9080.97	93437.9	134336	91585.8	123207	3760.72	122038	118760	37095.3	106063	105463	59659	91280.7	77443.9	124705	87956.4	101956	144034	114921	130087
D4ABU7	21820.7	19619.6	26982.1	46758.4	51171.1	36081.5	35292.3	27932.9	32345.5	15173.8	30978.6	35653.6	24470.5	22192.5	28227.1	46185.9	24846.3	18006.9	40359.2	49088.7	19819.9	25771.9	19780.6	13202.5	27566.2	25563	25697.3	21495.3	18843.3	74639.8	12553.3	24531.9	28911.3	21105.2	58662.5	38141.1	23566.4	21567.8	34978	14879.9	32838.8	22299.9	21763.3	25841.7	30426.7	27183.7	24039.5	23278	30384.6
D4ABV2	74417.8	87998.1	73464.9	49948.8	35071.5	44006.4	14527.1	20566.8	39650.5	43464	48861.6	39870.5	8102.58	64990.7	43098	0	60995.3	47407.5	64483.5	29768.4	22885.8	34013.8	26957.9	33312	71171.9	63338.1	48627.9	54111	39994	143426	50814.2	28477	47262.6	38887.5	85671.1	33881.7	30871.9	42810.4	30626.9	45826.1	43151.4	37636.1	68023.4	38141.6	24555.9	30523.8	37439.2	58814	18462.1
D4ABY7	14942.6	8275.35	1640.36	7304.37	1836.9	8971.13	12046.4	8419.47	9276.22	8135.58	9900.99	8554.04	30127.6	13528.7	12661.4	14903.3	9313.91	2920.82	18408.8	32867	9793.78	14760.2	7114.39	10045.6	5460.37	12404.9	7097.48	10719.8	6645.95	33973.6	13897.3	7665.52	6269.14	4944.98	6972.95	5330.86	5500.88	7697.06	7173.3	9974.01	10312.9	8113.52	10608.5	6744.64	8462.93	9741.84	8864.91	8878.63	10358.6
D4AC39	4764.09	3555.69	2797.25	4179.44	4214.62	4358.25	4518.17	1559.95	2227.19	3479.8	4113.69	4034.25	4675.21	4721.06	5165.39	5383.3	3814.83	4004.11	4472.58	2931.04	3571.05	3434.45	4003.53	4394.31	2637.72	2480.13	3145.93	4354.02	2079.41	7387.75	4259.14	3268.6	5039.84	3815.22	4234.59	3197.79	2607.35	6118.89	2371.9	3949.32	4014.12	3290.01	3903.97	2658.01	2526.7	2670.37	3570.8	3686.71	3021.64
D4AC85	284.907	384.325	1720.89	362.284	734.871	1315.34	866.837	1872.23	483.672	442.025	241.382	322.818	157.88	600.001	2107.22	57.564	3299.02	150.272	350.857	1552.46	242.759	311.419	195.686	522.16	283.173	762.357	147.682	100.06	341.846	0	500.289	191.06	2165.01	364.226	0	2234.19	92.609	261.68	481.167	261.692	612.732	1124.17	132.105	943.495	938.161	0	1034.82	248	1876.34
D4ACK7	8750.45	9497.98	6757.68	12436.3	8800.96	6371.87	5970.74	9505.26	6871.78	9540.36	6890.16	7023.81	9675.78	9997.86	9542.99	24004.9	5579.49	9409.27	9299.3	18373.9	16802.6	11313.6	9802.69	11337.9	6316.27	8347.38	8771.63	11291.8	7048.86	44063.4	7665.35	7018.84	9587.48	9624.9	24621.8	6947.73	7105.55	16053.5	8885.38	8486.91	9799.04	6942.15	11796.2	7991.78	8222.36	8377.9	5502.5	8099.67	3134.06
D4ACM8	9712.51	14795.5	10922.8	10135.3	14743.7	11423.6	14387.4	12565.7	10835.5	10944.5	10374.2	10518.1	11220.7	11080.2	8433.39	22979.7	9118.6	11007	16730.2	31565.1	16582.4	14700.7	13840	11166.2	8005.6	12963.6	10582.6	14859.3	8558.09	71830	9554.36	13277.2	11428.8	8129.85	41539.9	9075.96	7885.62	15935	9280.44	12488.2	11909.7	8364	13056.6	11140.9	11116.8	10543.8	10922.7	10819.8	13140.4
D4ACR1	2181.19	44155.7	12763	28198.6	37068.2	1088.89	37842.6	6237.12	7566.26	12060.3	22995.6	3882.45	8312.31	32169.2	11496.4	2353.24	6341.67	22160.5	4905.71	2336.19	38240.8	5829.56	13895.6	7056.31	8107.84	38339.1	12104.1	4779.25	24064.1	0	1957.52	41360.8	6289.49	15995.2	3246.37	2308.74	39665	878.5	7838.6	12059.3	11949.2	4600.21	13894.9	24979.3	5966.23	7264.86	4455.92	19630.2	16163.1
D4ACX8	3988.38	5651.84	5404.32	4264.6	2955.16	4768.19	4197.31	2298.22	5720.95	7847.81	5783.97	3577.98	5411.71	5422.6	4807.99	11600.3	3499.37	4196.4	7396.04	13435.6	7926.87	4933.45	9160.33	6906.13	6685.84	6118.02	11972.2	7936.76	4743.52	49311.4	4564.66	4506.43	5782.18	7804.98	48652	4986.92	3895.4	20902.8	8589.83	5585.17	12741	6149.14	8823.38	6681.12	5156.08	6193.57	6793.24	5621.34	5517.53
D4ADL1	125609	62802	124979	117279	256355	415038	178141	224779	219083	1.18103e+06	67548.7	50729.5	101537	501480	271411	175908	194367	230169	126735	46985.4	387360	2.21315e+06	583079	186822	114954	256160	788439	722498	475796	271423	123027	98617.3	133419	94152	156049	259102	241618	348005	283440	461466	99078.1	79197.4	124621	322456	280118	138275	127384	99739.5	77420.5
D4ADM6	0	0	0	0	0	0	22809.3	473.847	772.983	408.545	0	0	0	0	3660.97	0	0	0	0	0	0	0	0	210.177	148.419	0	0	0	0	0	0	0	0	0	0	0	0	0	0	68.1931	0	0	0	0	0	0	0	0	0
D4AE21	32025.7	50011.8	35207.1	30449.9	29055.8	39117.4	33532.1	25862.7	38058.5	33953.5	37545.5	43519.4	45865.4	46334.1	50760	64293	57892.1	34764.8	49570.1	74262.5	41054.2	50928.3	47154.6	36352.7	33830.6	51268.1	42904.6	48762.3	50482.3	95569.5	41884.7	45691.1	60757.8	26914.3	86736.5	39792.9	31950.1	45130.6	47927.4	36131.2	42165.5	41676.1	32025.6	36463.1	34430.9	28862.2	60972.4	30900.4	54907
D4AE58	0	0	1920.63	0	0	2167.54	9026.45	940.182	0	0	18720.6	0	0	10230.7	13247.6	0	0	1976.96	0	0	0	8101.35	0	0	0	5898.19	0	0	994.75	0	0	0	0	0	0	0	0	0	0	0	0	0	0	0	0	0	0	0	0
D4AE68	846.441	961.887	2848.99	1198.09	738.538	11923.5	1016.52	4587.57	317.665	975.658	753.796	1348.48	0	1044.88	5753.07	1204.28	4037.98	1947.91	374.559	0	3512.13	120.097	328.135	1660.81	1600.43	1922.28	903.19	635.057	143.109	0	1197.96	533.442	2386.14	1495.14	0	5700.28	839.545	2848.89	542.431	780.969	0	1282.89	1768.08	1840.57	0	0	7288.77	1127.61	2746.37
D4AE79	1237.23	1247.16	1011.04	691.34	3195.08	1580.09	1829.41	3401.42	718.64	1104.46	1690.38	709.44	701.69	0	1197.22	1079.04	812.033	1578.77	946.114	1635.91	1882.84	514.569	694.094	726.974	445.123	836.711	0	1714.38	150.915	938.032	113.844	0	901.53	543.199	1485.49	2178.7	114.127	1284.75	50.4557	439.051	219.192	68.0545	905.124	1420.99	1051.8	440.077	695.762	496.966	0
E9PSM5	2766.65	2575.53	3853.08	695.338	2672.06	786.779	1152.51	1149.36	1846.57	2630.25	3011.83	2006.93	3158.44	2268.03	1200.2	4423.19	2637.76	1841.23	4412.75	4551.9	5232.29	3613.08	3613.45	2416.9	1095.16	1413.12	1935.68	2081.53	807.393	8740.39	1369.28	3391.98	1839	153.258	2196.39	189.593	731.212	0	0	203.927	1357.35	757.097	395.357	518.405	1528.01	1403.36	2071.15	1262.09	2200.28
E9PSN4	11997	6910.96	4270.38	11803.8	5311.06	9163.27	11357.8	10454.5	3090.27	4340.28	8229.37	15046.2	10617.8	8384.24	12680.2	3462.23	14832.9	9392.64	11734.6	16920.8	14120.9	7539.57	10769.7	4441.24	7751.89	10095.6	13239.8	6318.61	6453.92	5326.4	21504.1	19311.2	11203.8	17110	30130.4	17013.9	9913.54	29585.5	4066.23	17503	8814.12	14930.8	6152.05	9515.17	26522.7	7798.32	12082.8	16202.2	11305.6
E9PSP1	9589.81	8181.72	8045.46	8143.32	9362.4	5910.72	8965.34	8662.91	8168.65	7444.28	6533.02	9787.46	9252.23	6084.96	10600.4	10292.1	6050.1	7371.99	4532.68	4745.16	6109.69	5487.69	7001.93	6324.26	7911.82	9740.3	7953.85	6481.78	8303.09	4595.79	9301.89	9782.87	7054.07	7260.76	7203.38	9455.81	9584.56	12632.3	5009.57	6417.14	7178.3	7496.01	7081.51	5991.89	6841.07	7530.8	5706.95	7692.57	5605.25
E9PSQ1	317335	601959	595154	708909	753390	613456	288190	426167	527995	616663	744185	805209	212193	729438	404400	35120.4	616566	684268	231505	60024.5	244425	95404.6	319586	682476	769025	546548	519335	51912.1	432717	8341.71	533442	567963	312206	520363	14514.8	605557	527566	57847.8	433044	491188	135241	458651	255958	452421	314733	450835	473477	646198	604767
E9PSU8	22768.8	35430.6	48914.1	30885.6	30943.8	41471.7	60898.2	69644.1	36817.7	39436.7	49425.4	18320	21049.1	34011.5	22666.3	12498.2	32502	69317.5	64910	2010.48	12966.8	36091.2	32659.4	49683.6	56752.5	22266.4	41779.6	55076.3	43217.5	6417.51	43069.2	31438.5	34431.3	31414.6	8384.11	40179.9	80640.5	52891.9	57644.1	63362.2	77998.3	26793.4	43762.5	78258.4	31017.7	69618.6	58472.9	70523.3	89036.4
E9PT22	609.061	1361.18	1925.91	810.854	1742.99	2640.71	2472.75	1279.79	3042	1428.25	2774.46	2682.85	2184.76	2016.81	1372.69	2974.76	1369.76	748.107	3688.78	8146.91	3402.37	3716.61	3809.35	610.171	2686.83	1989.5	2499.22	4749.99	2774.78	0	2010.1	1865.14	2280.68	2077.73	0	2739.74	7169.02	466.483	2027.35	298.145	1005.8	665.105	2327.79	9955.31	3179.62	0	1384.71	2195.34	1705.46
E9PT30	0	0	0	0	0	0	9148.72	143.892	0	0	0	6308.09	0	0	2991.68	0	0	0	4576.98	0	0	0	0	0	0	0	1686.79	0	0	0	9075.49	15683.8	0	0	0	0	1923.22	0	0	3818.87	0	0	0	0	0	0	0	0	0
E9PT65	3181.79	2706.59	3457.44	1968.93	4927.85	13601.3	5041.48	9384.89	1482.62	2739.31	1684.21	1652.9	1314.07	2791.3	7458.45	2722.85	6762.23	2811.75	1557.93	4380.43	4890.74	3231.7	1753.21	2502.56	1661.37	3265.69	1464.61	2905.42	2567.7	2756.99	1538.92	3861	5069.42	3980.46	6218.91	9634.58	1002.44	6745.37	3955.95	3208.76	2029.72	2137.34	2531.72	5188.59	3932.1	2992.19	9068.87	1270.08	1553.85
E9PT83	0	900.716	0	2208.34	97.3855	8196.09	961.493	185.143	165.33	532.275	9362.5	1156.87	3336.64	10815.6	963.974	0	0	0	0	268.409	0	575.226	0	2079.8	0	0	0	0	0	316.748	0	0	0	0	0	0	759.182	0	0	625.385	0	0	0	853.54	464.24	0	0	0	0
E9PTA4	2300.6	5398.92	3948.97	3117.31	5324.67	3575.58	4411.44	5715.09	4153.92	5106.69	4581.56	4211.55	8983.78	5340.42	5835.32	7656.52	3791.84	4184.43	5170.65	8980.13	5960.13	4123.96	3705.57	4770.41	1732.34	2808.56	4179.66	3230.12	4394.69	15508	2802.19	2570.55	4692.06	2669.24	14578.8	3937.73	6278.37	9018.72	3281.01	1959.08	3768.69	3697.57	4837.8	4528.65	4763.36	5270.83	3022.36	4504.1	3597.76
E9PTB4	23762.8	5173.29	10733.7	10974.8	5650.6	14963	13919.5	11469.8	10502.7	13225.8	8850.83	7013.83	8796.22	18902.8	14383.2	10415.8	18047.7	6669.6	11447	50493	9028.6	19444.8	7630.04	5311.9	7134.28	7867.82	6206.96	1316.77	8808.36	77498.9	18902.6	4764.71	11021.9	9502.92	22623.4	5357.79	11853.6	19042.2	19112.9	13004	9206.45	8225.07	4878.49	11004.4	8505.84	9124.53	22095.2	7968.36	12682.3
E9PTY1	476508	297624	319320	702613	519867	474515	176693	1.06255e+06	319085	687701	470122	518777	370843	329129	366420	147074	838117	276073	568547	2.11969e+06	384799	966243	284570	759817	695199	390610	317335	389076	248892	826706	577454	713303	644272	1.09158e+06	1.67615e+06	471339	376231	470633	428347	1.02785e+06	1136325	1.16129e+06	629456	648834	1.01033e+06	635789	834241	702382	587024
E9PU07	34079.2	30637.1	21311.8	15798.2	16308	28700.7	29286.8	33752.3	28115.8	17837.5	25444.3	47968.9	29751.9	28826.9	45136	60736.9	30394.1	35890.4	63389.3	106516	63254.2	46755	34063.3	24386.2	35319.1	41493.3	36037.6	17105.7	23734.6	155066	51736	26631.5	16784.3	29497.7	82532.2	41961	49318.4	31390.8	20940.1	10332.6	19946.5	47129.7	34503.4	37544.5	67353.8	45605.8	25342.9	42809.1	32642.3
F1LLW8	5040.22	3031.52	2864.18	2069.88	3716.57	3528.91	2031.48	3203.69	1992.89	1990.21	2560.2	2803.36	2087	3160.8	3737.88	8657.18	4107.11	3315.31	4112.04	9980.37	7073.08	4209.32	3490.46	3490.88	2694.53	2717.22	2465.48	3926.96	3590.42	17900.9	3891.54	2475.24	3972.17	3052.06	22189.7	3459.1	3527.45	5641.94	2889.67	2474.61	3916.96	3492.49	4343.99	4157.07	4461.55	3861.62	2772.69	3377.5	2785.28
F1LLX7	486.752	1748.88	671.51	1114.3	1354.51	1911.55	4549.41	1767.58	2427.11	1203.24	1828.45	1640.55	883.796	1071.81	1899.14	0	1598.94	1395.75	1174.77	889.161	0	1733.67	1845.44	1337.91	1393.66	1835.74	1449.55	1090.18	1507.16	0	983.984	2542.85	2219.76	1784.85	337.103	1533.89	1946.31	487.934	1763.97	1337.85	2093.37	1851.62	1190.08	797.109	2112.32	804.759	1550.98	1066.95	1134.84
F1LM16	758.078	1923.01	1318.87	194.421	3070.17	726.945	1135.51	737.49	1949.07	1227.83	1359.08	115.09	3235.61	1809.95	0	1793.32	1019.28	794.017	2217.36	0	1314.08	465.83	761.52	387.257	564.682	1622.49	1272.11	913.462	2406.91	0	724.195	3037.91	868.383	1194.9	0	2368.82	3025.77	1790.88	1436.98	1365.09	0	449.957	665.062	4187.68	1312.88	2016.24	1020.8	742.963	2063.67
F1LM54	20283.7	18599.6	12738	14202.7	22680.7	14821.6	18641.6	17935.4	13855.3	19110.1	16355.4	15937.7	26330	16173.5	20072.7	31940.3	16219.8	17151.1	30086.1	40399.9	22770.7	19425.6	15313.4	19199.6	12730.8	17934.1	14796.6	17399.8	10344.1	105709	15341.7	16537.7	9275.96	12454.2	59787.5	17176.8	12600.6	26262.9	14191.5	17953	17433.5	11277.6	19110.4	13205.6	23514.4	15071.3	10494.1	14965.8	16526.9
F1LM84	35829.6	32154.5	37223	37741.8	36739.6	67464.2	39080	29917.5	32142.1	29923.9	38356.1	49621	23812.7	34690.7	45056.6	14482.1	35067.6	46462.2	29787.9	12897.8	19678.4	22901.1	33235.3	45186.8	42877.9	39105.7	40668.3	33188.3	34074	14905.1	30099.3	30510.1	33736.8	35387.1	17691.3	46352	40853.7	25057.2	29919.2	28583.7	21709.1	29047.4	23901.6	43191.5	37928.4	29319.5	30022.3	39890.2	33148.2
F1LMA7	3466.51	3308.44	2705.02	4701.18	4347.81	3827.18	4751.6	5300.7	2190.99	2623.67	3453.08	4431.24	4977.15	2143.64	4556.39	3346.8	1931.12	2992.77	2268.21	1559.02	2110.87	3604.57	4030.49	3715.52	2799.53	2824.59	2839.21	2789	2299.39	502.752	3740.95	3776.03	4417.26	5372.35	4291.86	2739.76	3490.01	534.369	3007.34	3318.45	4147.57	2302.69	3808.76	3383.61	3838.85	3844.03	3269.43	4731.45	4704.66
F1LMG2	787.179	751.374	0	1752.57	1406.01	1508.44	313.453	574.099	320.513	910.631	808.452	2946.2	0	181.251	2344.79	0	466.864	411.462	1296.22	0	1081.76	418.355	273.723	328.098	1131.63	446.147	125.914	548.69	101.362	0	671.012	0	0	282.123	0	878.851	143.589	0	150.588	329.302	88.9993	103.883	296.944	0	414.193	219.979	0	0	219.016
F1LMI1	1658.46	1901.63	933.659	1826.55	3134.75	440.037	2298.77	1805.75	864.45	1065.04	1032.62	2568.05	1399.09	2052.37	2647.7	3279.57	2234.85	1489.96	1268.38	3513.65	2365.88	2438.34	1396.96	1327.56	1380.45	1507.73	998.322	1461.69	1397.18	10949.6	0	553.459	430.974	578.267	6387.33	771.764	1190.81	1463.2	896.161	659.549	1404.12	382.336	1378.55	1612.08	1021.09	826.81	2534.92	1350.01	532.771
F1LMI3	9729.55	19784.9	8483.67	17023.2	2805.21	4510.24	1511.19	1257.88	12199.4	11208.2	7290.89	14345.5	6163	11808.2	4648.83	8342.34	3358.8	9023.4	10386.6	14834.5	9474.12	15724.2	12676.9	15281.5	17587.8	17589	15159.4	18900.1	17171.4	8591.98	18287.7	25584.3	19455.1	25849.9	16939	3516.05	4124.01	10155.3	24119.3	18449	14128	18445.5	11367.9	23200.5	14270.4	9111.98	8967.41	8034.77	8208.25
F1LML2	25553.8	16926.2	31978.9	35521	30022.2	89478.7	60058.9	61332.2	20104.2	24779.8	20280.8	21039.1	54173.9	28827.7	54974.9	39621	27811	22737.3	15062.2	71520.2	51870	21967.4	19171.5	17297.6	20310.1	27083.2	20600.2	21166.5	24942.2	48019.8	23858.1	21676.5	37575.9	29795.6	70112.3	67223.6	48183.9	82005.7	35132.5	33960.5	23423.5	37325.7	39687.9	47018.2	33259	36686	64616.2	32380	34205.6
F1LMP9	26.133	181.123	178.915	374.677	107.114	1357.63	330.272	3.31811	360.966	107.627	1037.27	171.586	525.573	0	1663.76	213.427	187.086	518.543	548.339	293.417	175.351	230.434	208.835	79.7117	309.046	181.386	645.962	206.82	787.849	162.678	1025.4	107.456	566.328	523.577	218.338	596.904	1029.8	348.37	657.184	449.283	671.821	394.313	795.02	435.014	143.53	743.348	567.575	1549.43	1299.67
F1LMW3	7007.52	8717.95	6471.17	7549.94	8483.19	7389.65	6971.33	6441.47	7718.77	7739.82	6276.21	8946.88	8267.59	8768.77	7532.46	3755.94	7007.44	5604.19	7952.3	19376.7	3995.18	9961.25	7689.56	7086.94	6604.09	6673.76	7198.29	7313.29	9671.25	17269.6	6035.36	6256.63	4986.37	5536.02	14201	3860.5	4338.07	3441.77	5139.34	5563.59	6670.27	5084.52	5792.99	5947.38	9388.66	5505.64	4363.95	7007.63	5050.9
F1LNA9	0	646.465	0	0	0	0	21331.3	2267.56	0	421.399	257.208	0	0	0	0	0	986.189	1518.3	0	0	0	0	0	0	217.161	0	0	0	0	14798.7	0	2.13243	0	0	0	0	0	0	0	2857.17	0	0	0	0	0	0	0	0	0
F1LNH4	478279	318191	521291	344940	765850	471747	1.22452e+06	298768	394326	116376	432770	335316	310915	152421	498453	192881	217975	323639	620937	311013	154937	253805	279648	159864	211687	154058	162801	352834	255321	124893	328655	361103	450029	295371	295880	472342	463942	126470	380500	311175	774306	786461	795849	303064	595377	678533	600123	732849	986570
F1LNP8	9820.39	7406.68	5860.05	7985.8	7734.07	6834.75	9665.58	7855.48	6533.75	7164.66	7779.79	9004.06	7667.74	6844.24	6725.97	8932.67	7053.56	7770	10936.9	16525.6	9490.19	8277.74	8090.77	7450.22	7961.98	5785.2	6399.56	10118.7	6951.24	22711.3	6965.8	7293.94	6542.9	7166.27	22206.6	6367.03	7937.44	10223	6560.42	7878.11	8590.64	7596.58	7461.47	7680.73	8705.64	7669.29	6480.36	7197.72	5950.05
F1LNT8	0	151.766	598.717	787.92	0	3314.07	0	850.868	0	0	0	324.094	0	1330.51	393.996	0	1541.8	0	0	0	679.9	365.379	0	0	0	0	1069.71	0	0	0	125.225	2715.18	320.987	0	0	1393.97	0	0	0	0	0	0	0	2.87735	0	0	2113.22	0	263.001
F1LP05	2912.04	1644.43	1313.51	4724.13	1398.13	8034.04	4753.8	253.773	1251.58	811.34	6787.65	2957.85	840.32	11702	4678.29	1235.33	1774.25	2552.25	291.261	0	418.579	972.805	1975.58	2692.91	2245.67	2342.89	3916.23	701.464	4203.13	0	2074.2	3049.41	2924.1	4577.33	0	3138.87	2830.54	0	2774.99	1604.91	688.019	2602.24	408.747	4747.21	2630.91	1258.67	911.499	2189.61	2447.03
F1LP82	222.92	838.694	484.352	534.232	0	3033.56	296.836	1087	387.746	967.296	418.086	432.242	144.517	243.235	638.455	809.086	1388	811.049	679.139	767.285	1252.48	180.779	382.215	673.795	1374.88	1628.87	1149.78	661.659	995.865	0	388.32	657.749	776.007	491.18	0	1709.94	0	404.475	711.6	654.995	587.405	0	846.092	234.032	0	0	948.338	0	91.8636
F1LP96	2072.63	1963.18	1123.12	470.608	1720.48	2303.33	260.378	1733.14	1710.73	1707.22	1389.13	3491.86	0	2389.46	1821.39	0	2115.45	1377.26	1919.35	0	1236.56	980.773	1871.32	2210.96	2444.37	1572.76	1456.17	1015.65	1021.47	0	1356.08	754.743	1476.97	13.4124	0	1187.05	321.136	0	489.343	2894.81	1099.81	710.353	1342.57	1437.09	1248.42	551.565	416.229	237.013	2053.97
F1LPB8	936.554	3159.02	1515	3577.76	2942.05	2452.11	2107.32	1512.95	2809.57	3032.2	2646.62	3697.53	1723.97	4976.61	5081.43	1088.37	2882.29	3891.42	1980.48	1604.27	1191.69	1584.6	2726.8	3347.81	3180.94	3887.42	3897.6	1625.15	4463.27	0	3813.8	3996.21	2639.14	3953.3	0	2916.83	1952.28	1837.69	3058.63	3583.49	1202.52	3167.81	1637.89	2619.25	2545.61	4291.38	1382.14	1984.77	2247.69
F1LPC6	4081.7	3939.31	2327.02	2668.01	4653.56	4735.89	4201.44	3899.99	2724.36	4500.37	3830.65	4361.11	3177.55	3175.16	5808.52	6436.52	3765.07	4739.27	7133.47	4268.75	4826.95	4492.24	4234.71	4085.2	3438.89	4102.44	4269.96	4296.78	3440.42	2730.87	5180.01	3316.35	4571.06	3270.12	2579.78	4165.04	3904.54	3962.7	2401.42	4256.93	4754.91	3930.18	3144.77	4026.8	5110.62	3867.68	3392.15	4625.28	4415.64
F1LPD3	1616.9	0	1400.37	0	107.324	836.344	0	1551.88	0	0	624.147	0	949.449	0	507.356	768.984	1345.55	40.8749	0	0	1732.6	66.5862	87.3143	0	128.832	121.298	0	0	2733.23	0	313.679	0	0	477.239	0	0	1605.49	2018.03	198.649	0	0	434.791	0	0	0	498.588	1748.63	0	670.035
F1LPG2	1111.77	1913.45	487.815	953.687	1463.64	754.685	391.766	1572.99	1024.71	1616.54	2023.36	2629.2	0	1684.57	1057.67	4816.47	1121.28	2191.58	4072.55	2970.35	2339.95	2067.29	3650.85	1269.11	1387	1447.26	2540.03	1490.99	1464.19	7731.7	5054.55	976.469	1180.13	767.393	19673.7	3049.02	927.325	1759.18	2590.3	1547.63	3555.25	1112.44	1950.17	518.917	661.731	1011.68	1157.2	857.524	1243.33
F1LPK1	609.197	967.355	1477.25	2795.5	1003.12	802.595	706.748	1539.12	697.167	1187.62	1200.65	1263.41	1029.71	1115.49	1336.82	659.297	1512.14	2305.1	1882.74	1129.76	1099.17	1679.43	953.073	1984.7	1587.72	1472.55	1141.23	1969.13	1032.77	1101.86	1520.5	2533.77	1666.14	846.653	1233.7	1945.99	1368.48	1606.33	896.342	1933.57	1819.08	1292.86	1272.77	1655.73	2222.41	1230.37	749.757	1235.88	447.348
F1LPK7	2523.28	1863.5	1204.96	1981.29	3001.15	2136.19	1083.99	1655.81	1747.42	2519.68	3165.21	3665.94	3094.08	1939.5	3083.91	1270.31	1939.35	2753.12	1081	0	647.18	1517.24	1723.34	2433.46	2095.36	3948.26	1430.05	1888.98	1301.92	0	2142.39	1993.59	1735.9	895.731	0	3600.3	1107.41	0	2169.96	1967.54	861.522	535.186	1620.56	1775.16	2891.88	1633.05	754.159	1441.06	1667.57
F1LPR6	6816.51	4100.65	3834.32	7378.67	7211.17	14044.8	207775	33323.9	8167.28	10267.4	9229.44	11763.9	6616.45	13049.6	77096.8	4132.45	10231.4	7680.16	3284.08	3343.02	5321.86	5769.65	4944.15	5526.08	8635	8137.8	8971.42	12656.8	6221.89	22569	13667.9	13483.2	6958.85	19633.4	4676.33	21008.4	75927.6	10771.1	8178.62	73148.2	10191.3	21859.4	7522.91	23335.5	8813.44	12178.8	20572.1	16109.7	17204.4
F1LPT7	204.244	237.551	382.24	0	155.562	1789.07	0	4635.17	0	452.312	218.03	0	1730.97	0	1836.19	0	259.982	0	942.721	846.03	0	925.287	160.5	477.712	894.33	0	0	0	0	3046.54	0	0	0	0	1326.83	0	1147.1	0	0	0	0	0	0	158.418	186.177	0	1554.77	0	1900.41
F1LQ08	20592.6	6636.42	3274.04	6032.51	3838.93	9028.88	19184.7	9490.64	11689.7	7330.96	17382.8	8800.4	15381.6	5553.72	21718.3	490.408	5750.94	3031.8	13446.7	6857.93	989.933	9594.74	10241.9	4099.89	9096.11	11327.1	9592.53	8557.11	6091.34	928.965	13000.8	8367.84	9025.47	5569.87	0	2798.66	8638.58	931.653	9294.36	10903.1	10526.4	5600.61	5457.7	8510.71	7893.83	4650.52	8387	3919.47	9819.24
F1LQ10	1455.06	4512.68	2045.36	2783.49	3250.69	2271.55	2131.21	1611.86	3392.44	3138.3	3156.86	3454.34	2381.83	4068.83	3607.8	2275.11	2931.19	3572.15	3822.59	2686.56	1883.99	5053.87	4929.59	3294.08	1834.19	3384.04	5636.92	3099.4	3469.87	4803.97	4459.74	4417.69	4806.85	2741.46	6008.33	4924.84	3050.05	5262.65	4248.36	4848.76	4855.83	3799.18	3166.8	5233.27	4155.26	3293.3	4333.91	3426.93	2724.46
F1LQ83	10283.4	9848.36	6447.46	8986.08	16037.5	13917.7	12004.9	13212.6	6058.03	7899.59	12652.7	10594.7	9345.56	10219.3	7617.4	14392.1	7832.69	7096.44	9639.28	15496.8	16293.6	10955.8	7706.39	10204.8	7653.55	7030.11	4479.1	10412.1	4817.76	42094.8	4798.04	7803.67	7709.87	7815.34	31509.7	6623.33	9884.8	13931.8	6775.64	8478.74	9235.16	7396.49	8169.18	7435.75	12828.7	9507.39	8439.78	8256.11	8203.43
F1LQC5	4085.98	3202.64	1544.35	971.608	1728.41	1443.44	1379.99	2277.95	2067.74	2635.31	4477.1	1617.23	2353.06	3360.3	1227.16	4357.27	2958.97	2408.58	4897.79	10997	4135.74	3083.84	2302.2	2528.06	1858.75	1950.03	1842.58	3073.67	2315.61	13542.1	2793.14	425.752	1509.2	1836.91	12507.5	3141.08	2582.36	4969.87	2071.3	1642.68	4623.28	1894.12	2079.75	2465.7	2067.24	1766.77	1981.03	1265.67	1883.65
F1LQI1	15316.6	13795.8	17826.1	10752.5	27079.5	60416.2	88890.4	39027	11942	13938.3	11275.4	20133.5	14920.8	20180	45056.1	7007.47	18762.3	8912.11	5898.55	3927.61	10977.6	8218.16	9194.56	9990.37	11237.7	12111.2	6937.35	9174.49	8888.12	0	7733.32	14471.8	10699.3	19840.3	5136.51	20323.1	14394.4	15764.4	12904.4	16603.2	10988.8	9082.4	21541.1	20571.3	24237.8	18256.7	15801.6	9355.73	13448.1
F1LQM1	16262	11107.3	2887.31	49401.3	28652.4	15290.6	88359.7	68827	27503.8	197629	53393.3	24438	65662.3	53959.9	48388.7	7297	3670.72	26557.6	6490.6	115204	23392.9	24650.4	8267.22	226969	20472.9	24594.4	26276.7	194270	47863.4	1.59324e+06	144660	18008	115148	236473	13521.5	332609	7538.48	113260	142326	491970	249844	172861	568834	138913	90381.4	111928	80769.5	28309.5	3149.28
F1LQQ8	14311.9	11181.2	6385	26820.2	25919.7	16845	54272.8	65283.9	14934.6	154940	27479.3	16407.4	31407.8	29198	25657.5	20030.4	9934.08	19644.4	11660.2	55175.3	27429.8	15533.5	10185.5	148737	14970.7	14451.4	13770.4	146020	14416.2	1.82836e+06	93428	10700.6	57525.5	125335	43142.5	350921	12355.4	52038.7	77492.6	502599	139333	133561	388168	98637.6	73847.2	44404.1	52335.9	19532.6	6966.87
F1LQT4	3216.52	3687.98	2365.7	2694.92	5216.01	2902.1	2723.34	2595.26	2752.81	4179.16	3977.08	3633.12	7638.94	5224.66	2061.05	1936.2	4312.31	3765.24	4408.77	3323.29	2705.9	3794.26	4630.62	4165.73	2208.38	3349.22	3498.8	2536.49	2675.31	4454.98	3639.72	2346.68	2684.31	2235.73	9551.01	2755.04	2646.29	3701.81	2851.99	2636.23	3656.38	3560.8	4658.25	2704.26	2822.39	2016.46	1681.39	2726.23	2323.03
F1LR02	389.96	394.768	0	1189.29	165.212	555.122	445.161	0	607.396	575.336	661.604	500.878	89.7403	0	1570.36	0	294.407	378.39	354.288	0	49.3897	458.788	0	205.287	379.069	533.916	372.421	752.642	191.44	0	622.562	277.317	0	234.376	0	876.222	235.354	0	0	0	0	0	56.3333	497.996	78.595	0	0	0	3882.8
F1LR92	5965.12	9209.71	18022.6	17627.7	15920.7	4711.43	15030.3	12486	14546.8	15541	17378.2	11914.4	10456.7	12029.6	12045.2	16804.1	10176.7	13390.6	8665.24	10891.2	19101.2	9543.16	13370.4	13292.7	18629.2	11500.1	14839.2	21491.6	12699.2	5553.99	6156.93	6601.16	10635.7	19236.7	16687.3	7164.3	13168.8	20184.4	12575.9	12166	9625.06	13072.1	11403	10610.1	12161.7	11905	12403	12115.7	9827.89
F1LRB8	0	0	729.329	32465.5	1.10552	710.625	54.0397	138.233	9699.33	0	0	0	18.236	0	282.567	0	194.899	0	0	0	0	0	0	0	0	0	0	0	0	0	0	0	0	0	0	195.901	0	0	7663.66	47.7599	0	0	0	0	5.81723	0	0.577954	0	0
F1LRE2	6327.67	9955.87	5205.5	12882.9	8040.19	5801.25	1045.42	2732.55	9692.87	9995.81	9160.1	10921.8	3611.65	5729.27	6952.94	2957.65	8546.75	10768.2	2629.31	214.789	3129.05	3497.67	7826.02	7833.58	8358.27	9155.41	7987.92	5629.34	9086.36	0	13582.5	22320.7	10578.6	9212.84	0	9895.53	10813.6	2734.19	15393.4	13775.2	7991	12443.3	14160.3	7850.85	8515.85	11686.8	8561.08	14238.3	7303.13
F1LRH4	14827.8	18034.5	9523.92	6551.47	17894.3	11342.2	7765.39	12933.4	14025.1	17121.6	10068.4	15802.2	19551.1	8583.46	9051.12	23325.7	9714.18	13627.8	23459	16926	15106.6	13319.9	18613.1	18603.6	9224.98	11808.9	13751.4	19038.4	5786.59	56464.8	6041.13	3700.86	4571.42	3228.02	19072	3914.82	2852.91	4467.62	4815.62	3202.1	4572.83	3280.86	3251.32	2902.31	3254.21	3394.82	2852.14	4600.65	6042.53
F1LRH8	0	166.094	301.878	50.9938	172.647	2905.25	190.086	3491.77	0	586.015	707.612	0	0	63.0877	462.894	511.937	360.444	493.662	112.574	0	3002.58	192.226	238.902	86.7987	289.947	811.885	362.146	0	0	0	0	419.052	0	376.199	0	2147.86	0	3315.35	149.545	1077.64	0	0	989.957	94.9062	0	0	408.626	121.991	0
F1LRJ7	3725.43	10283.8	1876.68	5380.42	7466.55	5350.19	513.127	2336.16	5123.1	5370.89	3218.29	5910.6	7008.34	4365.87	4372.08	9865.13	3133.61	2258.41	4772.5	18605.9	6672.86	8156	9484.82	6133.19	3848	14090.6	5269.51	4073.59	5596.36	36804.7	3208.89	5420.39	2879.18	2069.87	22488.8	1881.12	1306.31	4660.05	2668.61	2200.74	5105.54	3513.49	7872.78	2337.01	9402.42	2373.57	2240.04	1127.24	1663.54
F1LRJ9	4415.68	4514.72	5759.5	7228.63	10433.8	17476.8	151190	24503.4	5038.06	4886.26	3600.56	6720.33	2782.92	4715.55	13121.8	2746.82	5567.09	5395.27	1642.03	5266.76	5519.42	1721.5	1904.88	4350.51	4721.46	5672.33	4062.51	1795.92	3032.52	4339.91	3938.94	4308.42	4381.4	4766.5	500.986	8757.77	34867.7	5597.05	3531.68	19506.1	2229.01	4164.02	3162.68	5013.03	4165	2609.66	7178.26	3274.98	3193.42
F1LRM7	4755.84	2536.17	654.319	2345.11	340.668	1622.33	1965.13	0	1842.21	1402.19	2039.97	1867.52	2172.3	2003.43	1587.06	1929.56	2581.49	2811.34	4056.86	3945.24	1492.55	3377.14	3207.72	3506.76	2854.08	2370.05	2245.35	1988.97	808.927	3026.4	4077.21	1620.67	589.097	177.535	0	653.556	515.049	0	0	2474.95	268.895	226.531	1460.29	0	317.813	0	625.287	414.953	523.186
F1LRT1	2623.51	3054.96	5697.37	5621.17	6489.8	17685.4	5258.07	10945.7	3791.28	3410.14	3971.27	4649.09	3451.89	3275.84	7154.25	2404.66	5469.62	3822.71	1490.98	1096.27	6562.01	2231.45	1937.7	3701.93	3804.02	5061.68	3421.85	2575.55	5259.21	8858.1	3252	4200.54	3775.34	4190.94	3941.19	7381.34	4938.3	6333.61	3873.97	2248.48	1656.97	3548.49	3817.33	5449.06	4330.44	3113.18	6396.67	2447.59	3263.11
F1LRV4	321.998	909.281	1385.9	908.593	1042.69	2385.29	1535.21	1316.96	1226.94	1047.17	1208.8	1075.17	978.255	1195.4	803.533	1673.4	1489.24	1126.96	1051.66	2596.02	1455.77	1318.85	1584.16	1337.93	1206.47	1197.15	542.77	1321.78	692.289	1761.15	395.786	1145.95	1194.77	960.114	0	2607.05	1114.55	1707.78	758.109	1136.84	265.346	232.729	1038.09	958.738	1290.45	941.8	2167.79	1071.9	8284.52
F1LS29	76.4934	332.341	0	388.563	237.751	873.334	0	484.075	242.341	451.446	487.49	1138.03	0	319.308	336.702	0	669.943	626.093	48.9146	0	0	350.639	336.853	236.285	520.093	526.498	445.782	0	0	0	323.694	54.2256	170.397	0	0	1739.82	0	0	0	0	0	0	0	653.099	0	0	331.426	0	76.0762
F1LS79	2521.51	2047.32	4519.42	4290.67	6074.35	19550.9	5957.12	1374.28	3304.31	4277.38	3389.18	3312.93	0	2470.55	2871.37	1995.71	5181.29	7386	2482.87	303.846	2443.86	1102.51	3209.39	3349.01	2788.85	3872.02	2468.36	4451.65	3137	0	4608.78	1847.87	6375.51	3565.23	0	13986.8	6865.36	0	5281.74	5590.46	2366.21	541.165	0	2831.1	2788.42	2209.43	3730.61	6308.7	1344.12
F1LSA5	8637.8	2983.45	1638.21	5861.9	1250.48	2921.58	1382.63	2938.84	7556.8	5980.83	9431.31	1861.59	18939.9	2835.43	14462.1	49.2608	4999.55	228.295	12959.2	27811.1	2183.24	5861.82	8949.38	5906.33	6911.33	14726.5	2005.91	5520.94	1112.45	15699.4	1062.23	857.399	2009.51	0	1673.88	1269.73	0.470638	95.9655	927.775	958.494	4626.51	651.296	7464.13	496.695	410.458	0	2877.2	0	2012.52
F1LSJ6	31.5477	345.305	304.36	195.683	373.55	819.116	265.563	848.59	261.806	310.507	0	115.873	593.753	84.0841	205.783	0	413.777	85.1902	0	0	391.779	0	0	75.5099	0	349.129	1005.65	152.42	0	0	221.352	61.1542	0	0	0	0	16.8129	100.968	0	234.491	0	0	400.432	139.561	13.3469	0	221.656	95.6069	0.319602
F1LSV0	9187.45	11882.6	8581.85	10395.3	8460.94	10089.5	6682.37	7398.4	10021.8	11638.8	7718.16	10938.5	5583.43	5990.93	7948.61	1310.17	10071.9	12937.2	8634.59	1925.65	4946.22	11233.8	9201.05	13510.3	12739.3	11768.5	14597.1	10777.3	13532.6	0	8692.04	14177.8	10535.7	13065.3	0	11107.6	7595.95	2781.98	8848.55	11949.1	7288.8	10027.8	4503.65	10709.4	8465.87	8113.74	8953.96	11000.4	11267.6
F1LSX3	6787.46	6527.24	5235.61	7959.2	7823.52	5687.38	66090.6	12803.4	4529.21	6668.26	5659.1	5983.53	8750.36	7061.85	15047.2	8732.82	7187	6073.87	7573.58	1766.71	4629.38	6843.43	5734.8	5790.74	5530.36	5455.61	4478.34	5778.62	5268.59	31084	5983.28	6958.78	5465.99	7422.67	13084.3	6414.36	18953.5	8555.95	6124.03	13427.3	7590.5	6587.11	6598.09	5068.23	8517.89	6108.35	6289.98	6279.76	4568.72
F1LTJ5	156401	139768	114222	117293	148214	95040.8	107905	114270	109065	134300	141283	129567	157171	116055	98726.5	188795	128756	140363	187717	206251	171123	155946	147127	149770	129718	119623	106762	138278	88502.7	445659	106044	120105	93684.9	96879.6	287664	89015.4	91390.8	113127	98610	104581	131630	98686.3	139904	88806.5	115985	94022.6	96221.5	112814	116335
F1LTY5	113078	98759.2	88002.9	198848	67975.2	46333.9	77588.2	92964.8	48041.3	55790.4	47618.3	175008	65549.9	78850.1	45650	59977.5	45711.5	66889.4	97930.8	27966	67697	161749	94270.1	87701.2	47333.6	41133.4	149174	165193	116349	46021.1	116293	132973	110433	133304	81057.5	73388.6	61864.1	79993.3	56847	103149	111166	107121	94709.6	82958.8	91846.4	72689.9	51281.9	27872.1	101181
F1LU78	2675	996.515	920.093	1129.46	2282.87	1210.58	790.404	673.289	456.213	340.14	946.775	1095.07	36.0866	400.264	1785.44	2067.76	895.852	1717.44	5744.53	0	1324.92	1724.21	1797.19	2423.42	2817.5	1744.73	934.75	1494.95	2335.97	0	1872.39	3166.4	1178.9	2093.47	0	1884.91	2418.08	2301.45	1549.84	1501.29	1508.52	1123.26	2277.28	5700.08	423.372	579.496	1434.67	2519.02	1490.25
F1LUS1	243603	210181	97036.9	534958	278414	279000	274551	184345	287205	290613	252965	104329	304103	223971	474728	72685.5	148014	405114	231493	58117	154928	347849	381614	330674	222948	274654	390414	326905	289584	141798	500111	332115	158259	654108	210005	417884	542511	124906	364009	542574	764668	1.78387e+06	1.37813e+06	1.23776e+06	3.84283e+06	627455	387473	1.52178e+06	393811
F1LUV9	9498.73	15545.3	7920.76	10030.9	7431.69	6921.56	10430.1	6690.62	12656.9	9973.24	10002.3	11988.2	12000.1	11014.5	10478.2	22330.5	9578.82	14254.8	13654.5	24425.6	17430.1	11820.6	16980.9	11560.9	14323.7	11594.2	15194.9	19037.1	12719.3	27281.4	10039.2	8904.9	7415.62	7960.63	15557.3	8646.53	8201.42	9724.74	11388.6	9211.61	10214.3	11021.3	8293.18	6293.87	8038.63	6453.04	5326.09	8724.97	7033.27
F1LUZ4	836.538	578.753	268.187	2028.1	0	745.361	343.551	742.592	489.148	846.371	613.421	764.388	558.706	494.789	0	611.426	704.412	653.771	1379.22	0	763.907	707.044	578.067	1291.58	1287.86	444.478	854.181	1109	0	0	1266.04	306.217	231.476	1596.14	0	849.493	292.728	230.293	0	244.296	334.801	0	312.453	733.638	0	227.029	148.664	238.456	1503.08
F1LVL2	566889	470728	457643	474801	519162	510230	575132	494505	449635	446702	481473	516780	568200	499435	458438	700522	474682	447324	628116	1.0981e+06	481273	475207	449522	459135	452024	362780	383843	559136	418138	1.51481e+06	539043	421280	477355	449149	1.26996e+06	483937	483884	618794	452846	457774	570451	475675	473904	489832	481471	576122	544745	479030	523090
F1LVQ8	5723.72	3030.51	10154.8	8332.81	4008.99	1785.36	5068.55	5197.41	1372.75	3782.11	2026.29	8386.71	4288.6	4927	7922.95	3255.39	6566.74	3212.31	7351.31	0	21501.2	1720.37	6858.45	4612.77	5334.44	2748.04	7311.02	9814.81	169.846	276.592	1299.91	3437.71	3927.66	2001.46	0	2309.78	3902.32	847.834	737.366	2382.67	2489.08	2372.63	5817.09	3258.45	6826.47	0	5615.17	772.555	0
F1LVR0	6232.47	8443.81	4659.75	6778.61	4552.39	6992.65	5227.82	4231.34	4361.56	4567.94	7481.68	7747.49	7613.96	6015.88	6568.44	7911.94	5671.59	6748.09	6959.42	12295	8734.07	6883.91	4366.36	7655.35	5628.03	5447.81	5214.64	8949.84	4882.5	30421.6	6126.37	6886.54	6641.73	4833.58	24544.1	6528.87	6563.65	11172.8	6775.75	7031.91	8762.8	6387.38	7171.32	8463.66	7373.68	4603.02	4929.25	6893.78	5021.23
F1LVW5	9023.18	11833.2	6143.29	7383.3	15461.7	4659.61	6671.67	8699.08	6736.99	13136.6	11012.6	9471.06	11613	5728.12	5138.69	12333.1	5703.77	7290.79	11903	11865.5	13930	11278.1	8007.45	10283.1	6395.58	10898.5	6285.19	8478.42	4431.05	56517.6	4036.48	10606.4	6979.04	4163.39	17879.6	3054.37	5416.82	6696.06	4536.06	5703.9	7086.95	4633.99	8263.6	3867.2	8824.05	6086.6	6324.49	6618.37	8196.06
F1LW26	0	0	103.17	0	0	0	9416.83	24177.4	13624.4	8943.35	3475.3	19636.7	13972.2	14458.9	3000.22	0	38953.2	2783.69	16239.5	8412.65	4732.28	20568.7	0	196.177	22543.9	28627.7	223.559	0	0	11956.5	0	613.4	150.094	0	0	0	8062.6	24919.2	25853.2	19339.3	9104.55	9570.05	68576.9	18301.6	4390.26	3876.21	42408.2	4312.64	26106.9
F1LWD0	1518.4	10353.2	30074.8	25581.7	18355.3	10631.6	51672.8	14539.4	13434	4309.03	8436.71	11372.3	5479.8	31664.7	17256.8	5137.11	4178.92	13323.7	10125.9	12745.2	8051.58	3886.21	6910.83	10740.8	8948.11	10816.6	24451.1	2175.07	20890.2	4666.45	3594.23	19828.5	21289	63737.6	65281.3	11750.6	40754.8	13495	15295.6	6506.61	7308.1	34982.3	10109.5	34096.3	13246.4	15536.5	3367.13	25151.5	23951.9
F1LWQ2	448.893	632.169	201.121	106.72	141.792	172.421	92.1398	415.004	408.241	388.042	423.283	264.309	125.134	552.137	0	972.519	897.734	428.058	382.895	2612.24	623.183	476.407	641.342	477.964	282.824	475.177	424.298	492.395	303.502	2509.19	0	0	112.121	0	96.346	82.6539	0	623.689	897.735	4782.07	0	294.551	0	184.553	131.879	57.2518	285.427	245.426	504.641
F1LWW1	2636.75	4730.29	1423.24	13951.5	5747.33	1317.41	457.807	995.722	5687.82	2096.42	3400.31	2287.69	5496.86	3870.6	10106.1	6454.61	1989.65	23063.6	6660.08	5218.98	1622.45	5651.62	17478.9	26209.3	7462.36	3417.1	6843.58	5542.68	2609.62	15223.7	4795.02	5084.24	3597.16	27708.1	11950.5	4133.65	1642.29	461.91	3867.32	9217.29	3663.7	2192.56	5249.44	5481.82	9084.45	3169.42	2251.82	10958.8	3634.72
F1LX60	10506.1	88.9875	954.134	0	18940.3	3193.33	28837.6	157.69	0	287.528	20322.8	0	19169.4	0	5764.98	0	186.004	113.085	418.419	0	317.728	1745.34	137.173	178.866	113.628	0	656.887	480.287	0	3595.52	0	3713.45	1310.73	2463.42	3329.57	233.574	0	0	1804.28	0	0	0	1087.59	0	584.144	0	8045.49	11046.1	1739.43
F1LXS3	1060.17	6046.74	1896.27	1052.7	2494.4	829.029	1515.13	971.415	2824.11	2133.49	2140.55	1648.11	6837.8	2290.49	3724.96	4133.54	1910.96	3130.83	4903.92	7163.36	3463.26	3465.53	3994.64	3730.18	3759.83	3871.02	3535.62	2338.05	1646.95	16442.6	1920.62	4696.4	2172.89	1445.07	5492.84	2210.2	1079.3	1289.18	3124.8	2263.51	1985.97	1272.14	4558.15	1758.72	1535.92	1586.2	475.676	1521.29	2069.84
F1LXY6	16030.2	8592.52	14980.8	18922.7	26238.8	19164.4	74729.3	13557.9	22024.6	129433	19828.4	16274.8	8796.13	21498.3	39478.3	6922.4	19175	30911.9	49257.6	29731.6	10010.1	7779.06	28809.2	24519.1	34996	17673.8	21886.8	20085.3	14964.9	8589.08	19623.7	13995.5	20258.5	31523.5	28688.2	33127.5	37058.9	5171.73	14266.6	100879	14739.2	18228.9	18095.2	24482.7	35901.8	21554.4	99324.5	74182.8	103475
F1LYF1	27583.9	6143.16	3030.43	8505.81	18279.8	11338.8	25666.2	8229.67	13589.3	9601.49	17722.6	4465.44	32198.6	28522.9	7822.98	0	4444.37	7105.64	10178.3	17746	2191.13	10593	5018.67	29305.8	13913.6	6300.71	13053.9	10450	13764.8	0	45087.3	10375.1	5198.22	3222.31	5311.16	13610.2	38626.1	5134.72	28597.6	14309.6	39684	2834.16	12439	18489.6	8660.4	539.981	17338.4	6334.04	14261.6
F1LYX9	13784.7	19996.2	13458.5	17883.6	7718.65	3977.34	4927.98	5336.31	17097.8	20621.4	8851.19	14534.1	11319.1	11944	7731.9	14271.6	7140.34	12055.1	9076.97	42265.4	9357.4	31136.4	17911.2	9358.52	12936.1	15900.5	18598.2	15885.4	18821.8	37065.6	18322.8	22909.7	15356.9	16422.9	18466.5	4968.94	7825.04	15852.3	20541.4	20797.6	14129.6	15343.7	10245.6	10904.1	9339.32	7802.63	10654.9	7975.8	7658.69
F1LZJ4	19550.1	14510.9	6938.07	17155.1	20156.5	27311.8	28731.1	13488.3	13834	11962.7	19242.3	20225.3	16603.7	17268.9	15004.4	7916.58	16618.6	12187.5	14290.1	21652.4	7086.01	11424.2	9984.17	14125	17362.2	10542.8	6883.38	9964.93	10194.9	27076.4	10950.4	12414.8	6969.91	11613.2	39138.4	17416.8	14935.5	9629.97	7870.95	9192.68	12295.8	14249.4	13663.2	14823.1	13218.1	10036.4	13482.9	9599.7	11445.4
F1LZV1	51.1931	137.005	790.204	603.299	645.669	517.489	526.027	463.456	251.465	172.304	546.424	538.328	0	14.2725	1624.23	0	129.382	802.692	0	0	0	0	0	265.653	0	208.924	0	327.71	413.631	0	581.734	285.819	208.775	41.4976	0	824.348	0	621.177	147.797	0	0	349.831	0	56.6027	350.211	1411.71	297.484	251.128	0
F1M091	1950.91	1322.97	695.22	490.655	509.438	1384.17	2223.1	2885.48	4941.32	837.944	3287.82	4965.61	1048.88	914.851	2365.28	0	2344.51	1911.67	1290.35	419.707	1683.84	2024.6	1263.26	1166.42	1707.18	2372.32	3539.31	1312.23	1916.94	0	2445.85	2360.85	2015.77	179.377	0	872.617	2442.65	0	3607.82	650.055	1473.22	2536.06	180.433	2560.4	2186.8	2622.36	1527.77	4114.27	2475.51
F1M0R1	2514.88	783.621	233.197	175.815	93.9797	358.735	1055.2	146.415	143.577	342.097	522.743	628.077	1621.44	0	429.816	0	804.939	225.865	813.979	603.211	83.558	264.935	0	1955.67	382.871	568.095	439.397	426.757	0	1330.54	1207.06	1013.38	1276.04	657.542	769.408	62.8632	221.549	1065.53	164.921	873.876	45.4681	498.85	1590.07	44.8675	98.04	0	906.659	44.6093	995.185
F1M0R2	786.013	1459.34	0	229.09	318.059	0	0	295.639	218.796	1231.55	1929.27	112.924	0	0	487.171	516.358	658.115	199.564	1165.78	1528.88	5337.18	607.882	249.2	949.064	798.199	2729.66	0	3510.99	0	6720.03	318.099	1199.31	388.475	0	1742.97	9.09042	0	533.017	0	272.151	0	380.402	0	341.679	262.986	0	201.233	0	0
F1M0U4	2439.04	3064.83	3162.71	4093.27	16181.2	5460.94	985.973	706.142	2482.44	5964.05	2430.13	4324.93	7298.64	3236.99	10469.8	296.362	1950.95	7376.32	2395.52	0	0	2009.82	1737.92	2756.06	878.004	2388.99	1500.77	7047.97	1860.43	0	1805.45	2394.14	4664.02	325.222	1967.89	2370.72	792.395	1224.64	328.324	6343.65	3269.05	0	16623.2	723.895	22832	2139.81	1456.61	4312.98	6184.17
F1M1R0	4944.28	5296.97	6962.36	18234.8	18921.2	4063.09	97937.3	37122.6	126701	34786	29965.5	54292.8	45792.1	58581.2	2898.02	2336.85	44855.7	46325.3	71211.4	13613.4	58312.4	75885.7	9007.53	6988.27	104553	53195.2	2284.36	2624.43	39862.5	27212.4	11533.4	6429.65	5303.27	9780.03	21879.2	4523.64	81075.3	70394.6	115298	36649.8	50392.2	33384.4	71341.8	83091.8	22855.7	13343.2	77309.9	58053.8	54519.1
F1M229	2.5653e+06	1.59928e+06	1.67989e+06	3.68991e+06	2.86816e+06	2.33192e+06	3.18211e+06	1.83511e+06	2.90415e+06	2.8453e+06	2.25732e+06	1.68073e+06	2.81096e+06	2.66877e+06	2.28711e+06	1.48537e+06	1.65955e+06	2.88986e+06	2.66364e+06	1.78137e+06	2.15844e+06	3742769	2.34462e+06	2.10197e+06	2.56648e+06	2.2787e+06	3.28839e+06	3.37607e+06	3.18803e+06	2.78724e+06	2.84508e+06	3.24239e+06	2.37374e+06	4.05903e+06	3.72023e+06	3.2678e+06	4.19436e+06	2.54794e+06	3406188	3.90798e+06	4.69321e+06	2.86005e+06	3.91127e+06	3.86981e+06	4529603	2.8532e+06	2.70627e+06	4.761e+06	3.39543e+06
F1M3L7	150.647	234.98	142.463	235.404	828.278	2605.32	462.424	1787.52	0	300.564	387.783	363.825	0	822.549	1992.48	352.931	912.621	336.82	245.427	0	1638.42	579.655	108.144	443.972	0	721.843	578.245	231.495	0	0	0	398.08	0	131.618	0	1099.55	191.137	1294.57	0	0	0	188.733	455.935	86.0162	192.909	0	424.668	0	0
F1M3T8	8547.95	6338.54	7970.64	1699.92	6449.21	8112.91	4175.15	9913.41	3333.53	8295.24	4811.27	8952.25	5589.55	6589.2	5819.72	12214.7	9173.47	6448.84	10305.8	12739	12071.1	8156.25	6718.73	8153.13	7179.24	7141.3	6189.46	8751.85	3502.85	32534.3	7354.11	8237.72	3518.74	12945	26138.3	7933.88	5611.15	9941.75	1872.67	1833.46	2556.2	6680.06	10224.7	7995.44	1393.65	3524.8	4672.28	11200.8	4712.72
F1M3Y4	12203.1	2309.03	221.534	13635	4109	2035.3	13054.1	13164	41104.2	22675.3	10030.6	13000.1	16426.1	17820.3	10813.5	0	15190.9	34309.4	16696.9	4387.63	19150.2	27766.5	3572.08	7889.91	67460.2	33744.1	707.459	4550.88	22350.9	35653	9922.74	6804.31	2403.71	5665.42	0	3098.3	16822.5	4634.92	29953.3	34304.3	26127.8	10135.4	37164.3	27551.3	13887.1	0	115913	21744.6	37062.2
F1M498	5508.41	1768.8	4116.38	3851.35	1303.23	2272.35	2564.17	6573.09	6518.84	1552.71	3769.2	3224.8	9376.66	2513.33	5715.99	531.36	3028.09	2931.77	1108.65	485.72	607.812	4009.09	1525.91	3328.38	4863.38	1002.64	1402.53	2157.24	918.623	6443.67	3660.68	2508.62	3837.91	3179.36	0	2933.9	2278.59	562.919	3500.8	3837.09	3751.95	2316.22	6976.72	2269.48	7366.54	827.272	569.73	4365.63	2369.86
F1M4J1	13678	18462.7	14899.5	14945.3	12005.1	10320.1	16217	12593.9	14336.2	17456.2	13806.6	15644.5	16594.1	18863.3	13374.6	34549.6	16555	13347.3	20684.2	40811.7	25380.3	19338.1	18596.6	17447.8	15645.9	15764.5	20812.7	23346.9	16116.1	78243	14957.2	14776.3	13765.2	12212.4	40000.1	10433.6	9425.58	20316.7	12177.5	13137.2	14851.4	10824.2	15270.7	13969	18551.8	13484.6	13563.5	12464	13025.3
F1M4Q3	3097.21	9440.58	2183.63	6218.76	5658.07	2036.22	4276.98	2026.18	6406.34	6097.93	5032.45	5223.35	3622.21	3750.04	3109.31	4131.54	3338.02	5520.2	4349.6	1203.28	2272.78	3999.3	4800.24	5254.96	6197.49	6269.98	7133.91	3977.32	4306.95	2800.69	3257.46	4564.07	3344.88	2603.46	0	3132.24	1549.37	3772.29	3725.43	3871.2	1779.96	2744.92	3150.44	2571.12	2362.07	2793.27	2160.35	1882.61	2520.6
F1M5L5	154441	65906.3	167055	194622	111533	28792.4	37373.3	29787.5	59098.3	29861.2	54317.7	50277.8	26693.5	185767	124044	62000.3	31808.5	39764.5	123166	42593.8	57791.5	128177	163314	173368	90183.3	57014.2	161934	187662	211384	71687.3	208443	95138.7	155758	224835	81417.4	77615.9	78800.9	35359.2	43723.5	63767.1	144149	135814	99737.5	184935	197486	111000	37134.3	45927.5	92200.6
F1M5N2	0	1194.2	0	469.832	108.87	519.534	0	0	0	0	1171.36	382.802	0	0	0	0	0	0	462.53	0	0	0	0	0	1172.45	668.335	519.865	212.241	0	0	0	0	0	0	0	303.563	0	0	0	0	0	0	0	0	0	0	0	0	0
F1M614	611.279	1851.11	2266.42	0	1766.36	0	0	1339.96	1371.08	3613.88	2033.71	2243.58	830.92	0	3526.05	5898.7	1906.72	1597.87	2771.97	3349.66	4876.37	4054.32	3037.27	2079	1897.66	1856.24	2816.34	3401.07	1953.03	13315.9	0	0	1298.99	0	9435.02	0	2046.42	6637.51	753.413	580.573	0	1399.22	4370.2	741.158	916.104	0	0	1217.99	830.065
F1M663	254228	115005	114774	264082	127619	198310	200772	84410.8	200293	474181	101468	49384.8	151257	292802	361686	15561.2	264053	103838	188360	107573	193840	829180	117546	647611	294825	495284	266968	357781	298317	210269	173820	269395	165448	218668	50479.1	158874	241917	123350	464106	817524	496668	100369	231152	277276	517401	49608.9	228767	118374	142156
F1M698	14.4616	1507.94	1196.35	1912.41	368.856	0	0	2.68734	548.633	2498.77	2.03341	1193.29	1786.19	1.90773	198.178	0	450.085	1141.44	1704.42	1174.23	0	1978.5	3485.22	996.757	1298.6	3272.65	2419.55	3518.74	1805.75	869.665	2457.2	1385.36	1025.4	1301.12	1836.43	2802.18	266.011	2.0936	1479.3	2023.02	1011.39	480.446	2715.41	397.734	1.91328	312.97	0	471.289	482.575
F1M6Q3	4799.35	5178.17	5005.45	4321.92	5542.51	6912.26	3945.7	4447.49	5187.75	3331.07	5789.21	4759.17	2357.43	5775.12	4270.85	1136.3	4600.2	4763.65	6545.81	0	837.898	4481.34	2864.52	4137.65	3191.09	4028.23	2974.64	2997.13	3244.26	651.858	4182.88	3834.73	3250.46	3009.3	659.775	4704.19	3911.29	586.416	3011.43	3544.14	3814.56	2058.1	2872.85	6207.27	2733.38	4985.87	3716.42	5045.43	5823.02
F1M6X1	548.789	1236.92	132.543	0.205899	1264.81	420.114	159.712	261.286	579.933	761.438	2603.9	555.138	648.208	568.136	1757.73	518.273	1210.58	1032.63	1099.05	1193.88	151.982	1329.57	443.53	474.944	869.281	597.386	543.227	203.919	0	1667.93	496.687	679.456	1857.43	0.196674	1430.78	809.012	11.9234	0.434331	731.443	4176.11	0	496.791	35.1887	512.055	506.592	330.196	277.035	302.777	143.495
F1M6Y6	2.47732e+06	5.77573e+06	8.4875e+06	2.03131e+07	3486693	4.44277e+06	11010093	9510759	11222937	8.146e+06	5.37344e+06	1.0958e+07	6.22381e+06	1.34326e+07	2.03062e+07	47363420	5.06065e+06	9.51538e+06	1.0678e+07	7.73297e+07	3.868e+07	1.25449e+07	1.05892e+07	8.03609e+06	1.03802e+07	9.51603e+06	38478472	1.77829e+07	47173928	2.57668e+07	1.27199e+07	11623892	1.66045e+07	40776792	38139076	1.31665e+07	2.36039e+07	65656828	2.92098e+07	18544274	2.86111e+07	37862486	9570709	2.58005e+07	2.21717e+07	3.22787e+07	1.29581e+07	20079294	13735924
F1M6Z1	674.091	443.845	12174.8	0	2130.16	457.561	1370.65	774.072	1083.35	326.901	535.552	2053.52	4113.76	1601.67	3490.74	2097.4	2245.77	1462.26	778.162	1887.94	3794.81	1770.33	3405.14	641.071	1122.11	2685.34	4035.85	2263.64	518.292	0	527.417	751.693	1844.79	353.279	0	432.259	1319.32	1047.77	2441.23	1339.25	186.312	1284.11	1490.94	1559.07	1357.59	1022.16	974.94	507.819	2407.53
F1M779	330.982	16821.4	8974.05	20339.2	13682.3	2141.04	9332.81	12313.4	7508.55	598.399	5304.07	10024.7	21936.2	9753.27	2596.37	11125.6	8035.53	6684.5	9244.29	16954.5	6168.36	5121.68	195.697	2442.17	1865.36	10472.6	11064	5083.82	12412	0.356548	1758.57	2187.65	11880.8	14211	26564.5	4251.75	10736.7	14288.1	6070.07	1476.47	7316.96	6119.53	7340.4	8115.57	801.695	8919.98	7858.71	5891.54	11730.6
F1M786	62.2279	0	0	0	97.5948	51.3572	228.602	0	0	0	24.953	525.496	0	690.434	1931.68	0	0	6.07988	0	0	0	0	0	222.487	82.0968	2326.44	0	0	375.003	823.887	0	69.8415	893.657	0	0	5741.76	0	0	160.077	0	141.619	867.862	0	1102.72	0	0	443.465	191.075	35934.1
F1M790	18955.8	12093.8	12698.4	12287.1	15142.1	12307.1	10367.1	8804.8	11508.5	11424.9	15228.8	14301.1	9614.9	15023.1	13807.1	4203.48	12745.9	12152.6	11640.2	2078.92	7445.53	10990.1	11895.8	12276.5	10775	11591.8	9456.96	10785.8	9739.54	10510	13197.9	12031.3	9255.04	9655.97	3203.61	10099.1	8295.74	3493.27	9163.39	10076.1	11530.5	9183.6	9411.59	10588.5	12453.3	9184.46	10324.8	13954.6	10285.3
F1M792	2322.16	1532.22	1122.23	3088.8	2553.32	1780.95	55458.8	5807.62	1830.63	1964.46	2842.2	3068.54	3260.28	1997.47	8648.04	503.115	2808.58	1880.45	3436.89	6214.41	3257.84	2989.68	2011.35	2894.88	3098.7	2497.08	3637.68	2142.93	7091.35	9049.76	3453.27	1955.86	3795.64	2938.71	7465.8	4115.59	6679.2	965.154	1830.97	3811.43	2815.41	3823.24	2101.38	3025.59	3487.2	2894.18	4801.88	2825.16	333.166
F1M7B3	39577.1	13334	60222.5	13400.2	34994.4	10402.5	12413.2	12491.3	41704	17144.1	15648.8	11285.8	40163	11015.5	22794.1	1033.58	5783.1	13828.1	8458.65	16392.9	13199.8	44391.5	182823	29769.4	10430.1	37906.7	38444.2	18644.4	23965.1	3190.69	38335	8872.97	40382.7	16461.4	10019.5	13285.7	13583.2	6499.78	28733	11403.6	44735.4	26302.8	26597.3	33913.2	12041.9	3060.18	22960	23856.7	10290
F1M7C0	3297.58	2164.86	4603.12	3934.09	3846.84	1684.7	8793.07	4061.97	1604.82	4725.75	5523.73	4026.16	7390.2	2233	4586.3	4821.57	4522.85	2830	2473.52	0	236.696	3733.56	3883.97	2004.24	2679.87	3815.97	3459.37	626.708	1626.14	419.434	2624.47	3388.53	5806.36	3941.37	1991.38	2538.8	5129.38	275.552	4607.83	4200.66	9479.12	7235.2	4664.99	4211.13	2322.79	8462.79	3015.8	3558.22	4516.94
F1M7F7	3404.72	9458.66	3465.04	4979.58	4705.22	1223.63	1983.6	1875.68	5973.22	9122.89	4091.67	7055.98	4353.34	2357.5	4608.62	6033.76	3112.13	7441.14	7795.41	10498.8	7895.38	10123.1	11299.3	5591.12	5401.39	11466	8776.59	7244.38	6428.98	36814.5	4978.68	8243.79	4367.78	3507.41	14172.2	2575.85	3880.26	4779.61	5515.95	5624.93	5879.94	5526.89	6784.62	1681.66	4572.74	1875.01	1464.37	5840.47	4859.95
F1M7I8	80504.7	113285	24111.2	2885.68	46109.9	29819.1	223951	102996	74906.4	16439.6	30737.7	59145.9	91762.4	65581.8	75654.5	14941.5	84243.8	7630.85	200164	0	19657	91626.4	7464.19	30457.4	51592.5	27853	35798	121207	21332.8	0	53370.1	152052	33860.7	0	15586.9	38189.4	225101	131635	53906.2	34247	20609.6	22335.6	88159.9	53510.2	46644	29810.3	230473	4302.82	183522
F1M7U7	13202	10759.5	8869.84	8130.97	10377.5	12624.4	11598.9	12444	11293.7	9536.59	8138.53	9180.53	9981.98	11147.2	8645.82	26572.1	13384.4	12048.2	16716.3	26370.9	15927.9	10750.5	11139.3	11930.8	10619	9992.84	9622.41	13076.4	11110.2	41869	11837.1	9398.31	9200.39	10723.8	27171.4	11042	10978.5	19972.9	11828.9	9724.42	10438.7	10745.6	9764.91	9708.23	9720.76	13055.1	13331.5	12569.6	9731.17
F1M7V6	24406.6	22957.2	14233.3	18266.3	17995.2	20313.3	25782.8	15420	16366.1	19248.1	20663.4	18442.4	23361	22374.4	21911.1	9527.97	19727.6	16987	27929.3	28419	15928.5	20383.7	18455.6	19607.8	18687.8	15654.4	17246.4	18909.2	16938.9	25830.6	17750.8	14248.5	13273.3	13685.2	26358.1	18357.8	17446.4	22802	13619.4	13098.8	17833	14497.7	16614.9	15034	13810	13923.5	12603	12832.3	15767.3
F1M7W8	918.835	661.059	348.959	1256.38	887.3	1095.05	1916.89	2088.59	666.541	917.263	832.341	1276.71	1841.43	835.416	655.795	866.665	548.442	297.392	1388.85	1528.1	1395.35	790.568	480.755	318.943	530.583	998.454	211.842	687.94	400.502	3687.06	855.746	1856.31	216.969	290.293	3397.52	715.797	1836.41	1987.54	355.566	1203.4	294.894	794.769	1234.51	532.266	964.898	515.528	381.278	317.133	569.337
F1M7X4	1496.43	2678.14	1503.69	4514.05	2951.97	3029.93	2316.2	1914.76	1903.98	1985.13	2012.35	3440.32	849.744	2049.67	3141.8	1590.9	1833.49	1849.88	2466.16	973.106	3399.62	2281.68	2616.19	1673.92	2251.08	2252.22	2993.68	2632.49	1963.2	3412.39	2511.8	2805.11	3794.72	3424.45	1657.56	4246.06	4739.96	0	1410.36	1399.25	3056.29	1369.47	3062.33	1751.88	4564.55	3772.08	1989.15	3142.49	2152.91
F1M861	17065.4	16406.3	15847.5	10036.4	7792.9	8129.2	14335.6	12160.3	27739.2	12870.6	8264.97	24215.2	17829.6	13693.8	17026.5	24267	16684.9	7605.59	19303	16892.4	19184.5	18796.7	17238.3	12064	16552.4	21694.1	14738.8	20190.4	15938.9	38332.9	13006.5	17102	4599.37	8070.23	17895.4	18066.2	10256.1	9878.99	22627.1	16074.1	6440.19	9905.53	12336.8	21502.9	12097.5	11252.6	42664.4	14285.2	25460.8
F1M8B7	926.587	3270.07	59.1458	513.954	333.655	565.133	408.172	1462.03	442.575	1224.61	964.052	173.558	0	448.045	0	1726.32	1655.63	2164.54	2198.59	1085.59	4044.81	794.734	771.971	1221.01	912.189	196.562	1001.65	604.741	205.599	3651.17	0	0	0	566.659	0	198.064	0	0	0	0	687.019	0	1876.39	0	0	0	0	0	0
F1M8E9	743.695	893.037	1623.43	515.141	645.618	770.27	867.083	874.523	1277.1	822.692	1196.55	1477	2465.05	227.815	948.159	1550.53	1573.4	606.463	1877.7	5070.07	1785.6	1354.75	1141.86	679.261	734.206	795.91	1480.79	1097.83	547.283	7940.93	1136.27	758.506	2072.16	1465.06	5689.47	1230.17	2225.06	2847.09	1631.71	1001.57	1784.07	1612	1678.19	837.877	1612.94	1128.93	922.44	634.376	443.933
F1M8K0	13540.1	11008	6710.62	11973.2	11036.5	11455.5	5024.15	7389.11	11527.1	13318	10329.3	10076.7	10808.8	11663.3	8269.86	2356.86	8898.56	9268.35	6799.46	6631.43	2774.49	11691.7	10157.9	10630.4	9966.47	10138.2	7647.91	8850.22	8459.49	6030.98	9949.13	12092.6	10175.8	9776.9	15482.1	8171.52	9726.24	3238.86	7702.05	9847.18	9788.45	7936.91	10898.1	11413.1	9974.03	9667.43	6653.04	9908.42	6068.69
F1M8L3	637.749	0	0	560.515	360.265	310.663	10798.7	317.665	0	358.695	1069.61	685.182	0	532.562	1866.61	679.008	835.777	0	142.997	284.136	105.717	141.017	124.962	272.903	596.321	1027.98	390.604	174.777	0	0	584.111	0	0	0	0	326.157	1041.27	0	343.719	536.149	704.455	560.689	0	0	0	0	434.841	0	0
F1M8Z6	4682.09	3336.81	1756.02	2729.28	2182.55	1630.87	1999.11	2385.78	3290.8	3114.24	2063.78	1147.26	2954.79	1064.37	1325.33	3940.7	3760.24	2539.15	4565.39	9814.32	3192.38	4243.45	3093.39	2824.44	1734.1	2575.09	2359.29	2836.5	1728.43	14876.6	4069.31	2589.46	2721.23	1795.09	7596.84	3400.7	2441.78	8425.69	4370.27	2702.96	2442.9	2775.78	2599.88	2206.6	1926.74	2113.85	1571.08	1817.91	2918.07
F1M957	2913.78	3293.08	1063.45	1055.15	1345.15	1874.68	346.958	1617.84	2077.57	2010.98	2231.56	2438.47	2842.11	2174.29	2875.15	701.244	2935.31	1816.48	3009.82	690.526	1548.54	2122.36	2475.67	2882.19	3096.87	1469.88	1724.8	2222.88	1368.28	0	1167.98	3186.99	393.532	1216.27	0	1454.47	1067.89	1574.87	1352.7	1614.01	1626.08	1151.72	1387.8	1033.03	1583.88	1079.62	1524.6	600.937	1844.91
F1M963	10568.4	7699.23	5458.24	10234.7	12432.9	8504.53	6143.96	8489.32	10459.2	6323.94	5974.47	8472.29	7629.05	8132.05	5126.94	2775.22	5823.28	4396.71	4462.85	1557.54	3063.79	13278.3	4278.93	6847.42	8897.47	5480.98	3565.97	4511.49	6340.09	14069.2	10103.5	11870.8	5288.78	8750.7	4753.6	12296	4881.43	919.202	8127.22	8278.45	7055.04	6551.73	9786.19	10058.2	7356.73	9306.32	6679.19	6061.49	5593.81
F1M978	3066.79	2467.94	3296.73	2256.74	3908.79	5797.32	6469.61	3034.57	1999.35	2613.97	2939.63	3430.17	5047.8	4990.65	4045.1	4479.37	3956.98	3326.14	3185.22	5368.54	1680.26	3798.91	2372.24	2571.52	2266.92	3730.84	2367.54	2274.62	2688.03	2994.9	2649.44	1362.18	2977.22	1766.35	6704.16	5241.1	5589.27	4234.29	2014.61	1887.22	855.035	1348.7	3150.52	2819.93	2565.61	1343.51	2887.36	1300.05	2292.41
F1M983	12910.7	12815.3	12218.6	10256.9	12843.2	19214.3	14918.3	15511.6	14634.2	11171.9	11792.9	12789.9	17293.9	8270.75	11627	4948.96	19167.7	10539.4	17176.2	12169.9	4002.76	13135.3	12490	11798	10536.2	12344.9	12127.6	8110.71	9852.65	16852.9	10130.1	9746.29	10554	11146.4	13340.6	14448.4	12929	17968.9	11310.4	11183.3	10555.5	8827.64	15202.8	12226.8	10056.1	9730.67	19076.2	8200.35	13427.7
F1M9B2	187478	195672	148099	180011	214734	194309	192242	279428	190005	201761	181047	155693	244898	116790	142148	337212	163474	184734	298283	353609	269007	227961	187266	160108	146964	157504	146580	217860	125410	1.02421e+06	141281	154031	148514	159949	671105	157744	146632	298704	174827	150173	163715	150137	205737	178261	169052	141022	142757	171749	166506
F1M9I4	11835.3	17941.8	19274.1	5512.21	9824.09	1423.52	14730.4	13147.8	10095.6	11727.4	14148.6	6697.51	14954.2	9640.99	41698.9	19297.7	11223.8	9134.31	12566.8	50559.4	26881.8	18910.7	16516	16929.5	14885.2	14218.4	16945.1	16137.8	12351	91798.4	16547	10282.4	11300.1	6764.18	28089.3	7090.86	6640.1	8236.09	12234.5	12693.4	5812.43	17806.2	13744.7	2982.59	9444.78	28061.7	4502.82	19415.8	16879.5
F1M9W9	27181.6	11357.6	37390.1	6669.94	13275.7	57911	20571	20532	12566.8	9857.69	12638.8	19634.8	21328	31137.4	50039.2	8528.46	44593.3	12853.1	19968.5	12324.9	11958.7	16381.6	16308.8	27861.5	16567.6	20847	9604.11	22656.1	18436.3	8778.49	37760.9	12482.8	70970.5	8475.38	15993.2	61096.4	13580	9286.12	29576.6	13149.4	28568.1	15346.7	15173.1	25694.9	17186.1	20373.9	67772.1	14104.2	33393.8
F1M9X2	37869.2	9499.48	22377.5	14632.8	11377.7	8165.28	410341	63777.9	30940.9	22271	13975.7	9194.14	40609.4	9058.87	131361	145122	25095.9	6002.97	39917.8	19967.7	12853.3	26597.9	31569.8	36647	18244	6051.43	35998	33435.8	15388	447866	33678.7	10065.5	23400.1	36070.5	39716	13003.2	120437	32923.9	29680.4	53710	19334.9	18293.4	74830	17048	109092	63320.6	30063.4	6614.36	27891.7
F1M9Z5	235775	208608	103622	162998	167221	257277	168439	188198	125928	161154	143700	164219	212953	204823	167037	432747	200295	121154	318411	504373	299065	156660	142594	166766	137042	164754	202376	231834	158886	879780	191081	162405	114356	178056	522962	244213	139432	312914	150564	179864	172437	175881	181308	168488	186477	218690	194518	124814	214010
F1MA37	44620.2	38924.2	38459.7	58388.6	64610.5	60468.6	59731.1	58916.8	54345.1	48598.8	30758.4	48933.8	25393.3	38029	65020.4	10932.4	39965.5	32675.7	37488.6	16818.6	19921.4	42424.3	41581.8	49453.5	42967.5	37196.6	41590.1	38436.4	48127.9	12056.4	36563.4	46662.9	42195.3	40990.2	13649.9	50524.2	64771.8	15663.4	54886.6	62978.2	43171.2	49569.3	28430.2	41802.4	58052.4	40183.1	54222.9	44803.2	55541.7
F1MA46	11153.9	10681.7	7517.42	7952.07	7141.17	2778.98	10357.1	3654.25	7624.22	9748.38	6265.67	5611.59	7005.31	7734.09	5896.86	8345.43	8326.46	4370.53	7169.23	3617.05	11819.4	6591.17	8818.35	11132.4	9084.95	7261.84	6772.62	11103.7	5646.97	10825.9	8777.14	9452.21	9266.25	10527.5	5241.76	3893.77	5864.86	7894.36	8456.56	8190.04	8628.18	6842.98	7205.09	7213.54	4787.33	4680.68	7900.27	5321.01	4510.62
F1MA56	365.925	731.124	1137.92	110.536	807.625	3577.15	58324.1	1913.47	101.2	574.78	2172.22	291.15	0	583.362	2515.84	652.879	1430.1	1542.96	1336.19	0	921.17	678.484	1571.17	472.137	1851.05	674.856	525.125	418.216	1117.51	17045.2	657.343	124.689	0	0	0	510.046	1255.83	608.476	0	483.826	716.488	1068.68	1865.18	164.84	0	312.715	484.995	373.595	914.627
F1MAA7	3965.55	3328.05	2907.67	2609.86	3540.27	5162.46	3848.37	2669.09	2826.74	2337.76	3487.11	3606.19	2690.59	4029.61	4786.5	2332.13	4615.7	2778.55	3222.71	0	1700.32	2113.04	1899.31	3386.7	2550.17	2805.65	2194.98	2451.39	1431.62	2269.21	4003.97	2076.82	4704.51	2278.04	4948.51	3707.25	2783.51	2999.71	2662.28	3259.98	2403.49	2424.36	1888.93	2924.61	2249.61	2644.69	4624.34	2433.12	4038.23
F1MAD2	0	0	0	0	0	414.922	0	290.52	12.427	0	0	0	0	0	34.9819	0	0	0	0	0	0	0	0	18.8856	0	48.0734	0	0	0	0	0	0	33.4579	0	0	235.405	0	0	0	0	0	0	0	0	0	0	33.5522	0	0
F1MAD3	4050.1	3298.36	6124.26	2052.97	3792.64	3615.8	1674.48	2853.25	3316.25	3045.62	2139.44	3021.5	11372.5	3080.38	5596.95	8307.15	3583.47	3707.43	5849.63	2190.38	4716.72	4355.27	3801.55	3191.51	3670.19	3782.22	3756.37	5205.97	4606.9	11937.2	4305.59	4521	3159.05	5107.94	9002.01	4657	6511.85	10733.1	4192.53	5422.54	6705.04	2657.67	8297	6046.3	5555.66	7001.96	7836.77	7621.23	4804.42
F1MAE5	270842	35429.5	472486	69279.1	39823.4	902068	80647.9	243541	117411	54685.5	59345.9	292646	127395	408406	668236	14968.6	882679	44641.4	46341.4	103443	42516.9	101595	20848.5	239943	91565.4	252132	46954.5	73177.7	248165	24107	275812	75591.7	883714	121793	46304.5	673088	25163.7	31461	318905	146075	162972	281741	76220.8	285686	70951.1	17008.3	1.57083e+06	92370.9	399399
F1MAH6	8019.89	20948.4	7249.73	14410.7	7597.37	4202	2425.08	2958.85	12019.5	11937	5862.42	12258.3	8943.15	9561.93	8163.24	8099.49	4859.13	8344.83	5442.34	13439.7	7566.62	16410.5	15975.5	14395.7	12609.3	14125.7	16804.5	14205	9844.63	11699.5	11005.7	20270.7	11313.7	13997.2	20131.5	4987.43	6049.28	10723.3	14290.1	11942.2	10945.1	9041.13	6532.41	7968.01	8631.95	8516.67	5656.94	5808.69	5311.96
F1MAN8	5739.24	7556.17	4210.01	3819.73	4713.06	3796.59	4701.83	3617.56	4242.37	5933.19	7379.78	5329.95	6963.19	3290.89	2295.07	12656.1	5867.17	5678.56	9200.61	7445.2	9116.58	5583.55	6117.48	5357.37	4830.69	4593.63	5592.06	7235.42	3465.63	11340	3375.65	3152.56	7895.05	3821.32	11977.1	2563.98	3271.81	3923.83	2995.24	2584.23	4729.35	3371.74	4894.49	3551.5	3001.32	3043.59	3066.35	3973.94	4833.42
F2Z3T7	369.666	995.639	455.04	2932.17	2103.7	2793.65	0	2548.22	523.798	1856.99	1156.57	1952.68	9862.97	827.792	1326.62	0	1522.39	855.06	108.491	0	234.515	59.6564	127.425	959.169	985.792	1021.67	115.541	119.703	0	0	269.321	608.33	0	0	0	1138.87	453.808	0	0	0	55.0878	0	0	843.054	373.197	201.413	456.538	138.712	252.237
F7DLY1	3142.75	4395.54	1578.08	6688.17	6620.53	18004.6	6815.69	14619.4	2029.77	5200.95	3171.33	5540.89	359.611	6542.99	21666.6	5368.73	9305.77	8181.24	2631.5	442.87	8700.58	2460.81	4073.21	5320.24	3804.35	5762.21	3041.43	2113.97	0	0	2651.92	3389.62	2728.83	2919.12	0	7912.6	2413.06	4154.54	269.539	3302.19	0	2999.53	4379.63	1666.87	1186.94	0	6425.48	1387.42	2766.02
F7EKI5	2924.21	9727.4	3155.66	4570.99	5713.32	3400.5	3162.17	2558.78	5372.69	5403.05	3864.86	4459.67	3387.96	5603.95	4720.07	8503.2	4995.42	4554.45	3949.19	3926.06	6484.46	4237.35	5848.21	6798.28	6878.4	6859.18	5651.78	6510.42	4761.02	6752.19	4167.13	7402.53	4163	3127.01	4377.95	4049.62	2568.38	3416.75	4045.75	3614.12	2961.04	3603.49	2592.23	3073.5	3283.82	3830.56	3851.84	3660.53	2089.85
F7EL93	15243.5	13967.4	10131.9	15658.4	16974	13406.4	13123.1	9986.75	12200.2	10339.2	14331.8	13334.6	15143.5	13431.5	13265.6	19931.3	12870.7	13447.1	18023.1	3045.93	11156.9	13539.9	14744.8	14618	14154.4	12198.6	11811.7	18651.2	10215.1	8284.67	11777.6	10481.6	9787.68	11478.5	5067.73	12162.1	11124.8	11129.8	12816.8	9665.14	12677.3	9506.7	11760.6	8754.96	11523.2	10912.4	8460.48	12222.8	11316
F7ET54	1.34063e+06	6.32651e+06	6.76363e+06	2.37297e+07	4.75974e+06	5.81991e+06	1.66851e+07	12190406	1.7529e+07	9.55986e+06	5452234	12518479	4.76669e+06	14254293	1.49051e+07	4.39626e+07	5.35374e+06	1.16873e+07	1.25385e+07	7.2724e+07	2.71742e+07	1.31641e+07	1.45241e+07	6.81502e+06	1.18009e+07	9.35349e+06	3.06543e+07	1.44997e+07	55569276	2.67943e+07	1.18173e+07	14716990	1.32114e+07	2.92599e+07	3.88672e+07	1.26914e+07	2.53907e+07	3.7033e+07	22583912	1.9352e+07	2.3495e+07	27516004	9575888	1.71675e+07	1.67377e+07	21314460	1.47336e+07	2.11375e+07	1.69889e+07
F7EWC5	55664.5	68750	44979.4	43117.6	47717.1	57353.6	48980.5	75605.9	52591.8	62869.2	61058.6	61980.3	65079.4	87324.2	49215	125484	66748.9	61678	88438.1	166144	76321.6	67598.9	73804.4	59272.5	41220.6	49694.3	61207.4	55370.5	37136	297603	57155.2	48006	57771.8	52939.4	220739	59827.9	56420.5	121382	59580.2	34547.4	52314.5	46903.2	58226.5	55567.4	42785.8	60256.4	46104.4	54014.4	44073.7
F7EZQ4	5257.63	5180.52	8141.7	2776.94	7365.73	10467.1	3281.92	2438.06	3442.14	5743.57	16614	50122	8640.54	3018.5	17480.6	9769.26	30558.2	2109.05	8193.62	5179.21	8874	95013.3	13284.2	8578.48	5957.11	32102.9	87248.9	2169.21	8512.62	11528.6	11634.9	3607.03	5943.29	9874.45	43044.5	48407.2	5300.43	5791.98	13012.6	15157.2	4266.69	8888.11	15007.1	17228.9	31329.4	7650.34	14926.4	2479.76	74211.4
F7F1Y3	7955.08	6512.47	8022.19	11688.1	15074.3	13707.1	13494.8	19314.3	6576.1	11143.7	11742.1	6433.88	5160.36	5988.97	9474.48	12609.2	9885.08	9926.29	5657.5	0	15363.8	1569.47	4775.69	5300.92	7149.01	5959.52	5496.95	5486.26	3195.09	0	4059.45	5618.19	4149.64	9911.25	0	13034.4	8868.45	12448.2	2991.27	3369.57	952.649	6406.33	12344.3	5592.19	9949.12	1917.03	7927.82	8631.52	7596.81
F7F389	9112.96	11057.9	19534.2	10559.4	14161.3	8445.61	7900.21	9024.29	16917.4	15749.5	18058.6	14963.8	9204.64	6483.59	8661.15	6033.49	10925.8	13069.3	7310.03	3456.9	9312	13427.5	12672.4	9721.03	13034.4	17235.6	16714.6	12892.6	18268.4	5995.27	9384.74	11760.9	22728.8	11771.1	3992.49	8588.36	7763.37	5847.86	15174	13867.9	12512.6	14965.9	9334.6	9334.93	6533.3	11420.5	9674.37	10811.3	8046.05
F7F3I7	3099.52	3956.59	5201.9	4341.18	4655.29	4628.25	2269.09	4312.43	4117.01	5479.02	4198.2	5537.28	3046.24	1873.79	4602.04	1861.43	4337.09	4874.2	3783.47	2021.62	3097.2	2155.99	2895.32	4668.31	5606.03	4360.88	4071.37	3675.12	3143.21	1801.49	3618.82	4241.46	4939.34	3235	6119.21	4391.84	3632.28	3477.48	3005.28	4936.03	1675.06	4843.95	3254.19	4491.03	4308.14	5083.47	3460.91	3479.39	5066.04
F7F5P4	46507.2	41191	23880.5	31082	24243.3	31769.9	25339.5	13662.9	26708.2	38277.2	27220.3	28241.5	46417	35921.7	28667.2	38838.1	33041.6	18701.1	26844.5	54364.8	30783.6	36504.8	26101.2	42074.3	27898.9	32933.1	21513.8	39357	30592.1	149380	37161.6	32347.1	31903.3	29786.5	78173	23147.4	27951.6	36288.8	31011.1	31852.4	31340.7	31195.7	37664	24961.9	22326.4	26391.8	26486.4	18652.2	26225.9
F7F707	2571.17	1550.85	1323.37	307.983	1273.62	497.626	0	3884.09	476.342	1640.34	1712.52	1459.23	2316.28	520.592	1449.23	2511.9	2065.25	906.967	383.21	563.874	0	1561.96	1413.33	2206.15	898.787	834.844	890.752	1052.47	1442.77	0	3674.12	1671.81	2082.81	0	1625.71	1830.4	808.881	3210.7	1540.75	1178.66	3267.21	2549.13	2122	929.957	3401.19	1495.35	627.889	872.685	0
F7FAY5	17144.5	33347.3	21809.3	19914.6	14906.2	10055.8	23541.2	8230.45	24868.3	16495.4	20382.3	28677.4	11771	19276.2	12065.8	7937.39	17364.3	31328	25954.4	4594.45	2960.42	35810.5	17695.4	18249.4	19082.3	14598.4	17132.9	26474.7	24014.2	23022.3	21314.7	23946.3	22116.5	21217	12463.7	12628.6	23673.3	4262.86	25494.3	18662.1	23497.6	31811.6	13854.8	17157.5	12059	23803.6	18524.3	30714.1	34160.5
F7FHF3	7107.62	9762.18	10079.4	6166.92	6188.72	4063.68	7339.26	13091.4	7792.69	12532.1	7656.37	5100.36	10634.4	5106.1	9005.69	11812.3	8236.1	9064.9	7338.53	16385.6	10377.3	8717.55	9906.55	8882.89	17451.4	10077.5	14111.1	14551.8	7497.85	15918.1	9037.71	8433.27	8524.21	10730.9	9778.68	5196.81	6348.21	20106.3	6619.49	7305.67	7952.16	10939	11218.8	2946.68	15672.2	6911.18	8740.76	9404.45	5799.27
F7FJQ3	469766	829680	650981	490571	409214	330579	498116	336176	652033	552448	448854	585282	832217	653833	643804	1.23039e+06	411829	784839	801101	1.84753e+06	956891	953145	1.10859e+06	542502	516593	920785	941585	941005	918391	2.02236e+06	830373	788627	879412	701752	2.03955e+06	681436	701711	1.04873e+06	962513	726739	865454	863447	882842	692934	737641	772355	563993	842164	758146
F7FMS0	24590.2	31290.2	14237.9	28578.9	19992.7	12860.3	22158.2	9128.5	16342.9	23459.6	23660.6	27335.8	35225	13485.9	24078.4	7483.46	18091.4	26880.5	26604.4	9141.49	12656.3	14334.6	28747.4	22262.1	10132.8	24565.1	27713.3	18375.7	24989.2	30043.2	21104.7	25259.2	22071.3	17067.4	32680.6	11916.5	18296.2	9606.22	9571.59	26817.1	21807.9	17154.5	22326.1	6528.72	14179.2	6090.63	9670	21007.6	17063.8
F7FMY6	2201.18	1729.64	2355.75	216.219	1013.31	1500.97	13334.7	1436.88	834.439	1336.94	1832.56	461.414	2350.6	1482.67	1939.34	651.46	2487.51	1638.79	2155.44	3134.99	832.429	2071.9	1744.07	1894.61	1606.79	1983.58	1375.98	1541.37	1980.91	2245.86	2033.69	851.748	1680.34	1666.08	1279.58	1693.46	835.812	0	1629.99	2115.33	2987.32	1789.74	1965.97	1814.36	1220.39	2140.71	1372.09	1560.48	1045.28
F8WFI2	0	1004.54	439.639	119.845	335.241	2015.17	0	1125.51	108.014	60.0139	432.685	303.304	176.819	0	0	0	265.928	166.943	143.878	0	505.105	0	0	469.189	792.71	291.291	185.194	0	0	0	356.812	855.512	678.198	190.088	0	2234.85	527.049	241.885	188.856	141.32	0	599.377	255.639	316.771	1311.01	45.9766	686.276	88.6593	0
F8WG88	11211.1	10930.9	6962.53	6282.6	6477.11	10032.5	5230.67	5824.12	5500.98	10427.3	8747	6986.39	7401.01	8895.57	5401.44	14371	8908.23	8343.15	14190.2	16968.5	6266.86	6503.32	7954.53	9093.32	8531.24	7912.51	6289.67	8307.66	5463.3	47564.4	9186.92	7253.26	8032.58	7876.58	15454.5	10550.1	5647.85	7169.93	5196.14	7728.75	6221.18	5247.1	8045.55	8073.33	4630.68	8701.97	6158.85	7022.46	7325.32
G3V615	139129	348832	120335	139505	194928	79284.1	117412	70818.3	228600	158759	100340	165865	223166	156092	199360	200138	92516.6	137999	206868	308102	200501	279790	315565	165830	213508	373942	352909	265518	212457	1.02935e+06	145077	347654	164220	107120	518383	117019	113837	204445	247214	212007	148244	186368	180851	98662.4	142877	109203	110622	110550	158365
G3V637	1297.1	653.262	2605.79	923.675	966.234	7516.9	838.283	4405.22	326.694	722.027	1023.79	820.146	286.361	1985.68	2755.58	187.601	3792.78	707.457	0	0	2060.67	219.077	0	1211.98	1847.14	1241.78	290.603	411.699	921.811	0	890.16	1007.61	1408.85	856.317	0	4379.8	859.709	1256.35	427.094	950.358	280.378	681.567	1198.69	1367.64	821.426	1021.02	4661.93	365.2	1522.36
G3V647	1558.63	2290.77	2256.1	2422.87	3104.38	7401.22	6901.61	3043.32	2659.36	2242.03	3054.37	3728.14	3814.9	4137.54	6369.19	503.197	2645.31	2300.41	883.984	402.259	1555.77	598.172	1174.63	2269.26	2228.81	3170.85	2179.9	1249.18	2511.98	696.274	1603.77	1136.35	1869.19	1554	0	5608.25	2047.44	1050.5	1583.21	1358.59	326.979	1043.94	1116.76	2356.42	1826.73	765.544	2030.06	733.019	1199.67
G3V686	26897.5	41258.6	23385.8	11460.4	17432.1	10239.5	23856.8	13126.8	13737.1	24347.3	22950	29404.6	25621.3	16560.7	21449.6	11797.9	23400.4	18024.1	19494.9	29317	14190.1	31933.2	23224.3	19090.2	19192.3	29345.3	23842.1	16873.7	13469	96884.6	27537.2	35648	23790	16588	46008.6	24638.6	21298.2	21313.2	19763	21591.7	23994.9	28743.6	31704.6	13480	27236.1	17128.9	19593.7	18261.1	16801.5
G3V6A0	46836.8	39771.4	34062.6	49733.2	50689.1	46268.4	32734	31277.3	36452.6	37900.4	34655.7	42450.6	52051.9	44204.4	30938.8	80307.3	44077.7	40289.4	59872.5	97548	56660.6	45627.6	49883.7	42897.5	45165.3	40800	42617.8	47970	38354.9	176159	43438.2	34765.1	45835.4	44172.7	106981	45586.6	43216	67763.4	34792.9	36702.4	42496.3	39425.2	42150.6	36714.3	36279.3	40162.6	35040.5	41517	38918.7
G3V6A6	2100.94	2281.14	3972.63	5244.85	6655.99	7104.2	5453.58	6223.2	1289.53	3047.82	3605.12	1429.93	558.088	1922.86	4889.8	5686.07	3478.25	5665.42	2102.78	5228.14	7002.15	713.509	1886.94	2259.92	2126.42	1195.64	1430.96	3675.45	1740.96	4175.51	1832.86	3772.68	4421.58	10952.4	4939.65	5665.43	576.11	3643.91	3541.4	4184.73	3995.73	4117.78	5805.5	5683.99	11154.6	5830.95	4460.4	10821	2555.89
G3V6C2	279.498	791.211	571.879	567.314	377.81	3614.93	0	2836.45	465.894	529.012	852.31	263.148	4.36528	360.052	1051.83	141.402	1052.72	627.642	0	0	2150.24	67.7228	168.463	723.032	606.663	1137.93	707.833	1718.28	0	0	537.483	716.806	437.067	622.765	0	1621.1	560.903	2008.27	622.589	659.542	0	645.222	573.841	762.81	474.902	238.535	729.034	453.873	271.692
G3V6D3	9090.13	10680.2	3977.76	19075.3	14883	35803.4	13473.3	5930.68	11107.6	10991.2	17257.2	28728.1	12406.6	12511.1	37913.9	9545.25	7476.02	11238	4140.83	0	4067.13	4315.35	9432.35	14268.9	19486.4	15143.6	10817.6	7571.59	25215.3	1075.99	11806.9	17170	10834.2	10913.2	0	17700.8	26979	704.44	10064.7	12851.4	3453.08	6426.53	4664.79	17541.7	8556	7712.79	6953.97	4065.26	13650.6
G3V6D9	429.836	1959.09	2652.48	1919.62	2201.24	3110.27	3616.81	5861.93	450.767	1422.3	1714.58	1933.71	471.735	3400.3	2095.14	5364.95	2542.16	3393.25	1558.33	1397.09	3598.19	1374.66	1437.36	2136.79	791.799	1427.08	1076.81	1712.31	0	3220.24	318.473	675.7	2158.66	708.438	1990.25	1673.18	0	5201.4	88.7731	72.5295	898.039	911.943	2628.44	1631.14	20.7126	331.177	1731.81	736.811	1944.32
G3V6E7	9156.63	17697	8852.86	10771.2	6460.19	2841.28	14038.5	5407.08	12249	12716.6	10822.8	10889.2	7155.76	13428.6	7791.55	3534.52	8033.99	12148.1	17399.3	21635.3	6026.26	17677.3	18313.4	13995.5	11829.6	10838.3	11303.4	10028.5	13070.6	8990.49	11805.4	13682.2	6682	7324.81	10938.9	6385.04	1509.55	1545.03	7148.17	8782.97	11126.4	9391.82	13367	10617.1	9790	6980.05	7587.06	8595	8037.03
G3V6G1	15069.8	6272.23	4069.3	12894.6	18204.4	19003.9	409516	70191.1	13603.6	18278.3	15683.1	22063.2	22374.8	22891.8	106848	9380.82	11969.4	8079.63	6517.98	14631	8140.42	7978.02	7336.46	8356	13064.5	12530.3	13472.7	20487.9	10068.4	17916.4	18074.9	24037.4	8649.59	28910.7	7633.39	20514.8	136821	15686.7	11008.1	108211	16998.9	36899.9	12394.3	38276.7	14685.8	24031.3	23326.1	29962	34331.1
G3V6H0	185.076	1004	1074.48	239.01	474.976	2829.7	0	2678.8	434.619	767.868	786.482	593.592	159.008	441.073	1985	412.392	1638.24	863.753	0	0	2014.16	402.321	345.282	1114	473.488	1165.99	528.357	454.579	0	0	409.474	1009.32	1404.48	441.505	0	2734.58	480.739	1059.42	351.365	375.623	0	694.604	1072.02	416.695	290.898	0	1910.17	0	0
G3V6H1	11835	14013.9	13379.5	16637	14423	18801.8	11520	22264.7	13339	13941.7	18197.6	13465.7	9851.89	13953.7	14628.9	10308	16725.4	18204.3	15114.2	15941.9	7287.66	15151.2	18415.4	17742.7	19389.3	11757.4	12608.7	9159.92	12027.3	9385.98	13867.1	14873.6	12946.3	19254.2	5112.51	17308.3	20234	9989.14	13374.3	13395	7976.07	11960.1	11986	14038.4	16417.7	17669.5	18142	18016.2	17790.1
G3V6K1	19884.3	18273.7	16670.2	15943.2	15920.1	20759.2	17179.9	20960.5	18320.6	15580.5	17194.9	18679.9	18401.6	20756.7	21940.4	28838.5	19118.3	17211.7	23769.2	35125.9	21284	22081.8	19003.2	20439.9	19328	20552.8	19294.7	15702.9	15022.6	76156.7	18008.8	18028.6	19359.2	15778.9	44782.9	20924.1	16511.1	24672.3	17642.7	17384	22282.3	18537.9	19906.3	21006.4	18532.3	16623.4	19298.3	18216.9	21459.9
G3V6K6	20799.2	27260.8	21689.3	35889.8	38807.3	19201.4	31959.2	23117.9	27646.9	23337	25542.4	29665.3	19431.7	32738.5	24617.2	35342.8	27593.9	29790.9	33459.6	41719.1	29223.9	30338.9	32260.2	27128.5	26876.2	21875.4	30592.3	35654.6	30631.6	37426.4	27003.2	24284	24858.5	25918.3	48709	25452.6	30589.7	20808.5	21288	23263.9	29873.6	22481.2	21139.4	26097	23817.5	22497.3	19351.3	20042.1	19487.6
G3V6L1	5850.6	9101.71	2932.38	2307.46	3058.35	2826.31	1965.74	2121.06	4359.67	4514.06	5227.08	3273.69	5408.04	5147.87	2010.83	1380.99	3393.46	3691.36	7021.8	1733.48	2331.97	6822.73	6300.88	4728.06	3749.74	7240.77	5587.85	6073.55	2957.88	17983.3	5628.66	7291.16	4269.64	4140.46	15883	4014.85	3353.12	3883.42	7568.49	5216.03	3686.36	4452.2	5569.03	3959.63	5014.95	3354.73	3880.07	3571.47	4438.1
G3V6P1	4560.88	4707.59	3205.09	2623.04	2750.51	5277.61	4764.63	3958.18	4059.49	2460.33	3179.18	3380.55	5905.63	3986.17	3656.31	10206	5701.46	4914.36	9052.59	19336.1	10372.9	5405.88	7078.73	5303.04	3425.45	5291.85	7614.06	4027.77	4263.46	22251.7	4678.55	1866.15	4224.24	3223.1	22057.2	6224.1	6162	10140.1	6063.74	4172.94	3310.88	3855.55	5054.82	5239.71	3753.57	3629.76	3665.56	3489.32	4309.12
G3V6P2	129773	99152.8	85112.7	73700.4	92118.4	48824.9	40944.5	44443.7	73256.7	59117.5	124037	116484	132772	71750.9	60036.9	150781	65511.6	61971.3	82697	239665	128387	87363	54792.4	85802.5	45181	91886.7	75987.4	76086.6	84779.5	155299	91672.7	60112.7	84848.9	83233.4	250981	102056	84597.3	157990	97344.9	88008.4	103805	87734.6	85181.7	134948	113325	99005.1	96049.3	84724.9	81093.3
G3V6P7	0	723.918	3123.61	1926.4	1437.59	2529.81	951.647	904.105	659.019	490.131	581.99	967.518	5817.15	379.15	2201.84	84.9903	725.643	1478.63	795.78	566.581	2182.69	6782.86	1591.12	1233.62	2463.2	963.858	1589.5	980.982	1569.43	9591.73	737.97	911.902	3689.91	1235.65	231.696	1906.71	1705.83	0	2884.84	1993.99	0	1169.02	700.621	2076.21	876.047	1021.71	1906.9	789.456	271.031
G3V6P8	5550.58	3888.17	4447.3	1764.53	3068.51	5920.8	4813.53	8859.97	1676.89	3718.14	3217.65	1595.46	4600.49	1857.69	6606.77	2073.77	6547.26	3220.24	3880.33	5493.72	5628.39	2230.15	2484.86	3222.93	2663.26	3045.76	2202.29	3931.91	2278.5	1225.78	1082.25	3161.2	4028.75	2447.51	1548.81	4818.95	1659.61	3091.7	3321.35	2542.23	1455.07	2184.53	5080.57	2568.02	4163.85	1899.1	6444.18	2395.48	2321.69
G3V6Q6	649.33	122.236	1604.83	376.585	560.852	6127.99	504.504	3269.74	0	329.991	86.4582	293.59	0	79.1676	1443.87	0	3306	249.317	0	0	1499.03	0	0	531.576	643.903	1443.51	0	0	0	0	66.302	116.91	1086.49	121.386	0	3189.4	139.318	96.3326	0	105.177	0	513.471	166.124	214.112	0	0	4975.39	135.769	207.686
G3V6R5	3370.08	3596.2	2093.44	2377.23	3879.18	8952.23	9513.7	4932.42	2684.44	2852.72	4663.44	3086.87	4449	0	3275.73	0	3114.94	2523.5	3823.77	9392.86	0	3341.56	2312.27	3208.66	1379.5	4356.58	3774.08	3743.61	737.935	0	2705.89	5041.84	2094.27	3580	0	1964.22	5683.35	385.937	3235.32	4115.21	3203.08	3981.05	3219.24	3068	4215.99	2407.05	2874.51	2869.01	3577.85
G3V6S2	433.894	1116.39	610.878	1356.13	2068.32	4934.9	1056.65	3603.09	577.161	854.253	780.817	643.44	1530.66	581.318	2140.72	590.912	1631.68	1334.55	279.878	1961.8	1991.7	485.166	562.969	1819.13	1642.86	2387.25	834.36	613.211	878.546	0	1215.76	1562.13	951.911	1560.21	0	3101.25	1616.94	2036.23	1131.15	1182.15	63.8794	943.496	1387.63	1242.83	1448.58	546.397	1975.28	1001.28	1106.66
G3V6S5	100.428	399.587	296.583	311.806	328.221	1758.3	0	1427.77	75.7808	265.64	0	0	634.832	0	544.709	98.9574	683.672	470.066	0	0	417.003	0	0	650.187	586.404	1101.65	54.3881	0	0	0	120.693	172.111	0	0	0	463.542	0	720.877	42.2603	0	0	0	177.923	128.98	190.553	93.0194	440.635	0	0
G3V6T7	3810.45	4297.88	2211.93	1821.87	3195.8	1637.82	2526.04	2273.71	3177.46	2738.9	3388.12	2732.74	3153.51	3541.35	2673.9	3738.99	4378.9	2813.12	5020.49	5202.26	2096.96	4148.28	3898.02	3564.18	3046.87	2702.42	2985.63	3249.36	2735.63	11177.4	3002.69	2349.77	1739.05	2256.44	11416.5	1662.96	1827.17	3269.31	2759.02	2218.87	3382.26	2367.59	3000.39	2359.35	2816.95	2471.94	2607.05	2458.42	2409.39
G3V6X0	1838.96	8798.15	1779.2	1090.41	3180.55	1286.17	1082.56	475.354	4458.18	3426.18	1522.18	2174.3	5734.6	3225.8	4125.42	3500.31	2066.51	3260.63	5299.17	8705.02	3169.97	3833.99	8074.1	3472.75	2192.85	7391.15	7057.14	2587.18	3240.53	7282.7	2311.21	3026.17	2688.01	650.414	4195.29	2843.14	880.795	2016.16	2978.51	1792.35	1592.47	1485.7	2669.49	1354.5	1717.81	1895.99	393.423	1377.34	1544.49
G3V6Y6	250.577	94.0205	553.918	176.893	721.518	1486.88	1163.92	140.388	465.678	396.294	224.054	101.923	0	0	1771.61	41.0091	473.645	210.162	42.262	0	325.721	56.8649	584.423	325.862	540.331	867.168	268.181	220.865	232.418	0	497.686	194.277	161.009	156.939	0	1076.17	2683.09	37.4594	102.649	467.294	0	76.9721	313.073	877.6	113.673	77.0924	569.245	0	204.892
G3V722	6793.82	5099.58	2417.81	6102.36	3737.56	7825.69	2879.32	2231.67	4462.01	5310.3	4206.26	5321.1	3364.58	3144.1	4981.31	603.606	5068.96	3496.39	4221.1	0	2060.91	3301.79	3466.67	5670.17	5234.11	4231.38	2711.75	2279.83	2477.36	0	4078.5	6422.21	4205.15	4537.88	0	4724.55	3413.11	96.8258	3087.35	4476.04	3307.42	3363.57	3463.62	5658.26	4217.83	2778.17	4933.45	2319.73	3413.65
G3V757	0	0	219.148	0	0	1120.34	0	0	0	0	0	105.34	0	0	257.998	0	1915.88	0	0	0	0	0	0	424.041	0	1002.66	0	0	0	0	0	0	642.788	0	0	0	0	0	0	0	0	0	0	0	0	0	3413.43	0	625.96
G3V7A5	7914.42	15392.5	12978.9	12914.4	9341.75	17503.8	10489.7	8463.19	17654.6	15452.8	10496.1	10516	7890.08	19055.2	13087.4	21577.8	15969.1	12101.9	16510.6	50833.5	11800	14870.8	20816	13114.3	13857	22032.7	20877.8	13851.4	14652.6	29442.6	10967.8	10851.9	16229.4	8301.66	16960.7	13831.8	8489.63	17017.7	16440.3	11967.3	9344.8	10810.8	8730.91	10623	6125.76	10054.6	10772.1	7825.18	9780.26
G3V7C6	2285.01	3383.37	2898.18	3949.23	4911.17	6017.74	3191.54	3623.79	2630.68	3873.25	2626.87	3009.93	2493.25	2345.06	5430.3	1858.79	3181.42	3009.04	1257.03	0	2557.87	1101.64	843.076	4138.31	2810.62	3922.85	945.351	1306.08	1419.69	556.253	1719.88	2596.43	3234.43	1729.82	0	3643	2460.43	2478.38	1970.75	2954.58	772.464	1672.28	2342.53	3457.65	2061.82	2332.69	3804.27	1614.03	9282.27
G3V7D0	4772.45	16251.6	12233	16872.9	5036.52	4988.74	4736.37	5877.62	10105.9	14861.5	6395.21	16919.5	7110.19	7101.45	12812.5	1483.59	4908.96	11024	4613.68	5826.31	6783.6	6468.06	12023.5	12816.3	15863.9	15414.3	28203.8	4528.17	19504.6	19196.2	12789.9	20256.9	12222.1	21180.6	9161.52	9515.29	14412	5332.2	9628.1	13924.1	5230.74	16897.2	11666.8	7670.11	13142.1	8037.98	8069.85	11067.5	10498.3
G3V7H2	29512.9	24004.3	30128.6	38360.6	33317	48835.4	35252.1	30336.7	29859.6	26572.8	33029.3	45630.6	37938.5	42807	35212.3	6235.7	26943.4	30569.6	31291.4	6583.04	17100.3	29827.2	26382.1	30245.7	28873.1	26383.3	34198.8	25777.7	47088.2	3127.95	28118.9	25927.7	33657.3	35746.1	2496.03	35885.6	32782.4	2800.12	24197.7	26666.3	27910.6	30461.4	28662.7	36823.6	29672.5	33577.8	28181.8	32800.5	32286.6
G3V7I8	0	0	262.075	0	0	2321.79	0	218.06	0	0	0	0	0	0	0	0	1153.84	0	0	0	0	0	0	0	0	0	0	0	0	0	0	0	96.8467	0	0	1409.67	0	0	455.76	0	0	0	0	0	0	0	651.043	0	0
G3V7I9	7416.96	5987.38	5949.63	7269.09	4939.42	10755.2	5298.48	5434.09	6183.31	6441.94	6373.78	7415.35	7249.99	7746.94	12512.2	2714.08	8599.46	4843.95	5597.05	3220.47	3196.29	7046.08	4873.53	7747.88	6586.94	6749.46	6113.69	4199.41	8249.61	4125.03	8029.9	6680.08	8004.88	5855.84	3041.48	9397.52	5676.3	3582.63	5960.98	6517.24	6380.69	4726.33	5625.75	5422.09	5620.5	5399.43	10773.8	4336.65	6262.1
G3V7K2	21368.3	20592.9	19259.3	15056.2	16422.2	22509.9	21563.7	22136.8	14533.1	16659.4	21634.2	17679.8	20430.6	16843.5	14363.7	22278.8	17475.7	19008.2	22849.5	30822	16584.1	18938.1	16255.7	15040	14864.4	15560.4	14717.1	19735.8	14180.8	42486.4	15850.1	14691.3	20437.6	14493.8	33873.2	24280.8	14438.8	21835.3	13498.6	15582.1	22342.7	15898.5	21832.2	15034.6	18068	19405.2	18452.1	17991.5	19002.4
G3V7L4	127556	89470.1	87068.2	117605	46965.7	126468	87893.4	62742.9	95779.5	102442	100078	117561	141877	117266	58601.1	120682	86103.3	88416.8	105650	173404	95776.2	112294	136099	124323	108895	103043	116463	67627.5	86343.1	140774	97741.9	76470	85110.5	96832.2	91994.6	61650.6	64857.4	129776	95816.6	76510.2	96501.1	80089.6	110240	106059	69935.1	84498.5	67860	77283.5	62259.3
G3V7L8	98.9622	929.039	533.171	1883.8	2198.82	3136.78	456.01	1886.49	422.936	706.47	398.634	149.984	0	142.643	604.692	123.199	1000.89	1365.53	0	0	407.099	965.371	619.386	776.441	0	676.423	635.755	1218.15	0	0	626.635	721.778	2295.87	2162.95	0	2200.54	902.311	288.491	1449.04	436.685	271.717	226.228	487.617	964.994	848.405	70.9062	927.056	701.48	0
G3V7N8	260.961	2021.7	1131.75	1443.3	957.754	540.783	3438.67	1360.88	1304.07	2446.89	1824.26	2141.02	1679.4	680.585	3030.92	0	903.484	2614.15	212.969	1247.4	0	360.63	668.435	574.569	721.15	1264.05	400.141	125.093	187.776	0	651.189	0	350.606	252.28	0	348.546	241.474	170.812	213.296	597.961	809.761	88.3824	0	0	56.4059	670.605	0	149.863	186.334
G3V7P0	1295.02	1259.79	2397.12	476.209	4440.43	1942.58	4119.71	0	2626.92	254.356	1911.66	339.389	0	417.794	498.096	4677.92	422.327	376.761	0	0	0	1879.84	1212.52	1412.02	0	1812.6	734.726	62.3866	334.269	232.216	3675.69	1.79988	4650.41	0	7335.25	2521.1	0	240.674	1675.4	0	2089.89	0	175.826	339.631	0	2494.65	512.919	0	0
G3V7P2	31004.5	47376.5	40449.1	37179	32840.9	41346.9	26850.6	34024.3	26480.3	33453.5	35828.2	28785.7	43569.9	47777.5	35984.9	70255.3	26002.8	43480.2	51045.3	76780.7	47452.6	31048.7	34262.1	38791.5	46621.5	44315	45629.5	58297.2	22699	119625	42838.4	48366.6	57880.1	39229	119512	45246.3	35861	81487	51164.8	49646.6	45794.8	30867.5	41296.5	47515	37275.7	35297.8	35257.3	49838.1	33605.8
G3V7Q7	941.666	1451.99	1217.85	1726.54	2070.65	2916.15	2728.79	2216.73	1189.94	1521.39	1502.47	2583.54	480.727	2057.29	1876.26	1432.52	1627.74	1431.73	871.423	846.176	1016.35	783.674	1282.31	1322.45	1078.41	1749.13	1564.62	1258.82	1439.31	1788.01	1338.73	938.312	2665.16	541.472	0	1014	2149.28	1483.3	1096.81	1994.66	530.926	688.977	1383.38	1553.3	1042.7	920.917	1886.54	1369.04	895.264
G3V7Q8	8754.51	12393.4	21383.1	9685.28	3202.83	20390.5	37099.7	5261.72	11931.7	9773.78	17141.8	12217.6	18099.3	26904.7	17446.7	28296.2	22688.6	25610.2	8884.41	35273.3	34204.9	18887.1	23037.8	15237.7	13039.8	14776.6	26983	18283.4	26399.3	16380.9	31657.3	13957.7	30256	17704.5	33028.4	26060.3	19827.7	67182.2	49612.5	10985.7	28349.4	22387	15629.9	32767.8	22256.2	24359.8	12403.9	24400.1	14444.1
G3V7T5	0	23.218	142.892	0	7.43557	573.473	0.570157	225.601	159.378	47.4568	0	41.5068	255.154	0	65.6723	0	184.672	0	0	0	234.248	0	0	113.654	0	318.088	0	41.6003	0	0	0	62.0864	91.0251	78.9932	0	201.424	0.43446	225.115	0	0	0	0	131.941	0	0	0	129.46	0	0
G3V7V4	29.9439	126.577	79.9638	0	0.541513	64.3821	0	0	0	0	75.5367	0	34.3462	0	71.9962	0	149.651	160.513	0	0	0	0	0	152.335	101.166	190.46	0	0	0	0	51.0996	94.7981	52.8901	153.609	0	464.259	27.6224	0	0	0	0	0	115.505	93.623	74.5165	0.282497	375.475	0	88.79
G3V7W1	3343.01	5179.45	9453.4	8972	9268.71	11897.9	6061.88	13391.7	5532.98	5979.31	5963.15	1291.98	1742.45	2556.99	11949.2	2480.1	6576.86	7363.59	3003.82	361.2	8856.84	1922.56	4314.18	6964.5	5433.3	6028.39	6238.12	1629.94	5381.75	0	3858.33	7397.41	5023.89	8992.83	0	11590.4	7344.43	6614.11	5733.2	5724	1933.17	6516.47	10299.1	8670.69	8946.5	7488.33	8182.18	8451.94	9021.88
G3V7X5	0	1874.27	310.173	0	0	459.724	0	370.869	146.268	447.638	0	0	0	0	0	523.645	675.008	223.203	468.649	228.196	405.942	625.339	1704.51	768.988	327.135	2298.65	2331.18	830.62	278.547	5678.7	0	276.687	0	0	504.555	0	1361.61	0	0	0	0	0	0	203.077	0	0	0	0	0
G3V803	46093.6	50382.7	51150.9	95318.2	38379.5	52561.6	51967.3	42802.2	44931.2	51566.3	63948.2	63408.5	30050.9	38045.7	23986	106138	40712.8	33471.8	52453.5	64387.6	79700.6	42547.4	54953.6	55318.6	77292.8	42731.3	53056.7	77920.6	28166.4	113232	42608.1	56238.8	48340	77033.1	73571.5	30159.5	36319.9	61078.1	36075.2	46831.4	72365.7	48948.2	47259.8	29289.9	31355.5	43818.9	44410.5	37001.8	39936.8
G3V812	16381.1	355094	300189	8684.32	145342	479223	1.14678e+06	874350	314787	375862	391314	215140	527118	208505	84292.2	670078	254580	203339	993553	546399	300761	338814	321991	464346	231774	630437	310004	575451	6614.7	1.21456e+06	13502.2	166568	271749	1360.88	412538	394590	684754	778139	225396	242121	291800	238763	306354	218330	1461.18	421821	175500	179643	543838
G3V818	4774.92	383.877	6733.53	44.4248	178.785	8831.12	0	2696.36	241.241	808.169	444.326	0	334.974	3364.31	9274.93	0	0	581.25	1049.85	2304.53	204.21	1839.77	0	4250.07	1179.88	4355.26	919.034	1915.22	1293.94	1416.65	3180.36	683.024	12580.3	629.08	1444.48	9261.53	0	369.693	6256.8	1399.49	1314.14	1921.76	1018.85	3964.25	0	0	18795.6	2464.27	1846.94
G3V824	5277.87	7094.83	5781.29	4619.04	5097.98	5141.68	3725.01	4602.59	5989.53	5840.95	6034.2	4911.59	5996.41	5673.37	5506.48	3229.41	6105.57	6065.87	9176.25	3835.56	3401.44	6469.06	8194.47	6738.91	4766.55	6133.72	7055.44	6226.18	5390.04	13186.7	4387.61	4663.26	4944.53	4053.48	7022.97	6180.52	4988.62	5089.18	5699.61	5340.07	5495.24	3760.94	5747.1	4423.58	4487.85	4500.8	4613.04	4399.36	5960.85
G3V825	356.303	843.188	559.8	0	1983.4	1336.27	737.809	0	928.346	1638.14	864.736	1842.97	78.7396	537.661	1859.07	0	3740.57	432.459	0	1123.68	0	943.608	1157.74	2466.2	160.202	1348.84	2660.37	393.247	236.747	0	701.409	754.973	831.07	1299.38	634.311	1908.04	497.492	993.009	4600.72	606.603	1179.12	3988.06	2908.68	1242.1	1502.65	1275.17	5520.99	0	2529.43
G3V826	18703.8	29317.2	25606.4	29802.3	35323	144555	133314	23788.3	23219.4	26238.8	28695.7	63418	57989.9	34106.6	67266.9	12877.9	39255.4	40461.1	9630.75	0	30451.3	14873.2	43304.6	41462.6	33083	60004	82026.8	32940.9	22828.7	29300	23842	21246.3	23999.2	16661.7	12304.4	36517.6	35311.4	28057.6	33538.5	24383.7	1080.8	27364.8	19370.4	25263.9	20755.9	11931.8	22569.8	3725.33	15837.6
G3V827	561.158	915.533	1772.43	1680.59	1660.68	5014.84	591.103	4039.75	807.182	1304.62	1221.51	2699.55	262.225	1518.25	1793.72	222.681	1318.14	682.102	0	131.093	1333.67	199.977	326.303	1288.93	1154.15	1581.08	1198.75	199.462	1183.06	0	893.348	1455.44	1201.07	898.386	0	2108.05	854.419	428.325	533.421	697.126	0	478.557	613.565	621.277	1036.43	570.132	2124.45	699.466	1296.34
G3V833	12386.1	12836.2	11058.5	9852.64	17612.3	12180.9	20091.8	16854.4	12071.7	14840.3	12542.5	13956.7	12354.7	16568.7	10314.8	20088.1	11751.9	13195.1	22009.8	22720.8	18433.4	14408.7	14167.8	14591.2	10646	14165.2	10810.4	14484.9	6809.62	66718.7	14300.6	11536.5	10990.5	10839.7	45139.9	16832	10919.4	18307.9	10912.2	11296.9	15996	9402.65	15425.4	14110.3	15556.5	14220.4	12141.7	9657.26	15028.2
G3V836	65764.9	96519.3	35617.6	55956.2	44850.7	88908.9	55912.8	64333.6	56258.1	47252	50545.9	33990.3	66970.2	82719.7	82055.4	65685.2	59630.7	47986.4	66034.1	164603	75259.3	80892.1	40373.1	68137.7	59429.2	70652.4	48386.7	96517.3	45643	95302.6	61767.9	96839.4	44184.9	70666.9	65479.2	88299.8	60294.3	74539.8	61438.4	47613.6	72925.7	45805.5	58656.4	95431.6	78083.6	100096	61909.9	65085.1	63509.4
G3V837	1659.2	1130.06	5302.47	950.854	1255.12	6348.95	2053.72	4577.66	1816.85	1029.8	1839.47	1604.4	8640.95	2261.33	3321.04	916.874	5151.73	1142.97	1813.67	2285.15	743.965	1615.42	1135.9	1719.85	1471.82	2878.36	684.028	1097.2	1437.24	1547.37	1777.98	1175.82	10483.1	1646.92	1816.62	5426.56	1109.23	1473.95	2116.51	2168.73	1933.71	1756.24	1180.68	2940.68	1349.28	646.045	6525.49	1608.37	2865.56
G3V843	302037	271095	439946	269004	264632	313708	234323	248483	263096	326670	467247	252508	456970	277800	214582	381377	383090	334786	380652	553981	374636	355813	345312	293201	421204	294086	328597	363385	268871	858751	261058	227581	439100	284177	765817	296973	238835	341864	284808	328932	495032	316766	419417	255872	258958	251761	306116	278419	263128
G3V847	0	1266.94	1310.5	537.475	1723.99	14605.4	1263.13	21440.5	0	3700.67	2739.53	0	1.90805	1542.29	3545.74	4268.66	2703.09	2306.03	600.61	428.377	16243.8	4591.39	1482.93	2106.67	2035.53	4333.8	1536.77	1543.45	0	0	1481.6	3526.03	517.224	2362.45	0	8210.85	4650.44	15417.2	1406.18	2196.53	0	2141.29	5270.47	2839.51	1149.82	701.494	6516.39	2694.88	1358
G3V862	8197.68	13684.3	7217.94	9665.53	6540.78	6133.26	4740.04	3021.29	11561.2	9258.83	7501.88	11027.3	4141.69	6475.76	6669.82	1304.54	5744.78	7581.87	6745.74	765.478	2492.44	6964.89	12532.3	10177.1	9179.57	12383.4	13570.4	1421.15	7355	304.06	8689.65	13298.1	6895.39	5443.56	2357.89	5518.23	3450.15	1976.37	9871.33	9277.04	4209.15	6819.15	4091.42	3523.21	3832.73	3035.72	4743.24	4484.82	9379.07
G3V8C4	1141.8	1508.87	1533.51	2507.36	2505.73	10230.1	4512.66	7412.9	1279.17	2182.99	2268.12	1334.55	6658.6	1922.35	3183.74	1939.97	3400.75	2787.27	1461.47	814.637	7589.13	1050.89	1081.73	1700.38	780.127	2246.53	1107.95	1036.5	1481.74	0	1699.98	2469.21	2094.18	1622.14	0	5580.52	2819.15	5142.08	2464.31	2051.88	1692.4	2238.9	2275.34	2142.65	992.503	855.797	3592.03	1592.7	3049.2
G3V8G0	0	0	0	0	0	134.558	0	2275.77	0	0	177.723	0	0	0	0	0	0	0	0	0	227.099	0	23.6379	0	0	0	217.982	0	0	0	0	0	0	0	0	583.172	0	496.225	0	0	0	0	0	0	0	0	0	0	0
G3V8G5	3929.51	4462.78	5092.38	2784.85	3099.01	4448.2	4110.75	4820.04	2477.4	3492.39	3825.76	1771.56	5276.64	2070.42	3698.17	2385.71	6070.97	4194.52	6741.88	4382.63	2454.72	4656.8	4483.91	4030.41	3706.31	3621.86	4984.2	4969.21	2724.9	7224.05	3805.85	3655.71	6003.5	3222.94	10858.2	5448.59	3778.24	5638.3	3433.2	3053.27	4033.53	4274.28	5288.59	4195.88	2993.51	2353.22	6692.07	3610.45	4750.16
G3V8G7	53178.7	60703.5	40128.6	35785.6	56378.9	42324.9	40695.1	42798.2	49633.7	43149	46155.2	38335	63873.5	51552.9	48573.4	107822	50435.6	48890	70695.8	101942	75913	58336.1	57630.5	48540.1	35395.6	45897.6	42220.4	52008.4	43314.4	185144	32407.8	31685.6	31337.1	37469.7	120705	25834.4	36304.2	62186	41112	28863.9	42296.8	41309.1	33462.5	38774.9	30092.5	47191.7	49908.9	48630	46616
G3V8G8	26511.4	8929.23	44911.3	1404.87	3769.36	36477.7	20494.6	13875.3	10052.5	4920.96	7775.72	23923.6	2940.06	12584.3	49701.2	5949.08	22735.8	1305.13	2405.5	15649.6	5431.67	14961.7	1647.13	12110.3	4103.84	7509.33	1921.96	11820.9	13457.9	15012.5	34077.5	19426.1	112013	3899.7	33024.6	44318	5510.64	4182.31	36317.2	12941.5	41252.7	40712.5	5019.14	13668.7	10126.1	3175.44	68904.5	4625.11	22321.4
G3V8G9	1308.87	2228.89	1643.63	1142.13	1238.92	804.027	986.476	1104.24	1894.34	1665.46	1789.07	1220.11	1909.04	1644.31	2371.87	3880.92	2125.71	2237.92	2783.96	4938.72	3354.56	2143.59	2358.47	2229.71	1193.3	2472.68	2381.88	2012.63	2697.4	7760.96	3161.15	1496.06	4555.95	0	874.93	1216.23	2180.5	2528.74	1288.6	1494.22	1000.16	1626.87	1812.16	2792.48	3254.39	923.175	414.342	1827.96	886.53
G3V8H1	1.81439e+06	1.62749e+06	2.65939e+06	1.68262e+06	2.00357e+06	2.37853e+06	2119323	2.06099e+06	1.85126e+06	1.29323e+06	1.73348e+06	1.80599e+06	2.05772e+06	1.89969e+06	2.47711e+06	1.67127e+06	1.89978e+06	1.65444e+06	2.49621e+06	1.39779e+06	975224	1.82169e+06	1.72715e+06	1.58091e+06	1440764	1.46169e+06	1.43009e+06	2386670	1.54756e+06	1.54557e+06	1.70899e+06	1.7396e+06	2.72452e+06	1.80121e+06	1.76177e+06	2.70224e+06	2.12802e+06	822557	2.08413e+06	1.74526e+06	2.54032e+06	2.02291e+06	2.6177e+06	2.24756e+06	2.72235e+06	2.52006e+06	2.7336e+06	2.49712e+06	2.7794e+06
G3V8J3	0	1456.55	419.343	2288.45	114.307	0	391.927	177.456	2128.6	1458.87	0	950.154	0	367.719	1149.17	1043.46	0	980.236	55.2922	1206.74	868.631	1594.1	2672.94	0	635.77	1822.21	9112.21	504.204	11412.8	0	2079.87	6006.72	2248.65	2495.36	847.089	23.7264	1648.18	5571.12	3190.32	4347.32	1370.85	3399.02	324.098	519.065	1915.69	1514.36	101.937	1129.72	1120.65
G3V8K5	1891.27	2113.76	2378.86	2809.97	2965.56	2739.46	1747.37	2635	3497.12	1915.94	1811.34	2418.19	2969.2	1461.8	2405.89	619.357	2099.08	1518.84	3035.44	3726.78	965.413	2744.98	1791.94	1952.32	1711.91	2259.72	1732.24	2090.34	1710.66	1670.02	1491.83	1753.48	2222.88	1914.41	2039.27	2487.91	1635.38	1233.32	2876.78	1827.61	1724.06	1597.6	2477.08	2583.83	2369.6	1645.64	1840.02	1749.72	1792.33
G3V8K8	25531.7	39084.8	29975.4	37010.4	24829.5	24623.1	34909.1	20809.3	35447.3	31053.1	19699.5	17570.7	29145.7	27101.3	26715.5	15769	23859.7	41085.9	40228.8	45825.3	21379.2	48823.6	53412.5	37288.5	42181.2	47857	66801.2	50244.8	78876.1	24202.5	36561.3	35452	35425.3	40013.6	27653.5	28959.4	32558.2	15575.2	46442.5	32374.7	35941.5	43176.1	28508.6	27854.6	26901.8	33221.6	24300.2	30479.2	28072.8
G3V8L3	1812.28	951.549	922.537	2367.89	2428.31	2050.05	17027.1	2666.08	1162.75	978.471	1625.23	2391.96	580.776	1255.73	3469.06	628.07	2131.78	1204.35	2129.09	3380.72	0	447.225	0	1280.64	1752.12	2316.86	675.485	1314.83	655.35	2353.01	227.351	4640.68	0	1758.99	769.266	672.887	4665.64	0	1898.19	1524.07	511.616	879.539	814.422	615.867	1078.07	0	478.982	687.46	0
G3V8M6	34673.3	29452.8	36007	21071.1	31848.3	48590.4	54426.3	48726.7	23842	24850.1	27557.7	25266.2	40860	25774.5	37378.5	54712.1	32097.6	26290	36912.1	80065	37724.2	29232	24251.3	32865.8	23611.8	25204.9	29832	37860.3	27180.3	111897	37784.6	23543.1	34753.7	28076	192682	41112.5	39913	68466.1	28081.1	25574.4	31247.8	33665	41585.3	36490.4	44733.8	40099.4	33513.3	31416.9	28046.9
G3V8N9	2371.57	3490.35	3530.06	1395.99	1518.71	3185.37	2385.27	1866.53	3841.53	2345.67	3326.99	3942.65	3011.87	4367.87	6947.34	8950.14	2965.72	4734.18	5510.6	10716.3	15223.8	5209.92	2879.02	3395.5	2588.97	2523.6	2985.68	4121.84	2282.67	14738.6	4703.91	2821.37	1965.37	2918.34	8746.84	6830.29	4993.06	3698.2	3311.21	929.69	1966.98	4228.46	3462.26	2247.15	2274.78	3027.04	1123.44	2252	2697.05
G3V8P3	80.4478	786.498	640.049	425.461	660.704	430.866	1041	977.508	506.224	1558.4	966.396	1315.15	2887.39	851.662	300.551	0	926.663	941.246	923.922	183.121	434	449.208	675.709	1158	508.714	880.756	919.603	904.337	1415.07	4223.41	221.586	1074.49	200.382	1165.47	302.191	1983.45	858.326	0	125.795	609.745	459.17	885.401	873.897	684.123	702.535	265.387	0	333.961	0
G3V8R1	16509.9	7346.22	12657.4	11708	9098.46	16598.2	13031.8	10393.7	9861.53	7276.92	11046.2	18821.5	15047.9	29330.9	34126.3	11575.5	25465.5	9330.95	9812.98	28313	3072.07	16412.3	4358.53	22484.4	14272.4	14937.9	7029.85	9023.13	11587.4	2832.74	9982.89	11007.1	20830.4	11976.1	4580.01	21991.8	9258.15	6262.04	14908.6	17023.1	17684.5	13479.9	12989.3	20521.4	23389.5	7735.98	25913.4	8188.13	11556.3
G3V8S0	2754.85	4380.56	2960.9	3219.08	4132.95	3564.64	6142.64	3755.37	2229.49	2923.15	3559.72	3017.15	5149.82	3090.07	4827.68	6516.55	2781.73	2886.88	4581.03	12220.6	4298.8	3987.37	4103.21	3175.91	2907.68	3518.02	2757.5	2978.64	2556.61	18684	2667.91	4278.52	2244.69	3672.56	15589.8	3542.14	3467.34	8816.05	3162.32	4228.08	3364.75	2207.84	4454.25	3461.72	3736.53	4664.95	2263.62	2782.62	2658.95
G3V8S4	0	342.487	0	0	0	296.171	0	319.342	0	525.796	1313.93	0	3394.86	0	3734.65	1129.38	836.702	0	0	0	681.061	1071.42	703.9	0	1180.64	1083.76	0	810.288	0	0	274.219	214.985	0	279.537	0	0	0	0	832.106	1914.12	0	0	300.082	185.888	0	0	0	0	0
G3V8S9	4377.36	9083.87	4114.82	4847.59	4871.5	2999.55	1148.14	1991.05	4247.93	4381.39	3581.25	3837.75	16001.4	6055.26	5709.39	7213.05	3641.48	5013.66	7267.17	14303.6	6580.3	7333.65	7892.09	5709.77	4492.74	8901.22	8937.06	5217.68	4392.44	23742	2143.57	5508.12	4791.77	2862.93	13243.1	3486.58	1282.69	5591.68	3996.59	3347.26	2594.34	1676.29	5222.3	3695.23	4479.63	2899.4	2882.73	3422.82	2763.7
G3V8T4	392.005	2264.98	1179.72	2658.35	1256.97	1373.19	641.062	1045.27	2049.97	1580.33	1093.08	1758.76	140.913	1796.66	2498.62	311.795	1691.02	2220.37	573.162	0	1250.59	762.857	1888.22	1897.5	2917.21	3631.69	4124.9	1823.84	3431.27	0	3311.29	5279.01	1447.86	3658.65	0	2109.36	2412.34	1390.09	2649.88	2595.99	913.006	2074.8	1487.62	2432.12	2251.72	2154.42	1460.83	1621.11	2671.14
G3V8V1	73024.2	84478.5	71662.6	115988	131105	72417.5	109103	113834	72110.6	83613.8	108362	123901	100267	73820.5	76948.5	142959	54914.9	68933.7	105979	157309	119755	79035.4	79046.6	68817.6	55209.6	62088.8	67542.2	77529.4	62871.8	296757	54934	65066.2	71953.7	64517.1	210069	64689.3	108726	109012	76926.1	73290	86609	76314.6	100383	70759.2	102521	92606.3	70699	78798.6	80577.6
G3V8X4	399.142	2088.22	2084.24	5843.29	1071.56	0	353.226	800.611	1972.75	2007.63	1213.24	3688.33	1365.67	7984.66	1503.75	2637.49	1274.23	3771.36	1260.38	2814.5	1125.71	5431.1	6393.35	1873.74	1544.2	6389.47	4528.22	3404.85	11716.2	0	3504.2	3988.96	3811.33	6299.53	2888.34	1620.58	2655.51	1904.71	3761.04	4251.1	2863.06	7376.71	1573.62	7867.43	1608.05	4866.12	2240.45	4004.13	2123.3
G3V8X5	557.666	3207.24	3699.96	3732.86	6182.31	25483.4	5932.2	36985.3	1195.21	8149.41	4763.35	899.042	1390.59	3991.48	7866.52	8210.88	5894.02	4528.43	2206.41	2459.72	28012.6	3204.27	3524.56	4016.6	4509.79	6130.58	3103.9	4093.57	1503.4	3588.72	2513.8	4382.78	3261.19	5248.05	846.512	17721.4	9239.69	29224.4	3399.25	6013.09	2759.92	4990.72	12324.7	6377.7	4603.29	2859.01	9605.65	4242.34	3492.26
G3V8X9	0	0	4.28756	2047.12	0	0	27.2893	0	471.709	0	0	3434.71	0	3.71049	5804.55	0	0	1959.21	4453.48	2094.27	0	0	2656.6	1527.37	120.047	6346.77	137.03	0	0	0	0	0	2880.09	0	0	10220.3	0	0	0	0	0	6639.24	745.86	3897.34	2899.76	0	2066.14	0	81113.9
G3V8Z5	93365.6	101842	74777.8	69944.1	126282	106750	147589	129465	71154.5	66570.2	78296.1	99861.9	79674.3	156302	90586.5	25463.6	147992	136675	119121	36682.1	76415.7	125799	69548.9	88717.4	71766.2	128241	64641.9	70504.2	79984.8	62934.4	116022	147075	74544.4	79375.8	73105.6	171370	124959	99374.6	71721.5	88694.4	142101	93923.5	129937	164493	139044	101240	146097	146845	146121
G3V928	16547.6	18224.3	9125.26	20286.2	27659.6	8767.8	20506.1	15222.2	15727.8	13386.4	17838.1	20242.9	19258.7	16179.6	19308.4	28685.9	11152.3	11512.5	16625	32324.1	22805	19264.8	15295	16261.4	15556.1	17491.9	10353.1	15079.5	12159	60196.4	10996.7	15215.6	10601.5	10706.5	44626	9881.26	12517.9	17493.2	10041.9	11351.3	16536.8	9064.54	17437.6	11829.8	20091.5	14960.4	10501.8	13919.1	15617.9
G3V936	32.8778	0	34.9625	0	1695.93	176.857	2350.2	476.124	42.4513	291.916	0	0	0	0	4248.58	0	34.1236	45.6396	0	0	0	29.6618	105.158	495.762	471.394	233.751	192.652	0	0	0	108.136	0	0	0	0	377.886	3882.85	0	0	1223.32	0	72.2852	0	71.3933	0	0	0	102.807	0
G3V947	3556.91	798.88	4433.14	3957.85	1912.03	1351.11	296.079	2328.27	3907.89	292.963	4120.31	147.545	14417.6	111.766	4391.13	2263.91	667.168	830.685	2497.47	8386.03	212.796	3135.98	3243.48	4241.56	17047	7660.25	3046.39	7743.13	232.649	6159.9	18137.2	25574.9	8881.62	16062	3231.62	13748.9	2258.5	2568.16	14902.3	17186.4	32766.8	32175.8	21749.6	16838.7	29111.4	9062.26	14544.4	26822.4	24936.4
G3V963	2537.95	2401.77	1665.55	5796.32	2667.84	7385.42	2087.45	1327.91	1647.42	1911.06	3972.65	5660.27	1928.13	2921.89	3869.59	1149.21	3138.64	5433.38	2277.87	370.048	2770.49	762.939	3044.73	3959.74	4237.02	2877.48	4122.34	4265.07	1906.24	0	2705.49	2822.13	3192.31	2332.75	0	2772.21	2829.04	3144.33	1686.51	3701.46	2406.38	2440.62	2087.67	2551.46	2198.15	1012.78	2891.7	3096.44	3135.22
G3V964	5109.08	6486.26	3125.32	3969.35	3379.86	3082.99	3571.83	3402.99	7078.98	5456.62	3808.16	4628.71	3001.74	4626.7	4018.07	7548.92	3840.26	3755.93	6440.34	9148.44	7355	8154.63	7791.12	5319.05	4837.22	5056.52	4930.9	8056.4	3447.43	14396.7	3857.87	4215.55	3335.37	2971.48	9618.48	4330.55	2407.65	3134.91	2010.04	3053.83	3873.4	3261.23	2891.18	2558.96	3741.45	2823.21	3082.84	3061.56	3536.19
G3V976	0	111.868	0	154.35	46.3805	0	0	99.4897	0	172.555	0	0	692.08	0	468.446	0	35.5264	99.2608	15.1806	441.228	0	0	0	81.1714	0	69.2637	0	135.205	0	6033.67	518.203	0	0	666.266	0	0	0	370.432	262.538	0	260.654	0	350.191	327.472	266.216	1013.22	0	0	0
G3V989	11159.2	16689	12462.5	8988.16	12186.5	9502.71	9733.62	9064.18	15643.3	12619.3	9446.78	9179.76	11298.2	10629.9	8994.85	4310.12	12018.5	13703.8	18543.3	17098.5	4205.52	15624.6	11885.6	13113.9	15311	13242.6	10917	12100.7	11509.2	12921.3	14722.7	16612.7	11107.9	14571	26853.2	16359	10554.8	3716.99	13652	15737.5	16030.3	18508.1	23378.9	12509.7	10078.9	21408.6	14035.4	10612.9	12210.7
G3V9B4	23.2864	0	0	0	0	0	0	0	84.7847	0	149.945	0	3.51924	0	157.638	0	0	0	0	0	0	7.04616	0	0	0	0	105.505	0	0	0	0	50.9614	0	0	0	0	0	0	0	0	275.608	0	97.0411	0	0	0	56.5448	0	0
G3V9E4	716.018	605.736	243.962	2091.47	1725.8	985.521	8903.78	4135.94	0	969.041	15018.7	616.345	1282.43	558.083	4968.23	0	1141.46	1516.84	0	0	1291.86	273.054	295.898	1961.86	1870.56	1794.73	207.862	335.83	0	0	844.507	0	610.672	751.207	0	2134.81	2015.36	1372.21	310.873	1734.37	0	243.18	0	2466.99	654.014	349.02	0	0	0
G3V9J1	10379.3	9016.55	11301.9	12836.9	8030.32	9904.35	21064.9	5386.03	9290.91	7706.98	14316	9175.64	7108.13	8470.65	5517.87	12012.7	11718.4	12823.9	8060.6	1289.99	12080.2	10840.4	9290.59	10644.5	8290.99	6965.81	8029.91	9060.87	13175.6	2209.93	16284.2	13962.9	9865.72	9182.33	7642.09	8635.49	15550.2	10295	8859.77	8733.5	15408.7	11534.4	9798.36	10255.6	8756.04	9616.34	10602.4	12946.4	10123
G3V9K3	53333.9	13304.1	18265.2	9873.66	16531.3	6952.17	77924	32400.7	44943	24780.7	24593.8	19778.3	15417.3	19153.7	32576.7	18726.3	38752.8	20224.4	20189	23851.4	8966.39	42147.3	25287.5	15741.6	18920.6	12809.2	10124.6	23291.9	11462.2	31689	42378.1	9028.8	16731.1	6150.79	13519.9	6707.38	17586	42860.6	33966.8	23293.9	23791.1	13038.2	14568.2	10399	12276	10501.9	31656.7	13728.3	11671.5
G3V9L4	64398.8	48022.1	39673.4	104211	49186.7	34514.5	10443.3	31142.1	32643	75275.4	25463.4	25157.5	77743.6	112819	60928.4	82394.4	38537.3	34281.7	25036.1	106758	87676.8	79208	59185.8	76931.5	63135.9	60372.1	48235.8	87084.6	44614.1	383800	71130.4	55318.5	67755.5	91955	95470.4	28070.1	27160.9	46662	40097.8	97203.8	28455.7	27482.9	50764	89195.5	52392.8	38248.9	51699.9	37408.1	21474.4
G3V9M0	44259.1	7861.08	49580.2	11652	12288.1	42753.3	7886.82	25097	15505.6	10998.6	18757.3	53792.4	32616.1	37192.4	78316.7	1233.24	66977	3252.06	6918.37	14152.4	5681.73	39904	4685.61	39022.7	14558.2	32073.7	9507.67	8350.84	30154.5	23735.3	21489.2	10604.5	68939.2	12855.7	28668.1	74463.3	5141.94	7229.22	53048	20771.7	37355.1	48726.2	23182.6	48887.8	17657.1	3527.96	161307	5610.76	28636.5
G3V9M6	8332.84	12174.3	6036.75	8640.6	10845.2	5394.56	7482.5	6859.99	9397.01	10279.1	8294.34	9730.66	12099.6	9654.88	8027.48	16451.2	8760.11	9017.15	14421.9	25740.7	15422.9	11769.9	12496.1	9820.2	7765.61	10102.4	11022.2	9506.54	8566.64	44591.9	7519.94	8694.63	7443.67	6055.49	23008.9	8163.83	7215.73	11896.8	9603.4	7371.09	7099.36	7658.98	9610.37	6485.6	6634.08	7277.08	6662.88	6991.29	7582.76
G3V9N7	0	0	742.13	0	0	2697.39	0	214.918	0	164.547	149.343	0	0	0	1003.27	0	1069.19	206.259	0	0	0	0	0	0	0	0	0	0	0	0	0	0	249.108	0	0	1195.93	0	0	0	0	0	0	0	0	0	0	1901.79	0	0
G3V9R9	146185	162846	146198	171624	182569	166638	196316	126327	171903	162086	144770	172813	122879	163914	122163	132805	119329	188555	140881	108291	102327	193049	132987	183523	166256	129650	141955	211446	163986	102204	182101	175148	166760	170912	329839	189691	157946	81787	158897	152378	204023	192921	112406	168143	165021	191329	129623	195479	145441
G3V9S3	1176.25	1331.89	816.961	2573.39	2258	4405.81	749.87	1097.49	689.129	1278.36	4293.15	3202.4	2479.04	2250.36	1386.77	5387.9	1618.78	1961.67	712.148	1101.22	3749.23	2028.17	2672.04	1445.48	1573.34	1943.83	1276.23	3221.15	2045.13	1913.26	1510.14	3424.46	1725.84	557.016	1933.06	4262.17	334.569	2207.06	2087.72	1720.73	2120.56	3537.93	3184.75	2050.95	1794.12	2221.35	3203.31	2008.66	886.367
G3V9U0	0	618.261	362.408	0	1028.18	2948.42	417.316	2937.38	0	644.715	306.371	0	0	0	339.988	0	753.993	384.269	0	0	1751.16	175.211	0	894.948	891.512	1343.31	0	0	0	0	119.295	417.441	0	0	0	1013.77	343.68	800.511	0	1897.99	0	0	1226.5	0	0	0	610.166	121.003	0
iRT_Peptides_Fusion	6.62639e+07	45607424	6.10455e+07	6.97905e+07	5.32394e+07	59656516	8.36812e+07	6.42323e+07	6.15262e+07	6.7828e+07	57392164	66173280	6.32497e+07	1.04978e+08	4.13693e+07	1.27772e+08	63785204	6.12503e+07	7.68506e+07	1.78353e+08	9.35221e+07	6.58751e+07	64187168	55065256	53854788	5.81776e+07	74886856	5.90606e+07	1.13496e+08	1.62934e+08	50312028	4.50498e+07	6.48763e+07	6.5927e+07	1.538e+08	5.06765e+07	7.36753e+07	7.88428e+07	5.82859e+07	5.09214e+07	6.35983e+07	6.36769e+07	5.37393e+07	66319944	65882244	6.71438e+07	68689496	6.62076e+07	6.18792e+07
J3QTE2	6924.39	7112.47	7141.17	6762.98	7029.79	3585.4	6318.8	6598.57	7956.68	9186.05	7245.66	5301.87	7059.59	4851.65	4560.97	5773.43	9372.9	8089.69	12486.1	9230.11	8249.79	8129.9	6057.45	6296.01	8613.19	9135.93	6913.9	9888.98	8463.82	8065.81	7245.08	4924.19	4829.26	5766.3	9108.92	4880.62	5523.24	6420.12	4223.66	6119.36	6068.34	3987.47	7443.91	4844.71	5792.5	3774.86	4525.79	4903.93	7122.03
M0R3V4	6310.23	23820	12231.7	23969.9	7403.94	6926.98	13136.4	7518.24	22180.4	16755.3	9943.47	19450.6	11521.9	16742.9	16345.5	10165.6	6878.98	24337.3	14646.4	10964.8	15328.4	28518.2	31955.5	9474.62	20546	32316.2	34668.3	23243.5	35603.8	3604.66	27663.4	38158.3	23417.1	31252.8	1047.15	15927.3	19756.6	14155.6	35655.7	27363.1	28282	29551.5	19040.8	23747.1	23797.5	17139.9	15668.1	29566.9	23026.2
M0R3V7	697.854	1107.37	73.9561	194.95	638.461	193.441	0	2.21822	775.26	189.935	674.184	0	3.70532	481.418	535.556	1923.22	1119.37	1083.88	1607.19	384.356	1337.16	948.416	735.406	902.676	748.45	849.315	895.436	1370.61	384.248	2087.06	1420.77	725.279	514.576	240.169	0	479.408	475.348	768.089	398.134	726.006	627.978	155.624	1096.65	305.334	546.615	329.928	109.532	37.0994	303.447
M0R3W7	0	0	0	0	0	0	23393.3	248.156	0	468.519	0	2082.77	0	0	1888.48	0	0	268.265	0	0	0	467.087	0	179.461	0	0	0	0	0	0	0	2405.28	0	0	0	0	588.178	0	0	223.215	0	0	0	0	353.309	0	0	0	0
M0R485	52029	58070.7	51322.1	79713.9	67989.2	30732.6	43237.1	29113.5	55998.3	56033.5	54699.7	68601.6	35105.9	69779.8	42818.4	50972.6	47487.7	54994	37152.5	9853.63	34506.6	45529.7	75144.6	62491.1	59401.9	67955.2	69944.3	61977.4	62221.2	68.9248	78371.3	71152.8	60146.1	74597.2	5405.06	66438.8	91786.6	17838.9	53660.4	66742.6	60792.4	92619.8	47695.1	61657.1	38302.7	76594.4	62214.6	63328.1	64223.7
M0R4S2	2966.19	2540.84	745.057	936.651	1393.95	736.996	2915.63	1446.31	3206.44	1244.79	934.129	2056.88	563.18	1360.9	955.409	0	441.525	6076.72	11383.8	0	0	6929.14	4190.88	3376.1	1006.51	3239.34	3016.16	2857.98	2521.3	0	2870.9	22.734	381.461	27.2752	0	10756.6	1295.44	370.245	749.947	0	351.32	1249.64	387.211	911.876	0	787.305	0	1020.69	278.402
M0R4Z4	39155.6	36705.1	19300.2	11058	53668	52083.9	137548	15781.5	42211.8	9737.39	17822.8	31912.3	5209.3	88193.2	62469.2	4738.48	48176.9	58987.2	24154.3	6901.92	53100.8	67345.2	14623	31920.2	37070.8	39098.7	11133.8	8278.35	45798.5	2831.13	59330.2	59431.7	21747.7	44045.1	11651.2	171361	142353	8609.05	46719.2	45602.1	41643.4	37354.1	17293.9	102293	129770	35264.4	48729.8	89733.9	150027
M0R544	0	26381.2	152.317	43424.2	31265.3	28720.4	12529	71897	35362.8	65338.3	36930.8	24531.9	22756.1	32959.3	14626	85350.5	49417.9	4995.37	38553.9	39411.5	33685	14496.2	1587.41	546.943	2048.51	45477	34692.3	44975.5	16269.8	53828.7	15746.2	24690.6	14917.7	45679.1	87665.5	33187	23651.6	39139.8	23117.2	52759.3	25886.2	22728.7	25763	26784.1	13200.3	61092.4	45052.6	0	27987.2
M0R594	0	0	0	0	0	0	0	0	0	210.766	0	123.413	0	0	0	0	3484.07	0	0	532.78	0	0	0	0	0	0	263.015	0	0	0	0	0	0	0	0	1289.94	0	0	443.355	0	419.935	0	1071.94	0	0	515.217	0	0	0
M0R5J4	14367.9	12861.5	18406	15739.1	24636.1	23258.4	21669.2	19471.4	14935.3	11255.6	12306.2	11196.5	16246.4	5693.26	15461.7	7883.25	16504.9	15787.3	11389.3	7354.29	13053.7	9745.7	9992.49	14714.7	12937.7	19325.3	13292.2	11950.3	16704.3	4655.16	10862	11344.8	15928.8	11576.2	2637.77	15631.8	17329.9	5865.86	11143.1	11924	5263.19	8513.32	10771.5	12263.2	10686.4	8565.77	14964.1	8480.15	11471.7
M0R5R0	7910.17	9753.34	10615.8	6462.13	9924.64	14540.5	9080.54	13739.4	5852.34	6932.08	7809.17	3272.9	7968.95	6898.88	8481.92	7266.35	11923	10507.9	10981.5	4983.63	9247.54	8458.55	8162.78	9203.91	8390.16	10273.7	8315.82	8798.18	8640.46	6021.9	9019.91	12323.9	13029.7	9280.82	5894.18	13135.9	6670.68	11655.5	7790.52	8923.95	10431.5	8350.48	10016	10969.6	7845.16	7909.69	17972.8	10140.7	13028.1
M0R5T8	403.153	969.345	484.196	467.145	1319.59	697.102	2045.05	146.521	194.641	1176.03	364.577	466.546	665.31	115.107	989.67	391.8	298.081	189.337	601.704	588.199	1670.2	320.026	3156.93	508.063	1174.34	1981.42	0	1226.99	650.296	9649.75	587.273	821.87	2879.37	225.404	2935.27	540.599	634.377	411.758	60.7929	568.128	659.873	637.774	652.204	132.435	1300.69	103.315	431.763	0.356291	0
M0R6C7	4454.33	4326.42	24760.1	8087.09	8264.74	6040.9	108184	19062.5	5345.2	5760.14	15187.7	11611.5	8607.78	7731.16	50900.1	6249.79	4248.48	7826.12	8836.42	12873.4	10367.6	9483.69	7986.12	6882.63	6510.26	4174.2	5787.79	8696.87	8906.05	64334.2	10477.1	11193.5	12398.5	15126	4412.89	5917.6	61113.7	15002.6	12135.2	19870	16963.2	13337.3	9156.36	11477.3	6315.91	8896.79	9673.55	12806.3	12067.6
M0R6K0	189.232	568.204	714.955	232.841	222.684	898.695	101.837	198.725	744.553	236.736	131.526	901.985	617.571	367.429	877.724	3487.03	478.501	527.506	360.401	4291.14	0	121.129	474.61	809.359	804.502	734.729	780.88	567.091	719.899	0	528.153	886.065	369.844	0	0	842.089	1464.46	0	387.537	1350.18	0	190.963	272.397	1428.16	701.052	0	0.620506	327.181	871.521
M0R757	6356.61	7053.43	9698.68	8364.91	10809.5	41039.9	6465.95	19561.8	3724.35	7434.9	6098.48	3605.1	3432.42	6808.51	12651.1	7134.66	13313.1	8119.93	2945	3297.61	12910.1	4136.11	4604.49	9559.92	6927.52	10217	4235.92	6032.39	5157.47	2011.43	4748.98	7285.53	8699.54	8105.36	4250.31	17379.8	5216.87	14612.9	6403.59	5347.27	1770.34	5706.81	9295.01	8269.55	3552.93	2489.86	21719.4	4371.39	5970.71
M0R7E0	1864.26	3367.84	1344.63	1622.41	2356.96	1244.62	802.622	796.364	2634.25	1798.44	1814.89	3527.22	1226.92	3195.49	699.651	602.61	5101.45	2047.64	2956.46	0	3112.54	2821.75	4243.08	3848.51	2371.59	1874.83	2446.37	3266.77	2806.94	0	2199.2	2013.27	1700.46	1629.69	0	967.124	875.431	0	2059.22	770.51	1253.58	2192.16	1489.96	1507.4	1390.92	1375.06	1584.81	0	1410.82
M0R7I5	35025.7	26518.1	24865.3	27440.6	37824.9	41107.7	51266.4	46007.5	26571.4	39082.2	20919.3	23468	25110	46003.8	25419.5	28672.1	46394.9	29233.8	38856.3	61918.2	12826	21182	14699.2	28528.5	23211.1	30077.5	10040.9	11705.7	19180	29505	27456.7	17187.9	20179.9	24501.7	93199.1	35006.1	41146.9	22227.5	19652.3	30841.1	13886.2	13973.2	19037.2	33462.8	28469.2	35444.2	35647.9	28953.9	32938.3
M0R7K9	4.81685e+06	4.22888e+06	3835443	6967586	4.3414e+06	7905281	5.7023e+06	10020889	4.53119e+06	6.2185e+06	5.59834e+06	7.72949e+06	4.46158e+06	6.56316e+06	6.12959e+06	2.32118e+06	8.54784e+06	3.25089e+06	4709411	4.45879e+06	2.36027e+06	5.77248e+06	2.95463e+06	5.80716e+06	5.50539e+06	4473738	3.05847e+06	2.23861e+06	4.14227e+06	2.17345e+06	4.51017e+06	6.48633e+06	4.05386e+06	5.79187e+06	2.71404e+06	5.84398e+06	5.81587e+06	2215885	4.06766e+06	8.13265e+06	6.7192e+06	6.96421e+06	4.24945e+06	5687409	6.65773e+06	6.20595e+06	6.51115e+06	5.46359e+06	7.63239e+06
M0R7L1	145276	34202.3	10014.9	15802.5	6756.87	21198.7	32103.7	27059.5	56659.4	64192.4	76487.2	62705.4	137626	16612.4	78474.8	9267.16	51879.7	15836.7	86330	25917.6	34992	85425.4	54736.9	56188.1	66734.1	94190.8	59687.8	31996.3	49926.2	4852.1	153249	95939.5	55384.6	27768.4	1593.7	20463.5	42387	9049.72	33095.5	60948.1	67792.8	95273.7	136589	20849.6	20359.8	43870.4	76890.8	34567.3	85457.8
M0R7M5	28483.7	22619.1	37472.5	20152.9	72287.9	15104.8	194795	6528.55	52346.6	13978.6	90243.9	46386.1	4251.77	65918.6	21361	17223.2	11285.7	40816.7	63415.5	20529.8	32885.2	81934.3	47049.1	39600.1	61253.7	60767	34761.7	22032.6	47403.4	73027.6	24009.8	21451	17457.9	33797	165163	18607	89574.4	9156.85	33115.8	11202.4	70389.3	21235.8	23058.2	23086.1	22804.9	25631.2	6827.68	0	25995.6
M0R7P3	533756	789192	1.03853e+06	1.70202e+06	1.59567e+06	1.5884e+06	1.45963e+06	1.89559e+06	1.02807e+06	1.14522e+06	858053	985952	1.13526e+06	1.76972e+06	893051	2.67047e+06	1392951	1160157	1.36899e+06	2.89289e+06	1.75071e+06	1.30347e+06	1.02011e+06	1.23646e+06	691587	799675	1.36399e+06	1.10594e+06	2.08997e+06	3.11691e+06	1.03021e+06	1.14832e+06	1.4258e+06	1.85846e+06	4.32587e+06	2.28799e+06	2.08811e+06	2.57114e+06	1.50498e+06	1.47768e+06	1.4311e+06	1.74449e+06	1.24393e+06	2.77612e+06	1.3544e+06	1.88393e+06	1.76452e+06	1.95769e+06	1.30884e+06
M0R7T1	5429.52	2468.33	7862.41	2234.85	980.473	39873	2572.21	7645.59	3947.86	3090.64	3988.28	5255.31	6154.75	14234.1	14482.9	671.137	20270.5	3675.22	2420.66	7114.77	7394.69	3346.64	1258.92	6844.75	3115.09	7697.6	1434.18	3602.69	10284.5	7436.15	7690.2	2944.34	7009.39	4875.46	11974.6	26376	1222.01	1894.8	3975.95	3544.79	12381.4	5501.43	4268.75	4884.34	3427.7	279.091	8305.44	3499.02	25343.9
M0R7T8	2118.68	839.434	344.398	1966.7	221.381	270.263	0.656818	858.637	1330.6	343.867	567.428	60.9168	1792.17	486.862	1399.49	1218.86	1147.85	0	0	0	0	1604.49	617.016	4574.65	816.607	767.249	1024.92	1570.85	0	0	1300.27	416.499	710.714	276.285	0	108.81	904.296	0	879.159	934.16	694.514	1348.92	2565.47	1681.81	685.312	1296.5	1366.37	550.53	0
M0R816	220248	138722	260655	200376	127813	208121	184825	169228	295413	176437	113620	170926	244021	173837	105308	107042	334031	188033	191155	146390	196384	669042	204318	214015	460488	187520	182999	416919	270552	251693	549813	515060	601235	298346	306543	532671	451475	448072	477385	586906	680069	418218	682222	578728	358696	684358	358303	464033	329424
M0R838	6987.77	8184.47	4220.94	16761.1	12867.8	5829.05	7483.87	3740.33	9385.37	10246.6	12038.5	7413.84	8299.51	9267.97	12838.4	19454.7	8474.55	14848.8	23023.5	6398.98	13197.8	11506.6	16942.4	23162.1	9776.68	18805.5	18573	16733.6	65054.4	13083.1	34811.8	5498.47	6228	13201.4	17135.8	13034.5	34096.4	16989.1	18269.9	19396.7	12176.5	12310.1	10569.5	9129.15	21854.2	11086.3	9469.1	33227.2	16132.2
M0R8A3	23429.1	17476.3	13159.9	22934.4	15454.4	23259.1	17740.1	19487.9	19114.6	17988.4	17630.9	13213.8	23753.5	14036	14640.6	62780.9	13746.8	30768.4	27094	22914.7	33557.2	35824.1	26195.8	12351.1	23203.3	17792.7	18875.1	35001.4	20289.2	38541.4	25808.3	19685.3	11907.1	17604	46776.5	23041.4	11375.7	12435.7	19940.9	19768.5	28090.2	11776	28118.6	16693.4	17009.8	23998.2	15322.5	29510.7	16493.4
M0R8B5	154923	253897	160224	170151	69336.8	147904	162299	202884	137882	184859	130973	227241	456297	204409	125438	214864	294889	221433	244303	69848.6	166603	249990	65035.4	100965	462105	212194	117776	117327	148726	421887	211761	300097	176025	286383	292083	140189	272943	409169	273193	396179	394500	231262	604823	379314	108277	281624	286588	385952	238197
M0R8G6	85964.9	23093.5	48033.7	86611.2	91037.2	55087.9	133087	37350.4	88402.3	189447	60054.7	43879.8	53635.1	204093	57583	13560.7	42401.1	80764.9	84435.3	38724.7	23588.9	93372.6	117123	106336	98577.6	87639.3	43598.5	92426.1	58637.8	27029.9	115675	40803	94533.5	37174.2	13682.6	40592.5	111082	30509.2	206041	202813	93426	128359	110920	346495	107180	31605.3	64013.5	105320	67716
M0R8H7	49224.6	107699	53580.9	83678.1	60825.2	37541	65669.8	28867.7	112820	77454.4	52323.1	113646	38523.5	62308	45311.5	61823.9	39614.3	50653.7	54782.1	38485.2	75519.1	61654.9	72692.2	60770.9	59631.9	121546	57818.1	89318.9	82798	88540.4	72682.4	97230.8	62714.8	104494	61417.7	49185.6	70170.3	46168.5	103282	82663.8	64642.7	126685	47889	72763.7	44987.6	56626.9	40664.7	51105.3	55039
M0R8R4	4039.82	4697.42	1020.27	3601.96	2942.4	1021.33	1777.29	1417.76	2882.12	2695.34	4319.87	2947.79	2240.06	3539.45	2917.29	6677.02	1865.98	5258.69	4158.54	3960.32	2736.18	2566.28	3667.6	3527.83	3240.63	2295.62	4233.25	5854.17	1502.65	19400.9	1354.06	1524.65	1467.34	746.469	8386.3	1560.03	1251.81	1912.7	504.176	948.693	1899.82	1045.1	1124.46	1.77669	1701.9	786.067	1279.01	2892.11	850.084
M0R936	16857.7	10484.8	18918.8	12774.7	19605.7	14999.2	25067.2	21689.4	8108.58	36227	8578.93	15328.5	7197.26	24876.5	8394.98	10489.5	21049.6	47018.5	95981.3	4808.43	10971.8	26237.5	17269.6	48377.7	16536.4	26443	17701	21780.4	54502.8	10988	31518.2	20956.2	41075.8	15690	8713.43	14614.8	53831.5	21810.9	11557	23147.3	85548.3	12550.8	19411.9	100734	19690.3	26704.3	26187.4	21107.9	24872.8
M0R9A3	647198	170628	54131.8	60510	42805.6	63121.6	118776	95488	406493	155541	482327	461557	618486	155301	461927	111688	305869	69594.8	660244	779531	192079	718517	276815	430272	302199	496099	188902	268656	333307	348741	656031	420147	407897	110069	367370	102923	153710	71203	207356	169273	796939	699901	710449	107273	154830	205431	495607	155793	484712
M0R9L2	7875.99	10817.7	10365.1	7474.42	8759.67	8927.03	15745.3	8576.8	7065.87	8444.43	7681.04	6202.27	8975.58	8973.01	6503.21	4126.53	8957.8	10025.5	10586.3	13875.4	4702.66	8167.84	8649.33	8390.72	10321.6	7620.69	9020.17	13188.9	8006.88	5273.1	9090.03	9165.46	11392.8	7134.59	6846.55	11048.7	13949.6	6458.53	8872.28	9313.38	11919.4	6737.81	11362	14709.5	9084.16	9011.52	9439.4	13374.8	10436.3
M0R9M2	4706.93	4621.16	1314.34	1980.83	1067.63	1510.18	2088.53	1276.4	2371.2	1599.55	2028.59	2106.98	2305.94	1579.06	726.162	600.975	3147.47	1606.79	1799.83	5059.92	1185.61	1773.84	1541.98	3708.44	2328.9	2075.96	2561.16	2578.73	2023.02	1717.85	2387.58	2606.51	1689.45	2218.18	0	1520.1	1609.41	180.097	0	0	2350.61	1393.39	2259.55	300.906	1019.31	0	1171.42	0	0
M0R9M6	8728.04	10908.4	5175.41	5232.44	5702.52	5130.32	5135	4636.62	5800.5	7701.79	7398.73	5319.46	13971.1	5597.18	5520	11035.2	5064.62	6518.53	9695.98	13471.2	7328.18	9369.67	6691.35	6027.38	4015.92	5919.08	4558.1	7202.73	1549.51	39161.3	7503.66	6019.55	5267.22	4571.4	18098.5	5043.55	4043.35	8452.66	5087.42	6195.56	5706.28	4885.36	7833.68	4624.63	4759.34	4039.07	4004.38	3806.18	4470.21
M0R9U2	264.083	911.971	824.51	3748.15	1607.37	580.324	34905.7	1433.81	2797.79	1843.44	656.409	1179.83	532.338	1888.27	3504.63	627.841	1756.32	1290.8	535.976	1181.91	1271.35	323.419	628.756	1555.06	1853.65	1138.95	1274.73	2730.06	1824.5	1316.63	1371.43	1737.49	2291.11	9862.9	4505.33	929.513	18200.2	2041.17	4916.3	7148.33	1262.14	1352.12	4146.92	3044.55	1307.13	1394.94	2403	2114.01	2110.71
M0RA54	221.603	1494.96	230.673	0	328.041	1991.86	287.629	2854.65	0	445.375	500.523	0	0.330671	84.6676	124.856	74.6445	765.808	273.888	0	0	1196.56	693.56	194.543	254.967	0	345.133	0	267.397	73.4833	566.162	0	280.693	0	331.277	1123.04	1369.19	598.05	1591.77	0	157.29	0	0	187.542	560.229	769.357	0	1753.86	742.349	0
M0RA79	2802.71	5361.66	5320.24	4253.38	8858.32	2474.73	14600.2	10963.9	5672.97	10881.6	3204.59	5223.51	6997.72	11622.9	11308.5	6860.16	6171.36	7101.66	5071.01	7616.66	8926.05	1569.38	7306.62	5329.27	17230.7	5103.91	11267.7	17261	5957.19	9256.73	20982.2	12697	7918.22	14086.3	22439.1	7311.81	10650	15076.2	11962.3	37983.9	7066.91	23284	12429.5	11690.3	5646.37	20466.9	9198.49	14605.6	5448.23
M0RAB8	0	25.6692	76.6603	36.7511	0	67.5205	718.993	806.598	0	499.374	0	424.478	0	0	0	0	0	0	0	0	483.504	0	211.484	67.7531	138.504	0	716.059	1592.56	1107.03	0	0	0	0	0	0	167.326	320.635	0	0	0	0	245.461	0	0	0	0	0	0	0
M0RAM5	2310.55	2811.04	3057.32	3545.52	1628.35	5743.53	3475.71	2331.12	1683.27	1742.72	1796.76	2750.31	1187.59	1548.39	2088.4	0	3469.25	2956.47	1914.75	0	1648.69	2101.44	1848.15	4081.14	2865.73	3999.63	1864.66	1696.76	1966.76	0	1862.81	1496.01	1938.8	958.867	0	3787.33	327.647	0	551.297	1899.45	293.57	313.151	1156.28	2261.77	2398.5	700.407	1748.18	212.345	1315.28
M0RAV0	17046.7	21101.5	10546.2	35645.1	17082.9	22987.3	366.772	2398.43	18051.1	17168	28054.4	15316.3	36616.1	131.968	19102.8	9911.02	1029.73	50150.1	0	11136.7	11269.4	13266.7	30326.1	13041.9	1012.94	11591.5	35036.1	102178	24382.4	5934.68	16392.7	18546.1	8590.09	19120.7	3521.12	21956.6	237.137	5664.79	17744.7	13470.2	17381.3	13129.9	41417.5	158.574	35400.1	6584.99	0.986332	43381	0
M0RAZ1	91571.6	47377.4	47946.8	73281.2	107120	68341.3	402384	106665	107035	189903	122203	127101	89648.4	100422	74164.5	69703.3	67454.4	52275.2	133012	9423.44	71835.1	121519	60735.4	198204	109015	124954	81336.3	59405.9	45301.7	15165.1	108922	61383.5	69925.6	46357.8	68798.2	85758.9	260927	263385	125014	191501	143526	83819.1	129875	100565	66669.2	67703.6	74010.6	51618.8	97254.3
M0RB22	31819.2	26113.3	25425.8	27994.4	28060.9	38889.1	28903.8	26762.3	28404.5	26312.2	29161.4	30682.8	24673.7	39583.4	27356.6	38976.8	28707.8	34087.6	29708.5	15327.1	35583.5	15120.7	25397.2	27828.5	29863.8	26163	24597.6	24946.6	26511.5	18580.4	26464.1	20670.2	22959.4	24219.6	19083.2	32030.2	27461.1	34023	24252.6	23684.7	18390.6	20922	17392.8	31828.1	21460.6	27036.5	21706.1	31735.7	28875.2
M0RBF1	22891.6	19656.4	47828.3	40475.9	30147.4	68640.9	36489.9	25498.9	26985.5	38324.2	65145.2	61524.8	24468.2	12817.8	32027.8	10432.4	28744.5	28912.3	11434.7	6094.8	20982	6546.01	20479.4	30912.9	51896.6	28174.2	32971.1	21399.9	20588.2	16180.7	22938.9	20564.3	38764.5	32947.1	9385.35	28312.9	29474.1	7595.91	20216.1	35073.1	17905.4	38679.7	18295.7	20205.7	16129.6	22686.9	28156	25709.1	21558.8
M0RBH9	10175.7	12662.4	7558.36	13071.8	10835.8	13779.2	9875.5	13822.1	9235.83	9774.36	9268.93	10886.4	13112.8	11770.1	7885.43	6838	9060.81	11644.6	17150.6	23388.3	2813.12	13918.9	11685.8	8759.79	9535.65	9755.87	11267.7	10468.6	8618.03	6708.51	8348.48	10690.7	10179.9	8723.93	16445	10445.4	6926.61	10494.3	7840.46	8099.28	10389.2	8789.69	11364.1	11015.1	10319.9	11992.2	8831.01	12575.4	9902.41
M0RBK4	165728	80915.7	55903.3	251653	127298	68217.2	217275	100004	185663	399980	179320	99052.5	331671	114281	132074	11626.4	61506.9	138448	421458	48086.7	141009	196765	105884	321156	179239	224213	110401	476709	112699	134812	133242	92414.7	50070.9	145302	77693.2	88872.8	191379	121098	120912	358726	145803	143749	338247	193868	92207.2	67719.8	68481.4	167059	281035
M0RBU0	12174.7	16012	5043.08	10918.5	17124.2	5143.95	9264.18	4932.68	12923.5	9302.88	10992.4	12427.5	18995.5	10407.2	8894.74	15470.9	8639	12546.4	16784.8	31842.5	10773.7	12053.2	20928.1	9446.68	8494.84	17231.1	13382.7	7912.22	11836.9	42973.4	9971.43	10778.8	5532.32	5478.81	30224.9	5550.51	6682.92	8686.37	11523.8	8045.13	8946.82	9527.38	10306.8	4230.15	7637.94	4955.73	4101.41	5987.3	9531.19
M0RBX7	5661.93	11203.9	3894.59	3993.46	6223.15	2551.87	3905.32	4575.73	6882.2	7946.59	6142.9	6944.88	7663.5	8052.67	5033.55	10757.1	6266.19	8341.75	14334.6	24726.7	9480.63	10367.2	6507.02	8270.43	5391.7	7031.08	6995.82	6405.46	5111.97	33663.9	4618.25	4358.59	3740.83	2269.86	13241.8	4194.22	3173.34	3190.19	3461.02	3910.6	4883.25	3730.69	5666.09	2906.8	4780.53	2490.51	2470.91	3583.44	5102.54
M0RC20	192865	35137	272230	45306.1	24047.6	474098	53445.8	174497	132933	39450.8	42535.6	124270	53033.2	131282	432581	8236.34	595416	40484.8	45359.6	61412.8	22974.5	81860	15919.4	129738	59440	149386	25805.5	48558.4	116601	22538.4	158877	71397.5	682474	84888.7	26567	410381	19040.1	16647	354302	102964	190186	199847	68142.5	172421	69293	10294.1	992390	71460.2	271211
M0RC23	898466	547728	448720	914096	761894	669510	1.27298e+06	550318	1.16065e+06	994640	853647	816074	1.39223e+06	1.16904e+06	820847	254934	584657	1.18938e+06	767916	499483	498240	953879	814006	845631	904694	1153575	1.1583e+06	902083	976796	684602	1.02377e+06	554193	535721	921725	417768	867560	1.48546e+06	520985	1.11276e+06	1.15456e+06	1.43835e+06	645197	1.00029e+06	1.28917e+06	1.07417e+06	648506	508107	815169	795214
M0RC77	419.366	1889.51	1014.3	0	2048.09	5096.4	0	2396.05	0	0	1458.17	4885.52	0	1358.6	826.074	0	982.173	1716.68	0	0	0	0	0	525.146	835.142	850.373	0	0	0	0	0	0	0	948.661	0	894.691	0	0	426.457	0	0	0	422.006	0	0	0	0	618.798	0
M0RC89	21561.3	33872.2	5371.16	14076.9	19053.5	0	0	12642	17721	19568.9	4777.07	22014.7	0	4277.83	0	0	19965.9	29095.2	22610.6	0	0	21888.3	35122.8	12788.4	34156.8	29609	4129.47	29773.5	0	0	28594.7	43853.1	20999.6	24514.6	22473.9	6728.26	0	479.214	0	12703.6	0	18489.8	0	0	14079.1	0	5631.41	7961.49	5557.33
M0RC99	2448.26	1746.47	3750.7	3641.95	3077.78	7039.38	2731.94	4662.88	1150.35	1316.93	2207.5	1823.36	5094.95	1053.5	6671.37	1558.82	2205.34	1555.24	883.007	0	2156.9	1059.75	1524.92	1684.2	1567.58	2007.92	1502.93	1180.62	0	0	1164.51	3202.7	2444.62	2635.69	0	5457.2	2104.67	4335.91	1532.91	1156.81	1123.69	2114.57	1876.04	2448.43	582.353	1104.66	3788.89	816.085	1204.92
M0RCH6	6280.46	6481.87	9576.77	4646.92	5323.9	6956.94	5635.75	9932.45	7509.41	5786.52	6960.5	2176.79	11763.7	4066.99	6092.31	6216.18	9091.87	6747.56	9612.48	20104.8	8942.52	5865.73	7071.15	6350.8	5344.07	6023.24	5215.84	6957.81	4602.04	18864.4	5448.75	4685.76	10488.4	6302.01	17653.7	10795.8	3986.2	14244.4	6652.15	6473.86	7467.51	9443.42	9725.29	9114.96	11197.5	7424.3	8696.09	5030.39	4850.47
M0RCN6	7386.74	4903.86	7532.59	6310.59	1042.68	13937.9	3079.85	4262.14	3889.49	12180.8	2749.38	3710.52	11052.9	6274.34	6062.07	2647.99	3695.14	4670.1	7269.67	861.677	1607.01	10971.9	5425.91	18076.1	5774.99	10048.6	15178.6	11330.7	14887.6	8945.23	17937.6	8633.05	16888.5	13497.2	3661.6	20182.1	6498.22	9573.77	19283.9	12995.2	12571.2	6996.7	7571.18	10452.4	8465.38	13268	3596.22	7320.03	8656.75
M0RD98	362558	278931	599348	725706	1.24304e+06	611748	1.26864e+06	1.25086e+06	362818	1.43473e+06	1.26016e+06	1.72993e+06	1.37313e+06	410497	571160	161052	253980	1.6163e+06	338972	334970	296531	1.12747e+06	556911	725757	782062	636349	712448	1.10034e+06	464477	531489	239522	391596	442283	250654	334472	418589	351895	298730	224748	1.12643e+06	996272	823385	1.36363e+06	936919	973805	566475	295651	955009	198498
M0RDA4	8898.81	22762.5	13449.3	16523.2	14426.5	13034.8	14758.8	9139.67	19831.3	17864.6	12681.8	18013.1	10363.7	18401.9	17880.1	7606.56	12451.9	19919.1	14521.8	5630.25	12268.6	21669.7	28982.3	16317.2	18314.3	26591.8	36750.4	20565.2	21747.2	3320.62	14020.9	18606.2	16022.2	15257.5	3840.62	14110.7	13854.4	9015.62	19395.3	18401.6	10741.3	16223.6	13180.7	11496	13811.9	10479.4	8734.95	13692.3	14959
M0RDF2	238.65	45.022	129.554	0	1270.27	287.936	4300.57	2954.56	1277.83	946.397	492.536	417.576	500.201	1728	2726.49	0	86.5846	1180.89	157.6	0	346.409	0	303.814	957.757	707.627	131.677	1313.36	1083.3	1572.63	4379.89	2484.9	2214.52	1405.26	632.051	0	2669.52	1972.3	0	1015.84	9150.51	1297.11	495.074	1714.46	1752.66	1756.66	341.133	0	2059.15	509.102
M0RDL2	10396.6	2049.08	3055.29	0	2058.69	10390.2	7938.45	8.24457	7313.39	686.993	15980.3	3545.83	0	16124	3328.33	0	8328.17	957	2235.15	0	0	6562.92	0	0	3881.02	6102.14	14885.3	6552.47	0	0	8620.15	2589.03	8230.3	0	0	5529.89	3796.29	0	6814.24	0	21462.6	854.621	0	19739.5	27495.8	4484.82	1082.35	0	2890.41
O08557	1586.73	2733.72	1911.9	3892.59	3830.15	9929.58	4853.52	5694.99	2224.29	2501.3	3172.06	2406.35	2361.84	2416.05	5685.63	4986.86	2897.47	2586.36	1199.09	793.993	5153.25	2956.14	3649.79	3121.58	2388.44	3290.67	1403.8	5089.74	3966.87	0	2593.41	2494.81	3029.02	3175.95	1188.1	4112.9	2210.22	5154.79	2939.22	2185.34	849.479	3128.1	3062.37	3649.65	3922.02	1509.1	2524.81	2611.96	2193.39
O08628	12726.1	13709.5	9658.38	9891.81	9574.34	7760.92	7733.9	5875.63	13912	10179.7	9843.47	6994.84	9797.86	7589.46	9077.2	13997.8	7121.43	6038.85	10574.9	6334.2	9961.8	10113.9	14624.8	9830.53	8855.91	11170.6	8386.04	10505	6067.44	25374.3	9578.76	13642.2	7143.7	6679.94	17571.7	7401.79	6658.54	8819.86	10513.4	10690.7	9498.02	8126.31	8012.67	7757.67	8639.28	8615.88	6460.32	6998.09	7154.16
O35077	0	0	0	356.775	194.416	562.252	0	785.725	285.272	135.311	0	0	216.821	136.09	229.395	0	0	0	0	0	0	0	0	0	0	91.7116	0	0	0	0	0	0	36.8646	0	0	68.3481	0	93.5038	0	0	0	0	0	239.669	0	0	0	0	25.5004
O35112	29064.3	29369	22153.8	25024.5	26348.1	21718.2	28963.8	23023.1	27077.5	24660.7	27485.9	25408.4	29151.5	27807.8	25619.1	34857.4	22197.6	22513.3	33850.1	22846.4	30004.2	29626	30105.5	23601.8	28312.6	24071.4	26818.6	31458.1	22172.2	44516.6	27300.6	24858	22596.9	21691.6	38402.6	26061.4	23189	29301.9	25427.7	21679.1	30918.9	24747	25148.4	25062.2	25652.7	26457.2	21028.9	20510.6	21708.7
O35142	328.924	3748.04	1934.72	2343.65	1030.8	966.102	590.076	1518.03	3717.06	2845.09	2362.46	2614.46	428.044	2496.31	3669.7	1737.15	2973.82	4575.33	1221.08	0	3097.52	896.218	4075.74	4067.5	3838.25	4493.27	6259.17	2874.26	5757.25	0	4180.23	5089.77	2083.38	5440.01	0	3202.41	3206.65	615.834	4005.01	3287.56	750.25	2780.28	1079.21	4267.76	1390.45	3906.98	2895.58	2775.45	3699.75
O35244	7233.36	7033.07	8188.48	5964.94	7849.73	23374.8	13856.7	13071.8	6613.75	4887.98	5013.85	7986.25	5589.42	6204.32	17633.8	5518.92	10183	7451.12	4437.58	797.241	9804.28	5108.23	4853.72	7309.52	6664.13	9885.79	4661.26	7056.99	7175.81	2953.65	5999.77	6031.79	8747.11	5714.33	1911.95	13475.8	5404.26	7669.39	8596.24	4987.84	3480.38	5521.21	6830.08	8718.88	6553.6	4399.84	10113.7	4641.68	6001.58
O35276	125.737	890.537	210.111	257.639	87.5022	27.786	0	27.5956	1028.47	641.054	501.19	460.113	0.936931	368.801	1509.98	0	230.749	407.042	498.137	2198.42	935.486	281.808	841.536	567.143	550.758	449.67	1050.11	415.925	2295.25	0	0.31277	0	178.744	260.505	0	0	88.9173	176.919	580.169	253.506	164.676	75.6793	94.4502	113.103	89.9361	103.467	108.031	248.249	279.816
O35370	38099.7	31029.4	27326.2	34904.1	32008.9	38611.8	31847.9	25433.7	27865.2	29877.5	35147.8	37157.3	43071	37126.3	27651.5	38448.3	31322.5	28596.5	39692.9	69063.1	40483.1	39117.7	32664.2	40834.5	31801.3	32800.1	36683.4	37735.4	33243.3	128988	31302.3	22196.3	30605.6	27527.2	95414.2	40288.1	32369.1	35039.2	27196	28065	34310.9	28075.3	40307.2	32740.3	27303.9	25992.5	25927.6	24169	22079
O35462	280.724	2512.26	1771.69	2136.77	1701.01	722.919	1232.57	2238.57	2888.46	2850.03	1895.12	2244.96	382.905	2821.79	1093.79	1738.41	3382.03	1874.86	3385.89	0	0	1703.31	3200.55	1650.96	2129.55	2463.89	1203.45	547.829	1628.79	0	1488.61	1563.43	3756.27	684.871	0	2889.12	4322.08	1867.3	2064.42	1187	2218.68	2639.57	2280.95	2912.72	1446.79	738.756	7175.41	2044.45	3487.57
O35547	136.271	285.956	715.645	0	2250.56	3181.67	141.669	755.555	231.188	66.0874	137.469	381.55	0	612.362	1518.04	0	1530.62	152.873	58.1945	604.641	49.2266	158.657	143.911	293.698	225.263	277.591	134.202	60.6539	232.422	202.698	328.281	456.284	787.363	335.337	0	2046.55	440.988	427.682	609.329	525.438	215.527	391.845	193.263	759.487	1253.26	152.653	2603.16	75.2702	304.923
O35567	32.1191	519.838	231.034	0	299.327	604.231	111.303	285.707	46.4143	479.914	657.133	203.168	0.484174	0	172.739	0	374.109	282.143	0	0	0	45.7857	0	527.984	255.664	466.13	110.712	0	0	0	0	87.0965	436.078	0	0	923.249	0	1402.31	443.381	343.873	0	939.287	604.657	35.6484	909.237	0	0	0	205.099
O35760	6519.81	9887.84	4342.68	5013.34	4979.92	5848.66	7376.27	5613.15	6120.87	8009.96	5233.55	7576.29	3061.88	10187.8	9207.45	11449	5509.16	4447.87	2429.92	26827.3	5323.59	4747.13	6036.89	5068.4	6012.64	8754.19	7894.23	5483.97	7292.96	0	4574.46	12223.6	5306.96	5205.15	13247.2	4990.41	6839.32	10387.1	4692.06	9452.79	6840.79	8411.36	4274.85	8333.48	7359.11	5253.24	4612.34	6986.49	3923.64
O54697	8205.71	13285.5	71263	82054.9	36573.9	55522.8	341705	65350.5	31994.8	37487.1	24498.2	50430.8	60893.4	25968.7	129873	13488.7	18275.7	7843.7	7203.63	16569.7	20318.8	14365.2	12822.2	9073	6084	26653.7	17913.4	8298.36	68305.6	1482.03	112323	77901.3	13408.6	175225	10207.3	29665.5	62587.6	114026	61777.9	53799.1	241451	77541.1	27334.5	71328.9	158686	268586	134211	183063	11384.2
O54715	6146.84	4881.26	4164.12	8599.96	4792.74	3342.27	2615.67	713.99	5291.32	6488.24	5064.55	7105.27	5570.08	6185.65	4504.04	1514.5	4719.01	1461.16	1511.55	373.856	1883.55	3970.45	1879.57	7783.05	3681.79	7361	2319.6	4284.89	2441.2	8462.88	5547.79	5152.71	6062.33	4658.99	0	2795.43	1465.15	0	4725.24	6953.24	4095.56	3439.15	4324.01	3373.98	3824.51	2030.54	3838.99	459.885	1314.61
O54728	35006.1	2542.89	47639.5	40652.4	34426.9	24551.4	225490	21560.8	9150.2	3255.86	11608.1	3681.37	52350.2	10536.4	73867.2	1827.41	8653.92	5255.01	4827.69	2602.37	2711.32	2220.36	2369.16	1812.51	5772.4	3396.09	3466.42	2043.81	4218.52	4120.46	15734.4	8234.76	9830.77	3860.38	2558.08	2850.41	29852.2	16211.1	7911.11	17358.5	93969	22331.5	6205.49	36037.9	30069.1	24646.8	34743.3	72351.4	61567.1
O54854	799.819	0	0	0	0	0	0	29819.6	38364.9	20487.8	2288.26	0	0	0	0	0	0	0	20515.6	0	0	0	0	17236.7	0	17106.3	0	61548.4	0	240687	6753.58	0	0	0	0	22902.4	0	0	0	27313.7	74047.9	52322.1	15043.8	37220.3	0	0	4114.71	0	0
O54861	32498.8	28361.7	19810.6	24640.2	25975.8	32608.9	25416	17580.7	22421	26181.9	31627.4	28771.4	24192	26543.8	26129.1	15952	27954.1	26613.2	28562.7	17265.4	14612.1	24455	23923.9	23867.8	23998.8	24925.6	18587.9	19231.2	23506.6	9941.65	29352.5	26708.7	24640.6	20674.6	14081.1	26839.9	25819.4	14980.5	18390.1	29265.8	31651.9	20335.9	25124.6	27052.6	19256.5	28678.2	29388.2	25335.2	27847.6
O55004	6138.69	19024.6	8836.3	10210	6956.37	2191.24	6659.1	7175.41	15596.8	11405	8746.07	12191.9	13184.2	3862.69	6467.96	2077.02	5884.67	14681.6	10643	49494.9	2143.26	26563.5	20590.5	7771.11	14757.9	25627.4	33447	8417.09	16585.7	3728.13	10437.9	29954.2	16497	12062.5	19972.1	5336.96	7601.49	18549.7	19472.4	23688.8	18657.1	17773.5	16835.3	7852.99	13585.1	8761.03	8265.89	10934.7	9233.04
O55006	49437.9	43813.1	40190.7	42836.2	47852.4	43092	54465.6	46044.8	30488.8	32016.5	39718.7	43308.4	38216.6	29143.6	35435.8	47896	36597.9	26352.1	38486.3	70161.3	49631.2	26915.1	33082.6	29796.7	35110.7	25706.1	29191.4	36000.9	33760.6	107674	36022.5	28844	35123.8	24711.6	141925	42460.2	56830	43351.8	19136.5	23172.6	38631.7	33005.5	40166	25884	47377.3	29565	34618.6	32427.9	28814.6
O55096	129.705	228.186	258.372	0	141.544	1110.57	0	255.903	168.398	444.275	423.154	514.523	0	178.116	618.576	0	841.461	753.828	0	0	40.9581	0	0	651.149	759.741	837.334	383.854	0	213.646	0	239.491	314.959	0	255.989	0	635.344	0	0	295.843	256.957	0	0	0	49.1493	207.311	0	1160.46	0	0
O55145	9605.8	8631.14	4626.05	4045.97	3014.34	3991.01	3910.8	3253.45	5787.6	8065.73	7196.46	5609.5	13777.9	8702.55	5664.86	21152.5	8296.54	9362.42	13751.6	20494.1	19199.2	9361.42	10269.6	13085.5	11517.9	11501.2	12936.3	15607.8	7960.55	45078.7	12700.2	3686.2	11594.4	7545.79	34622.6	9233.95	4945.5	16632.3	9466.34	8987.02	7006.79	8090.81	12009.5	5930.81	4964.65	4682.7	4237.08	4551.92	6932.4
O55158	868.138	1182.61	2977.34	0	0	10629.9	4237.81	4759.6	0	1117.49	1485.15	716.341	0	4931.54	8543.47	1816.61	3798.75	1150.06	0	0	699.878	474.843	513.155	714.284	594.532	2280.78	0	193.397	0	201.26	0	0	1671.99	0	0	7777.29	0	774.688	0	411.815	0	0	0	0	0	0	2095.4	0	0
O55159	0	125.02	1.18255	0	99.8813	0	1330.12	138.821	0	0	0	0	0	0	561.716	0	0	0	0	0	0	0	54.5311	101.888	0	68.7328	101.408	0	0	437.354	0	10.318	0	0	0	0	2.56376	0	0.689712	333.076	0	0	0	2.2857	8.5117	0	0	0	227.503
O55162	608.418	1661.84	271.307	104.906	315.844	929.183	591.847	1678.21	1136.71	876.766	2106.66	1687.11	1940.77	857.349	0	5295.54	350.035	1781.56	1381.74	557.41	2242.86	1204.63	793.458	1124.18	1503.39	135.145	449.837	1985.43	0	6657.95	337.112	278.047	524.52	650.065	2166.41	213.442	0	0	0	0	0	0	188.637	614.644	181.726	0	0	0	0
O70244	13691.3	15867.7	18978.6	15310.1	15248.9	20669.1	17494.6	29639.9	16474.4	19993.1	21073.1	21521.6	11286	16745.4	22670.8	10772.2	25501.1	17206.6	16604.9	5207.55	20088.9	13420.3	13941.8	21920.4	17991.8	14232.4	15832.1	15104.7	17001.4	9386.39	15636.2	16675.9	11522.1	15496.6	5878.68	24162.8	18626.8	21432	11650.3	17530.5	7694.2	16467.6	11995.6	19078.5	20554.1	21823.1	24983.3	16614.5	28788.7
O70247	0	113.822	345.959	284.205	692.507	2868.45	0	6287.21	0	372.721	0	0	0	0	356.221	0	0	0	0	0	4362.7	0	0	350.912	201.456	582.234	0	196.012	0	0	0	504.909	0	0	0	1753.86	0	2948.03	500.657	0	0	0	1818.36	1596.12	429.081	0	1101.83	0	0
O70352	1187.43	698.02	1623.21	411.595	571.429	4127.05	154990	3335.7	257.785	1650.85	1249.81	269.044	183.557	773.732	1411.88	785.998	2633.71	845.912	188.986	212.695	2269.59	104.237	733.132	1119.04	1203.77	1102.46	1262.45	768.712	119.753	0	1524.85	304.009	1706.96	576.14	0	2716.8	163.208	944.781	448.11	504.805	0	1267.53	1423.48	160.807	403.76	257.213	5198.74	437.513	313.298
O70377	285.764	666.107	821.684	621.946	1039.99	5504.12	471.306	2735.15	363.274	803.561	429.087	175.647	116.628	425.147	2557.23	569.86	2154.63	452.972	181.257	0	2117.47	737.219	119.075	501.701	301.701	682.974	322.922	420.015	85.0028	0	230.681	554.277	1010.77	417.399	157.888	3974.63	371.173	2387.48	250.38	600.441	0	1548.59	822.437	1222.22	527.534	0	3809.9	878.441	622.156
O70417	41428.7	188078	141206	21669.3	77756.7	179515	584257	426752	176467	191127	181458	110843	288071	80905.7	82981.9	397707	136053	102450	426453	352264	169737	204497	177617	174264	136884	324602	159417	291153	25507.6	685260	43261	119942	144747	29307.7	231112	159153	305930	424753	128054	160715	206336	132615	178449	150557	31446.7	212631	122539	117858	286570
O70489	28099	25348.7	15548.2	21506.7	21345.7	17565.1	9024.08	27053.7	19859.7	20426.9	15180.3	20684.3	17849.2	20412.7	13523.2	8899.43	22021.7	25224.4	26768.1	23103.1	16997	25098.4	21912.4	30010.3	25313.3	23213.9	19949.6	18908	23083.8	3559.73	26043.2	28699.8	21511.9	26528.3	6961.88	16088	18370.8	3509.58	21410	23602.7	26480.7	22995.6	25966.9	25359.8	28410.6	27281.4	23378.7	29295.6	23502.1
O70513	45298.9	35875.6	43688.3	45119.6	41353.5	80924.9	64737.8	117538	39174.4	40557.4	37155.1	67345.7	47031.8	48778.2	28516.2	79039.6	77838.8	40801.7	61982.4	89930.4	66382.6	55035.8	55578.3	31809.3	36375.4	36628.5	40998	49959.5	57758.4	62553.9	37726.2	33443.6	40407.3	45455	55905.9	69691.7	40754.7	104044	38393	37759.6	39715.6	57664.8	41689.3	48086.5	26756.9	41786.1	65893.2	46680.3	60687.9
O70534	29776.6	39568.3	20196.5	12930.1	27719.9	16952.9	36411.6	16441.4	27111.4	23624.2	25255.7	28185.8	50306.7	31122	22278.8	57094	20704.3	26981.7	40264.4	96812.1	43173.3	33245.3	32417.9	31635.7	16956.1	20891.3	32396.7	31473.9	32391.6	89993.5	41239.7	22616.6	20423.7	17931.3	112221	24674.6	38439.8	39799.4	29513.6	26336	27072.7	37381.6	36419.2	32950.8	28306.5	27747.8	19150.9	30812.2	28643.1
O70540	883.253	911.567	702.017	1499.64	1103.72	1025.2	1643.91	860.07	1103.12	940.82	1149.81	715.133	1769.29	1541.92	1559.8	659.298	871.997	840.396	1094.52	1237.5	478.464	2178.7	1052.65	928.868	919.785	1775.82	1009.37	1427.42	323.683	2084.59	761.467	1462.06	1089.53	954.685	853.735	1102.51	931.972	1325.08	927.575	1232.1	960.672	770.624	1513.57	1096.14	1131.47	1070.24	1351.92	1663.97	2455.42
O88204	2966.46	2276.37	2211.44	1718.48	1635.72	2225.68	2468.17	1022.68	2652.25	2776.73	2223.93	1893.19	3961.19	2909.04	1647.99	4370.86	2688.05	3461.4	3916.28	4418	4270.41	3129.37	3706.81	2711.24	2019.57	2315.07	2839.15	2260.4	1370.15	9930.45	1656.19	1245.77	1395.33	1498.49	2527.27	3026.12	2983.97	1441.9	1687.97	1285.52	1616.81	1498.6	2447.6	2139.48	925.335	1652.38	957.63	1402.56	1842.74
O88767	5803.68	7106.36	6831.71	4040.84	4741.57	8576.18	2258.44	7358.72	3677.27	4737.01	4167.17	4481.23	3166.72	4235.11	5552.39	3581.3	7708.7	7395.77	6314.68	1283.18	6865.88	8824.68	6908.6	9503.22	5810.19	8818.96	9812.94	9075.19	4560.24	147.834	7032.91	6470.98	8219.6	6310.81	214.299	5817.47	1578.4	2471.13	4798.68	3939.08	3426.02	5657.98	6014.07	4939.27	4065.38	2304.93	7284.93	3479.19	4624.26
O88989	19520.8	18717.6	15111.3	19298.5	17433.2	40233.3	17574.9	21336.9	13038.9	17410.3	16501.7	11183.8	12653.8	9481.57	21612.5	12274.9	29175.4	24595.1	13725.5	5644.17	19301.7	12280.6	13109.7	24334.9	16694	25567.6	19230.3	13476.8	15340.6	6222.35	15506.1	15062.1	16953	16088.6	1530.52	20173	17660.2	10580.2	13898.9	11614.3	3776.62	11886.4	12018.7	14970.3	11943.7	8240.72	19945.6	8119.7	8535.19
O89049	423.837	863.861	2083.17	3340.43	3294.37	6655.78	4509.25	3022.56	1449.17	1056.61	532.991	1786.28	738.186	1774.77	3645.51	0	1283.8	333.946	0	0	715.946	32.7961	137.352	1354.04	292.18	1885.35	96.1831	59.2415	1071.31	0	727.98	1057.69	803.923	787.576	0	2459.82	3844.14	999.586	730.725	480.514	0	539.762	0	1038.95	663.868	358.46	1724.05	431.958	1018.32
O89117	5560.01	5243.56	3237.47	4201.15	7842.34	4735.56	3004.38	8327.92	6213.05	7148.89	4629.47	3452.18	7952.97	4595.09	3609.09	3449.76	9512.98	5669.13	10432.9	22176.3	3709.14	6708.21	5765.1	7442.46	3066.26	6017.22	13016.2	6532.79	6618.09	20753.6	7521.35	4706.84	7032.1	12524.9	32621.6	4478.69	4889.78	17376.9	11519.8	6499.97	7172.72	13834.8	7567.19	6167.8	5516.47	5622.11	4725.62	4575	6399.12
P00173	5921.83	2387.76	420.592	316.693	803.596	310.66	10573.5	1315.72	676.632	1105.35	584.889	854.797	335.568	1350.35	1491.69	4195.74	513.578	652.521	1375.91	3494.97	1052.24	975.145	1557.89	1702.2	874.33	1289.73	1279.11	789.624	1421.83	19688	488.846	803.234	916.356	541.237	1842.02	548.729	1597.96	883.483	1048.36	1630.8	419.58	538.117	677.879	591.915	842.912	662.581	0	402.507	97.0923
P00502	12703.2	14060.3	18398.5	17819.4	33326.9	60009.2	40461.8	29471.9	18080.7	19826.3	7615.99	14619.1	18036.3	28403.4	52352.4	7140.62	14929.4	9749.2	4132.59	5936.15	16244.7	7367.13	5701.45	14031.4	5598.83	22165.1	5993.31	6854	17737.4	2004.27	19350.1	17940.9	20275	13358.3	4080.68	26628.3	28682.7	15851.7	19905.7	21342	4899.6	10965.2	16088	34782.1	22567.5	17164.7	15593.9	13821.3	9948
P00507	1371.5	446.206	0	1556.08	2480.02	1959.49	5372.66	1727.63	1812.53	1127.68	1668.05	1280.53	881.543	2424.43	2812.73	1441.79	0	763.709	0	2098.48	1950.72	0	282.643	721.721	1074.67	625.02	459.271	0	361.6	0	133.087	562.242	0	0	0	1804.83	2601.71	0	1133.35	1808.83	0	1307.11	0	762.682	944.252	645.058	0	0	0
P00714	7426.84	31726.6	9298.68	13073.1	14808.7	9759.62	14036.3	5366.84	37210.6	19068.2	12631.8	15321.1	33147.3	20117.9	29283.4	24233.6	5617.96	13232.1	13021.5	83413.5	17693	27722.8	29793.5	24770.6	11230.8	64151	94066.7	22286.7	20423	39201.1	16612.6	27685.4	22437	36727.5	94162	32919.8	44031.6	61438	63955.5	39302.1	33138.7	42930.5	22875.2	20636.8	20967.2	27076.3	9013.77	22281	22935.6
P00731	0	231.156	66.4056	193.307	26616.3	15395.5	394.029	161.108	1145.1	333.624	196.44	38.4155	0	539.535	1959.39	844.416	10478.9	18777.8	0	0	0	0	0	0	0	0	1012.83	972.108	1273.43	0	106.676	1173.57	73.2972	0.776127	0	3286.9	0	231.587	244.203	852.269	124.37	0	419.822	0	0	0	0	0	0
P00762	300455	441466	315371	230217	134258	346799	476316	219451	384110	369357	368308	274734	572933	720797	818663	991282	505427	472542	576274	1.98106e+06	775335	491275	486137	427555	356422	382685	719510	456079	884816	1.2229e+06	395433	235380	383926	629341	773897	387950	488915	1.02834e+06	618892	431631	459838	471752	294409	373613	326297	489421	387290	511248	459148
P00774	0	0	0	0	1451.67	0	638530	20500.2	2561.46	3784.38	0	0	0	0	284640	0	0	0	0	0	0	0	0	0	0	0	0	1093.68	0	224379	0	0	26720.2	1.4683	0	0	47350.1	1051.95	0	60115.6	0	0	0	0	0	0	0	0	0
P01015	10868.3	15109	25873.2	37184.4	19340.7	13648.9	13549.2	20598.7	21206.6	23616.9	23406.5	31473.1	11846.3	19059.7	22134.7	7039.26	13357.6	21156.1	5646.5	3354.76	13592.8	7500.18	11609.3	13058.7	23289.5	17520.1	35635.1	10587.4	57545.4	1595.9	18357.7	27080.8	27299.3	39644.5	1706.54	22548.8	29893.8	13514.6	27022.3	30722.7	12814.1	29803.5	16470.1	22547	20360.2	19125.9	17655.4	26306.7	18385.9
P01039	6513.56	2687.9	494.838	5359.28	2394.5	3236.16	4131.02	4444	2890.67	2047.22	3652.11	4137.08	6174.74	7634.57	3576.3	5096.88	4801.24	2148.53	3996.79	11561.5	3307.04	5242.04	2194.51	3136.85	1781.27	3749.31	4100.8	3619.52	2881.85	3287.56	5148.7	2396.47	5435.72	4138.73	5941.98	4941.73	4818.31	5583.84	2095.02	2482.35	5387.48	3458.44	2224.54	3102.63	3693.22	4166.86	3822.61	5864.5	2372.4
P01041	1862.33	15839.2	451.922	9736.88	1631.74	9753.34	28783.5	934.484	6395	14650	2745.93	19289.2	997.423	14948.1	7230.75	141.514	3265.97	2352.52	609.331	3422.12	1180.1	8351.81	4819.41	14051	9349.82	22907.8	3947.34	1589.92	1960.5	8527.19	2512.1	6515.55	2216.12	1471.97	0	1061.39	467.165	23.6991	3972.59	9087.39	428.034	1011.61	1595.21	1116.84	1454.07	488.848	179.721	167.433	38.9067
P01048	104110	100653	108635	85673.9	79979.5	55079.3	176926	61604.1	126085	74803	130311	83171.4	113296	62979.5	89246.6	94762	44989.4	118429	70499.7	112124	100089	100330	90258.7	108477	84823	80404.8	132755	103589	81517.8	338993	114909	116988	127140	91515.2	138037	79533.8	178426	104334	128952	83479.5	190601	88034.9	121552	69688.1	95042.1	107956	64706.7	123320	73389.1
P01681	38875.9	56314.2	17731.6	109050	25171.1	61398.2	119756	12350.4	91600.9	47767.2	52124	72095.4	64339.5	60381	80166.3	35307.7	21243.8	132271	55237.7	55696	29469.4	62265.8	61170	58252.9	47790	71556	101866	56088.5	137592	69660.8	104480	46468.3	50752.1	111765	108902	173710	354719	77115.2	179276	75471.2	198835	172409	54134.5	187499	87284.5	69431	27373	130787	77043.2
P01830	22925.2	37390.2	29849.2	40696	25161.8	14443.1	24299.5	24039.8	29284.5	26500.5	29792	34092.6	21894.6	33670.5	24487.6	50004.1	23229	31957.7	36043.5	116581	41213	55338.1	47184.1	19360.5	30003.8	46002.5	36502	37873.1	30612.6	110848	37895.7	39285	32456.6	30315.5	101399	23816.4	29788.5	38370.9	28057.9	31399.4	42163	35171.3	24274.1	30308.9	37349.8	31641.3	28698.7	31298.2	34294.2
P01836	81643.4	1.00041e+06	1.27596e+06	45985	44405.7	81273.2	358679	1.23972e+06	87865.3	41425.9	1.01807e+06	1.53967e+06	309639	90165.1	158752	1.21784e+06	1.1663e+06	33514.9	84640.3	1.55228e+06	99477.2	41582.2	1.01483e+06	24906.9	30783.1	138172	123155	59817.9	84015.9	7.5473e+06	416378	1.58297e+06	1.7314e+06	188302	170016	472560	1.12526e+06	1.4705e+06	1.31089e+06	95720.2	138788	2101787	626091	1.15046e+06	773892	2.11485e+06	1.92638e+06	1.10318e+06	1.51907e+06
P01946	1048.83	1682.42	621.165	770.638	2255.19	0.874111	799.958	3225.07	1467.88	1401.39	6849.58	3068.04	332.05	0	2228.37	3166.75	0	3521.23	7334.26	6122.49	3812.35	2688.62	1305.42	1549.86	4123.63	6367.64	1469.08	3023.37	2099.69	0	559.014	17686.2	5946.07	2478.02	5398.79	0	0.772588	462.59	20843.3	309.366	11850.1	939.48	3148.65	2114.29	0	63651.1	0	4040.41	0
P02091	1391.66	2336.79	6833.86	2.20045	2324.84	0	1549.78	0	2651.02	593.232	10108.5	4292.42	1258.77	0	823.481	0	527.697	1247.56	9222.99	0	0	2225.63	0	233.125	3160.06	255.58	0	512.981	3375.07	0	34.686	23129.7	10748.3	1777.11	0	0	0	0	25655.4	482.419	8224.06	124.164	759.473	0	478.983	73739.9	0	1226.84	2727.41
P02454	51006.3	263182	23372.2	35635.4	108650	45110.8	20988.6	6895.3	125317	119158	28034.7	105733	113178	150637	83145.9	61408.2	32946.3	70173.6	80087.3	256261	72666	161744	622472	153359	69953.8	430131	286140	120428	62813.9	387417	55983.8	94425.6	51192.5	17663.9	103202	47411.7	25272.7	46471.5	185082	88941.2	23187.3	52612.9	62619.5	24183.3	23711.3	18817.9	10898.4	28026	47249.2
P02625	107415	100744	47997.4	46400	100238	20649.4	54039.7	31589.9	90452.8	124150	49182.2	142285	276649	118764	55125	189573	254083	157272	132467	481756	137328	227873	109204	112183	58044.7	121104	111147	139825	135631	323714	89734.5	173274	62579.4	65764.3	466209	46578	119842	151018	109617	89808.8	178092	85632.1	165287	65188	56670.3	65660.2	109009	105656	138806
P02631	3950.17	13595.7	3443.94	8742.9	9838.07	8607.74	8475.08	2453.08	6930.33	7013.64	5076.75	14154.3	11290.3	17190.6	7990.5	9588.77	5482.65	7171.97	12928.8	18939.5	8876.1	10358.4	11731.8	8242.88	5609.7	11224	15126.5	14421.6	4931.29	15912.6	2459.04	6127.22	5747.4	4139.85	10117.3	5551.73	1697.75	4838	7873.95	4148.68	4520.34	5124.38	4564.55	7225.57	4262.01	5618.57	4153.71	4495.23	5573.47
P02634	0	0	0	0	7584.5	0	6236.34	147.12	0	0	0	0	0.602161	0	1309.21	0	0	0	0	0	0	0	0	0	0	0	0	0	0	1684.25	0	0	0	0	0	0	2471.15	0	0	1649.89	0	0	0	0	129.547	0	0	0	0
P02651	5822.57	4332.57	11477.8	7385.81	8014.44	15097.6	6527.68	3630.47	8337.43	9110.83	7063.32	16634.5	11914.5	7089.26	9285.22	4660.97	9982.33	6362.29	1996.08	7714.02	3193.29	4778.15	4610.77	5065.33	10625.3	9614.38	6595.78	7116.94	5456.48	3424.26	5982.43	6808.8	22565.9	10902.9	5021.55	8706.35	5759.57	885.771	10464	17237.3	16302.8	12915.8	5266.26	7123.02	5472.57	9028.63	13322.9	7715.91	4844.91
P02680	9796.9	10327.7	21531.4	18858.3	14128	180278	18335	6779.64	11908.1	4908.96	12647.9	14979.4	8192.37	7438.14	16666.4	22814.2	8535.94	10927.7	8198.33	32381.3	10827.2	8117.57	11051.9	9982.89	12239	9769.24	12529.4	7053.54	7791.28	26581.7	11816.5	17775.4	11708.5	9058.38	0	43076.8	12065.3	9318.56	9137.57	9332.89	12280.7	10978.5	6954.3	14136.2	8742.89	6021.33	14587.7	10830.9	6517.72
P02696	161.886	936.657	0	81.642	94.353	91.3644	0	559.254	0	309.359	655.673	0	0	108.752	1847.8	0	1390.01	911.97	0	304.198	1038.86	1708.91	1292.67	1634.91	237.939	863.195	1577.62	1209.22	0	0	712.179	1279.01	1203.27	0	0	0	0	0	881.673	1711.19	2869.63	473.136	2058.97	0	0	0	0	0	0
P02761	37327.3	230839	357965	960015	233308	228233	709742	702631	901712	322417	194762	618029	108922	375113	470586	2.20863e+06	197136	422217	499127	2.24732e+06	1.05683e+06	538712	662780	221964	660321	516658	1.20271e+06	706314	2.01395e+06	1.04145e+06	417666	596501	491987	922223	1.40029e+06	523628	756612	1.36281e+06	945310	711271	1.07326e+06	1.08517e+06	363148	636286	681552	897398	728451	794400	656944
P02767	77582.5	67214.7	109755	121847	153792	71455.6	108566	90931.8	77985.6	68948.2	98002.6	104992	104576	75351.4	125936	162745	93156	89547.6	109383	274122	59763.7	82853.4	84960	68323.7	95390.6	80835.4	72979.9	96787.3	83161.2	167706	68713.7	100331	139522	113616	323249	75616.9	84616.4	61332	96849.3	124335	170789	122633	94923.1	85720.7	97040	125274	129050	150931	118179
P02770	2.05703e+06	2.24453e+06	5940115	3.35252e+06	3.54406e+06	2.31048e+06	3.87579e+06	3.70101e+06	3.05338e+06	3.87805e+06	5.88598e+06	4.69549e+06	3.12268e+06	2.5614e+06	2.68413e+06	3.15364e+06	3.2272e+06	2.59261e+06	1.74891e+06	589580	1.86931e+06	2.55188e+06	2.74229e+06	2.18712e+06	3.67277e+06	2.68082e+06	2.91568e+06	3.41323e+06	2.29219e+06	440725	2.333e+06	2.35651e+06	6.33521e+06	3.63278e+06	843564	2.30524e+06	3.38521e+06	1.90916e+06	3.3401e+06	4.27813e+06	5.44115e+06	4.43588e+06	3.93099e+06	2.69813e+06	2.82889e+06	3.6144e+06	3.74332e+06	2.98462e+06	2.33602e+06
P02780	3.10237e+06	675175	4.27063e+06	675594	361226	7.11394e+06	1.10944e+06	1.9016e+06	1.60833e+06	724376	997408	2.44512e+06	2.5693e+06	3.42037e+06	6.28737e+06	185338	7.25583e+06	701944	1.12533e+06	3.22661e+06	914857	1.99574e+06	448039	2361006	1.6037e+06	3.09169e+06	629102	1.73314e+06	2.24199e+06	2.48644e+06	2.58098e+06	763271	7.64803e+06	1.35784e+06	2.55042e+06	4.81315e+06	311222	695116	3.2061e+06	1.50729e+06	2.63641e+06	2.67969e+06	1.48882e+06	2.42972e+06	853562	332710	1.01067e+07	985644	3992136
P02781	1.27114e+06	187414	1.80169e+06	205913	114887	3.0231e+06	309763	944301	555505	266499	224544	821333	603126	1.3496e+06	2.2482e+06	33253.2	2.89459e+06	224921	311106	478118	264276	639857	92227.1	768206	349472	1.01286e+06	184684	487353	1.16919e+06	555660	907605	277443	3543199	378415	706514	2.41028e+06	47358.2	179359	1.4789e+06	730111	929996	991789	304677	788980	294336	72513.4	4.79535e+06	420720	1.85797e+06
P02782	1.23732e+06	310817	2776308	551526	186748	3.82018e+06	551217	1.43414e+06	793850	302161	335576	1.2719e+06	709771	1.97609e+06	2.72214e+06	78507.9	3.81606e+06	351595	384672	1.04247e+06	318029	864005	132293	888263	845362	1.39655e+06	273886	557655	1.27506e+06	1.03019e+06	1.38424e+06	582446	4.62166e+06	836846	1.28607e+06	3.45365e+06	129760	296242	2.31562e+06	911376	1.3534e+06	1.86883e+06	515336	1.34893e+06	542047	94302.8	7.57402e+06	619411	2.06345e+06
P03994	3608.86	4288.33	1709.61	4545.27	2662.65	2692.61	2980.22	396.565	4701	5005.63	5132.69	4468.33	2956.69	3833.62	939.049	1144.55	2577.04	6448.91	3886.69	2206.95	1709.06	2297.34	4089.67	5646.01	4382.02	3573.49	2606.17	2877.92	3859.14	221.802	2319.8	3446.19	1414.5	2373.4	2041.55	732.899	1717.11	0	3204.78	2127.24	2955.51	2301.09	2728.1	1831.09	2268.29	2359.13	1114.32	3205.4	1802.45
P04055	0	0	0	0	0	0	0	0	0	0	0	0	0	0	388.632	0	0	379.833	0	0	0	107.342	0	0	90.6735	153.377	0	0	0	10012.6	1041.22	0	109.678	0	0	0	0	0	283.626	0	0	0	0	2667.14	0	1934.58	0	0	0
P04073	29638.2	40013.8	39880.1	40999.6	35611.3	38001.3	7034.01	27016.1	92039	37531	55029.7	43008.6	21949.6	17532.2	28053.6	45144	24844.1	30871.6	14624.5	4559.66	27709	7665.61	14212.6	15077.6	45812.5	56762.7	43651.3	10125.4	17887.8	2097.38	32187.2	38086	21882.6	19123.7	1076.38	37328.3	19166	8538.61	48870.2	25090	8822.22	30973.7	28799.8	9465.1	20961.6	20085.6	19045.2	20494.4	46004.1
P04218	352035	436830	356532	382793	387061	275314	389342	371004	378867	370413	334005	377019	447780	396677	332846	655914	396842	359690	489386	813528	626755	495292	438282	364460	332928	386819	445053	554151	453166	1.53737e+06	395475	347972	322037	383723	1.23512e+06	291604	399959	709646	438266	530951	426038	420855	409070	359047	373404	384488	388240	506880	470998
P04636	5301.14	6854.82	9336.26	6690.69	21235.9	7923.24	48493.5	9364.91	6907.83	6451.38	6906.91	12542.5	5260.18	6878.06	24542.3	14549.3	5659.04	6613.45	3104.07	0	5660.88	3488.32	6648.09	7006.81	8917.47	7282.59	5075.51	5667.93	6338.84	21361.6	4879.72	5361.66	5892.54	4610.17	0	9539.09	22409.2	3146	4539.92	9144.22	2336.79	3247.84	4210.56	5474.05	5802.45	5501.39	4954.37	4101.56	5551.74
P04639	1883.64	2759.4	3115.97	1178.73	4293.77	6825.53	4992.71	1915	3373.14	3100.89	2207.12	3883.24	3304.33	2817.29	4705.11	1589.97	4601.82	2696.68	1482.11	8157.43	1190.57	2653.69	2117.79	1997.92	2170.9	2760.67	2479.67	2816.61	2874.34	2395.63	2850.5	2439.19	5603	2546.5	2560.99	5352.05	3924.61	564.39	3426.97	3491.76	4488.54	2578.91	2481.57	2923.76	2338.54	3305.59	3537.47	2250.87	1445.57
P04642	10867.7	10861.4	16308.6	15933.2	32583.6	30186.1	23400.3	20622.6	11732.8	16599.9	15807.3	19599.6	7368.01	12274.9	40337.9	5813.31	17573.6	21672.2	3441.11	266.15	6807.01	2928.06	6647.49	17048.2	16060.8	18417.5	11677.6	7101.45	11071.5	381.442	11688.9	8666.89	8059.92	9251.01	0	22370	42745	5018.79	9814.31	17619.5	2388.73	7503.63	7126.91	12693	6942.34	7188.11	11709.1	7590.49	8981.39
P04762	311.449	132.301	0	226.171	0	204.609	268.144	122.542	0	427.992	235.714	0	0	0	0	0	35.4245	0	53.6097	0	107.596	0	0	163.784	324.656	148.141	75.1394	0	0	0	335.876	0	0	0	0	0	0	0	0	0	0	99.9199	107.159	50.4925	0	0	0	0	0
P04785	7716.65	6719.4	4700.83	5835.66	6324.29	9410.99	11970.7	5546.63	5256.9	6191.61	6526.11	7954.35	5427.13	9246.72	8114.78	1047.1	7988.16	6315.94	6089.82	1310.28	2347.81	5915.05	4698.21	6517.26	4887.65	7130.31	4888.75	3665.81	5853.34	1103.56	5690.94	5133.47	6014.13	3665.48	980.587	6564.65	6295.19	1342.46	4342.56	5024.98	4005.39	4029.52	4369.54	5471.3	4398.53	4377.05	8178.97	5166.53	5142.7
P04797	4747.14	9371.57	15186.3	13321.4	13636	23710.8	11012.6	16947.4	6658.97	8410.02	6922.05	7171.83	6022.71	6659.77	15700.6	7642.88	10634.4	11019.6	4214.98	4858.74	13879.5	7417.29	5667.14	12253.4	8929.19	14157.8	6086.96	8392.8	4800.34	7575.4	6655.29	7061.08	13241.4	11035.1	4468.67	14858.8	4890.24	13219.4	8250.7	10009	3532.91	6160.25	9727.6	10071.1	11166.5	5176.82	9776.51	4966.97	4431.94
P04897	820.268	506.496	2763	530.416	952.538	10728.8	487.829	2912.98	396.643	1026.72	937.373	689.35	621.998	1250.2	4067.05	791.14	3466.85	962.675	628.717	0	1783.45	337.172	370.248	1189.66	719.915	1325.93	1137.75	670.473	543.393	0	950.615	1366.38	2408.44	1655.69	0	6355.68	822.619	1618.42	1410.66	1164.54	431.466	1966.55	1320.12	1889.54	594.947	170.193	6860.01	594.581	1476.34
P04904	6497.73	9381.12	6857	9506.71	14306.7	42190.6	23947.8	19293.8	9186.82	11389.5	5457.81	10814.3	7160.41	15732.7	18284.3	4785.25	11127	7391.17	2567.78	2346.52	12793.5	6984.75	3777	9046.57	6293.99	15034.7	4043.45	7329.78	6734.09	532.129	6531.1	9361.22	7994.56	4892.71	1649.5	14000	9328.28	8072.08	7744.29	8431.85	2559.19	4149.09	6024.23	11715.2	10518	5441.94	10221.2	4366.25	3231.16
P04905	3317.88	2063.38	3370.78	908.969	405.861	16251.8	1573.33	1962.16	2378.43	666.258	582.849	1279.26	83.2997	929.628	4415.69	0	2824.71	1575.05	0	0	1816.84	0	407.25	4136.6	2038.94	2319.03	1103.23	1139.45	892.34	0	2047.2	1655.22	7180.54	3700.72	0	13976.4	692.898	1496.77	3103.95	2343.66	612.659	1394.17	2506.05	4843.57	2091.39	2544.86	6329.42	3293.82	2538.13
P04906	5815.61	8162.38	6275.48	5418.59	13009.4	17355.2	10640	18798.9	8796.33	6737.42	3725.07	6073.11	3319.1	8476.23	16170.2	7853.5	10060	5806.74	3708.65	2691.86	12212.7	3619.59	4774.48	7590.27	4840.89	10946	5475.24	10271.8	5026.51	5770.31	7337.84	8203.83	6935.54	3531.83	352.661	11477.5	10680	11826.1	9269.82	8077.25	3059.37	5026.78	8210.17	11564.7	13385.2	8240.67	10151.4	3813.68	4737.12
P04916	7455.4	8722.62	18057.8	12946.8	15097.5	7248.47	4930.02	14438.6	13772	12195.1	19912	16885	26197.1	8553.44	11274.4	24332.5	22834.8	11270.5	10400.2	9894.8	14354	11742.8	35615.2	9128.57	13278.2	11355.4	13844.9	13536.4	19702.8	9461.66	10969.9	9041.13	20330.7	11575.8	11941.5	9755.74	8081.43	17500.3	10037.6	12326.9	18981.2	15666.2	29200.1	8173.37	12073.6	19077	31734.3	9395.01	7780.21
P05065	6347	5373.54	3542.95	8535.89	9227.03	14625	12027.8	6625.54	5268.95	4988.61	5181.18	9285.3	2927.49	4129.71	7591.64	4513.59	7783.98	11666.4	6188.11	1654.58	8194.6	3715.58	6050.45	8828.12	9376.11	10325	8418.13	5354.37	5826.48	2647.5	5003.39	3808.12	8468.21	6369.34	1951.64	8818.74	12741.2	3548.79	4788.46	5222.3	2860.35	5740.42	3813.1	5746.42	3735.96	3118.89	6798.36	5368.65	3926.1
P05197	882.832	1139.76	1985.65	1791.93	1599.7	6000.56	1280.32	2034.9	1086.04	1407.31	1295.91	1487.43	945.163	1528.43	2462.74	1075.6	2634.5	1169.11	723.369	594.441	1424.55	905.435	825.13	1734.38	1525.89	2552.26	696.963	664.319	954.243	539.027	807.775	775.579	2029.02	1025.69	0	3233.5	1086.67	974.472	734.643	1019.95	83.345	645.655	796.871	1719.91	2137.52	695.374	2713.89	565.402	1218.91
P05544	1.85218e+06	2.12482e+06	1.65932e+06	1.92943e+06	1.91446e+06	1.08039e+06	1.38299e+06	1.05302e+06	1.43598e+06	1.23473e+06	1.51059e+06	1.35763e+06	1.19058e+06	1.21293e+06	1.85557e+06	1.78174e+06	1.26569e+06	1.71143e+06	1.29835e+06	709781	1.59487e+06	1.34588e+06	1.71427e+06	1.68807e+06	1.59037e+06	1.1145e+06	1.59217e+06	2.1375e+06	1.43316e+06	1.05444e+06	1.99455e+06	2.0359e+06	1.84229e+06	1.76114e+06	1.67637e+06	1.27645e+06	1.69913e+06	1.07358e+06	1.68313e+06	1.29358e+06	1.44761e+06	1.49388e+06	1.50711e+06	1.16524e+06	1.55917e+06	1.6015e+06	1.45548e+06	1.67124e+06	1.16761e+06
P05545	965954	941577	685496	483378	665252	914310	663729	387070	515632	661569	601815	558761	621815	464175	1.18649e+06	548103	516028	526382	390248	325729	662247	566333	947123	849328	808558	386482	499498	843051	461140	497757	987989	894542	921170	555067	774105	704174	659851	489984	673044	714382	646008	589097	624145	503460	837119	508851	631391	639494	349308
P05714	0	613.425	0	0	0	0	420.916	0	0	657.084	0	1210.52	387.314	0	600.684	0	43.0002	0	0	0	731.543	382.555	983.028	1175.17	660.801	1431.12	0	965.377	708.107	0	854.473	2962.61	0	0	0	119.001	0	0	1218.7	1299.65	0	0	0	0	0	0	0	0	496.23
P05942	2026.96	2406.11	1549.84	2010.66	2330.53	3750.65	2672.22	3256.22	2409.18	839.04	2423.8	5306.8	1224.77	1127.65	1565.26	3991.19	1507.43	1209.23	2053.15	1618.37	1181.62	2866.09	1754.92	1239.67	1127.39	2278.32	698.914	1147.32	4120.11	7011.73	979.911	943.091	2752.84	660.403	2650.39	3110.34	1303.46	1967.76	2421.33	1739.09	3665.67	2367.69	2739.24	1525.41	2103.07	854.072	2440.19	1476.03	1162.43
P05964	10296.2	4413.14	12395.3	9945.63	15693.3	76929.5	182045	35012.1	4601.78	11011.4	7395.04	11522.8	10716.2	16311.4	24358	5945.82	11933.4	5685.31	4721.03	11243.8	2259.06	10270.6	11970	7926.36	4863.5	15170.1	4646.95	6681.99	7957.03	23011.1	5939.54	5337.21	13962.7	5617.65	4257.18	26743.7	68734.8	3741.91	6163.34	12760.2	4746	6658.59	11333.3	11537.4	6051.4	7730.5	14874	11540.7	5968.04
P06214	270.589	429.312	1052.55	975.167	1037.02	3185.82	2638.9	2397.4	944.97	1605.42	959.427	2352.03	0	3028.83	1531.18	3036.83	1559.08	1038.55	625.027	848.428	1117.05	794.594	818.964	1298.38	892.14	1331.62	2255.7	647.38	2425.61	520.461	496.815	617.041	632.16	469.374	0	1516.79	574.952	1091.47	273.273	618.416	724.772	385.704	340.625	1769.81	893.317	292.404	629.553	506.508	730.103
P06685	0	579.596	869.386	411.758	407.607	5530.49	356.069	1490.79	260.774	959.959	991.162	664.581	0	172.381	1533.93	763.061	1262.43	2508.89	841.628	0	2249.1	282.085	998.83	987.216	1568.92	781.202	1020.39	914.102	0	0	352.957	0	422.925	562.791	0	1193.19	921.895	1713.2	1589.15	0	0	1006.84	749.987	891.878	0	0	0	0	0
P06757	0	0	0	0	6536.55	0	2406.12	323.107	280.387	0	0	0	0	0	5841.18	0	0	0	0	0	0	0	0	0	0	135.771	0	0	292.705	154.892	0	0	0	0	0	0	10533	0	0	4078.53	331.508	0	0	148.904	0	0	0	0	0
P06761	13882.2	5463.84	16016.1	5078.22	6606.47	11579.2	10315.2	14785.7	5780.43	4385.24	6744.47	8607.46	8187.08	6745.58	9552.25	2344.14	30381.6	5241.71	6397.41	11977.4	2599.38	5718.48	4104.43	10287.1	5601.32	11672.4	4462.31	5014.31	6881.79	16398.7	11213.8	5343.23	50620	4833.71	9619.14	10998.2	4956.97	3285.24	6680.95	5405.12	7322.53	7301.39	5080.65	6684.6	5303.64	4473.93	37728.9	4615.22	11594.6
P06911	552.707	857.026	376.171	816.363	177.229	579.046	11015.4	688.048	684.508	393.465	516.76	2725.24	155.424	69.8095	2656.98	153.649	0	0	1362.81	0	427.55	376.274	81.712	119.281	827.178	589.769	94.0881	213.725	1004.51	0	276.325	429.747	3296.23	853.168	0	4727.76	6039.01	581.026	589.035	440.762	744.31	1666.37	784.964	1566.19	577.805	884.971	1849.15	829.659	45529
P07150	10452.2	6530.95	8663.29	6848.28	6501.24	12761.5	11461.3	9089.48	6506.34	11962.7	10327.9	4147.75	12845	6183.14	10948.3	4274.61	9246.82	7451.97	7935.2	1735.45	3631.29	8017.25	18994.6	10859.5	4668.58	9787.43	5055.59	6396.83	6676.65	1868.97	10649.8	6556.75	9401.16	14020.2	3281.77	21717.7	7253.87	5031.13	9957.65	17569.8	9684.24	10854.7	19121.2	9594.64	9393.29	7144.67	9828.73	9109.47	6410.85
P07151	219664	292394	124213	161845	145004	112133	150816	153170	260645	184495	112785	219303	205067	155731	103035	35392.1	193652	236317	201062	547167	27104.5	501530	395847	147630	169737	283984	434591	181782	359893	170557	268873	503646	222794	177709	215360	174382	152348	58107.3	344674	224890	236380	333315	221786	208024	158475	259173	212127	231682	230461
P07154	12002.9	17155.2	10895.1	8939.72	10192.6	17030	12865.5	23513.6	10642.5	10143.3	12426.7	11648.7	14851.5	10503.4	10727.1	25569.8	16007.7	15827.9	26491.8	50863.4	18260.4	19680.9	14828.2	12595.8	12643.9	14973.8	10793.4	15235.5	9066.91	79969.2	10704.1	11068.4	15760.4	11140.1	43040.9	14813.8	8981.09	26913.9	11492.7	10707.5	14559.8	10498.2	15800.8	8178.67	12305.2	9779.47	13612.2	13269.6	13256.7
P07171	32785.5	48410.2	62419.3	27370.9	40773.6	38694.5	18830.1	44595.8	30542.1	42993.9	37234.6	70404.3	39260.8	46266.3	31112.8	26891.4	26866.1	33253	35963.3	15906.7	14100.9	39490.4	45858.9	34632.2	39831	63042	44721.4	51048.4	42233.3	31801.8	18949.1	23222.9	30602.6	22337.9	19322.2	56273.9	22620.5	74151.7	30713	25322.7	17694.9	14479.4	28374.8	61634.6	25749.9	19173.1	18893.6	22526.8	24197.7
P07314	119917	153170	140836	97477.6	246324	323603	212772	582430	144019	173440	97536.7	97105	140714	128143	398520	131937	229496	115612	98232.2	123085	295130	139521	97926.9	149138	126245	166449	88522.1	168040	148357	38420.8	145398	204155	136919	145085	106968	287457	222526	292175	183962	184257	97471.1	171537	214358	255522	325442	273325	337025	161548	147350
P07335	1173.03	2432.76	1393.31	674.758	4823.22	1141.6	4392.38	197.976	1200.52	1062.37	941.917	2012.65	213.691	1239.84	4493.94	725.399	971.436	1154.75	651.457	615.692	266.992	990.553	830.284	2611.65	1386.79	3671.51	1084.37	1173.93	624.635	7313.94	1451.51	1779.49	1877.35	902.841	7152.15	619.672	7842.87	628.461	1243.31	2593.43	794.748	523.103	1190.48	1833.84	616.448	307.275	519.208	136.87	484.016
P07340	9748.78	7275.33	7932.46	5506.18	5285.19	5462.57	5992.95	5900.51	5623.3	9496.52	7845.82	4169.51	9008.28	7042.7	7411.62	4056.78	5903.32	7732.87	6955.49	18724.3	5174.72	8645.92	8452.53	6999.15	5355.89	5362.39	7370.47	8182.04	4030.09	12696.4	6011.29	5030.84	5548.05	5505.86	10064.6	6235.13	3414.34	2698.81	4225.65	6969	5539.64	4627.2	7755.85	5178.73	5419.33	4508.86	4246.21	5282.69	4312.96
P07379	0	394.067	272.194	214.992	336.143	1731.95	164.061	550.694	175.105	161.753	121.224	125.198	0.573614	8.94102	286.143	0	390.572	50.3024	0	0	42.2676	389.324	105.877	733.69	384.109	537.447	40.7602	0	0	0	676.322	760.165	567.946	713.533	0	647.564	0	0.744488	194.379	253.211	0	0	256.055	250.22	246.453	0	627.693	0	0
P07483	19041.9	19572.4	20236.4	15183.4	21982.4	16475.4	11668.4	14328.2	13521.7	15656	20131.4	21594.4	16219.9	18118.1	12319.8	37313.1	15430.1	20091.4	24441.6	24242.9	21912.4	21306.4	20356.5	18177.8	17800.5	26686.5	19143.8	24523.3	20777.6	66575.7	13881.4	16597	14664	9069.63	32770.8	17725.9	10442.5	36164.1	13355.5	11321.3	11133.9	9769.59	13245.9	16651.8	17445.4	11829.3	10529.7	12179.8	12989.6
P07522	9106.04	14315.5	21817.1	4481.47	9023.8	7066.42	5646.39	10809.5	8864.87	7063.53	10830.2	7309.7	22791.3	11165.1	7956.11	15274.9	13272.5	7862.4	11836.5	19373	17171	11942.5	18338.9	12777.3	14790.6	15791.6	14556.8	19761.2	4024.41	20054.8	6985.44	3064.84	7726.32	8893.87	27788.9	8695.57	4770.61	15001.1	6061.9	4706.75	5465.67	7546.02	12229.2	7752.86	7459.97	9951.34	9456.64	7263.41	12974.5
P07632	180402	313932	143058	316479	359571	162072	306194	207345	257261	170508	183608	220895	272452	262866	214006	352635	165019	195770	229327	593580	264133	364707	221567	177167	241822	225921	163706	269752	228398	688270	209535	456534	205990	215191	788730	183814	229717	295382	202711	202940	302630	254483	222730	282530	321909	233595	208970	228664	217426
P07647	335509	61508.7	524834	88180	65222.1	789970	113641	263745	174392	59978.5	72504.5	251249	128264	415637	431404	27018.5	736930	64837	86309	78631.3	45988.2	134428	33064.5	252745	118367	222637	31976.7	142758	180910	67253.5	287258	131180	1.11207e+06	131556	104861	764188	31485.8	34491.9	458526	168306	300695	303071	117160	396138	134119	35780.7	1.55065e+06	115918	448929
P07861	14275.1	13980.7	47634.5	13309.2	24329.8	86466.8	24631.8	48462.6	8532.04	17227.2	13204.8	7591.76	8076.52	15059.2	46610.2	16675.8	43312.2	17428.8	6494.93	4905.33	43022	16379.9	11854.2	19442.5	15363.3	29332.2	10490.7	20969.8	18437.5	2267.15	17263.7	18512.8	50664.7	18689.3	4606.81	61763.8	14493.9	29800.5	26572.2	19527.5	12463.9	17983.9	17047.6	28090.7	18552.9	16439.6	75457.9	15733.9	21671.3
P07895	448.755	388.555	595.551	1074.86	3886.2	1220.84	5970.41	1166.59	972.898	1006.6	806.441	1402.75	652.04	562.927	2793.73	0	311.793	430.175	105.314	0	0	285.818	504.936	1092.02	560.802	578.687	51.3311	254.101	0	0	522.335	157.895	778.206	418.714	0	3562.22	2539.66	0	202.466	1704.56	327.417	86.7826	1074	1068.89	810.123	478.085	230.12	0	216.038
P07897	21913	21539.2	17701.1	18843	20162.9	14721.3	23441.2	17937.8	17639.3	16449.1	20755.1	19322.2	19718.4	18627.2	15807.4	23913.1	17827.1	19664.5	25616.5	27962.4	19762.9	19804.5	24616.5	21332.7	21168.6	16480.5	15098.7	22241.7	17555.8	41155.2	17529.2	18205.4	16459.8	15624.4	38632.2	13770	19212.7	19679.8	15675.8	16939.9	21469.1	17658.5	16988.2	15993.7	17690.9	18356.4	13330.4	17330.2	17034.6
P07943	5326.69	3699.13	4919.34	10129.6	4253.63	9443.47	10878.3	4906.44	3758.03	5080.92	9985.34	11869	2115.04	13031.4	6940.12	2930.4	3279.29	5399.01	2153.2	439.976	1877.27	2626.13	1633.04	5189.64	3663.5	6186.56	1744.94	1497.49	3910.17	0	2759.25	3266.73	4135.04	2592.29	0	4442.64	3873.83	811.07	2683.34	2943.42	985.695	3160.33	2042.41	5278.64	3154.5	2201.08	1452.22	3025.34	4534.91
P08009	22473.8	1815	15535.9	3365.08	3275.9	37672	2110.24	8355.85	6183.04	3526.26	1344.77	11375	8935.91	14544.7	15175.8	0	28778.7	1934.95	1010.48	0	601.983	5320.9	0	10329.4	4626.53	8863.9	1982.71	6458.24	6517.41	0	17241.9	3585.79	31259.4	2245.43	718.597	24216.2	6943.92	0	17446.3	7423.5	10498.1	8358.04	5631.14	15948.5	4448.2	0	40122.1	3769.35	22859.8
P08010	2888.52	2391.36	5594.24	3085.35	3475.3	16018.8	2286.87	3792.65	2406.76	2408.58	2014.43	2781.91	536.888	3055.01	6100.03	3248.05	6152.3	3436.17	1407.17	9501.43	1905.78	1140.03	2116	4686.5	2493.62	3753.53	2071.89	1143.81	2202.86	8195.36	3711.87	2991.81	6274.65	4158.28	16094.7	13542.1	2879.34	2700.97	3410.54	3805.84	2147.69	3869.6	3260.67	5056.24	2425.91	2871.23	8324.14	2023.38	3745.02
P08289	14040.4	18811.6	18585.5	10547.7	15477.9	26479.7	14500.2	32108.3	14404.8	14603.9	12423.7	9067.21	18807.1	10800.3	33303.7	6925.28	31518	11059	11546.5	21007.2	23511.8	17087.4	12312.5	14463.1	15727.6	20260.4	8460.5	17102	11863.8	10874.7	13731.2	14448.7	16930.2	10497.2	26330.7	20438.2	11128.7	17298.8	17403.8	11388	10922.5	10980.6	15195.7	18412.4	26359.9	11170.2	35720.3	8356.44	12432.9
P08290	0	1173.77	0	0	421.941	0	0	0	520.454	758.692	0	0	0	266.67	143.821	0	325.588	232.81	662.823	826.077	0	2441.09	1642.92	326.961	747.849	3345.17	3032.74	0	850.511	451.326	143.786	305.412	675.719	0	2117.25	0	0	0	398.928	357.55	0	0	602.754	0	0	0	0	0	0
P08461	907.077	2061.38	405.545	2204.49	2809.63	955.156	1441.13	979.079	1212.57	1386.23	838.934	1829.35	909.623	125.148	1239.81	535.222	1490.47	1364.52	1174.3	1692.59	893.177	1618.83	1757.61	1771.1	1905.14	2318.88	1600.16	1383.48	591.84	1713.16	1516.48	1902.91	910.363	492.127	0	1081.25	399.126	124.3	603.077	490.359	1228.98	1638.26	722.851	354.54	1159.62	1655.44	1214.24	744.545	730.062
P08592	43675.3	43062	48943.4	19020.6	37438.9	55308.5	52926.8	62051.2	30027.9	34262.2	35749.5	44562.3	53380.5	30834.1	48962.6	73017.7	55108.7	43048.2	70012.7	115790	48091	54464.8	50099.5	44814.6	37383.5	40888.3	44527.4	50685.2	34210.3	182700	41028	35848.6	48449.6	32446.7	149048	48002.6	39379	51444.6	35697.9	37517	47629.8	36821.2	48393.1	45088	58379	34123.7	49161.8	44048.4	47378.9
P08649	86904.9	204628	94339.4	150031	137967	177677	144968	71585.9	163787	127442	137236	200938	128228	123071	139890	87657.7	67896.5	138571	93420.6	398777	88811.2	132784	139602	102748	123483	153048	179051	112659	120982	569872	132306	263370	107357	98024.8	378436	123836	99420.5	72523.1	178174	138289	117310	158482	81715.5	78505	106472	71022.3	78850.8	115723	121925
P08650	6108.48	15896.2	16571.4	15954.4	19417.7	24093.6	5966.31	22748.6	16221.5	18361.5	16501.8	13199.7	8925.07	10191.3	16991.5	1989.41	20037.1	16346.9	6986.66	2089.94	11705.9	2646.87	8246.04	18566.8	19825.3	19161.1	18298.5	6530.86	16861.7	17199.9	10347.1	20205.2	10644	18017.7	11155.5	22292.7	18961.9	7425.78	15611.7	15565.3	2625.52	15949.2	10395.6	23783.4	15824.7	8777.57	18853.8	16322.6	25290.3
P08721	1.20111e+06	1.00656e+06	633716	48170.5	212506	750310	48368.2	789173	333939	154504	130300	498693	1.17383e+06	32728.6	53386.3	1.74083e+06	920387	1.2452e+06	1.71928e+06	3.19622e+06	1.77469e+06	1.6077e+06	1.00991e+06	1.20771e+06	1.0226e+06	912148	744528	1.53569e+06	554740	8.6541e+06	1.00551e+06	1.06987e+06	1.30123e+06	779073	4.11168e+06	100921	47709.5	1.25189e+06	926808	706346	976064	1.12281e+06	2.14785e+06	369918	611966	528334	852093	1.53921e+06	1.04568e+06
P08753	1743.83	1399.56	2630.52	877.348	1222.01	13117.3	1346.52	7033.04	777.165	2590.07	2553.22	2708.25	228.4	2800.22	6043.62	1008.21	8229.05	3012.28	501.801	595.276	3740.83	211.554	605.096	2219.56	1973.35	3157.09	1176.02	821.565	665.247	560.937	2033.77	1986.48	3714.98	502.199	0	7560.5	346.056	1741.11	1180.79	1134.17	125.607	2197.09	2870.15	2167.21	181.541	0	8414.92	696.364	846.298
P08932	65202.1	69345.5	68264.5	68069.5	57899.6	33662.3	113244	46736.9	79357.9	58997.3	93983.8	56881.2	89097.7	47743.9	46240.6	62141.5	35611.6	76663.5	43389.3	89630.5	58510.1	76158.9	68209.6	70636.8	62600.9	57283.8	77250.7	75339.6	56665.4	160660	68395.5	62295.6	71792.5	57332.1	92972.2	42267.2	87268.1	58778.7	74254.3	54488	121035	52348.4	74943.9	39632.2	52023.5	54797.2	39283.1	70109.8	35127.6
P08934	6375.2	4978.06	7944.68	5201.47	6326.77	6651.89	6037.35	6558.22	6960.83	6291.43	13107	8883.09	11681.7	6702.23	5455.97	8171.81	6666.49	7288.28	4928	12608.3	7113.32	5439.47	5657.22	5493.91	5901.33	5879.84	7245.83	5235.32	4300.35	21099.1	5110.95	4447.56	8875.23	5037.31	17568.8	5230.18	7776.54	7997.82	5717.42	6265.84	13793	7574.4	12829.5	6844.35	3919.19	7497.37	6577.18	8134.95	3070.68
P09034	4513.08	4000.13	9975.56	10168.5	7915.1	15413.6	6196.79	8059.97	4684.99	2937.58	4355.45	4451.82	2287.21	3898.12	7911.96	1033.72	7273.9	3104.14	2014.82	297.249	4789.92	4209.48	2540.22	6172.87	4433.57	6494.85	6235.51	2733.88	7536.34	2313.12	5926.56	6326.29	7188.17	7353.79	0	8370.63	4621.72	6153.71	6959.46	5702.14	3857.54	3476.22	4558.65	6661.87	6786.79	5820.09	10504.6	4340.73	7518.28
P09456	1200.56	108.794	269.663	0	139.991	1154.2	542.977	887.716	162.379	0	39.0724	0	6.57021	48.8726	3355.41	0	1081.93	370.396	0	0	0	0	0	71.1135	44.9864	261.86	0	0	4.56226	0	1157.17	1305.52	1902.41	287.823	0	2415.15	0	0	158.106	140.182	0	836.197	0	2185.42	0	0	1701.08	44.0858	801.775
P09606	24828.6	2824.69	689.272	1859.22	3552.53	8989.14	3030.19	7278.36	1322.34	2242.88	1774.07	685.772	9.19056	1646.94	3476.42	2310.79	2496.54	2100.87	248.103	0	3937.46	955.456	3942.08	1233.74	1085.06	2301.94	498.355	454.054	0	0	432.968	1116.51	638.939	1247.97	0	2700.34	1510.16	1398.23	2326.62	818.321	0	1568.07	2471.7	1736.31	925.552	205.703	2182.68	387.195	478.287
P0C0A9	4212.69	0	1919.37	0	0	7564.3	0	2193.29	0	0	0	190.598	93.8137	130.814	2775.73	0	6792.04	0	0	0	0	0	0	701.099	0	424.521	0	0	0	0	801.284	543.041	6290.37	0	0	4386.64	0	0	350.983	466.559	66.8425	1091.18	0	0	262.385	0	9571.34	0	2195.81
P0C0K7	166.745	1134.08	575.034	2368.68	975.763	730.448	2047.88	920.86	1733.05	1229.24	967.059	1301.48	3286.9	1118.26	3081.32	1192.52	694.463	1117.07	857.92	3990.62	2061.04	1363.04	1862.8	964.674	1427.63	1719.98	2973.16	1027.37	3498.67	915.83	1308.39	1935.74	3199.4	1594.82	3851.32	1332.69	2691.98	3341.11	1898.2	1365.86	2376.2	2245.87	306.496	1251.9	2104.78	1296.72	272.263	1692.25	1790.82
P0C5H9	865.187	635.991	338.347	129.233	429.976	139.877	1582.3	760.582	171.045	487.995	375.785	259.676	403.957	0	1293.51	0	1300.35	181.006	309.886	1517.22	0	176.249	277.37	748.996	927.58	630.034	221.131	522.948	221.789	4503.07	649.742	238.683	1931.9	0	1153.01	763.415	564.818	0	197.512	434.033	453.573	701.538	318.648	1288.47	310.855	0	1028.8	0	471.633
P0DMW0	2096.6	1460.78	2232.46	6797.33	1829.75	8176.03	3368.23	1580.36	1026.43	1738.01	5812.61	3078.17	1378.75	4988.62	8098.02	626.076	3625.1	3691.81	1497.1	0	527.925	3669.62	1275.48	2818.07	1130.55	2951.38	619.251	1179.59	3969.59	0	1241.89	1935.98	3051.9	1075.22	0	4087.4	731.78	0	1540.92	912.884	765.095	1117.21	1368.9	2132.82	2803.5	0	4098.25	1060.22	4010.17
P0DP29	35771.6	48478.4	55589.2	24161.1	45564	84929.5	83069	74022.9	41090.9	32861.3	26500.1	33374.4	56617.7	44314.2	80863.6	127011	53805.8	32179.5	36673.9	159371	95325.6	46946.2	37705.4	33206.4	18591.2	48734.2	27263.3	60842.7	34908.3	180506	23857.9	32615.4	34162.7	29685.3	162536	46815.7	42379.3	150008	37409.3	26483.7	26481.2	22437.5	38799	52479.5	70887.9	57631.1	51117.9	30137.3	30533.4
P0DSP1	2089.48	3369.78	2716.13	2937.69	2638.38	3484.31	2109.56	3011.42	2334.62	4270.63	3009.54	3578.89	1812.86	4711.67	2707.01	3387.77	4216.45	4197.41	2306.24	1780.49	3545.77	1681.1	2768.25	3033.22	3430.8	5910.07	2511.31	1930.91	6372.36	4238.92	2856.17	3659.74	2304.93	3294.05	0	2996.51	3316.78	2561.32	2219.73	3549.61	1561.63	2752.31	2202.64	3879	2083.78	4043.83	3990.1	3638.61	3387.97
P10111	7745.27	7140.45	6622.23	7952.96	9566.14	38565.9	20660.1	14657.3	7794.12	7683.39	6965.84	10903.9	7755.26	7239.17	12313.7	3990.33	12924.7	6184.76	3198.89	6173.6	8936.23	4003.71	3400.08	8565.85	4865.95	7056.29	2416.31	2836.48	3679.24	5171.77	4370.57	5241.34	6949.16	3497.55	4946.1	11470.3	4588.61	4820.87	3749.76	5000.86	1587.26	3576.77	5109.03	5619.34	3402.04	1792.43	12915.3	2441.08	4215.47
P10247	10989.5	12316.1	7167.3	10748	9772.05	10706.4	16361.4	9516.71	8984.55	7791.15	9762.5	7680.03	18760.8	11700.1	13795.6	18822.2	9220.01	9504.27	25535.3	28259.3	14535.6	14624.6	12087.3	8800.83	7493.18	12919	10430.4	12083.6	8772.1	46286.6	13422.2	18531.4	12928.4	13317.2	47568.7	15573	15410.9	27104.8	18656	14859.4	16566.9	14168.6	13104.7	13851.1	17009.6	11869.3	10165.8	15757.9	26951.5
P10252	67912.4	62860.6	62148.7	55059.7	63944.3	79849.8	46946	79665.7	53911.1	51554.9	78120.2	75219.9	69214.1	45183.9	75358.1	43698.7	56352.9	69052.6	86983.4	83462.6	80320.1	41498.4	59935.8	49073.5	53426.5	29807.3	70908.3	63289.2	47825	154757	57275.5	53924.3	57397	57580.8	157462	78749.9	35347.3	85087.5	50259.2	48811.6	93929	77758.1	57564.9	36549.8	72626.3	39235.2	55861.7	75283.4	62104.9
P10758	3535.34	14767	13705.6	6888.2	4361.6	760.944	155957	17822.8	26040.9	13860.4	3942.22	7462.72	7586.29	3499.45	62857.5	14771.3	1844.88	10495.9	5233.31	66094.3	5931.18	21676.4	15632.6	1270.7	7224.89	16115.2	31630.3	11478.6	31216.5	784871	4804.55	7511.2	6721.65	2468.89	10633.1	2291.99	10466.1	10042	19647.9	17724.9	7755.81	13835.4	10381.4	3110.41	7990.82	2774.38	4008.6	5265.56	2809.03
P10760	1202.14	1966.8	1612.21	3376.98	3391	10013.1	3415.44	5689.42	1577.94	1853.38	2030.57	2324.47	1039.76	1867.84	5280.81	578.477	2495	1962.77	669.794	69.8657	3106.17	583.762	779.244	2502.5	2298.28	3137.81	1342.25	892.25	442.122	0	1160.79	2068.23	1262.91	2488.99	0	3619.04	4814.13	2419.68	1613.13	3052.18	1793.16	1688.62	1447.33	1744.92	1872.71	1152.41	1682.91	1314.66	1659.05
P10824	259.58	71.2374	489.088	204.479	170.877	3921.59	97.9519	2338.83	33.6178	508.455	419.695	258.054	0	567.614	90.2028	210.167	2458.35	298.15	120.899	0	1028.67	67.1876	0	374.242	303.587	241.653	247.12	129.513	0	0	56.7726	123.641	376.182	85.056	0	2506.27	130.472	93.5267	0	69.7494	0	629.82	170.688	178.923	0	0	2325.24	0	115.411
P10959	71211.3	104028	177833	180455	169289	91290.6	144446	98509.8	124646	111281	154067	133244	72763.3	99729	91331.6	26380.2	111527	108759	45964.4	32814.4	70985.2	23839.5	70742.6	93685.5	118414	85899.3	144606	64260.1	129354	1428.29	91511.3	126922	148563	161211	11640.7	93660.5	137696	40867.3	110744	100977	87129.7	126179	85108.6	97166.4	91705.3	53410.7	117463	85588	72733
P10960	709013	719788	550497	410982	650771	392384	401621	753380	535916	662939	612486	642703	875991	610662	455538	898816	561145	489896	823498	1.51635e+06	769208	667806	680524	621352	363863	538504	522810	557707	416369	2.02178e+06	415900	418721	457493	428343	1.63457e+06	507612	464376	828473	463637	372720	533663	462976	536256	400753	494647	430780	415456	414610	439692
P11030	5661.97	5488.1	5220.39	4040.25	6082.83	5421.29	3300.71	6093.94	4364.7	4014.6	4247.43	6087.33	7008.68	4651.42	5075.16	14291.5	8372.08	6022.4	5164.42	13271.4	6423.59	10214	4542.53	7117.87	4100.78	8256.87	4104.96	7800.01	3723.54	19796.6	3619.5	5458.31	5281.58	3640.78	10734.1	4843.21	2386.76	7548.4	4284.83	1876.96	4119.1	3572.96	2511.35	5486.88	7925.12	5527.57	6501.75	3851.85	3548.01
P11232	13915	43908.9	19429.7	26016.5	22097.3	26492.3	30243.4	22631.9	34606.7	24503.4	16917.5	32737.9	25572.1	32184.5	34390.3	43579.8	18846.1	25782	25426.5	58495.6	40861.7	38274.4	49088.1	20380.8	24960.9	42162.9	38466.8	33301	28950.8	56138.4	23372.7	40311.2	25898.2	16020	64126.1	21664.9	25830.1	40136.5	34959.9	25211.4	27394.4	35881.7	22883.2	31781.2	29703.1	24463.3	25023.9	23903.2	23404.2
P11348	1164.1	3244.09	3754.44	3443.91	7315.43	16534.3	8601.33	10151.1	3829.58	3791.67	3664.14	5967.26	650.503	4734.96	10358.8	1037.73	5342.8	2473.4	1200.12	0	2406.9	2679.13	1678.41	3343.2	2283.73	4218.36	722.23	1918.48	3503.42	0	2386.33	2736.02	2726.38	1460.3	0	5242.76	2373.25	1855.26	1568.86	1655.46	123.403	1646.23	1393.84	3514.3	4244.83	1872.28	3660.35	2512.4	893.218
P11517	1803.33	2770	1470.77	301.003	6292.83	535.287	550.536	2331.79	3085.9	1679.8	7872.13	4096.87	2110.99	364.498	1831.64	1223.53	3878.92	4198.13	6213.29	1574.19	1064.23	2929.38	1312.71	1050.46	3625.39	1614.86	1078.81	2875.37	5515.67	8037.08	837.212	19669.5	8526.1	5680.67	2040.66	1258.89	0	717.632	24128.4	477.879	11887.7	519.124	475.24	3535.36	4931.44	60851.1	3789.35	4254.88	557.569
P11883	3238.74	507.492	0	0	0	0	115.984	37.8085	660.103	3051.29	2823.87	572.061	2304.32	0	868.558	0	803.263	161.688	1251	0	0	669.374	178.32	1297.38	419.234	4347.9	942.389	0	319.657	0	1828.2	2085.41	921.328	514.294	0	333.392	1254.33	0	351.067	289.271	863.382	1928.79	2191.17	333.929	0	220.682	313.207	787.19	1126.4
P11980	4431.21	3069.53	3163.3	2624.28	5599.27	5754.21	5203.21	4763.53	1876.92	2596.38	2936.47	2175.67	1627.37	1503.64	9905.34	1912.26	4936.21	5854.48	2040.78	223.02	3616.32	960.786	2971.29	4983.05	4502.48	5527.35	3418.59	1825.93	1770.75	0	2845.76	2620.15	2578.52	2052.8	0	5212.45	14403	2506.44	2530.96	4274.56	1452.03	2185.42	2142.69	2769.16	1881.89	1675.96	3538.86	3406.44	2494.36
P12020	12827.5	1293.67	3728.49	4165.57	3492.91	3645.91	4772.07	6735.7	3378.48	2980.2	5290.77	14116.5	2103.98	12471.8	24361	0	4764.82	3272.88	5090.48	954.935	1018.6	3222.56	2359.82	10039.7	5951.32	17102.7	3148.24	8653.03	14428.8	1078.02	10829.5	7841.58	14228.9	3238.3	13985.2	47881.4	6524.11	1918.16	22914.2	14253.9	10723.8	19114.8	7605.07	20216	11214	2274.42	37091	5693.09	217056
P12346	72595.2	73905.2	192010	147467	109539	111324	138045	95079.3	105321	120189	199543	207933	91600.2	67921.3	106746	32459.6	90924.2	88100.7	63469.4	16187.5	74278.6	73085.9	98498.5	76437.4	127942	99088	103602	102780	58758.1	6368.06	59921.1	73415.8	183278	116405	3902.93	55742.6	81380.5	35856.4	93397.1	121649	153467	127394	84807.4	71461.4	65984.1	79400.6	94650.1	82950.3	68615.5
P12368	14102.2	8969.02	14062.4	12619.5	8207.04	14158.3	20181.5	19675.1	8675.28	11002.8	9992.88	8830.94	4918.72	16033.7	11693.2	25317.9	18702.4	10771.4	18125.5	43256.6	13580.4	6876.96	11101.8	10042.4	11960.4	11648.8	10375.9	7745.44	21925.2	28511.2	15095	11818.1	17796.1	12778.4	51291.9	14956.7	13166.7	26658.9	12433.4	10193.5	13188.2	10649.8	11488.2	6270.97	19370.5	8182.51	35858.3	8342.72	12721.3
P12711	635.756	1200.89	978.589	397.476	1914.27	1196.16	10362.8	1864.54	396.585	1113.07	1857.26	1402.6	763.794	1401.1	2896.19	766.178	1049.48	1737.48	0	0	176.354	688.941	1003.88	1068.38	1547.64	2921.28	687.032	1310.63	898.1	0	1158.5	6271.56	738.849	1176.95	0	989.015	1630.15	3401.9	0	568.711	878.473	170.238	1636.24	808.632	242.811	0	369.483	0	241.777
P13221	5892.16	8506.5	10761.6	17525.1	16754.3	22778.9	22903.9	11904	8246.1	8648.81	10420.5	16304.7	9061.2	13787	9792.93	3801.67	10154	9093.09	3180.29	11771.1	5441.57	2754.35	3853.41	9650.41	9732.25	10771.9	9760.33	4335.67	8098.64	519.166	6814	6671.32	5464.05	8089.53	0	12224	9535.46	6369.47	5213.48	6231.02	5345.75	4292.24	4187.71	8019.09	8200.55	3765.92	8042.53	4474.15	4231.5
P13265	6265.65	5400.19	629.318	5109.32	5369.72	8508.51	3347.98	3767.7	4458.03	1907.14	7634.19	3914.48	2975.52	5178.57	5420.31	3454.8	6556.49	9389.88	3821.29	2826.74	3403.47	1785.48	2621.95	2469.32	2838.5	2529.74	2405.89	2034.03	1637.16	177.653	6209.31	1297.61	1924.17	2589.99	0	2807.28	4783.92	1010.84	2935.9	2202.88	3979.99	1681.8	1704.18	4286.83	1853.3	1771.26	2427.9	2686.96	2910.69
P13852	18621.8	22713.6	14939.5	13485.1	12234.3	9858.17	12463.4	11465.4	12927.4	16900.4	14990.7	11039.9	21964.1	17012.1	14717.4	16189	15389.9	14643.5	27860.8	34123.6	14360	22714.5	19264.7	18370	11655.6	21208.2	22695.3	17408	16911.4	60480.6	15266.1	15274.5	13385.8	9215.54	40500.7	15494.4	8589.13	17227.3	11639.9	15533.4	14877.9	7696.22	20562.5	14396.8	18205.5	11246.8	11559.3	12336.5	17172.6
P14046	52814.6	40769.2	56527.4	84990.6	58978.7	72693.1	65424.1	48890.6	57828.7	43882.7	76328	52583.5	33654.4	53101.3	58030.2	68443.4	61928.1	56386.2	31969.7	7697.74	68199.3	31145.7	48652.4	56794.5	56551.9	46435.8	38975.7	38486.8	52324.2	4147.2	73035.5	59721.6	49048.9	94094.5	10157.1	57802.6	54386	50229.8	66190.9	44509.2	55664.5	54538.8	53350.7	67145.9	49385.9	82548.2	73226.4	74677.8	57366.8
P14272	0	0	734.663	974.355	0	372.609	0	921.16	0	1084.57	791.889	1240.67	1545.6	73.2059	390.908	0	1523.28	165.303	0	0	0	507.524	0	0	529.828	0	0	0	0	0	0	0	211.973	303.062	0	0	562.905	0	0	179.898	374.883	0	2334.81	0	0	0	892.845	0	0
P14480	614.317	643.646	1394.32	616.617	527.408	7377.23	403.097	576.736	1048.11	808.861	1045.73	743.308	5970.54	182.797	1866.1	983.543	1001.86	1059.84	1182.58	4599.09	1286.09	1778.65	1064.29	767.528	576.296	1097.91	1167.33	1079.04	1035.34	1704.62	1267.8	942.297	1777.81	505.74	3.47266	1881.93	1691.32	397.243	993.444	1046.78	503.028	890.496	1508.23	1101.75	1357.97	1044.5	1985.93	739.976	1654.36
[truncated: 563 more rows]
[truncated: 11 more columns]
