# Supplementary material for: Exploring the Effects of Teas with Different Fermentation Levels and Black Coffee on the Body via the Urine Proteome
Source: Nutrients. 2026 Jan 21;18(2):343. doi: 10.3390/nu18020343 (PMC12845137; doi:10.3390/nu18020343)
Supplement: Supplementary file 1 [file nutrients-18-00343-s001.zip › Table S2. Results of randomized grouping tests with before-and-after comparisons..xlsx]

## Sheet: Green tea
Random Combinations	Group1	Group2	Number of Differential Proteins	Differential Protein IDs
1	G1,G2,G3,G4,G5	G6,G7,G8,G9,G10	61	A0A0G2JSJ8,A0A0G2JSR9,A0A0G2JTC7,A0A0G2JXF0,A0A0G2JYB5,A0A0G2JZA1,A0A0G2JZH0,A0A0G2K230,A0A0G2K7Z8,A0A0G2K872,A0A0G2KB10,A0A140TAG4,A2RUW1,B1WC26,B1WC34,B2RZ27,B2RZB5,D3ZDK4,D3ZEP5,D3ZFK9,D3ZGB8,D3ZUQ1,D3ZVQ0,D3ZY96,D4A1G1,D4A9V0,E9PSN4,F1LMI3,F1LVQ8,F1M6Y6,G3V6Q6,G3V6S5,G3V8X4,G3V947,M0R816,M0R9A3,M0RA79,M0RAM5,M0RCN6,O54728,O55004,P01836,P07171,P10111,P19637,P25236,P54311,P55159,P61459,P97584,Q…
2	G1,G2,G3,G4,G6	G5,G7,G8,G9,G10	25	A0A0G2JSR9,A0A0G2JTC7,A0A0G2JY53,A0A0G2JZA1,A0A0G2JZS9,A0A0G2K2W1,A0A0G2K3S3,B1WC34,D3ZFK9,D3ZGB8,D4A9V0,E9PT65,F1LXY6,G3V6A6,M0R4S2,M0RA79,M0RAM5,O55004,P04762,P25236,P54311,Q64057,Q66HT5,Q8K4J7,Q9ERA7
3	G1,G2,G3,G4,G7	G5,G6,G8,G9,G10	25	A0A0G2JSH5,A0A0G2JZA1,B1WC34,B2RZ27,D3ZFK9,D3ZGB8,D4A934,D4A9V0,E9PSM5,F1LQQ8,F1LVQ8,F1LXY6,M0RA79,M0RAM5,P03994,P10824,P48037,Q498D9,Q64057,Q66HT5,Q8K4G9,Q8K4J7,Q99N82,Q9ERA7,Q9JJH9
4	G1,G2,G3,G4,G8	G5,G6,G7,G9,G10	19	A0A0G2JSR9,A0A0G2JZA1,A0A0G2K8F6,A0A0G2KAY8,B1WC34,D3ZAT0,D4A9V0,F1LP96,F1LUS1,F1LVQ8,F1LXY6,M0RA79,M0RAM5,P48037,Q498D9,Q64057,Q66HT5,Q8K4J7,Q99N82
5	G1,G2,G3,G4,G9	G5,G6,G7,G8,G10	16	A0A096MIZ0,A0A0G2JSR9,D4A9V0,F1LQ10,F1LVQ8,M0RA79,M0RAM5,P0C0K7,P20767,P32232,P39069,P48032,Q498D9,Q64057,Q66HT5,Q8K4J7
6	G1,G2,G3,G4,G10	G5,G6,G7,G8,G9	27	A0A0G2JUD9,A0A0G2JYB1,A0A0G2JYB5,A0A0G2K1F0,A0A0G2K2Y3,A0A0G2K931,A0A0H2UHA7,A5I9F0,D3ZAT0,D3ZES5,D4A5U3,D4ABV2,E9PT22,M0R4Z4,M0RDF2,O88204,P07379,P20767,P21743,P22734,Q3T1J1,Q5XFX0,Q64361,Q66HT5,Q6TA48,Q80WY6,Q9ESG3
7	G1,G2,G3,G5,G6	G4,G7,G8,G9,G10	52	A0A0G2JSR9,A0A0G2JTC7,A0A0G2JZ18,A0A0G2JZA1,A0A0G2K230,A0A0G2K7A5,A0A140TAG4,A9CMC8,B1WC26,B1WC34,B2RZB5,B4F795,D3ZGB8,D3ZTN0,D3ZZK3,D3ZZV0,D4A934,D4A9V0,E9PSN4,E9PTY1,F1LP96,F1M6Q3,F1M6Y6,F1M790,F1M7B3,F1MA56,F7ET54,G3V6A6,G3V9L4,M0R4S2,O55004,P02761,P0C0K7,P11980,P31044,P48037,P54311,P55159,P62260,Q3MID7,Q4V885,Q5RJR2,Q63617,Q63768,Q66HT5,Q68G31,Q6AYC4,Q920H8,Q925Q4,Q9JJI7,Q9WTZ3,Q9Z2L0
8	G1,G2,G3,G5,G7	G4,G6,G8,G9,G10	60	A0A0G2JSR9,A0A0G2JYA4,A0A0G2JZ18,A0A0G2JZA1,A0A0G2JZR4,A0A0G2K5X3,A0A0G2K7A5,A0A0G2K9Y4,A0A0G2KB10,A9CMC8,B1WBN7,B1WC26,B1WC34,B2RZ27,B2RZB5,B4F795,D3ZGB8,D3ZZK3,D4A3L3,D4A4P1,D4A934,D4A9V0,E9PSM5,E9PSN4,E9PTY1,F1LM16,F1LMP9,F1LQI1,F1LQQ8,F1M6Q3,F1M6Y6,F1M957,F7ET54,G3V6P8,G3V6Q6,G3V7Q8,G3V9L4,G3V9U0,P01681,P02761,P07171,P0C0K7,P10824,P11980,P48037,P55159,Q3MID7,Q4V8C2,Q5RJR2,Q5RLM2,Q63617,Q66HT5…
9	G1,G2,G3,G5,G8	G4,G6,G7,G9,G10	50	A0A0G2JSR9,A0A0G2JZ18,A0A0G2JZA1,A0A0G2KB10,A1L1J8,A9CMC8,B1WC26,B1WC34,B2RZB5,B3DM90,B4F795,D3ZAT0,D4A6X4,D4A9V0,E9PSN4,E9PTY1,F1LP96,F1LSA5,F1LUS1,F1M229,F1M698,F1M6Y6,F7ET54,G3V6P8,G3V9L4,M0RA79,O35567,P01681,P02761,P07171,P0C0K7,P11980,P15950,P31044,P48037,P54921,P55159,P62260,Q08849,Q4V885,Q5RJR2,Q63768,Q63797,Q66HT5,Q68G31,Q920H8,Q925Q4,Q99N82,Q9JJI7,Q9Z2L0
10	G1,G2,G3,G5,G9	G4,G6,G7,G8,G10	31	A0A0G2JSR9,A0A0G2JZ18,A0A0G2JZA1,A0A0G2K9Y4,A0A140TAG4,B1WC26,B2RZB5,D4A9V0,E9PSN4,E9PTY1,F1LPK1,F1LQ10,F1LQI1,F1M698,F7ET54,M0RC77,P01681,P02761,P0C0K7,P11980,P32232,P39069,P48032,P48037,P55159,Q4V885,Q5RJR2,Q66HT5,Q920H8,Q925Q4,Q9JJI7
11	G1,G2,G3,G5,G10	G4,G6,G7,G8,G9	41	A0A0G2JV77,A0A0G2JYB5,A0A0G2JZA1,A0A0G2K713,A0A0G2K931,A0A0H2UHA7,B1WC26,B2RYC9,D3ZAN3,D3ZAT0,D3ZDK4,D3ZPJ0,D3ZS19,D3ZZ65,D4AE79,E9PSM5,F1LMI3,F1LP05,F1LRE2,F1LRH4,F1LTY5,F1M6Y6,G3V8J3,G3V8T4,G3V8X4,G3V947,M0R3V4,O88204,P01681,P07379,P07522,P35859,P63029,P70549,Q63751,Q66HT5,Q6MG73,Q925Q4,Q99MF4,Q9EQV6,Q9EQV9
12	G1,G2,G3,G6,G7	G4,G5,G8,G9,G10	38	A0A0G2JSH5,A0A0G2JSK1,A0A0G2JTG4,A0A0G2JZA1,A0A0G2K7S9,A9CMC8,B1WC34,B2RZ27,B4F795,B5DEH7,D3ZC54,D3ZJK2,D3ZTN0,D3ZZK3,D4A2G6,D4AA31,D4ABU7,E9PSM5,E9PTY1,F1LQQ8,F1LRM7,F1LXY6,F1M861,F7ET54,M0R544,P16391,P25236,P48037,P55159,P62749,Q3MID7,Q5BK81,Q5EGY4,Q62894,Q63768,Q767H7,Q920H8,Q9WVJ6
13	G1,G2,G3,G6,G8	G4,G5,G7,G9,G10	49	A0A0G2JTG4,A0A0G2JZA1,A0A0G2K0D8,A0A0G2K8F6,A0A0H2UHM0,A0A0H2UHM5,A9CMC8,B1WC34,B4F795,B5DEI2,D3Z8E0,D3ZAT0,D3ZC54,D3ZTN0,D4A2G6,D4AA31,D4ABU7,E9PTY1,F1LP96,F1LSA5,F1LUS1,F1M229,F1M9W9,F7ET54,F7FMY6,G3V8L3,M0R4S2,M0R544,O70352,P02761,P02780,P08009,P0C5H9,P24368,P29975,P31044,P38918,P46413,P48037,P55159,P62749,P62836,Q5BJN1,Q5U355,Q63768,Q63797,Q66HG3,Q920H8,Q9Z2L0
14	G1,G2,G3,G6,G9	G4,G5,G7,G8,G10	23	A0A0G2JTG4,A0A0H2UHE4,A9CMC8,B2GV73,D3ZTN0,D4A2G6,D4A9V0,D4AA31,D4ABU7,E9PTY1,F7FMY6,G3V9S3,M0R4S2,P0C0K7,P32232,P38918,P39069,P48032,P62749,P84076,Q63768,Q8VI04,Q920H8
15	G1,G2,G3,G6,G10	G4,G5,G7,G8,G9	56	A0A096MIU6,A0A0G2JY31,A0A0G2K3C5,A0A0G2K4K4,A0A0G2K595,A0A0G2K931,A0A0G2QC04,A0A0H2UHA7,A0A0H2UHM0,A0A0H2UI07,A2IBE0,A9CMC8,B0BN46,B0BND0,B1WBV2,B3EY86,B5DFA0,D3Z8E0,D3ZAT0,D3ZBE9,D3ZC54,D3ZHD1,D3ZWD6,D4A4K4,D4AAL4,D4ABV2,E9PTB4,F1M7X4,F1M861,F1M9I4,F7DLY1,G3V6A6,G3V6D3,G3V7C6,G3V7L8,G3V8C4,G3V8X5,M0R4S2,M0R7T1,O08557,O88204,P05065,P07340,P10760,P19468,P70549,P84076,Q4G075,Q4KLZ6,Q5I0M4,Q5RKI0,Q6…
16	G1,G2,G3,G7,G8	G4,G5,G6,G9,G10	25	A0A0G2JTU6,A0A0G2JZA1,A0A0G2K5X3,A0A0G2K8F6,B1WC34,B4F795,D3ZCT9,D3ZTN0,D3ZZ08,F1LMG2,F1LSA5,F1LUS1,F1LXY6,F1M1R0,F1M792,G3V6P8,M0RBK4,O35567,P01836,P21704,P55159,Q641Z7,Q68G31,Q8K4G9,Q920H8
17	G1,G2,G3,G7,G9	G4,G5,G6,G8,G10	18	B2GV73,B2RZ27,D3ZCT9,D4A9V0,F1M1R0,F1M792,F1M957,G3V7V4,O55096,P35053,P39069,P48032,P55159,Q5U300,Q68G31,Q6P6R2,Q8VI04,Q920H8
18	G1,G2,G3,G7,G10	G4,G5,G6,G8,G9	31	A0A0G2K931,A0A0G2K9L2,A0A0G2K9X1,B0BNA5,D3ZWD6,E9PSM5,F1LMG2,F1LQQ8,F1LS79,F1M5L5,F1M7X4,F1M861,G3V7L8,G3V7Q7,G3V9E4,M0R8G6,M0RA54,O08557,P05065,P35053,P54759,P70549,Q4G075,Q4V8C2,Q501W2,Q5RKI0,Q63474,Q6P6R2,Q6P7Q4,Q8K4G9,Q9EQV9
19	G1,G2,G3,G8,G9	G4,G5,G6,G7,G10	28	A0A0G2JSP1,A0A0G2JST3,A0A0G2JV31,A0A0G2K235,A0A0G2K930,A0A0H2UHE4,A2VD04,B0K010,B1WC34,B2GV72,D3ZTN0,D3ZWC1,D4A8C5,F1M1R0,F1M498,F7FMY6,G3V6H0,G3V6P8,G3V9S3,M0R544,P04905,P08753,P54313,P62836,P81556,Q6P6Q2,Q8VI04,Q9JJI7
20	G1,G2,G3,G8,G10	G4,G5,G6,G7,G9	59	A0A0G2JSQ7,A0A0G2JSV5,A0A0G2JT25,A0A0G2JTU6,A0A0G2JVE6,A0A0G2JVG3,A0A0G2JWW9,A0A0G2JXE0,A0A0G2JZV7,A0A0G2K332,A0A0G2K458,A0A0G2K4K4,A0A0G2K6T1,B1WC34,B3EY86,D3ZBE9,D3ZCA1,D3ZHD1,D3ZHM9,D3ZSY7,D3ZXY4,D3ZZ08,D4A050,D4A0J4,D4ABV2,F1LMG2,F1LPB8,F1LRE2,F1LSA5,F1LUS1,F1LWQ2,F1M3Y4,F1M963,F1MAN8,F7DLY1,G3V6D3,G3V6G1,G3V6S2,G3V812,G3V8C4,M0RBK4,O54697,P07522,P08461,P51635,P51647,P85968,Q03336,Q5FVH2,Q5M8…
21	G1,G2,G3,G9,G10	G4,G5,G6,G7,G8	45	A0A0G2JSV5,A0A0G2JT25,A0A0G2JVE6,A0A0G2JXE0,A0A0G2K6T1,D3ZBE9,D3ZCA1,D3ZHD1,D3ZHM9,D3ZP44,D3ZWC1,D3ZXY4,D4A0J4,D4A4K4,D4ABV2,F1LRE2,F7DLY1,G3V6D3,G3V6S2,G3V847,G3V8C4,M0R7T1,M0RDF2,O88204,P04904,P07522,P08461,P14942,P30904,P35053,P51635,P51647,P85968,Q03336,Q4G075,Q5M843,Q5PPH0,Q5RKI0,Q6P6R2,Q6P7Q4,Q6Q0N1,Q8CG45,Q8CIZ5,Q8R431,Q99376
22	G1,G2,G4,G5,G6	G3,G7,G8,G9,G10	65	A0A096MKH2,A0A0G2JSR9,A0A0G2JTC7,A0A0G2JVG3,A0A0G2K230,A0A0G2QC46,A0A0H2UHD5,A0A0H2UHJ0,A0A0H2UHR7,A0A140TAG4,B2RZ27,B3EY86,B5DEZ3,D3ZA76,D3ZAT0,D3ZBE9,D3ZCA1,D3ZE05,D3ZFK9,D3ZGB8,D3ZJK2,D3ZN06,D3ZSY7,D3ZZ44,D3ZZK3,D4A934,D4A9V0,F1LMG2,F1LS29,F1M4Q3,F1M790,F1M8L3,F1MAD3,F7DLY1,F7EL93,G3V7T5,G3V9E4,M0R4S2,M0R7T1,M0R7T8,O55004,P04762,P04785,P08461,P13265,P15950,P35053,P48500,P51647,P54759,P61459,Q3…
23	G1,G2,G4,G5,G7	G3,G6,G8,G9,G10	67	A0A096MKH2,A0A0G2JSP1,A0A0G2JSR9,A0A0G2JVG3,A0A0G2K8I5,A0A0G2QC46,A0A0H2UHD5,A0A0H2UHJ0,A2RUW1,B2GUV5,B2RZ27,B3EY86,B5DEZ3,B5DFD6,D3ZA76,D3ZBE9,D3ZCA1,D3ZE05,D3ZF44,D3ZFK9,D3ZGB8,D3ZJK2,D3ZN06,D3ZP44,D3ZPI8,D3ZSY7,D3ZZ44,D3ZZK3,D4A4P1,D4A934,D4A9V0,F1M4Q3,F1M957,F1MAD3,F7DLY1,F7EL93,F7F1Y3,G3V7Q8,M0R7T1,M0RA79,P00507,P03994,P04785,P08461,P16636,P25113,P48500,P51647,P61459,Q04970,Q3MID7,Q62894,Q63…
24	G1,G2,G4,G5,G8	G3,G6,G7,G9,G10	52	A0A096MKH2,A0A0G2JSR9,A0A0G2K3G0,A0A0H2UHD5,A0A0H2UHJ0,A0A140TAG4,A1A5R4,A2RUW1,B2RZB5,B3EY86,B5DEZ3,D3Z8W0,D3ZAT0,D3ZBE9,D3ZE05,D3ZFK9,D3ZGB8,D3ZSY7,D4A9V0,F1LS29,F1M4Q3,F1MAD3,F7DLY1,F7F1Y3,G3V7Q8,M0R7T1,M0RA79,P04785,P05065,P05942,P10111,P15950,P16636,P25113,P48037,P48500,P51647,P61459,P61983,Q04970,Q4V885,Q561R9,Q5I0D1,Q642B0,Q66HG3,Q66HT5,Q6AYQ8,Q80WD0,Q8CJD3,Q8R431,Q99M75,Q9ESS6
25	G1,G2,G4,G5,G9	G3,G6,G7,G8,G10	47	A0A096MKH2,A0A0G2JSR9,A0A0G2JSZ5,A0A0G2JVG3,A0A0G2JWD0,A0A0H2UHJ0,A0A140TAG4,A2RUW1,B0BNB8,B2RZB5,B3EY86,D3ZBE9,D3ZCA1,D3ZE05,D3ZFK9,D3ZGB8,D3ZHA1,D3ZSY7,D4A1G1,D4A9V0,F1M4Q3,F7DLY1,F7EL93,F7F1Y3,G3V7Q8,M0R7T1,M0RAV0,P03994,P05065,P32232,P48500,P51647,P53790,P61459,P61983,Q32KJ6,Q4V885,Q5I0D1,Q5RJR2,Q642B0,Q66HT5,Q6AYQ8,Q6AYR8,Q80WD0,Q8R431,Q99M75,Q9ESS6
26	G1,G2,G4,G5,G10	G3,G6,G7,G8,G9	61	A0A0G2JSP1,A0A0G2JSZ5,A0A0G2JWD0,A0A0G2JXT3,A0A0G2JYB1,A0A0G2JYB5,A0A0G2K0X4,A0A0G2K931,A0A0G2K9J2,A0A0H2UHA7,A0A140TAG4,B0BNB8,B2GV72,D3Z8L7,D3Z9E1,D3ZAN3,D3ZBQ5,D3ZDK4,D3ZFH5,D3ZPJ0,D3ZQ25,D3ZVK5,D4A2G6,D4AE79,E9PT22,F1LRH4,F1LZJ4,F1M7V6,G3V8J3,G3V947,M0R3V4,M0R6C7,M0R8R4,M0R936,P03994,P04897,P07379,P07861,P08753,P14480,P15693,P15950,P20760,P21743,P22734,P63029,Q32KK2,Q3ZAU4,Q3ZAV1,Q5I0E1,Q6279…
27	G1,G2,G4,G6,G7	G3,G5,G8,G9,G10	51	A0A0G2JSH5,A0A0G2JW29,A0A0G2JXJ3,A0A0G2JZL9,A0A0G2K1F3,A0A0G2K8G8,A0A0G2QC46,A0A0H2UHD5,A0A0H2UHU2,B2RZ27,B5DEZ3,B5DFD6,D3ZE05,D3ZEF9,D3ZJK2,D3ZN06,D3ZP47,D3ZS24,D3ZSA9,D3ZZ65,D3ZZK3,E9PT65,F1LR02,F1LRM7,F1LS29,F1M4Q3,G3V862,M0R7T8,P03994,P04762,P04916,P13265,P15978,P16391,P25236,P32755,P62749,P83748,Q3MID7,Q5BK81,Q5EBC0,Q5M8C3,Q62894,Q66H94,Q767H7,Q8CJD3,Q8K4Y7,Q99068,Q99MF4,Q9ESS6,Q9WVJ6
28	G1,G2,G4,G6,G8	G3,G5,G7,G9,G10	31	A0A0G2JW29,A0A0G2K0D8,A0A0G2KAY8,A0A0H2UHD5,A0A0H2UHM0,B5DEZ3,D2XZ41,D3Z9U8,D3ZAT0,D3ZE05,D3ZSA9,D3ZZ65,E9PT65,F1LRM7,F1LS29,F1M4Q3,M0R4S2,M0R7T8,P04762,P13265,P15950,P25093,P25236,P32755,Q5I0E9,Q5U355,Q66HG3,Q812E9,Q8CJD3,Q8K4Y7,Q99MF4
29	G1,G2,G4,G6,G9	G3,G5,G7,G8,G10	33	A0A0G2JWD0,A0A0G2JZ69,A0A0G2K2W1,A0A0G2K828,D3ZE05,D3ZHA1,D3ZMS7,D3ZS24,D3ZSA9,D3ZZ65,D4A1G1,D4A9V0,E9PT65,F1LR02,F1LRM7,F1LUZ4,M0R4S2,M0R7T8,M0RAV0,P01681,P03994,P04639,P04762,P13265,P20762,P25236,P32232,P32755,P41562,Q6IE55,Q8K4Y7,Q99MF4,Q9R1T1
30	G1,G2,G4,G6,G10	G3,G5,G7,G8,G9	57	A0A096MIU6,A0A0G2JWD0,A0A0G2JXT3,A0A0G2JYB1,A0A0G2K0X4,A0A0G2K151,A0A0G2K2W0,A0A0G2K3C5,A0A0G2K531,A0A0G2K595,A0A0G2K931,A0A0H2UHA7,A0A0H2UHM0,A0A0H2UI07,B0BND0,B2RYM3,D3Z8L7,D3ZAN3,D3ZFH5,D4A3L3,D4AAL4,E9PT22,E9PTB4,F1LRV4,F1LUV9,F1M7V6,F7F389,G3V637,G3V7T5,G3V825,G3V8X5,M0R4S2,P01681,P04639,P04762,P04897,P07861,P21743,P28826,P35446,P47820,P47853,P56574,P70709,Q3T1J1,Q3ZAV1,Q499Q4,Q4G075,Q5I0E1,…
31	G1,G2,G4,G7,G8	G3,G5,G6,G9,G10	34	A0A0G2JW29,A0A0G2JZA1,A0A0G2K0W3,A0A0G2K9E0,A0A0G2KAY8,A0A0G2QC46,A0A0H2UHD5,B0BNG3,B2GUX7,B2RZ27,B5DEZ3,D3ZE05,D3ZEF9,D3ZF44,D3ZHA1,D3ZN06,D3ZS24,D3ZZ65,D4A9Q5,F1LS29,F1M4Q3,F1M663,G3V722,G3V7P0,G3V862,M0R7T8,P16636,Q5M843,Q6MG90,Q7TP52,Q99M75,Q99MZ8,Q9ERA7,Q9WVH8
32	G1,G2,G4,G7,G9	G3,G5,G6,G8,G10	44	A0A0G2JWD0,A0A0G2JX56,A0A0G2JZ69,A0A0G2K8K8,A0A0G2K9E0,A0A0G2QC46,A0A0H2UHD5,B1H232,B2GUX7,B2RZ27,B5DFD6,D3ZE05,D3ZF44,D3ZHA1,D3ZN06,D3ZS24,D4A1G1,D4A9V0,F1LR02,F1LUZ4,F1M4Q3,F1M663,F1M7B3,F1M957,G3V722,G3V7P0,G3V862,M0RAV0,P03994,P04639,P25236,P47967,P55280,Q08163,Q4V8H5,Q5EBC0,Q5M8C3,Q6MG90,Q8K4Y7,Q8R5M3,Q99M75,Q9ERA7,Q9R1T1,Q9WVH8
33	G1,G2,G4,G7,G10	G3,G5,G6,G8,G9	54	A0A0G2JSP1,A0A0G2JWD0,A0A0G2JX56,A0A0G2JXT3,A0A0G2JYB1,A0A0G2K0X4,A0A0G2K2R5,A0A0G2K3C8,A0A0G2K3N2,A0A0G2K531,A0A0G2K6Z6,A0A0G2K8I5,A0A0G2K931,A0A0G2K9J2,A0A0G2K9X1,A0A1W2Q642,B0BNA5,B0BNL6,D3Z8L7,D3ZAA3,D3ZFH5,D3ZTX0,D3ZY02,D3ZZ97,E9PT22,F1LS79,F1M0R2,F1M7B3,F1MAH6,F7FMS0,G3V825,M0R936,O08628,O35760,P03994,P04639,P04897,P07861,P14480,P14841,P21743,P46720,P63322,Q08163,Q3ZAU4,Q3ZAV1,Q501W2,Q62797…
34	G1,G2,G4,G8,G9	G3,G5,G6,G7,G10	11	A0A0G2JSZ2,A0A0G2JXY4,B2RYM1,D3ZHA1,D3ZZ65,E9PSM5,F1LS29,F1MAD3,G3V9U0,P16636,P32755
35	G1,G2,G4,G8,G10	G3,G5,G6,G7,G9	23	A0A0G2K1F0,A0A0G2K2W0,A0A0G2K2Y3,A0A0H2UHA7,B2RYM3,F1LM16,F1LS29,F1LSA5,F1LWQ2,G3V6Y6,G3V847,G3V9U0,P05942,P15693,P16636,P22734,P46720,P85968,Q3T1J1,Q499Q4,Q5I0E9,Q5M876,Q9ESG3
36	G1,G2,G4,G9,G10	G3,G5,G6,G7,G8	29	A0A0G2JSZ5,A0A0G2JWD0,A0A0G2JX56,A0A0G2JXT3,A0A0G2JYB1,A0A0G2K1F0,A0A0G2K2W0,A0A0G2K2Y3,A0A0G2K793,A0A0H2UHA7,B2RYM3,D3ZET1,D3ZHD1,D4A1G1,F1LM16,G3V6Y6,G3V847,G3V9U0,M0RDF2,P01681,P04639,P04906,P28826,P85968,Q08163,Q3T1J1,Q499Q4,Q62797,Q9ESG3
37	G1,G2,G5,G6,G7	G3,G4,G8,G9,G10	71	A0A0G2JSH5,A0A0G2JSJ2,A0A0G2JSK1,A0A0G2JSP1,A0A0G2JVG3,A0A0G2JVT5,A0A0G2JZA1,A0A0G2JZS9,A0A0G2K0N6,A0A0G2K1F3,A0A0G2K8G8,A0A0G2KA71,A0A0G2QC46,A0A0H2UHM3,A0A0H2UHU2,B1WBN7,B2GUV5,B2RZ27,B5DEZ3,D3Z979,D3ZA76,D3ZC55,D3ZJK2,D3ZN06,D3ZSA9,D3ZZ89,D3ZZK3,D4A4P1,D4A6X4,D4A934,F1LP96,F1LPK7,F1LWD0,F1M4Q3,F1M6Y6,F1M790,F1M7I8,F1M957,F7ET54,G3V8Z5,M0R3V7,M0R4S2,M0R4Z4,M0R7E0,P02761,P04906,P0C0K7,P11980,P13…
38	G1,G2,G5,G6,G8	G3,G4,G7,G9,G10	47	A0A0G2JSJ2,A0A0G2JVT5,A0A0G2JZA1,A9CMC8,D3Z979,D3Z9D0,D3ZAT0,D3ZC55,D3ZSA9,D3ZZK3,D4A6X4,D4A934,F1LP96,F1LPC6,F1LPK7,F1LWD0,F1M4Q3,F1M6X1,F1M6Y6,F7ET54,G3V803,M0R3V7,M0R4S2,M0R7E0,M0RDL2,O54697,P02761,P04785,P04906,P08461,P0C0K7,P0C5H9,P11980,P13265,P15950,P48037,P61983,Q5BJY9,Q5BK81,Q5M8C6,Q5U2U2,Q66HG3,Q6AYC4,Q8CJD3,Q9R0W2,Q9WUW8,Q9Z2L0
39	G1,G2,G5,G6,G9	G3,G4,G7,G8,G10	27	A0A0G2JVG3,A0A0G2JVT5,A0A140TAG4,D3ZC55,D3ZJA4,D3ZSA9,D4A1G1,D4A934,F1LPK1,F1LPK7,F7ET54,M0R4S2,M0R4Z4,M0R7E0,P02761,P0C0K7,P13265,P32232,P48037,Q3MID7,Q5BK81,Q642B0,Q6GMN2,Q6Q0N1,Q6TA48,Q8CG45,Q8CJD3
40	G1,G2,G5,G6,G10	G3,G4,G7,G8,G9	38	A0A096MIU6,A0A096MJ68,A0A0G2JT25,A0A0G2JVT5,A0A0G2K7L8,A0A0G2K896,A0A0G2K9J2,A2IBE0,B7TXW4,D3Z9D0,D3ZAN3,D3ZPJ0,D3ZRJ6,D3ZVK5,D3ZZ89,D4A3L8,D4A4P1,F1LRH4,F1M6Y6,F7F707,G3V8X4,M0R4S2,M0RC99,P01015,P02680,P04897,P14480,P20761,P40241,Q3B8R6,Q498D9,Q4FZV0,Q63610,Q64573,Q6P9U0,Q8CJD3,Q8R3Z7,Q9WUW8
41	G1,G2,G5,G7,G8	G3,G4,G6,G9,G10	44	A0A0G2JSJ2,A0A0G2JVT5,A0A0G2JYA4,A0A0G2JZA1,B2GUV5,B2RZ27,D3Z979,D3ZF44,D3ZN06,D3ZSL2,D3ZSY7,D4A6X4,D4A934,F1LP96,F1LPK7,F1M4Q3,F1M6X1,F1M6Y6,F1M957,F7ET54,G3V6P8,G3V6R5,O54697,P02761,P04906,P08461,P11980,P16636,P21704,P46844,P48037,P61972,P81828,Q5M8C6,Q5U2U2,Q5XIA6,Q64605,Q6AYC4,Q6MG90,Q6Q0N1,Q920D2,Q925Q4,Q99MZ8,Q9WVH8
42	G1,G2,G5,G7,G9	G3,G4,G6,G8,G10	35	A0A0G2JVG3,A0A0G2JVT5,A0A0G2JYA4,A0A0G2QC46,A0A0H2UHD5,B2GUV5,B2RZ27,D3ZF44,D3ZN06,D3ZSY7,D4A1G1,D4A934,F1M4Q3,F1M957,G3V6R5,G3V7Q8,M0R4Z4,M0R7T1,P0C0K7,P21704,P46844,P61972,P62963,P81828,Q03336,Q4QQS8,Q5XIA6,Q64605,Q6AYC4,Q6GMN2,Q6MG90,Q6Q0N1,Q6TA48,Q8CG45,Q9WVH8
43	G1,G2,G5,G7,G10	G3,G4,G6,G8,G9	43	A0A0G2JSH9,A0A0G2JSP1,A0A0G2JVT5,A0A0G2JXT8,A0A0G2JZS9,A0A0G2K2R5,A0A0G2K588,A0A0G2K896,A0A0G2K8I5,A0A0G2K9J2,A0A0G2K9X1,B2RYM1,D3Z9B0,D3ZAA3,D3ZPJ0,D3ZQ25,D3ZSL2,D3ZTX0,D3ZVK5,D3ZZ89,D3ZZ97,D4A144,D4A4P1,D4AE68,F1LMP9,F1LRH4,F1LVW5,F1M0R2,F1M5L5,F1M6Y6,G3V8X4,O35760,P14480,P40241,P50399,P63029,Q3B8R6,Q3ZAU4,Q4V8C2,Q501W2,Q63357,Q6P9V1,Q8R3Z7
44	G1,G2,G5,G8,G9	G3,G4,G6,G7,G10	15	A0A0A0MY09,A0A0G2JSZ2,D3Z979,D3ZQR5,F1LP96,F1LPK1,F1M698,F7ET54,G3V6P8,P02761,P48037,P61983,Q5M8C6,Q5RJR2,Q5U2U2
45	G1,G2,G5,G8,G10	G3,G4,G6,G7,G9	27	A0A0G2JT25,A0A0G2JV77,A0A0G2JWW9,A0A0G2K085,B0BNN4,D3ZAN3,D3ZPJ0,D3ZRJ6,D3ZUU6,D3ZZ89,F1LRH4,F1LWQ2,F1M6X1,F1MAN8,G3V7D0,G3V8J3,G3V8T4,G3V8X4,G3V947,O54697,P05942,P15693,P36375,Q499S6,Q5U362,Q6VPP3,Q9R0W2
46	G1,G2,G5,G9,G10	G3,G4,G6,G7,G8	18	A0A0G2JT25,A0A140TAG4,D3ZAN3,D3ZPJ0,D3ZRJ6,D4A1G1,F1LPK1,F1LRH4,F1MAN8,G3V8J3,G3V8T4,M0R816,M0RAM5,P02680,P36375,Q4QQV8,Q6GMN2,Q99376
47	G1,G2,G6,G7,G8	G3,G4,G5,G9,G10	66	A0A0G2JSK1,A0A0G2JWX9,A0A0G2K0N6,A0A0G2K0V3,A0A0G2K1F3,A0A0G2K5E1,A0A0G2K7S9,A0A0G2K8G8,A0A0G2QC16,A0A0H2UHD5,A0A0H2UHU2,B0BMY7,B0BNG3,B2GUX7,B2GV99,B5DEZ3,D3ZC54,D3ZC55,D3ZEF9,D3ZEP5,D3ZIF6,D3ZJK2,D3ZP47,D3ZS24,D3ZSA9,D3ZUQ1,D4A400,F1LML2,F1LR92,F1LWD0,F1LXY6,F1M091,F1M1R0,F1M779,F7F707,G3V6A6,G3V862,M0R3V7,M0R4Z4,M0R7L1,M0R9A3,M0R9M2,M0RC89,M0RDL2,P01041,P02696,P09456,P0C5H9,P11883,P14669,P1597…
48	G1,G2,G6,G7,G9	G3,G4,G5,G8,G10	54	A0A0G2JWX9,A0A0G2JZ62,A0A0G2K135,A0A0G2K1F3,A0A0G2K6T9,A0A0G2K8G8,A0A0G2QC16,A0A0H2UHD5,A0A0H2UHU2,B0BMY7,B2GUX7,B2GV99,D3Z9C7,D3ZC55,D3ZEP5,D3ZIF6,D3ZJK2,D3ZP47,D3ZS24,D4AA77,D4ABU7,F1LML2,F1M091,F1M779,F1M957,G3V6D9,G3V836,G3V862,G3V8S4,M0R3V7,M0R4Z4,M0R9M2,M0RC89,O70489,P01041,P04916,P11883,P14669,P15978,P16391,P55280,P55281,Q4V8H5,Q5BK81,Q5EBC0,Q5M8C3,Q5U2V4,Q5XI21,Q64361,Q6GMN2,Q767H7,Q9ERA7…
49	G1,G2,G6,G7,G10	G3,G4,G5,G8,G9	99	A0A0G2JSH5,A0A0G2JSH9,A0A0G2JSK1,A0A0G2JZH0,A0A0G2K230,A0A0G2K531,A0A0G2K5E1,A0A0G2K7I1,A0A0G2K7J5,A0A0G2K7S9,A0A0G2K872,A0A0G2K8I5,A0A0G2K9B1,A0A0G2K9I6,A0A0H2UHM3,A0A140TAA4,A0A1W2Q642,A2IBE0,B0BMW0,B0BNJ1,B7TXW4,D3ZEF9,D3ZFH5,D3ZFU9,D3ZG78,D3ZJK2,D3ZVQ0,D3ZWR4,D3ZY96,D4A133,D4A5I9,E9PU07,F1LR92,F1LS79,F1LVQ8,F1M0R2,F1M7C0,F1M861,F7F389,G3V647,G3V686,G3V6A6,G3V6E7,G3V6L1,G3V6P7,G3V6Q6,G3V7L8,M0…
50	G1,G2,G6,G8,G9	G3,G4,G5,G7,G10	24	A0A0A0MY09,A0A0G2K1P2,A0A0G2K5P7,A0A0H2UHE4,D3ZIF6,D3ZJA4,D3ZSA9,D3ZUX1,D4A0W2,D4AA31,F1M1R0,M0R4S2,M0RDL2,O70247,P09456,P18418,P24368,P25093,P62836,P97615,Q5U355,Q6AYQ9,Q6P6S4,Q75NI5
51	G1,G2,G6,G8,G10	G3,G4,G5,G7,G9	73	A0A096MIU6,A0A0G2JSI1,A0A0G2JSJ8,A0A0G2JT25,A0A0G2JW72,A0A0G2JWW9,A0A0G2K0D8,A0A0G2K3C5,A0A0G2K595,A0A0G2K6S0,A0A0G2K6T1,A0A0G2K7C3,A0A0H2UHM0,B0BNJ1,D3Z8E0,D3Z9D0,D3ZCG9,D3ZLA3,D3ZWR4,D3ZXY4,D4A050,D4A3L8,D4AB23,D4ABV2,E9PSQ1,F1LRT1,F1MAA7,F7F707,F8WG88,G3V6Y6,G3V7W1,G3V827,G3V8C4,G3V8X5,M0RC99,M0RDL2,O70247,O89049,P02680,P06214,P08650,P0C5H9,P10760,P13221,P19468,P24368,P29975,P36972,P50123,P607…
52	G1,G2,G6,G9,G10	G3,G4,G5,G7,G8	50	A0A096MIU6,A0A0A0MXX5,A0A0G2JSI1,A0A0G2JT25,A0A0G2K6T1,A0A0G2K7C3,A0A0H2UHE4,D3ZCG9,D3ZVQ0,D3ZWR4,D3ZXY4,F1LVQ8,F1LZV1,F1M9X2,F8WG88,G3V6Y6,G3V827,G3V8C4,M0RC99,O70247,O89049,P00502,P00762,P02680,P06214,P10824,P11348,P13221,P14942,P27867,P30713,P30904,P36972,P47853,P50398,P56574,P60711,P68035,P80254,P84076,Q04970,Q4QQV8,Q5XI21,Q63530,Q64573,Q66HG3,Q6GMN2,Q6IFU9,Q6TMA8,Q99MA2
53	G1,G2,G7,G8,G9	G3,G4,G5,G6,G10	21	A0A0G2JWX9,A0A0G2JYA4,A0A0G2K8S9,B0BNG3,B2GV99,D3ZF44,D3ZUX1,F1LLX7,F1LZV1,F1M1R0,G3V6P8,P09456,P18418,P45592,P55280,P62836,P97615,Q4V8H5,Q6AYQ9,Q6MG90,Q6P6S4
54	G1,G2,G7,G8,G10	G3,G4,G5,G6,G9	41	A0A0G2JSI1,A0A0G2K332,A0A0G2K6Z6,A0A0G2K9X1,A0A0G2KA90,A2IBE2,D3ZAA3,D3ZSL2,D3ZWR4,D3ZZ97,D4A183,D4A5I9,E9PSQ1,F1LMP9,F1LZV1,F1M0R2,G3V6Y6,O35760,O89049,P13221,P15684,P24368,P29975,P35739,P36972,P42123,P46720,P54759,P60711,P68035,P98158,Q499S6,Q4FZU4,Q5M7T6,Q5M7T9,Q5RKI7,Q63530,Q64319,Q6P6V0,Q8K4G9,Q9EPB1
55	G1,G2,G7,G9,G10	G3,G4,G5,G6,G8	42	A0A0G2JSH9,A0A0G2JSI1,A0A0G2JX56,A0A0G2K472,A0A0G2K6Z6,A0A0G2K9I6,A0A0G2KA90,A0A1W2Q642,A2IBE2,D3ZAA3,D4A5I9,F1LMP9,F1LS79,F1LZV1,F1M7B3,F1MAH6,G3V6Y6,G3V836,M0RAM5,O35760,O54728,O89049,P00502,P04916,P05964,P06214,P11348,P13221,P14942,P27867,P30904,P36972,P42123,P63102,Q499S6,Q4V8H5,Q5HZW7,Q5U2Q3,Q5XI21,Q6P6R2,Q6P7Q4,Q6TMA8
56	G1,G2,G8,G9,G10	G3,G4,G5,G6,G7	33	A0A0G2JSI1,A0A0G2JWW9,A0A0G2K7C3,A0A0G2KA90,A2IBE2,D3ZUU6,D3ZUX1,D4A0W2,D4A5I9,F1LZV1,G3V6Y6,G3V827,O54728,O70247,O89049,P00502,P02680,P06214,P11348,P13221,P14942,P30904,P36375,P36972,P42123,P51635,P56574,P63102,Q499S6,Q4QQV8,Q5HZW7,Q5U2Q3,Q6TMA8
57	G1,G3,G4,G5,G6	G2,G7,G8,G9,G10	45	A0A0G2JSH9,A0A0G2JSR9,A0A0G2JTC7,A0A0G2JTU2,A0A0G2K230,A0A0G2KA90,A2RUW1,D3ZAT0,D3ZE55,D3ZJB2,D3ZWR4,D4A9V0,D4AB23,F1LQ10,F1LVQ8,F1LZV1,F1M790,F1M8L3,F7F1Y3,G3V686,G3V6Y6,G3V9E4,M0R8B5,O54728,O55004,P07943,P0C0K7,P27605,P35053,P36972,P48500,P60711,P62804,P62815,P63102,P68370,Q4FZU4,Q4V885,Q642A7,Q66HT5,Q6MG71,Q9EPB1,Q9EQX9,Q9QX71,Q9QZK8
58	G1,G3,G4,G5,G7	G2,G6,G8,G9,G10	49	A0A096MKH2,A0A0G2JSH9,A0A0G2JSI1,A0A0G2JSR9,A0A0G2JTU2,A0A0G2K7C3,A0A0G2KA90,A2RUW1,D3ZE55,D3ZGB8,D3ZJB2,D3ZWR4,D4A9V0,D4AB23,F1LQ10,F1LRJ9,F1LVQ8,F1M790,F7F1Y3,G3V7Q8,M0RA79,M0RC99,O54728,P00762,P07943,P0C0K7,P0DMW0,P27605,P28576,P36972,P50398,P55314,P60711,P62815,P63102,P68035,P68370,Q04970,Q4FZU4,Q4V885,Q4V8K5,Q66HT5,Q6B345,Q6IFU9,Q6MG71,Q9EPB1,Q9EQX9,Q9QX71,Q9QZK8
59	G1,G3,G4,G5,G8	G2,G6,G7,G9,G10	67	A0A096MKH2,A0A0G2JSH9,A0A0G2JSI1,A0A0G2JSR9,A0A0G2JTU2,A0A0G2JXU8,A0A0G2JYA3,A0A0G2K230,A0A0G2K872,A0A0G2KA90,A0A1W2Q642,A1L1J8,A2RUW1,B2RZB5,D3Z8W0,D3ZE55,D3ZGB8,D3ZJB2,D3ZWR4,D4A9V0,D4AB23,F1LRJ9,F1LVQ8,F1M7B3,F1MAH6,F7F1Y3,G3V6Q6,G3V836,G3V8S4,M0R5J4,M0R8B5,M0RA79,O54728,P05964,P07943,P10111,P10824,P14841,P27605,P29598,P36972,P48500,P50398,P54311,P60711,P62815,P63018,P63102,P68370,P83748,Q0497…
60	G1,G3,G4,G5,G9	G2,G6,G7,G8,G10	58	A0A096MK15,A0A096MKH2,A0A0G2JSR9,A0A0G2JTU2,A0A0G2JXU8,A0A0G2JYA3,A0A0G2K230,A0A0G2K4K4,A0A0G2K872,A0A0G2KA90,A0A1W2Q642,A2RUW1,B0BMW0,B2RZB5,D3ZE55,D3ZGB8,D3ZJB2,D3ZWR4,D4A9V0,D4AB23,D4AE21,F1LQ10,F1LRJ9,F1M6X1,F1MAH6,F7F1Y3,G3V686,G3V7Q8,M0R5J4,M0RC99,O54728,O55004,P02696,P05964,P14841,P29598,P35739,P36972,P50398,P60711,P63102,P68370,Q06496,Q4FZU4,Q4V885,Q4V8K5,Q5I0D1,Q5RJR2,Q63355,Q66HG0,Q66HT…
61	G1,G3,G4,G5,G10	G2,G6,G7,G8,G9	46	A0A0A0MY09,A0A0G2JSJ7,A0A0G2JYB5,A0A0G2K0W3,A0A0G2K8S9,A0A0G2K931,A0A0H2UHA7,B0BMY7,B0BNG3,B0BNN3,B1WBV2,B2GV99,D3Z9C7,D3ZDK4,D3ZEP5,D3ZM39,D3ZP47,D3ZQU7,D4A4U3,D4AA31,D4ABU7,F1LLX7,F1LMI3,F1LRE2,G3V7D0,G3V8J3,G3V8S4,G3V8T4,M0R3V4,O35142,O54728,P02696,P07379,P47967,P55280,P55281,P97615,Q498R7,Q5I0E1,Q5U2V4,Q64361,Q66HT5,Q68FP1,Q6MG90,Q8K1G0,Q9R1T3
62	G1,G3,G4,G6,G7	G2,G5,G8,G9,G10	14	A0A0G2JSH9,A0A0G2JV77,A0A0G2K458,A0A0G2KA90,D3ZUU6,E9PT65,F1LQQ8,F1LRM7,F1LVQ8,M0R7T8,O54728,P0C0K7,P36375,P62749
63	G1,G3,G4,G6,G8	G2,G5,G7,G9,G10	26	A0A0G2JSH9,A0A0G2K2U4,A0A0G2KAY8,A0A0H2UHM0,A0A0H2UHM5,D3Z9U8,D3ZAA3,D3ZTX0,F1LVQ8,F1M498,F1M5L5,F1M7B3,F1MAH6,G3V9M0,M0R7T8,O54728,O70352,P08009,P30152,P36375,P54311,Q5U355,Q66HG3,Q6GMN2,Q812E9,Q9JJ19
64	G1,G3,G4,G6,G9	G2,G5,G7,G8,G10	28	A0A0G2JSJ2,A0A0G2JZS9,A0A0G2K2U4,A0A0G2K392,A0A0G2K828,A0A0G2K9X1,A0A0G2KA90,D3ZAA3,D3ZMS7,D3ZSL2,D3ZTX0,D3ZZ97,D4A9V0,F1LQ10,F1LUZ4,F1LVW5,F1LXS3,F1M498,F1M5L5,F1M6X1,G3V9S3,M0R5T8,P25236,P35739,P36375,P41562,Q4FZU4,Q9JJ19
65	G1,G3,G4,G6,G10	G2,G5,G7,G8,G9	39	A0A096MJ04,A0A0A0MY09,A0A0G2JVE6,A0A0G2K0W3,A0A0G2K151,A0A0G2K3C5,A0A0G2K595,A0A0G2K931,A0A0G2QC04,A0A0H2UHM0,A0A0H2UI07,B0BND0,B0BNG3,B0BNN3,B1WBV2,B2GUV5,D3Z979,D3ZF44,D3ZHD1,D3ZQU7,D4ACR1,E9PTB4,F1LLX7,F1LM16,G3V825,G3V8X5,P19468,P21704,P35446,P45592,P97615,Q499Q4,Q4G075,Q62797,Q6AYT0,Q6MG90,Q7TP52,Q812E9,Q9QYU4
66	G1,G3,G4,G7,G8	G2,G5,G6,G9,G10	15	A0A0G2KAY8,D3ZZ65,F1LVQ8,F1M663,G3V6P8,G3V6Q6,M0R838,M0RC99,O54728,P02680,P10824,P36375,Q6B345,Q6GMN2,Q99N82
67	G1,G3,G4,G7,G9	G2,G5,G6,G8,G10	8	D4A9V0,F1LQ10,F1M663,F1M6X1,M0RC99,P02680,P36375,Q08163
68	G1,G3,G4,G7,G10	G2,G5,G6,G8,G9	12	A0A0A0MY09,A0A0G2JY19,A0A0G2JYB1,A0A0G2K931,B0BNA5,D3Z979,G3V825,P97615,Q08163,Q62797,Q6IRE4,Q6IRJ7
69	G1,G3,G4,G8,G9	G2,G5,G6,G7,G10	32	A0A0G2JSH9,A0A0G2JST3,A0A0G2JXU8,A0A0G2JZS9,A0A0G2K2U4,A0A0G2K588,A0A0G2K896,A0A0G2K9B1,A0A1W2Q642,B5DF65,D3ZVK5,D3ZZ89,F1LVQ8,F1LXS3,F1M498,F1M7C0,G3V6Q6,G3V8R1,M0RA79,M0RBF1,M0RC89,P10824,P12346,P54311,P54313,P83748,Q498D9,Q68FY4,Q6B345,Q6IRS6,Q6P6Q2,Q99N82
70	G1,G3,G4,G8,G10	G2,G5,G6,G7,G9	41	A0A0G2JV42,A0A0G2JVG3,A0A0G2K110,A0A0G2K135,A0A0G2K1F0,A0A0G2K1F3,A0A0G2K2Y3,A0A0G2K5X3,A0A0G2KB31,A0A0H2UHA7,A0A0H2UHU2,B0BMY7,D3ZHD1,D3ZZK3,D4A050,F1LM16,F1LPB8,G3V847,G3V8S4,M0R3V7,M0R4Z4,M0R7E0,M0RC89,P04906,P07379,P15978,P85968,Q3MID7,Q499Q4,Q5BK81,Q5M876,Q5PPH0,Q5U2V4,Q64361,Q6AYC4,Q6GMN2,Q6IRJ7,Q6IRS6,Q6MG61,Q8CG45,Q920D2
71	G1,G3,G4,G9,G10	G2,G5,G6,G7,G8	42	A0A0G2JSJ2,A0A0G2K0N6,A0A0G2K110,A0A0G2K1F0,A0A0G2K1F3,A0A0G2K2Y3,A0A0G2K5X3,A0A0H2UHA7,A0A0H2UHU2,B0BMY7,D3Z979,D3ZHD1,D3ZZK3,F1LM16,F1LP96,F1M6X1,G3V6R5,G3V847,G3V8T4,M0R3V7,M0R7E0,M0RC89,M0RDF2,P02696,P04906,P07379,P15978,P20767,P28826,P85968,Q08163,Q499Q4,Q5BK77,Q5PPH0,Q5U2U2,Q5U2V4,Q64361,Q6AYC4,Q6IRS6,Q6MG61,Q920D2,Q9R1T3
72	G1,G3,G5,G6,G7	G2,G4,G8,G9,G10	29	A0A096MIZ0,A0A0G2JSZ2,A0A0G2JYA3,A0A0G2JZ18,A0A0G2JZ62,A0A0G2JZA1,A0A0G2K3N2,A0A0G2KA90,D3ZC55,D4A6X4,F1LP96,F1LQQ8,F1M6Y6,F1M779,F1M790,F7ET54,G3V6Y6,O54728,P02761,P0C0K7,P11980,P14669,P20909,P48037,P55314,Q5M8C6,Q5RJR2,Q63041,Q6TMA8
73	G1,G3,G5,G6,G8	G2,G4,G7,G9,G10	54	A0A0G2JX56,A0A0G2JYA3,A0A0G2JZ18,A0A0G2JZA1,A0A0G2K230,A0A0G2K3N2,A0A0G2K4I8,A0A0G2K6Z6,A0A0H2UHM5,A0A1W2Q642,A1L1J8,B1WC34,D3ZAA3,D3ZBB2,D3ZC55,D3ZWH1,D3ZY02,D4A6X4,F1LNH4,F1LP96,F1M6Y6,F1M7B3,F1M9W9,F1MAH6,F7ET54,G3V6Q6,G3V6Y6,G3V803,G3V836,G3V9M0,M0R8B5,M0R8H7,M0RDL2,O54728,O70352,P02761,P05964,P08009,P0C0K7,P0C5H9,P11980,P30152,P31044,P48037,P54311,P55314,Q5M8C6,Q642A7,Q66HG3,Q6IN37,Q6P7A9,Q9…
74	G1,G3,G5,G6,G9	G2,G4,G7,G8,G10	24	A0A0G2JYA3,A0A0G2JZ62,A0A0G2K3N2,A0A0G2K6Z6,A0A0G2K9X1,A0A0G2KA90,A0A0H2UHH2,D3ZAA3,D3ZBB2,D3ZSL2,D3ZWH1,F1LQ10,F1MAH6,F7ET54,G3V6Y6,G3V9S3,O55004,P02761,P0C0K7,P11980,P35739,P42854,P48037,Q4FZU4
75	G1,G3,G5,G6,G10	G2,G4,G7,G8,G9	37	A0A096MIZ0,A0A096MJ04,A0A096MJ68,A0A0G2JT25,A0A0G2JVA4,A0A0G2JXY4,A0A0G2K0W3,A0A0G2K3C5,A0A0G2K4I8,A0A0G2K8K8,A0A0G2K8S9,A0A0G2K931,B0BNG3,B0BNN3,B2RYM1,D3ZAE6,D3ZF44,D3ZQU7,D4A9Q5,F1LLX7,F1LMI3,F1LP82,F1M7X4,G3V7D0,G3V8X4,M0RDA4,P20761,P22057,P55280,P97615,Q4FZV0,Q63610,Q68FP1,Q6AYT0,Q6MG90,Q6ZYN8,Q7TP52
76	G1,G3,G5,G7,G8	G2,G4,G6,G9,G10	28	A0A0G2JYA4,A0A0G2JZA1,A0A0G2K3N2,A0A0G2K4I8,A1L1J8,D4A3L3,D4A6X4,F1LNH4,F1LP96,F1LVQ8,F1M6Y6,F7ET54,G3V6P8,G3V6Q6,G3V6Y6,M0R838,P01681,P02761,P10824,P11980,P20909,P47853,P48037,P55314,Q3T1J1,Q5M8C6,Q5XFX0,Q99N82
77	G1,G3,G5,G7,G9	G2,G4,G6,G8,G10	12	A0A096MK15,A0A0G2JYA4,A0A0G2JZ62,D4A3L3,F1LQ10,F1LVQ8,G3V6Y6,P0C0K7,P20909,P39069,Q3T1J1,Q5I0E9
78	G1,G3,G5,G7,G10	G2,G4,G6,G8,G9	20	A0A096MIZ0,A0A0G2JXY4,A0A0G2JY19,A0A0G2JYB5,A0A0G2K2W1,A0A0G2K713,A0A0G2K8S9,A0A0G2K931,B2RYM1,D3ZBN3,D4A2F1,E9PSM5,F1LMP9,F1LP82,G3V8X4,P97615,Q4V8C2,Q64194,Q6IRJ7,Q99MF4
79	G1,G3,G5,G8,G9	G2,G4,G6,G7,G10	61	A0A0G2JSS8,A0A0G2JST3,A0A0G2JWT4,A0A0G2JXB1,A0A0G2JXU8,A0A0G2JYA3,A0A0G2JYB1,A0A0G2K230,A0A0G2K3N2,A0A0G2K531,A0A0G2K872,A0A0G2K9B1,A0A1W2Q642,A1L1J8,B2RZB5,D3ZJK2,D3ZWH1,D3ZY02,F1LPK1,F1LVQ8,F1M698,F1M7C0,F1MAH6,F7ET54,G3V6E7,G3V6P8,G3V6Q6,M0R5J4,M0RBF1,O55004,P02761,P02770,P05964,P10824,P12346,P14841,P29598,P42854,P47853,P48037,P54311,P54313,P61589,P63018,P63102,P63322,P83748,Q4V885,Q5M8C6,Q5RJ…
80	G1,G3,G5,G8,G10	G2,G4,G6,G7,G9	64	A0A0G2JT25,A0A0G2JWW9,A0A0G2JYB5,A0A0G2JZV7,A0A0G2K110,A0A0G2K1F3,A0A0G2K4I8,A0A0G2K713,A0A0G2K890,A0A0H2UHD5,A0A0H2UHU2,A1L1J8,B0BMY7,B0BNN3,B2RYC9,B3DM90,D3Z8W0,D3ZBN3,D3ZEP5,D3ZJK2,D3ZQU7,D3ZS24,D4A050,D4A2F1,D4A4U3,D4A9Q5,D4ADL1,E9PT65,F1LMI3,F1LPB8,F1LRE2,F1LUS1,G3V7D0,G3V862,G3V8J3,G3V8S4,G3V8T4,G3V8X4,M0R3V4,M0R3V7,M0R8H7,M0RC89,O35142,P15978,P22057,P35859,P47967,P55280,P85968,Q498R7,Q4V8H…
81	G1,G3,G5,G9,G10	G2,G4,G6,G7,G8	42	A0A0G2JT25,A0A0G2K1F3,A0A0H2UHD5,A0A0H2UHU2,B0BMY7,B0BNG3,B0BNN3,B5DEZ3,D3ZEF9,D3ZEP5,D3ZJK2,D3ZS24,D4A2F1,D4A4U3,D4A9Q5,F1LP82,F1LPB8,F1LPK1,F1LRE2,F1LS29,G3V862,G3V8J3,G3V8T4,M0R3V4,M0R3V7,M0RC89,P02696,P15978,P35739,P35859,P47967,P55280,Q5U2V4,Q5U367,Q64361,Q68FP1,Q6MG73,Q8K1G0,Q99376,Q99MF4,Q9ERA7,Q9R1T3
82	G1,G3,G6,G7,G8	G2,G4,G5,G9,G10	38	A0A0G2JSZ5,A0A0G2JTU6,A0A0G2K4I8,A0A0G2K5E1,A0A0G2K7S9,A0A0G2QC16,A0A0H2UHA1,A0A0H2UHM5,B5DEI2,D3ZC54,D3ZC55,D3ZKN1,D3ZS19,D4A1G1,F1M091,F1M779,F1M9W9,F7F707,G3V8G8,G3V9M0,M0R544,M0R7L1,M0R816,M0RDF2,M0RDL2,P08009,P08753,P09456,P0C5H9,P11883,P14669,P22734,P24368,P29975,Q07008,Q5BJY9,Q8CJE3,Q9WU74
83	G1,G3,G6,G7,G9	G2,G4,G5,G8,G10	23	A0A0G2JZ62,A0A0G2QC16,A0A0H2UHA1,A1A5R4,B2GV73,B3EY84,D3ZC55,D3ZS19,F1M6X1,F1M779,G3V947,M0RDF2,P02631,P05942,P14669,P15693,P22734,P62749,Q561R9,Q5XI21,Q6P7Q4,Q8VI04,Q9WU74
84	G1,G3,G6,G7,G10	G2,G4,G5,G8,G9	36	A0A096MIZ0,A0A0G2JSK1,A0A0G2JSZ2,A0A0G2K5E1,A0A0G2K7I1,A0A0G2K7S9,A1A5R4,B1WBV2,D3ZQR5,D3ZWD6,D3ZY96,D4A133,D4A5I9,F1M7X4,F1M861,G3V647,G3V7C6,G3V7L8,G3V7Q7,O08557,P05065,P27605,P27867,P50123,P61459,P61983,P62815,Q4G075,Q561R9,Q5RKI0,Q5XI21,Q5XI77,Q63474,Q6P7Q4,Q7TP52,Q7TQ94
85	G1,G3,G6,G8,G9	G2,G4,G5,G7,G10	71	A0A0G2JSP1,A0A0G2JSU6,A0A0G2JVB2,A0A0G2JVT6,A0A0G2JZY6,A0A0G2K2R5,A0A0G2K6T8,A0A0G2K896,A0A0G2K9J2,A0A0G2K9X1,A2VD04,B2GV72,B5DEI2,D3Z8L7,D3ZAA3,D3ZBQ5,D3ZQ25,D3ZSL2,D3ZTX0,D3ZVK5,D3ZWH1,D3ZY02,D3ZZ97,D4A144,D4A3W2,D4A4P1,D4AE68,F1M498,F1M7B3,F1MAE5,F7FMY6,G3V8R1,G3V9S3,M0R544,M0R936,M0RDL2,O70352,P02631,P04905,P07150,P07632,P08009,P08753,P09456,P14480,P24368,P38918,P40241,P42854,P46462,P54313,P6…
86	G1,G3,G6,G8,G10	G2,G4,G5,G7,G9	107	A0A0G2JSJ8,A0A0G2JSQ7,A0A0G2JST1,A0A0G2JSV5,A0A0G2JT25,A0A0G2JTU6,A0A0G2JVA4,A0A0G2JVE6,A0A0G2JVG3,A0A0G2JVP4,A0A0G2K0C1,A0A0G2K3C5,A0A0G2K4I8,A0A0G2K595,A0A0G2K6S0,A0A0G2K6T1,A0A0G2K9E0,A0A0G2QC04,A0A0G2QC50,A0A0H2UHD5,A0A0H2UHM5,A0A0H2UI07,B0BND0,B0BNJ1,B0BNN3,B2GUV5,B3EY86,B5DFA0,B5DFD6,D3Z8E0,D3ZBE9,D3ZCG9,D3ZF44,D3ZGB8,D3ZHD1,D3ZN06,D3ZNR4,D3ZP44,D3ZSY7,D3ZXY4,D4A050,D4A1G1,D4ACR1,E9PSQ1,E9P…
87	G1,G3,G6,G9,G10	G2,G4,G5,G7,G8	73	A0A0A0MXX5,A0A0G2JSV5,A0A0G2JT25,A0A0G2JVA4,A0A0G2JVE6,A0A0G2JVG3,A0A0G2K0C1,A0A0G2K2B6,A0A0G2K3C5,A0A0G2K6T1,A0A0H2UHD5,A1A5R4,B0BND0,B0BNN3,B2GUV5,B5DFD6,D3ZBE9,D3ZCG9,D3ZF44,D3ZHD1,D3ZN06,D3ZNR4,D3ZP44,D3ZSY7,D3ZVQ0,D3ZXY4,D4ACR1,E9PTB4,F1LLX7,F1M4Q3,F1M6X1,F1M9X2,F7DLY1,G3V6D3,G3V6S2,G3V7C6,G3V8C4,M0R7T1,P04904,P08461,P14942,P16636,P19468,P21704,P25113,P30904,P48508,P51647,P84076,Q03336,Q0497…
88	G1,G3,G7,G8,G9	G2,G4,G5,G6,G10	36	A0A0G2JSS8,A0A0G2JSU6,A0A0G2JYA4,A0A0G2K6T8,A0A0G2K896,A2VD04,B2GV72,B5DEI2,D3Z8L7,D3ZBQ5,D3ZQ25,D3ZVK5,D3ZZ89,D4A3L3,F1LS29,F1LVQ8,F1M1R0,G3V637,G3V6K6,G3V6P8,G3V8R1,P04897,P04905,P08753,P09456,P14480,P40241,P62836,Q3B8R6,Q3ZAU4,Q5U355,Q63357,Q6P6S4,Q8CJD3,Q8R3Z7,Q8VI04
89	G1,G3,G7,G8,G10	G2,G4,G5,G6,G9	45	A0A0G2JSJ8,A0A0G2JSV5,A0A0G2JTU6,A0A0G2JVG3,A0A0G2JVP4,A0A0G2K6T1,A0A0G2K9L2,A0A0G2QC50,A0A0H2UHJ0,B3EY86,D3ZBE9,D3ZSY7,D4A050,D4A1G1,D4A5I9,E9PSQ1,F1LMP9,F1LS29,F7DLY1,G3V6S2,G3V8G8,G3V9M0,M0R7E0,P02780,P08461,P10760,P13221,P13265,P24368,P29975,P51647,P54759,P85968,Q03336,Q3MID7,Q5M7T9,Q642B0,Q6IRJ7,Q6Q0N1,Q7TQ94,Q80WD0,Q8CG45,Q8CJD3,Q8K4G9,Q8R431
90	G1,G3,G7,G9,G10	G2,G4,G5,G6,G8	34	A0A0G2JSV5,A0A0G2JVG3,A0A0G2K2B6,A1A5R4,B5DEZ3,D4A5I9,F1LMP9,F1LS29,F1M4Q3,F1M6X1,G3V7Q7,G3V826,M0R7E0,P04904,P08461,P14942,P15950,P25113,P30904,P51647,P54759,P61983,P85968,Q4G075,Q561R9,Q5RKI0,Q5XI21,Q5XIL0,Q6AYC4,Q6IRJ7,Q6P6R2,Q6P7Q4,Q6Q0N1,Q8CJD3
91	G1,G3,G8,G9,G10	G2,G4,G5,G6,G7	57	A0A0G2JSH5,A0A0G2JSP1,A0A0G2JVG3,A0A0G2JVP4,A0A0G2K0T2,A0A0G2K1F3,A0A0G2K2B6,A0A0G2K6S0,A0A0G2K7Y7,A0A0G2QC46,A0A0H2UHD5,A0A0H2UHU2,B3DM90,B5DEZ3,B5DFD6,D3ZBE9,D3ZHM9,D3ZJK2,D3ZN06,D3ZS24,D3ZSY7,D3ZWC1,D3ZZK3,D4A050,D4A5I9,D4A8G5,E9PSQ1,F1LS29,F1M4Q3,F1M9X2,G3V6S5,G3V7C6,G3V9S3,M0R7E0,P04904,P08461,P30904,P51647,P85968,Q3MID7,Q4G075,Q5RKI0,Q62894,Q63474,Q66H94,Q6AYC4,Q6IRJ7,Q6P6R2,Q6P6T1,Q6P7Q4,Q…
92	G1,G4,G5,G6,G7	G2,G3,G8,G9,G10	40	A0A0G2JV12,A0A0G2JXE0,A0A0G2JXJ3,A0A0G2K458,A0A0G2K797,A0A0G2K8G8,A0A0G2KA71,A0A0G2KA90,A0A0H2UHR7,D3ZCA1,D3ZE05,D3ZHM9,D3ZJB2,D3ZKI0,D3ZZ44,D4A4K4,D4A8G5,D4A934,F1LPK7,F1M3Y4,F1M790,F1M8L3,F1M963,G3V812,M0R8G6,M0RAZ1,O70417,P00762,P13265,P16391,P20611,P20762,P25236,P51635,P55314,P62804,Q5M872,Q642A6,Q6IE55,Q8CIZ5
93	G1,G4,G5,G6,G8	G2,G3,G7,G9,G10	29	A0A0G2JW72,A0A0G2JXE0,A0A0G2K0D8,A0A0G2KA71,A0A0H2UHR7,D3Z9D0,D3ZAT0,D3ZJB2,D4A4K4,F1LPK7,F1LRH8,F1M8L3,G3V8P3,M0R7T8,M0R8G6,M0RAZ1,P00762,P13265,P14668,P14942,P20762,P35053,P48500,P51635,P51907,P62804,Q642A6,Q6IE55,Q9Z2Y9
94	G1,G4,G5,G6,G9	G2,G3,G7,G8,G10	40	A0A0G2JXE0,A0A0G2JZS9,A0A0G2K332,A0A0G2K828,A0A0G2KA90,A0A0H2UHH2,A0A0H2UHR7,D3ZCA1,D3ZD40,D3ZE05,D3ZGB8,D3ZSA9,D3ZUJ0,D4A934,F1LPK7,F1M5L5,F1M8L3,G3V812,G3V8G9,M0R8G6,M0RBK4,M0RC23,O70417,P01836,P10758,P13265,P14668,P20611,P20762,P24090,P28576,P35739,P51635,P54759,P62804,Q642A6,Q6IE55,Q9EPB1,Q9QX71,Q9Z2Y9
95	G1,G4,G5,G6,G10	G2,G3,G7,G8,G9	45	A0A096MJ04,A0A096MJ68,A0A0G2JSJ7,A0A0G2JT70,A0A0G2JTI8,A0A0G2JV31,A0A0G2JW72,A0A0G2K014,A0A0H2UHA7,B4F7E7,D3Z8T8,D3Z9D0,D3ZAN3,D3ZAT0,D3ZCT9,D3ZN47,D3ZTX4,D4A263,D4AA13,D4AAL4,F1LP82,F1LRH8,F1LRV4,F1M1R0,F1M8L3,F8WFI2,G3V6H0,G3V7T5,G3V7V4,M0RAZ1,O88767,P01836,P14480,P51907,Q32KK2,Q3B8R6,Q5U300,Q62797,Q641Z7,Q68G31,Q6AYT0,Q6P6S4,Q6P9U0,Q6T5E1,Q80ZA3
96	G1,G4,G5,G7,G8	G2,G3,G6,G9,G10	21	A0A0G2JSI1,A0A0G2JSQ7,A0A0G2K4B4,D3ZJB2,D4A4K4,D4A934,D4AB23,F1LPK7,F1LU78,F1MA37,P00762,P07943,P32232,P35467,P48500,P51635,P55314,P84076,Q6IFU9,Q8CIZ5,Q9QX71
97	G1,G4,G5,G7,G9	G2,G3,G6,G8,G10	37	A0A096MK15,A0A0G2JSI1,A0A0G2JSQ7,A0A0G2JXE0,A0A0G2K332,A0A0G2K4K4,A9CMC8,D3Z8E0,D3ZCA1,D3ZGB8,D3ZJB2,D3ZUJ0,D4A3D1,D4A934,D4AB23,D4ABV2,F1LPK7,F1LU78,F1M963,F1MA37,G3V6G1,G3V722,G3V7Q8,G3V8G9,G3V8L3,P00762,P28576,P51635,P53790,P83121,P98089,Q32KJ6,Q5I0D5,Q8CIZ5,Q9EPB1,Q9QX71,Q9WUW8
98	G1,G4,G5,G7,G10	G2,G3,G6,G8,G9	27	A0A0G2JSM3,A0A0G2JV81,A0A0G2JY19,A0A0G2K1J5,A0A0G2K797,A9CMC8,B0BNA5,B4F7E7,D3Z8T8,D3ZE93,D4AA31,D4AE68,E9PSU8,E9PT22,F1LZJ4,G3V6H0,G3V9S3,O88767,P06685,P14480,P32232,P81556,Q05BA4,Q64194,Q6IRE4,Q6P6S4,Q8R3Z7
99	G1,G4,G5,G8,G9	G2,G3,G6,G7,G10	27	A0A0G2JSK1,B5DEH7,D3ZJB2,D3ZPV8,D3ZWD6,D4A4K4,D4A5U3,F1M861,G3V686,G3V8N9,G3V989,G3V9E4,M0R6K0,M0RA79,P05065,P07943,P27605,P35467,P48500,P68511,P70549,Q4KLZ6,Q4V885,Q4V8K5,Q5EGY4,Q63355,Q9EQX9
100	G1,G4,G5,G8,G10	G2,G3,G6,G7,G9	28	A0A0G2JTI8,A0A0G2K4B4,A0A0H2UHA7,B2GV73,B5DFD8,D3Z8W0,D3ZAN3,D3ZAT0,D3ZCT9,D3ZRJ6,D4A263,D4A4U3,G3V6C2,G3V7V4,G3V8S4,M0R6K0,O35142,O55096,P07379,P22734,P32232,P51907,Q5EGY4,Q5U2V4,Q63768,Q64361,Q6P9U0,Q9ESG3
101	G1,G4,G5,G9,G10	G2,G3,G6,G7,G8	28	A0A0G2JSZ5,A0A0G2JTI8,A0A0H2UHA7,A9CMC8,B0BNB8,B4F7E7,B5DFD8,D3ZAN3,D3ZCT9,D3ZUJ0,D4A263,D4A4U3,E9PSU8,F1LXY6,F8WFI2,G3V6H0,G3V8G9,M0R3V7,M0R6K0,P01836,P02696,P07379,Q5EGY4,Q5U2V4,Q63768,Q641Z7,Q64361,Q9ESG3
102	G1,G4,G6,G7,G8	G2,G3,G5,G9,G10	38	A0A0G2JV77,A0A0G2JW29,A0A0G2JXE0,A0A0G2JXJ3,A0A0G2JZ40,A0A0G2K0V3,A0A0G2K2L1,A0A0G2K458,A0A0G2KAY8,A0A0G2QC16,B2GUX7,D3Z9U8,D3ZEF9,D3ZKI0,D3ZS19,D3ZSA9,D3ZZ65,D4A400,F1LQ08,F1LR92,F1LRM7,F1M091,F1M3Y4,F1M663,G3V722,M0R7L1,M0R7T8,M0R8G6,M0RC77,P07522,P11883,P15978,P16391,P29975,P35053,P35859,P85971,Q5BJY9
103	G1,G4,G6,G7,G9	G2,G3,G5,G8,G10	46	A0A0G2JV77,A0A0G2JW29,A0A0G2JXE0,A0A0G2JXJ3,A0A0G2JZ40,A0A0G2K2L1,A0A0G2K458,A0A0G2K828,A0A0G2QC16,B0BNH1,B1WC26,D3ZE05,D3ZKI0,D3ZS19,D3ZS24,D3ZVB6,D4AA77,F1LPR6,F1LRM7,F1LTY5,F1LUS1,F1LUZ4,F1LWQ2,F1M3Y4,F1M663,F1M6X1,G3V6D9,G3V6G1,G3V722,G3V812,M0R9M2,M0RC23,O35567,O70417,P04639,P15978,P16391,P20611,P20762,P25236,P85971,Q08849,Q4V8H5,Q5M872,Q5XI73,Q6IE55
104	G1,G4,G6,G7,G10	G2,G3,G5,G8,G9	49	A0A0G2JV31,A0A0G2JV81,A0A0G2JXF0,A0A0G2JXJ3,A0A0G2JZH0,A0A0G2K3P4,A0A0G2K531,A0A0G2K722,A0A0G2K8K3,A0A0G2K930,A0A0H2UHM3,B1WBV2,B1WC26,B2RZB5,D3Z979,D3ZTX4,D3ZY96,D4AA13,D4ABY7,E9PSN4,F1LRV4,F7F389,G3V6H0,G3V6P7,G3V825,M0R8A3,M0RC77,O35567,O70377,P02770,P04639,P04797,P05197,P06685,P07171,P12346,P30713,P50399,P61589,P62260,P63322,P70709,Q08849,Q5M872,Q62797,Q641Z6,Q68FY4,Q9JJI7,Q9WTZ3
105	G1,G4,G6,G8,G9	G2,G3,G5,G7,G10	29	A0A0G2JW29,A0A0G2JZS9,A0A0G2K2U4,A0A0G2K828,A0A0G2K9X1,D3Z9U8,D3ZPV8,D3ZSA9,E9PSM5,F1LQQ8,F1LXS3,F1M498,F1M5L5,G3V9U0,M0R7T8,M0R8G6,M0RA54,M0RC23,P25093,P32755,P35053,P63029,Q4V8C2,Q501W2,Q5RLM2,Q66HI5,Q6IE55,Q75NI5,Q9JJH9
106	G1,G4,G6,G8,G10	G2,G3,G5,G7,G9	52	A0A096MJ04,A0A0G2JTI8,A0A0G2JW72,A0A0G2K014,A0A0G2K0D8,A0A0G2K1F0,A0A0G2K2Y3,A0A0G2K595,A0A0G2K5X3,A0A0G2K7A5,A0A0H2UHM0,B0BND0,D3Z9D0,D3ZAT0,D3ZCG9,D4AAL4,E9PTB4,F1LM16,F1LRH8,F1LRV4,F1M792,G3V827,G3V847,G3V8P3,G3V8X5,G3V9U0,M0RC77,P01039,P04906,P08650,P12020,P19468,P21704,P29975,P30713,P31430,P35053,P35446,P47820,P48032,P55159,P80254,Q499Q4,Q5I0E9,Q5M876,Q5RLM2,Q68G31,Q6AXN2,Q6AYT0,Q812E9,Q920H…
107	G1,G4,G6,G9,G10	G2,G3,G5,G7,G8	62	A0A096MJ04,A0A0G2JSJ2,A0A0G2JTI8,A0A0G2JZA1,A0A0G2JZH0,A0A0G2K0D8,A0A0G2K0Q8,A0A0G2K1F0,A0A0G2K2Y3,A0A0G2K5X3,A0A0G2K828,A0A0G2KB10,B0BND0,B1WC26,D3Z979,D3ZCG9,D3ZTX4,D3ZVB6,D3ZVQ0,D4AAL4,E9PTB4,F1LM16,F1LRV4,F1LZV1,F1M6X1,F1M792,F8WFI2,G3V6H0,G3V827,G3V847,G3V9L4,G3V9U0,O35567,O70377,P01039,P01681,P04906,P07171,P11348,P21704,P28826,P30713,P31430,P35446,P41562,P55159,P70709,P80254,Q08849,Q499Q4,Q…
108	G1,G4,G7,G8,G9	G2,G3,G5,G6,G10	10	A0A0G2K2U4,A9CMC8,D3ZZV0,F1LP05,F1LSJ6,F1M663,F1MA56,G3V722,P63029,Q8CIZ5
109	G1,G4,G7,G8,G10	G2,G3,G5,G6,G9	24	A0A0G2K1F0,A0A0G2K2Y3,A9CMC8,B0BNA5,D3ZZV0,E9PTY1,F1LSJ6,F1LZV1,F1MA56,M0RC77,P06685,P12020,P32232,P42123,P46720,Q3MID7,Q499Q4,Q5I0E9,Q5M876,Q63768,Q6IRE4,Q812E9,Q920H8,Q99041
110	G1,G4,G7,G9,G10	G2,G3,G5,G6,G8	48	A0A096MJ41,A0A0G2JSJ2,A0A0G2JX56,A0A0G2JZA1,A0A0G2JZH0,A0A0G2K1F0,A0A0G2K1J5,A0A0G2K2Y3,A2IBE2,A9CMC8,B0BNA5,B1WC26,B4F795,D3Z979,D3ZVB6,D3ZZV0,E9PSU8,E9PTY1,F1LP96,F1LSJ6,F1LZV1,F1M229,F1M6X1,F1MA56,G3V6G1,G3V803,G3V8L3,O35567,P04639,P04906,P11348,P28826,P30713,P32232,P42123,P55159,P62260,Q08163,Q08849,Q499Q4,Q5BK77,Q62946,Q63768,Q63797,Q6IRE4,Q920H8,Q9JJI7,Q9Z2L0
111	G1,G4,G8,G9,G10	G2,G3,G5,G6,G7	37	A0A0G2JSJ2,A0A0G2JZA1,A0A0G2JZH0,A0A0G2JZS9,A0A0G2K1F0,A0A0G2K2Y3,B0BNA5,B5DEH7,D3Z8W0,D3Z979,D3ZZK3,D3ZZV0,E9PTY1,F1LQQ8,F1LSJ6,F1LZV1,F1MA56,G3V6S5,G3V9L4,G3V9U0,P01039,P04906,P11348,P28826,P30713,P32232,P42123,P55159,Q3MID7,Q499Q4,Q5BK77,Q5RLM2,Q63768,Q6IRS6,Q75NI5,Q920D2,Q920H8
112	G1,G5,G6,G7,G8	G2,G3,G4,G9,G10	39	A0A0G2JXE0,A0A0G2JYA4,A0A0G2K0N6,A0A0G2K0V3,A0A0G2KA71,A0A0G2QC16,D3ZQ32,D3ZSA9,D4A400,D4A6X4,F1LP96,F1LPK7,F1LQ08,F1LR92,F1LU78,F1LWD0,F1M091,F7ET54,G3V6Y6,M0R7L1,M0R8G6,M0RAZ1,M0RDF2,P02761,P09456,P0C5H9,P11883,P11980,P14669,P16391,P46844,P55314,Q3T1J1,Q5BJY9,Q5M872,Q5M8C6,Q5XFX0,Q5XIA6,Q642A6
113	G1,G5,G6,G7,G9	G2,G3,G4,G8,G10	23	A0A0G2JXE0,A0A0G2JYA4,A0A0G2QC16,D3ZKI0,D3ZUJ0,D4AA77,F1LPR6,F1LU78,F1LWQ2,F1M963,G3V6D9,G3V6G1,G3V6Y6,G3V7A5,M0R4Z4,P14669,P16391,P46844,Q07936,Q5M872,Q5XIA6,Q642A6,Q6IE55
114	G1,G5,G6,G7,G10	G2,G3,G4,G8,G9	39	A0A096MIZ0,A0A096MJ68,A0A0G2JV31,A0A0G2JV81,A0A0G2JXF0,A0A0G2JXJ3,A0A0G2JXY4,A0A0G2JZH0,A0A0G2K2W1,A0A0G2K7J5,A0A0H2UHM3,A0A140TAA4,B2RYM1,D3Z8T8,D3ZTX4,D3ZY96,D4AA13,E9PSN4,F1LP82,F1LRV4,F7F389,G3V6P7,M0RAM5,M0RBF1,P02770,P04797,P05197,P06685,P12346,P27867,P50399,P61589,Q4FZV0,Q5M872,Q64194,Q68FY4,Q6P9V1,Q6T5E1,Q9WTZ3
115	G1,G5,G6,G8,G9	G2,G3,G4,G7,G10	20	A0A0A0MY09,A0A0G2JTC7,A0A0G2JYB1,A0A0G2K3N2,D3ZSA9,D4A5U3,F1LPK1,F1LQQ8,M0R8G6,M0R936,P02761,P10758,P14668,P42854,P68511,Q5M8C6,Q66HI5,Q6IE55,Q6IN37,Q9JJH9
116	G1,G5,G6,G8,G10	G2,G3,G4,G7,G9	38	A0A096MJ04,A0A096MJ68,A0A0G2JSJ8,A0A0G2JTI8,A0A0G2JVA4,A0A0G2JW72,A0A0G2K0V3,D3Z9D0,D3ZAT0,D3ZRJ6,D4ADL1,F1LRH8,F1LRV4,F1MAA7,G3V6C2,G3V7D0,G3V7P0,G3V827,G3V862,G3V8P3,G3V8X4,M0RAZ1,P01039,P02680,P12020,P31430,P48032,P51907,P80254,Q4FZV0,Q5M890,Q63610,Q68FP1,Q6T5E1,Q6VPP3,Q9ERA7,Q9R0W2,Q9R1T1
117	G1,G5,G6,G9,G10	G2,G3,G4,G7,G8	28	A0A096MJ04,A0A096MJ68,A0A0G2JTC7,A0A0G2JVA4,A0A0G2JZH0,A0A0G2KAY8,D3ZRJ6,D3ZTX4,D3ZVQ0,D4A263,F1LP82,F1LPK1,F1LRV4,F1LXY6,F1LZV1,G3V827,G3V862,M0R838,M0RAM5,P02680,P04073,P31430,P80254,Q64573,Q68FP1,Q68G31,Q6T5E1,Q9ERA7
118	G1,G5,G7,G8,G9	G2,G3,G4,G6,G10	14	A0A0A0MY09,A0A0G2JYA4,A0A0G2JYB1,A0A0G2K151,D4A3D1,D4A3L3,D4A5U3,D4ABV2,F1M698,P45592,Q5M8C6,Q5XFX0,Q80WY6,Q8CIZ5
119	G1,G5,G7,G8,G10	G2,G3,G4,G6,G9	15	A0A0G2JSJ8,A0A0G2K2W1,A0A0G2K797,D3ZBN3,E9PT65,F1LMP9,F1LZV1,P06685,P32232,P42123,Q05BA4,Q499S6,Q64194,Q9R0W2,Q9R1T1
120	G1,G5,G7,G9,G10	G2,G3,G4,G6,G8	13	A0A0G2JZH0,A0A0G2K1J5,A0A0G2KAY8,D3ZFG3,E9PSU8,E9PT65,F1LMP9,F1LZV1,G3V6G1,G3V8L3,M0RAM5,P32232,Q64194
121	G1,G5,G8,G9,G10	G2,G3,G4,G6,G7	16	B5DEH7,B5DEZ3,D3Z8W0,D3ZUU6,E9PT65,F1LPK1,F1LQQ8,F1LXY6,F1LZV1,F1MA56,G3V6E7,M0RAM5,P04073,P32232,Q499S6,Q63768
122	G1,G6,G7,G8,G9	G2,G3,G4,G5,G10	45	A0A0A0MY09,A0A0G2JV77,A0A0G2JW29,A0A0G2K0V3,A0A0G2K1P2,A0A0G2K4K2,A0A0G2K980,A0A0G2QC16,B2GV99,D3ZBQ5,D3ZES5,D3ZIF6,D3ZKN1,D3ZP47,D3ZS19,D3ZVB6,D4A400,D4ABU7,F1LQ08,F1LWQ2,F1M091,F1M0R1,F1M779,G3V6D9,G3V6S5,G3V947,M0R7L1,M0R936,M0RCN6,M0RDL2,P02631,P09456,P11883,P25093,P55281,P62749,P63029,P97584,Q07008,Q5U355,Q62946,Q63467,Q6AYQ9,Q9EQV6,Q9WU74
123	G1,G6,G7,G8,G10	G2,G3,G4,G5,G9	81	A0A096MKH2,A0A0G2JSJ8,A0A0G2JU71,A0A0G2JXF0,A0A0G2K0V3,A0A0G2K3P4,A0A0G2K5E1,A0A0G2K7S9,A2RUW1,B0BMW0,B0BNJ1,B2RZB5,D3ZC54,D3ZGB8,D3ZLA3,D3ZUQ1,D3ZVQ0,D3ZWR4,D3ZY96,D4A133,D4AAE2,E9PSN4,E9PSQ1,F1LR92,F1LRJ9,F1LZV1,F1M091,F1M0R1,F7F707,G3V647,G3V6S5,G3V7C6,G3V7N8,G3V7W1,G3V827,M0R5J4,M0R816,M0R9A3,M0RC77,M0RDL2,O89049,P04797,P06214,P06685,P09456,P10760,P10959,P11348,P12020,P13221,P29975,P30713,P36…
124	G1,G6,G7,G9,G10	G2,G3,G4,G5,G8	71	A0A096MJ41,A0A0A0MXX5,A0A0G2JXF0,A0A0G2JZH0,A0A0G2K3G0,A0A0G2K3P4,A0A0G2K4K2,A0A0G2KB10,A0A0H2UHM3,A1A5R4,A2RUW1,B0BNJ1,B1WC26,B2RZB5,D3ZGB8,D3ZLA3,D3ZVB6,D3ZVQ0,D3ZWR4,D3ZY96,D4AAE2,E9PSN4,E9PSQ1,F1LRJ9,F1LWQ2,F1LZV1,G3V647,G3V6D9,G3V6G1,G3V6S5,G3V7C6,G3V7N8,G3V826,G3V827,M0RAM5,O70377,O89049,P04797,P05197,P06214,P07171,P10760,P10959,P11348,P13221,P27605,P27867,P30713,P36972,P42123,P50398,P60711…
125	G1,G6,G8,G9,G10	G2,G3,G4,G5,G7	91	A0A0A0MXX5,A0A0G2JU71,A0A0G2JVP4,A0A0G2K0D8,A0A0G2K2B6,A0A0G2K3C5,A0A0G2K595,A0A0H2UHM0,A0A0H2UI07,A2RUW1,B0BND0,B0BNJ1,B5DFA0,B5DFD6,D3ZBE9,D3ZCG9,D3ZGB8,D3ZLA3,D3ZN06,D3ZSY7,D3ZUX1,D3ZVQ0,D3ZWR4,D3ZY96,D4AAE2,D4ACR1,E9PSN4,E9PSQ1,F1LRJ9,F1LSJ6,F1LZV1,F1M3L7,F1M6Q3,F1M9X2,F1MA56,G3V647,G3V6S5,G3V7C6,G3V7Q8,G3V7W1,G3V827,G3V8X5,M0RAM5,O70247,O89049,P01039,P02680,P04073,P06214,P08650,P10760,P11348…
126	G1,G7,G8,G9,G10	G2,G3,G4,G5,G6	51	A0A0G2JVP4,A0A0G2K2B6,A2IBE2,B0BNJ1,B5DEZ3,D3ZVQ0,D3ZWR4,D3ZY96,D3ZZV0,D4A5I9,D4AAE2,E9PSN4,E9PSQ1,F1LRJ9,F1LS29,F1LSJ6,F1LZV1,F1M6Q3,F1MA56,G3V647,G3V6S5,G3V7C6,G3V7N8,G3V826,G3V827,M0RAM5,O89049,P02680,P04073,P06214,P13221,P27867,P30713,P36972,P42123,P60711,P62815,P68370,P80254,P85973,P98158,Q04970,Q499S6,Q5M876,Q5XI21,Q63768,Q6P6V0,Q7TQ94,Q80WD0,Q8CJD3,Q920H8
			39.8413

## Sheet: Oolong tea
Random Combinations	Group1	Group2	Number of Differential Proteins	Differential Protein IDs
1	O1,O2,O3,O4,O5	O6,O7,O8,O9,O10	108	A0A096MJ36,A0A096MKH2,A0A0G2JSJ2,A0A0G2JST3,A0A0G2JT00,A0A0G2JTG4,A0A0G2JVP4,A0A0G2JWX0,A0A0G2JWX4,A0A0G2JXF0,A0A0G2JYF9,A0A0G2JZ62,A0A0G2JZA1,A0A0G2K0C1,A0A0G2K1J5,A0A0G2K230,A0A0G2K5X3,A0A0G2K6Y9,A0A0G2K872,A0A0G2K9I6,A0A0G2KA90,A0A0H2UHR6,A0A0H2UHR7,A2VD04,B1WC34,B4F795,B5DFD8,D2XZ41,D3ZA76,D3ZE55,D3ZEP5,D3ZGB8,D3ZHD1,D3ZN06,D3ZNY8,D3ZS24,D3ZWR4,D4A2F1,D4A740,D4A9T2,E9PSM5,F1LMG2,F1LMW3,F1LPK1…
2	O1,O2,O3,O4,O6	O5,O7,O8,O9,O10	114	A0A0G2JSH9,A0A0G2JSJ2,A0A0G2JT00,A0A0G2JTG4,A0A0G2JWD0,A0A0G2JZ40,A0A0G2JZH0,A0A0G2K013,A0A0G2K0Q8,A0A0G2K151,A0A0G2K1J5,A0A0G2K230,A0A0G2K3Z9,A0A0G2K588,A0A0G2K6T9,A0A0G2K7A5,A0A0G2K872,A0A0G2KA90,A0A0H2UHR6,A0A1W2Q642,A2RUW1,A2VD04,A2VD16,B1WC34,B2GV73,B4F795,B4F7A5,B5DFD8,D3ZFU9,D3ZGB8,D3ZLA3,D3ZMS3,D3ZPK4,D3ZSU7,D3ZVQ0,D3ZWR4,D3ZZK3,D3ZZT9,D4A2F1,D4A4K4,D4A5L9,D4AC85,D4AE79,F1LMG2,F1LMI3,F1LR…
3	O1,O2,O3,O4,O7	O5,O6,O8,O9,O10	78	A0A0G2JT00,A0A0G2JU71,A0A0G2K013,A0A0G2K0Q8,A0A0G2K3N2,A0A0G2K6T9,A0A0G2K7A5,A0A0G2K872,A0A0G2K8G8,A0A0G2KA90,A0A0H2UHR6,A0A140TAG4,A0A1W2Q642,B1PLB1,B1WBV2,B4F7A5,B5DEZ3,B5DFD8,D3ZE55,D3ZGB8,D3ZGP2,D3ZJB2,D3ZMS3,D3ZPK4,D3ZQ32,D3ZQU7,D3ZSU7,D3ZZ08,F1LMI3,F1LQ10,F1LQM1,F1LRE2,F1LXS3,F1LYX9,F1LZJ4,F1M091,F1M698,F1MAH6,G3V6L1,G3V8S9,G3V8X4,M0R3V4,M0R5J4,M0R816,O55145,O89049,P00507,P02454,P04785,P050…
4	O1,O2,O3,O4,O8	O5,O6,O7,O9,O10	49	A0A0G2JT00,A0A0G2JU92,A0A0G2JZ18,A0A0G2JZ69,A0A0G2K210,A0A0G2K3W2,A0A0G2K872,A0A0H2UHR6,B1H232,B2GV31,B2RZ77,B5DFA0,D3ZAE6,D3ZDK4,D3ZH39,D3ZMS3,D3ZQU7,D3ZUU6,D4A263,D4A2F1,F1LMI3,F1LRE2,F1M698,F1M7W8,F1MAH6,G3V6D9,G3V6L1,G3V7D0,G3V8T4,G3V8X4,M0R3V4,M0R485,M0R816,O35142,P01015,P02454,P06214,P35859,P52759,P70549,Q5M7T5,Q642A6,Q642B0,Q7TQ94,Q80ZA3,Q8VD89,Q8VI04,Q920P6,Q9QZ76
5	O1,O2,O3,O4,O9	O5,O6,O7,O8,O10	21	A0A0H2UHR6,D3ZZ08,D4A9T2,F1LMA7,F1LQ10,G3V7P0,G3V8X4,P41740,P48032,P48199,P55314,P61459,P80254,Q5BK81,Q642B0,Q6AYT8,Q6IFU9,Q7TP52,Q8K4J7,Q8VD89,Q9ERA7
6	O1,O2,O3,O4,O10	O5,O6,O7,O8,O9	28	A0A0G2JXJ3,A0A0G2K0Q8,A0A0G2K3N2,A0A0G2KB10,A0A0H2UHR7,A2VD04,D3ZA76,D3ZJB2,D3ZZ44,D4A2F1,D4A5L9,F1LMA7,F1LSJ6,F7FJQ3,G3V6P2,M0R7K9,P00714,P36972,P48500,Q496Z8,Q497B0,Q4V885,Q63149,Q642B0,Q6B345,Q6P7Q4,Q8K1G0,Q99068
7	O1,O2,O3,O5,O6	O4,O7,O8,O9,O10	146	A0A096MIZ0,A0A096MKH2,A0A0G2JSH5,A0A0G2JSH9,A0A0G2JSJ2,A0A0G2JT00,A0A0G2JTG4,A0A0G2JWD0,A0A0G2JXF0,A0A0G2JZ69,A0A0G2JZH0,A0A0G2K013,A0A0G2K0Q8,A0A0G2K230,A0A0G2K2L1,A0A0G2K3Z9,A0A0G2K472,A0A0G2K4K4,A0A0G2K588,A0A0G2K6Y9,A0A0G2K7A5,A0A0G2K9Z5,A0A0G2KA90,A0A0G2KB31,A0A0G2QC04,A0A0H2UHJ1,A0A140TAG4,A0A1W2Q642,A2RUW1,A2VD04,A2VD16,B0BNB8,B1WC34,B2GV73,B2RZB5,B4F795,B5DFA0,B5DFD8,D3Z9E5,D3ZC55,D3ZCT9,…
8	O1,O2,O3,O5,O7	O4,O6,O8,O9,O10	75	A0A0G2JT00,A0A0G2JVB2,A0A0G2K013,A0A0G2K0Q8,A0A0G2K3N2,A0A0G2K7A5,A0A0G2K9I6,A0A0G2KA90,A0A140TAG4,A0A1W2Q642,B1WBV2,B5DFD8,D3ZGP2,D3ZJB2,D3ZQ32,D3ZQ57,D3ZQU7,D4A740,F1LMI3,F1LQ10,F1LRE2,F1LVQ8,F1LXS3,F1LZJ4,F1M7W8,F1MAH6,F7F1Y3,F7FJQ3,G3V615,G3V6L1,G3V7Q7,G3V8T4,G3V8X4,G3V947,M0R3V4,M0R3V7,M0R5J4,M0R7I5,M0R816,M0RAB8,O55004,O89049,P02454,P04642,P04762,P04785,P05065,P06214,P07895,P07943,P13221,P1…
9	O1,O2,O3,O5,O8	O4,O6,O7,O9,O10	66	A0A088DKH8,A0A096MKH2,A0A0G2JT00,A0A0G2JZ18,A0A0G2JZV7,A0A0G2K210,A0A0G2K2L1,A0A0G2K4K2,A0A0G2K4W9,A0A0G2K6Y9,B0BMY7,B0BNG3,B2GV31,B2RZ77,B5DFA0,D3ZC55,D3ZDK4,D3ZH39,D3ZQU7,D4A263,D4A3W2,D4A4U3,D4A740,F1LMI3,F1LQ83,F1LRE2,F1LXS3,F1M5L5,F1M7W8,F1MAH6,F7F1Y3,G3V6D9,G3V6L1,G3V812,G3V8T4,G3V8X4,G3V947,M0R3V4,M0R3V7,M0R485,M0R816,O35142,P01015,P02454,P04762,P06214,P14562,P35859,P70549,P85971,Q4KLL7,Q4…
10	O1,O2,O3,O5,O9	O4,O6,O7,O8,O10	20	A0A0G2K2W1,F1LMA7,F1LQ10,F1M5L5,G3V8G9,M0R3V7,M0R816,P04762,P48032,P61459,P80254,Q5BK81,Q642B0,Q66HT5,Q6AYT8,Q8K4J7,Q8VD89,Q8VHC1,Q920H8,Q9ERA7
11	O1,O2,O3,O5,O10	O4,O6,O7,O8,O9	45	A0A0G2JSH5,A0A0G2JXJ3,A0A0G2JZA1,A0A0G2K0Q8,A0A0G2K3N2,A0A0G2K9Z5,A0A0G2KB10,A0A0H2UHJ1,A0A0H2UHR7,A0A0H2UHU5,A2VD04,B5DEH7,D3ZA76,D3ZQN7,D4A2F1,D4A5L9,F1LM16,F1LMA7,F1LSJ6,F1LVQ8,F1M8E9,F7FJQ3,G3V6P2,G3V8N9,M0R7K9,M0RD98,P00714,P04762,P06214,P07943,P36972,P48500,P70549,Q497B0,Q4V885,Q63149,Q64230,Q642B0,Q64335,Q66HT5,Q6P7Q4,Q75NI5,Q80WD0,Q8K1G0,Q99068
12	O1,O2,O3,O6,O7	O4,O5,O8,O9,O10	175	A0A096MIZ0,A0A0G2JSI1,A0A0G2JSZ5,A0A0G2JT00,A0A0G2JTX5,A0A0G2JU71,A0A0G2JWB6,A0A0G2JYB1,A0A0G2JZS9,A0A0G2K013,A0A0G2K014,A0A0G2K022,A0A0G2K0Q8,A0A0G2K151,A0A0G2K230,A0A0G2K3I3,A0A0G2K3Z9,A0A0G2K588,A0A0G2K5E1,A0A0G2K6T9,A0A0G2K7A5,A0A0G2K7I1,A0A0G2K872,A0A0G2K8I5,A0A0G2K9D7,A0A0G2KA90,A0A0H2UHR6,A0A0H2UI19,A0A140TAG4,A0A1W2Q642,A2RUW1,B0BND0,B1WBV2,B1WC26,B2B9A9,B2GV31,B2GV73,B2RZ77,B2RZB5,B4F7A5…
13	O1,O2,O3,O6,O8	O4,O5,O7,O9,O10	204	A0A096MIZ0,A0A096MK15,A0A096MK30,A0A0A0MXT4,A0A0G2JSV5,A0A0G2JT00,A0A0G2JTX5,A0A0G2JW72,A0A0G2JWB6,A0A0G2JWD0,A0A0G2JXZ9,A0A0G2JY19,A0A0G2JY31,A0A0G2JZS9,A0A0G2K0X4,A0A0G2K230,A0A0G2K2L1,A0A0G2K2R5,A0A0G2K3C5,A0A0G2K3C8,A0A0G2K3Z9,A0A0G2K4W9,A0A0G2K508,A0A0G2K793,A0A0G2K872,A0A0G2K8I5,A0A0G2QC04,A0A0H2UHM0,A2RUW1,A2VD16,B0BMY7,B0BNG3,B2GV31,B2RZ77,B2RZB5,B3DM90,B5DFA0,B5DFD6,B5DFD8,D3Z8F1,D3Z8L7,…
14	O1,O2,O3,O6,O9	O4,O5,O7,O8,O10	59	A0A096MK15,A0A0A0MY09,A0A0G2JSU6,A0A0G2JSW0,A0A0G2JVT6,A0A0G2JZS9,A0A0G2K3Z9,A0A0G2K872,A2RUW1,A2VD16,B2GV73,D3ZZT9,D4A3L8,D4A4K4,D4ABU7,D4AC85,F1LMA7,F1LYX9,F1LZV1,F1M9W9,G3V647,G3V837,G3V8G8,G3V8G9,G3V8X4,M0R3V7,M0RBK4,M0RC20,O35244,P02625,P02780,P02782,P05942,P06761,P07647,P19804,P22282,P28576,P30904,P46462,P48032,P48199,P61459,P62142,P68182,P80254,Q5BK81,Q5M7T5,Q5RJR2,Q5U2Q3,Q5XI21,Q66HG3,Q6A…
15	O1,O2,O3,O6,O10	O4,O5,O7,O8,O9	84	A0A0G2JSH5,A0A0G2JSH9,A0A0G2JSJ2,A0A0G2JSR9,A0A0G2JWD0,A0A0G2JXJ3,A0A0G2K0Q8,A0A0G2K151,A0A0G2K230,A0A0G2K3Z9,A0A0G2K588,A0A0G2K797,A0A0G2K7A5,A0A0G2K8I5,A0A0G2K9Z5,A0A0G2KB10,A0A0H2UHJ1,A0A0H2UI07,A0A0H2UI19,A0A1W2Q642,A2RUW1,A2VD16,B2GV73,B5DFD6,B5DFD8,D3Z9D0,D3ZFU9,D3ZLA3,D3ZP47,D3ZQN7,D3ZUK3,D3ZWR4,D3ZZT9,D4A2F1,D4A5L9,F1LMA7,F1LMI3,F1LRV4,F1LVQ8,F1MAH6,F7FJQ3,G3V615,G3V6A6,G3V837,G3V8G9,M0R5…
16	O1,O2,O3,O7,O8	O4,O5,O6,O9,O10	126	A0A0G2JSK5,A0A0G2JT00,A0A0G2JTX5,A0A0G2JWB6,A0A0G2JXZ9,A0A0G2JZV7,A0A0G2K230,A0A0G2K2L1,A0A0G2K2R5,A0A0G2K3C8,A0A0G2K4W9,A0A0G2K872,A0A0G2K8H6,A0A0G2QC04,A0A0H2UHA1,A0A0H2UHR6,A0A140TAA1,A0A140TAG4,B0BMY7,B0BNG3,B2GV31,B2RZ77,B5DEZ3,B5DFA0,B5DFD8,D3ZAE6,D3ZAJ1,D3ZC55,D3ZCA1,D3ZDK4,D3ZH39,D3ZM39,D3ZMS3,D3ZN06,D3ZP47,D3ZQU7,D3ZSL2,D3ZSY7,D3ZWR4,D3ZZ08,D4A263,D4A3W2,D4A740,D4AE79,F1LMI3,F1LPB8,F1LPD…
17	O1,O2,O3,O7,O9	O4,O5,O6,O8,O10	30	A0A0A0MY09,A0A0G2K872,A0A0H2UHR6,A0A140TAG4,B1PLB1,D3ZAT0,D3ZCT9,D3ZPK4,D3ZSL2,D3ZZ08,F1LMA7,F1LQ10,G3V6R5,G3V964,M0R3V7,M0R5J4,P06761,P13265,P22282,P34901,P48199,P61459,Q5BK81,Q5FWU4,Q5RJR2,Q8K4J7,Q8R490,Q8VD89,Q920H8,Q9WUK5
18	O1,O2,O3,O7,O10	O4,O5,O6,O8,O9	59	A0A096MJ68,A0A0G2JSH5,A0A0G2JSI1,A0A0G2JVB2,A0A0G2JXJ3,A0A0G2K0Q8,A0A0G2K1F0,A0A0G2K588,A0A0G2K7A5,A0A0G2KB10,A0A0H2UI07,A0A0H2UI19,A0A140TAG4,A0A1W2Q642,A2IBE0,B1WC26,D3ZGP2,D3ZJB2,D3ZQN7,F1LMA7,F1LMI3,F1LPG2,F1LQC5,F1LVQ8,F1LXS3,F1MAH6,F7FJQ3,G3V615,G3V6L1,G3V6P2,G3V6R5,G3V6X0,G3V7Q7,G3V8S9,M0R5J4,M0R7K9,P00714,P02454,P02625,P14668,P19814,P36972,P41562,P70549,P80202,P84039,Q497B0,Q4V885,Q5BK77,…
19	O1,O2,O3,O8,O9	O4,O5,O6,O7,O10	49	A0A0G2JT00,A0A0G2JU25,A0A0G2JX36,A0A0G2JY31,A0A0G2JZ18,A0A0G2K2L1,A0A0G2K3C8,A0A0G2K3W2,A0A0G2QC46,B2GV31,B2GV36,D3ZBE9,D3ZBN3,D3ZH39,D3ZNR4,D3ZP44,D4A3W2,D4A400,D4A8G5,F1LWW1,G3V6D9,G3V6P8,G3V7D0,G3V8M6,G3V8P3,G3V8T4,G3V8X4,G3V989,M0R485,M0R7L1,O54715,O70513,P05942,P08289,P0DP29,P12368,P22734,P25093,P52759,Q4KLL7,Q4QQV8,Q5M876,Q63617,Q641Z6,Q66H94,Q68FU6,Q80ZA3,Q8VI04,Q9JJ19
20	O1,O2,O3,O8,O10	O4,O5,O6,O7,O9	48	A0A0G2JT00,A0A0G2JTX5,A0A0G2JZV7,A0A0G2K2L1,A0A0G2K2R5,A0A0G2K3C8,A0A0G2K4W9,A0A0G2K9B1,A0A0G2QC04,A0A0H2UHU5,B0BMY7,B0BNG3,B2GV31,B2RZ77,B5DFA0,D3ZC55,D3ZCA1,D3ZDK4,D3ZH39,D4A263,D4A3W2,D4AE79,F1LQ83,F1LRE2,F1M0R1,F1M7W8,G3V6D9,G3V862,G3V8T4,M0R3V4,M0R7E0,O35142,O35462,O70513,P03994,P04073,P06214,P07151,P31211,P35859,P52759,P62749,Q4QQV8,Q5BK77,Q62797,Q63772,Q9JJ19,Q9QZ76
21	O1,O2,O3,O9,O10	O4,O5,O6,O7,O8	17	A0A0A0MY09,A0A0G2JVT6,A0A0H2UHU5,F1LM16,F1LMA7,G3V8G9,M0R8R4,O35462,P02625,P06761,P21743,P22282,P48032,P61459,Q5BK81,Q641Z7,Q6P6T1
22	O1,O2,O4,O5,O6	O3,O7,O8,O9,O10	53	A0A0G2JSJ2,A0A0G2JST3,A0A0G2JTG4,A0A0G2JWX4,A0A0G2JZ69,A0A0G2K5E1,A0A0G2QC46,A2VD04,B1WC34,D3ZFU9,D3ZTV3,D4A2F1,D4A6X4,F1LMG2,F1LR02,F1LW26,F1LZJ4,F7ET54,G3V647,G3V8J3,G3V8X4,M0R8B5,M0R9M2,M0RAM5,P02761,P04785,P07943,P08461,P11348,P13221,P19804,P19939,P20760,P25113,P27139,P39069,P41740,P50115,P56574,P62815,Q4FZU4,Q4V885,Q5M890,Q5VLR5,Q63617,Q642B0,Q6P6Q2,Q6P6S4,Q6P6T1,Q7TQ94,Q99M75,Q9ERA7,Q9JJI7
23	O1,O2,O4,O5,O7	O3,O6,O8,O9,O10	41	A0A0G2JST3,A0A0G2JWX4,A0A0G2K3G0,A0A0G2K3N2,A0A0G2K5E1,A0A0G2K6Z6,A0A0G2K7A5,A0A0G2K9I6,B5DFD6,D3ZE55,D3ZQ25,D3ZQ32,D3ZSU7,D4A2G6,F1LPG2,F1LZJ4,G3V8X4,M0R9M2,M0RCH6,O89049,P04785,P07943,P11348,P13221,P14668,P14844,P20760,P22734,Q07008,Q4FZU4,Q5BJY9,Q5M843,Q5PPG2,Q642B0,Q6IFU7,Q6IRS6,Q6P6Q2,Q6P7A9,Q8R431,Q9ESS6,Q9JJI7
24	O1,O2,O4,O5,O8	O3,O6,O7,O9,O10	19	A0A0G2JST3,A0A0G2JU92,A0A0G2JWX4,A0A0G2K210,D4A2F1,F1M5L5,F1MAN8,G3V7L4,G3V8X4,P01015,P06214,P15473,P47820,P70470,Q07008,Q4V8I1,Q642B0,Q75NI5,Q7TQ94
25	O1,O2,O4,O5,O9	O3,O6,O7,O8,O10	53	A0A0A0MXT4,A0A0G2JST3,A0A0G2JTI8,A0A0G2JWD0,A0A0G2JWX4,A0A0G2JYB1,A0A0G2K2V6,A0A0G2K3C5,A0A0G2K5X1,A0A0G2K7L8,A0A0G2KB26,A0A0H2UHA7,B0BNG3,B5DFD6,D3Z9E5,D3ZAT0,D3ZGB8,D3ZMS7,D3ZP47,D3ZQ25,D3ZS67,D3ZZ89,F1LPK1,G3V7P0,G3V847,G3V8X5,M0RA54,P01039,P02631,P03994,P08649,P15978,P16391,P31211,P48032,P61459,Q3ZAV1,Q499S6,Q4FZU2,Q5BK81,Q5RKI7,Q63751,Q641X3,Q642B0,Q64319,Q6AXR4,Q6IFU9,Q6P6Q2,Q7TP52,Q812E9,Q…
26	O1,O2,O4,O5,O10	O3,O6,O7,O8,O9	40	A0A0G2JWT4,A0A0G2JZS9,A0A0G2K0C1,A0A0G2K1J5,A0A0G2QC46,A0A0H2UHD5,A2VD04,D3ZA76,D3ZHD1,D4A2F1,D4AAE2,E9PU07,F1LMW3,F1LQC5,F1LRM7,F1LSJ6,G3V847,M0R7P3,M0RA54,P01041,P01836,P06214,P12346,P22734,P27867,P48500,Q05BA4,Q3T1K5,Q498R7,Q499S6,Q5PPG2,Q641Z6,Q642B0,Q64319,Q6AYQ9,Q6P7Q4,Q75NI5,Q99068,Q9ESS6,Q9R0W2
27	O1,O2,O4,O6,O7	O3,O5,O8,O9,O10	65	A0A0G2JSZ5,A0A0G2JV77,A0A0G2JWX0,A0A0G2K014,A0A0G2K0Q8,A0A0G2K5E1,A0A0G2K6T9,A0A0G2K7A5,A0A0G2K7I1,A0A0G2K7S9,A0A0G2K9Q9,A0A0G2KA90,B0BMW0,B1WBV2,B2GV73,B4F7A5,D3Z9E1,D3ZFU9,D3ZJB2,D3ZPK4,D3ZQ32,D3ZSU7,D4A9V5,F1LM84,F1LW26,F1LZJ4,F1M7X4,G3V647,G3V6Y6,G3V7H2,G3V8J3,G3V8X4,G3V976,M0R4Z4,M0R5J4,M0R8B5,M0R9M2,O55004,O88204,O89049,O89117,P04639,P04642,P04785,P04916,P05065,P07943,P08721,P11348,P13221,P…
28	O1,O2,O4,O6,O8	O3,O5,O7,O9,O10	23	A0A096MK15,A0A096MK30,A0A0G2JU92,A2VD16,D3ZWR8,D4A263,D4A4K4,E9PT65,F1LZV1,G3V7P0,G3V8X4,O08557,O35244,P01015,P06214,P11348,P25236,P46413,P62749,P70470,Q66HG3,Q6GMN2,Q7TQ94
29	O1,O2,O4,O6,O9	O3,O5,O7,O8,O10	60	A0A088DKH8,A0A096MK15,A0A0G2JST3,A0A0G2JSU6,A0A0G2JVT6,A0A0G2K2V6,A0A0G2K4K2,A0A0G2K5X1,A0A0G2K7S9,A0A0G2KB26,A0A0H2UHA7,A2VD16,B3EY86,D3Z8L7,D3Z9E5,D3ZGB8,D3ZMS7,D3ZN47,D4A4K4,D4ABU7,F1LRH8,F1LZV1,G3V647,G3V7P0,G3V847,G3V8G8,G3V8X4,G3V8X5,M0R8B5,M0RA54,M0RC20,M0RDL2,O35244,P02631,P02780,P02782,P05942,P07647,P08649,P15978,P16391,P22282,P25236,P31211,P48032,P61459,Q4FZU2,Q5BK81,Q5RKI7,Q63467,Q6369…
30	O1,O2,O4,O6,O10	O3,O5,O7,O8,O9	24	A0A0G2JSJ2,A0A0G2JSY6,A0A0G2K1J5,A2VD16,D3Z9D0,D4A2F1,E9PTA4,F1LQC5,F1LRM7,F1LRV4,G3V976,M0RAM5,P01041,P01836,P06214,P11348,P27867,P48500,P50115,Q6P7Q4,Q99068,Q9ESG3,Q9R1T1,Q9WUC4
31	O1,O2,O4,O7,O8	O3,O5,O6,O9,O10	19	A0A0G2JU92,A0A0G2K7S9,E9PTY1,F1LPG2,F1LQM1,F1M698,P15399,P36375,P70470,Q30KJ2,Q3MID7,Q4V8C2,Q5EGY4,Q5FWU4,Q5XIE8,Q6P7A9,Q6P7C4,Q8K4J7,Q9R0T3
32	O1,O2,O4,O7,O9	O3,O5,O6,O8,O10	58	A0A096MKH2,A0A0G2JSM3,A0A0G2JST3,A0A0G2JTI8,A0A0G2JUY3,A0A0G2JV42,A0A0G2K2V6,A0A0G2K458,A0A0G2K4K4,A0A0G2K595,A0A0G2K5X1,A0A0G2K7S9,A0A0G2K8F6,A0A0G2K8G8,A0A0G2KB26,A0A0G2KB31,A0A0H2UHA7,B0BMW0,D3Z9E5,D3ZAT0,D3ZBB2,D3ZCT9,D3ZGB8,D3ZKI0,D3ZMS7,D3ZRD9,D3ZV56,D3ZVQ0,D3ZZ08,E9PTY1,F1LPK1,F1LQM1,F1M3T8,F7FAY5,G3V847,G3V8X5,M0R544,M0RA54,M0RDL2,P01048,P13265,P14669,P15978,P16391,P18418,P31211,P36375,P6…
33	O1,O2,O4,O7,O10	O3,O5,O6,O8,O9	21	A0A0G2JWT4,A0A0G2K1J5,A0A0G2K6Z6,D3ZJB2,D3ZUJ0,D3ZV56,F1LPG2,F1LQC5,F1LRM7,F1M3T8,F7F707,G3V6R5,G3V7Q7,G3V976,O70247,P01041,P14668,P19814,P80202,Q3MID7,Q9R0W2
34	O1,O2,O4,O8,O9	O3,O5,O6,O7,O10	19	A0A0G2JST3,A0A0G2JU92,A0A0G2K1P2,A0A0G2K3W2,D3ZAN3,D3ZS67,D3ZZ89,G3V8P3,M0R936,P02631,P15399,P20611,P47820,Q4FZU2,Q5EGY4,Q5U2V4,Q5XIA6,Q66H12,Q9EQV6
35	O1,O2,O4,O8,O10	O3,O5,O6,O7,O9	6	D3ZBQ5,F1M0R1,O35462,P70470,Q3MID7,Q3T1K5
36	O1,O2,O4,O9,O10	O3,O5,O6,O7,O8	42	A0A096MKH2,A0A0G2JTI8,A0A0G2JUY3,A0A0G2JWT4,A0A0G2JX26,A0A0G2K1J5,A0A0G2K595,A0A0G2K5X1,A0A0G2KB26,A0A0G2KB31,A0A0H2UHA7,D3Z9E5,D3ZMS7,D3ZP47,D3ZUJ0,D3ZV56,D3ZZ89,F1LQC5,F1M3T8,F7FAY5,G3V847,G3V8X5,M0RA54,O35462,P01041,P08649,P15978,P16391,P19814,P21743,P31211,P61459,Q499S6,Q4FZU2,Q5BK81,Q641X3,Q64319,Q6AXR4,Q6IE55,Q6MG71,Q7TP52,Q812E9
37	O1,O2,O5,O6,O7	O3,O4,O8,O9,O10	66	A0A0G2JZ69,A0A0G2K014,A0A0G2K0Q8,A0A0G2K5E1,A0A0G2K7A5,A0A0G2K7I1,A0A1W2Q642,B0BNJ1,B1WBV2,B1WC26,B2GV73,B4F7A5,B5DFD8,D3ZFU9,D3ZJB2,D3ZQ32,D3ZSU7,D3ZUR5,D4A2G6,F1LW26,F1LZJ4,F1M7X4,G3V615,G3V647,G3V6Y6,G3V7H2,G3V7L8,G3V8J3,G3V8X4,M0R4Z4,O55004,O88204,O88989,O89049,O89117,P04639,P04642,P04785,P04916,P05065,P06214,P07943,P08721,P11348,P13221,P19804,P20760,P27139,P30349,P41562,P56574,P63322,P70549,…
38	O1,O2,O5,O6,O8	O3,O4,O7,O9,O10	46	A0A096MK15,A0A096MK30,A0A0G2JU92,A0A0G2JV81,A0A0G2K8V1,A0A0G2K930,A0A0H2UHM0,A0A140TAA4,A2VD16,B0BMY7,D3ZRD9,D4A263,D4AAL4,D4AC39,E9PT65,F1LZV1,F1M091,F1M3L7,F1M498,F7DLY1,G3V7P0,G3V8C4,G3V8X4,M0R7T8,O08557,O35567,P04797,P06214,P07861,P11348,P19468,P32232,P42854,P46413,P48037,P48508,P51647,P62749,Q06496,Q5XI77,Q66HG3,Q6Q0N1,Q7TQ94,Q8CFN2,Q9R1T1,Q9WUW9
39	O1,O2,O5,O6,O9	O3,O4,O7,O8,O10	27	A0A096MK15,A0A0G2JST1,A0A0G2JST3,A0A0G2K2V6,A2VD16,D4AA13,E9PT65,F1LZV1,G3V7P0,G3V8G8,G3V8G9,M0RCN6,O35244,P02631,P07861,P09606,P16391,P28576,P48032,P61459,Q4FZU2,Q5XI77,Q66HG3,Q6AYT8,Q6P6Q2,Q8CFN2,Q8CG45
40	O1,O2,O5,O6,O10	O3,O4,O7,O8,O9	47	A0A0G2JSH9,A0A0G2JSJ2,A0A0G2JZ69,A0A0G2K0C1,A0A0G2K332,A0A0G2K9Z5,A0A0H2UHD5,A0A0H2UHJ1,A2VD16,B2GV99,D3Z9D0,D3ZA76,D3ZMU3,D3ZS24,D3ZTV3,D3ZUU6,D4A2F1,F1LMG2,F1LRM7,F1LXY6,F1M1R0,F1M779,F1M8E9,F7DLY1,F8WG88,G3V6A6,G3V7C6,M0RAM5,M0RBF1,O55158,P00714,P01836,P02761,P06214,P07150,P11348,P27867,P50115,Q06496,Q09326,Q4V885,Q62975,Q6MG73,Q6P7Q4,Q8K1G0,Q99068,Q9R1T1
41	O1,O2,O5,O7,O8	O3,O4,O6,O9,O10	12	A0A0G2JZV7,A0A0G2K1N4,D3ZDK4,D4AC39,F1M498,F1M861,F1M963,G3V947,P15399,Q07008,Q3MID7,Q9R0T3
42	O1,O2,O5,O7,O9	O3,O4,O6,O8,O10	18	A0A0G2JST3,A0A0G2JTI8,A0A0G2K2V6,A0A0G2K595,D3ZCT9,D3ZS19,D4AA13,F1LPK1,P16391,P34901,P48032,Q4FZU2,Q5BK81,Q5FWU4,Q6P6Q2,Q6P7A9,Q8R431,Q9R0T3
43	O1,O2,O5,O7,O10	O3,O4,O6,O8,O9	30	A0A096MJ68,A0A0G2JWT4,A0A0G2K0C1,A0A0G2K1N4,A0A0G2K332,A0A0G2K3S3,A0A0G2K6Z6,A0A0G2K9I6,A0A0H2UHD5,D3ZA76,D3ZMU3,D3ZQ32,D3ZS24,D3ZUJ0,D3ZUU6,D4A183,D4A2G6,F1LPG2,F1LXY6,F7FMS0,G3V6R5,G3V7Q7,M0RBF1,P00714,P02761,P14668,P19814,P22734,Q5M843,Q6MG73
44	O1,O2,O5,O8,O9	O3,O4,O6,O7,O10	15	A0A0G2JST3,A0A0G2JYB1,A0A0G2K210,A0A0G2KAY8,A0A0H2UI07,D3ZS67,E9PTB4,F1M498,F1M5L5,P02631,P47820,P48032,Q07008,Q4FZU2,Q6IFU9
45	O1,O2,O5,O8,O10	O3,O4,O6,O7,O9	16	A0A0G2JZV7,A0A0G2K1N4,A0A0H2UHD5,A0A0H2UHU5,A2VD04,D3ZA76,D3ZDK4,D4AAL4,D4AC39,F1M091,F1M0R1,O35462,P32232,Q3T1K5,Q4FZV0,Q5U355
46	O1,O2,O5,O9,O10	O3,O4,O6,O7,O8	24	A0A0G2JTI8,A0A0G2JWT4,A0A0G2K595,A0A0H2UHD5,A0A0H2UHU5,D3ZA76,D3ZUJ0,D4AA13,F1LM16,M0R8G6,O35462,P01041,P05714,P12346,P16391,P19814,P21743,P41740,P48032,Q3T1K5,Q4FZU2,Q5BK81,Q5U355,Q6AXR4
47	O1,O2,O6,O7,O8	O3,O4,O5,O9,O10	113	A0A096MK30,A0A0G2JSI1,A0A0G2JSQ7,A0A0G2JV77,A0A0G2JYB5,A0A0G2K0T2,A0A0G2K110,A0A0G2K230,A0A0G2K3Z9,A0A0G2K5P7,A0A0G2K7A5,A0A0G2K828,A0A0G2K872,A0A0G2K8K3,A0A0G2K930,A0A0G2K9J2,A0A0H2UHH2,A0A0H2UHJ0,A0A0H2UHM0,A0A140TAA1,A0A140TAA4,A2VD16,B0BMY7,B0BND0,B4F7E7,B5DFD8,D2XZ41,D3Z979,D3ZN06,D3ZNY8,D3ZPK4,D3ZSY7,D3ZTM7,D3ZTX0,D3ZUR5,D4A263,D4A3L8,D4A5C0,D4A9V5,E9PSN4,E9PTY1,F1LML2,F1LRT1,F1LRV4,F1LU78,…
48	O1,O2,O6,O7,O9	O3,O4,O5,O8,O10	61	A0A0G2JSM3,A0A0G2JSW0,A0A0G2JV77,A0A0G2JVW1,A0A0G2JXY4,A0A0G2K5X3,A0A0G2K7I1,A0A0G2K872,A0A0G2K9Q9,B0BMW0,B0BND0,B2GV73,B3EY84,B4F7A5,D3Z9E1,D3ZD40,D3ZN47,D3ZPK4,D3ZTM7,D3ZTX0,D3ZVB6,D3ZZ08,D3ZZ97,D4A9V5,D4AA13,E9PTY1,F1LP05,F1M978,G3V647,G3V6P7,G3V7L8,G3V7P0,G3V8G8,M0R4Z4,M0R544,M0R8R4,M0RC89,M0RDL2,O55004,O89049,P04639,P04916,P05065,P19804,P27139,P36375,P68255,P97584,Q498D9,Q4QQS8,Q5BK81,Q5FWU4…
49	O1,O2,O6,O7,O10	O3,O4,O5,O8,O9	64	A0A096MJ36,A0A0G2JSI1,A0A0G2JUD9,A0A0G2JZ69,A0A0G2K014,A0A0G2K0Q8,A0A0G2K110,A0A0G2K3I3,A0A0G2K588,A0A0G2K5U5,A0A0G2K797,A0A0G2K7A5,A0A0G2K931,A0A0G2K9Y0,A0A0H2UI19,A0A1W2Q642,B2GV73,B4F7A5,B5DFD8,D2XZ41,D3Z9B0,D3Z9D0,D3ZD40,D3ZFU9,D3ZNY8,D3ZSU7,D3ZUR5,D4A9V5,F1LW26,F1LZJ4,F1M978,G3V6Y6,G3V976,M0R4Z4,M0RAM5,O89049,O89117,P00502,P02625,P04639,P05065,P07150,P07895,P10760,P10960,P19804,P20760,P20767…
50	O1,O2,O6,O8,O9	O3,O4,O5,O7,O10	61	A0A096MK15,A0A096MK30,A0A0G2JSQ7,A0A0G2JW29,A0A0G2K392,A0A0G2K7E1,A0A0G2K828,A0A0G2K8K3,A0A0G2K9L2,A0A0G2QC16,A0A140TAA4,A2VD16,D3Z9M3,D3ZTX0,D3ZUQ1,D4A1G1,D4A934,E9PT65,F1LML2,F1LRT1,F1LZV1,F1M3L7,F1M3Y4,G3V6P1,G3V7D0,G3V7P0,G3V7Q8,G3V8C4,G3V8X4,M0R7L1,M0RC89,M0RC99,M0RCN6,O08557,O35244,O70489,P07861,P10247,P15725,P20611,P25093,P35467,P40241,P42854,P46413,P48508,Q06000,Q08420,Q4V8K5,Q5M891,Q5U2U…
51	O1,O2,O6,O8,O10	O3,O4,O5,O7,O9	50	A0A096MK30,A0A0G2JYB5,A0A0G2K0T2,A0A0G2K797,A0A0G2K8V1,A0A0G2K9J2,A0A0H2UHJ0,A0A0H2UHM0,A0A140TAA4,A2VD16,B0BMY7,B2GV99,D2XZ41,D3Z9D0,D3ZNY8,D4A263,D4AAL4,D4AC39,E9PSN4,E9PT65,F1LML2,F1LRV4,F1M091,F1M1R0,F1M3L7,F1M9Z5,F7DLY1,G3V6A6,G3V8C4,O35462,O55158,P04797,P07151,P46413,P48508,P50115,P55051,P61589,P62749,P70470,Q06496,Q3KRC4,Q63355,Q6AYC4,Q6GMN2,Q6Q0N1,Q9R1T1,Q9WUC4,Q9WUW9,Q9WVJ6
52	O1,O2,O6,O9,O10	O3,O4,O5,O7,O8	34	A0A0G2JSH9,A0A0G2JSJ2,A0A0G2JST1,A0A0G2JSW0,A0A0G2JTU6,A0A0G2K931,B2GV73,D3Z9D0,D3Z9E1,D3ZN47,D3ZVB6,D4A050,D4A1D3,D4AA13,F1M614,G3V6A6,G3V6P7,G3V7P0,G3V8G8,G3V8G9,G3V8R1,M0R8R4,M0RAM5,O35462,P02625,P07150,P50115,P62963,P68255,Q3T1J1,Q5BK81,Q63475,Q8R2H2,Q9WUC4
53	O1,O2,O7,O8,O9	O3,O4,O5,O6,O10	49	A0A0G2K1G5,A0A0G2K2U4,A0A0G2K392,A0A0G2K828,A0A0G2K8K3,A0A0G2KB31,D3ZAN3,D3ZBE9,D3ZCT9,D3ZPI8,D3ZTX0,D3ZUQ1,D4A5C0,D4A934,F1LML2,G3V6P1,G3V7Q8,G3V964,M0R544,M0R7L1,M0RBX7,M0RC89,O54854,O55162,O70489,P10247,P15399,P15725,P16296,P18418,P35467,P36375,P81828,P97532,Q06000,Q08420,Q5EGY4,Q5U2U2,Q5XIL0,Q62894,Q63259,Q68FY4,Q6Q7Y5,Q80ZA3,Q8K4G9,Q99PW7,Q9EQV9,Q9R0T3,Q9Z2Y9
54	O1,O2,O7,O8,O10	O3,O4,O5,O6,O9	28	A0A0G2JSJ7,A0A0G2JYB5,A0A0G2JZV7,A0A0G2K0T2,A0A0G2K1N4,A0A0G2K9J2,A0A0H2UHH2,A0A0H2UHJ0,B0BMY7,D2XZ41,D3ZDK4,D3ZNY8,D4A263,E9PSN4,F1LML2,F1LPG2,F1LXS3,F1M861,G3V7Q7,O55162,P07151,P55051,P70470,P97553,Q3MID7,Q5BK77,Q6AYC4,Q7M0E3
55	O1,O2,O7,O9,O10	O3,O4,O5,O6,O8	34	A0A096MJ36,A0A0G2JZZ0,A0A0G2K0V3,A0A0G2K1N4,A0A0G2K2U4,A0A0G2K595,A0A0G2K5J5,A2IBE0,B0BNN3,D3Z9B0,D3ZKI0,D3ZN47,D3ZUJ0,D3ZV56,D3ZVB6,F1LYF1,G3V6P7,G3V6R5,M0R8R4,M0RCH6,O35077,O55162,P04916,P07171,P07522,P10960,P14668,P16391,P34901,P55051,P68255,Q5BK81,Q5M843,Q925Q4
56	O1,O2,O8,O9,O10	O3,O4,O5,O6,O7	15	A0A096MK15,A0A0G2JSJ8,A0A0G2K1N4,A0A0G2K531,A0A0G2K9L2,D3ZFK9,D4A1G1,F1M0R1,M0R8R4,O35462,O55162,P55051,P97553,Q66H12,Q9QX71
57	O1,O3,O4,O5,O6	O2,O7,O8,O9,O10	90	A0A0G2JSJ2,A0A0G2JSJ8,A0A0G2JTG4,A0A0G2JVP4,A0A0G2JXF0,A0A0G2JZH0,A0A0G2JZL9,A0A0G2K230,A0A0G2K9J2,A0A0G2KB31,A0A0H2UHJ0,A0A0H2UHM3,A0A0H2UHR7,A0A0H2UI07,A1A5P1,A2IBE2,A2VD04,B0BNB8,B1WC26,B1WC34,D3Z979,D3Z9B0,D3ZBE9,D3ZCT9,D3ZNY8,D3ZVK5,D3ZZ44,D4A1K4,D4A2F1,D4A6X4,D4A8C5,D4A8Z3,F1LMG2,F1LPK7,F1LRH4,F1LS29,F1LUZ4,F2Z3T7,F7ET54,F7FJQ3,G3V7C6,G3V8J3,M0RAM5,O55162,O70534,P00714,P02761,P08650,P0C0K7,…
58	O1,O3,O4,O5,O7	O2,O6,O8,O9,O10	29	A0A0G2JSJ8,A0A0G2K3N2,A0A0G2K9J2,A0A0H2UHJ0,A0A0H2UI07,B1WC26,B1WC34,D3ZFK9,F1LQ10,F1LRH4,F2Z3T7,F7FJQ3,O55162,P14272,P14668,P15725,P19637,P19939,P27274,P63322,P97553,Q4V885,Q5XIA6,Q63797,Q642B0,Q66H12,Q8K1G0,Q8VD89,Q9QX71
59	O1,O3,O4,O5,O8	O2,O6,O7,O9,O10	37	A0A096MIU6,A0A096MJ36,A0A0G2JSW0,A0A0G2JUD9,A0A0G2JXF0,A0A0G2JZ18,A0A0G2JZZ0,A0A0G2K458,A0A0G2K5X3,A0A0G2K6Y9,A0A0H2UHM3,B1WC34,D3Z9B0,D3ZRD9,D3ZV56,D3ZVB6,D3ZVQ0,F1LRH4,F1LRJ7,F1LYF1,F1M5L5,G3V8X4,M0R485,M0R4Z4,M0RC23,O35077,O55162,P06214,P62749,P68255,Q5M872,Q642B0,Q66HG0,Q75NI5,Q7TQ94,Q8VD89,Q925Q4
60	O1,O3,O4,O5,O9	O2,O6,O7,O8,O10	38	A0A0G2JUD9,A0A0G2JYB5,A0A0G2K0T2,A0A0G2K2W1,A0A0G2K5U5,A0A0G2K994,A0A0G2K9J2,A0A0G2K9Y0,A0A0H2UHJ0,A0A0H2UHM3,A2IBE2,B0K010,B1WC34,D2XZ41,D3ZAT0,D4A9Q5,D4A9V5,F1LRH4,G3V8K5,O55162,P19939,P22282,P29534,P41740,P48032,P61459,P97553,Q3MID7,Q4FZV0,Q5M8C6,Q63751,Q642B0,Q66HG0,Q7TP52,Q8K4J7,Q8VD89,Q8VHC1,Q925Q4
61	O1,O3,O4,O5,O10	O2,O6,O7,O8,O9	49	A0A096MJ04,A0A0G2JSJ2,A0A0G2JSQ7,A0A0G2JV12,A0A0G2JV77,A0A0G2JVP4,A0A0G2JXF0,A0A0G2JZA1,A0A0G2K6S0,A0A0G2KAY8,A0A0G2KB31,A0A0G2QC16,A0A0H2UHR7,B1WC34,D3Z8W0,D3ZA76,D3ZTX0,D3ZV56,D4A0J4,D4A4S5,D4A5C0,F1LP96,F1LSJ6,G3V7Q8,M0R544,M0R7T8,M0RC89,O55162,O70489,O70534,P00714,P01048,P01681,P0C0K7,P10247,P35446,P35467,P36375,P48500,P53369,P81828,Q06000,Q5EBC0,Q5XIL0,Q642B0,Q6B345,Q75NI5,Q9R0T3,Q9Z2Y9
62	O1,O3,O4,O6,O7	O2,O5,O8,O9,O10	55	A0A0G2JSJ8,A0A0G2JSZ5,A0A0G2JWX0,A0A0G2JYB1,A0A0G2K3N2,A0A0G2K7A5,A0A0G2K7I1,A0A0G2KA90,A0A0H2UI07,B1WC26,B2B9A9,B2GV73,B2RZ27,D3ZFK9,D3ZFU9,D3ZPK4,D3ZZL3,D4A4K4,F1M0R1,F1M6Q3,F1M8B7,F1MA46,G3V7H2,G3V8J3,O55004,O89049,P04642,P05065,P05714,P08650,P11348,P13265,P19804,P21704,P28494,P62815,P63322,P97553,Q32KJ6,Q4FZV0,Q4QQS8,Q4V885,Q4V8I1,Q5FVH2,Q5RJR2,Q5XIA6,Q63768,Q63797,Q641Z8,Q6IUU3,Q6P762,Q811X6…
63	O1,O3,O4,O6,O8	O2,O5,O7,O9,O10	82	A0A096MIZ0,A0A096MKH2,A0A0A0MXT4,A0A0G2JSM3,A0A0G2JSP1,A0A0G2JSW0,A0A0G2JW72,A0A0G2JWT4,A0A0G2JZ18,A0A0G2JZ40,A0A0G2JZZ0,A0A0G2K0X4,A0A0G2K458,A0A0G2K472,A0A0G2K508,A0A0G2K6Y9,A0A0G2K6Z6,A0A0H2UHM0,A0A0H2UHM3,B0BNN3,D3Z8F1,D3Z8L7,D3Z9B0,D3ZRD9,D3ZUJ0,D3ZV56,D3ZVQ0,D3ZZT9,D4A0Y9,D4A263,D4A4K4,E9PT65,F1LRH8,F1LYF1,F1LZV1,F1M3L7,F1M7C0,F1M8B7,F7FAY5,G3V6H0,G3V6S5,G3V7T5,G3V8X4,M0R5R0,M0R8G6,M0RC23,M…
64	O1,O3,O4,O6,O9	O2,O5,O7,O8,O10	53	A0A0G2JSU6,A0A0G2JVT6,A0A0G2JYB5,A0A0G2K722,A0A0G2K994,A0A0G2K9J2,B0K010,D4A1G1,D4A4K4,D4A9Q5,D4ABU7,F1LZV1,F1M0R1,F1M8B7,G3V818,G3V8G8,G3V8K5,G3V9M0,M0RAZ1,M0RC20,O35244,O35760,O88767,P02780,P02781,P02782,P05942,P07647,P08289,P19939,P20673,P22282,P29534,P30904,P32755,P46462,P61459,P62836,P97553,Q3MID7,Q4FZV0,Q501W2,Q5M8C6,Q62902,Q63530,Q66HG3,Q6IE55,Q6MG57,Q8K4J7,Q8VD89,Q99N82,Q9JHB9,Z4YNX7
65	O1,O3,O4,O6,O10	O2,O5,O7,O8,O9	39	A0A096MJ04,A0A0G2JSH9,A0A0G2JSJ2,A0A0G2JSY6,A0A0G2K458,A0A0G2K6S0,A0A0G2KAY8,A0A0G2KB31,A0A0H2UHR7,D3ZAA3,D3ZCT9,D3ZHM9,D3ZV56,D4A5C0,D4A9Q5,F1LP96,F1M6Q3,F1M8B7,G3V6A6,G3V7Q8,G3V837,M0R7T8,M0RAM5,O54854,O70534,P00714,P02625,P0C0K7,P35467,P48500,P53369,P62836,P81828,Q5M890,Q5XIL0,Q63259,Q641Z7,Q920D2,Q9R0T3
66	O1,O3,O4,O7,O8	O2,O5,O6,O9,O10	13	A0A0G2JSW0,A0A0G2K6K8,A0A0H2UHD5,D3ZQU7,F1LPD3,F1LQM1,F1M698,P05714,P68255,Q4V8C2,Q8K4J7,Q8VD89,Q99376
67	O1,O3,O4,O7,O9	O2,O5,O6,O8,O10	15	A0A0G2JUY3,A0A0G2K7S9,A0A0G2K994,A0A0G2K9J2,B2RZ27,D3ZZ08,D4AC39,F1LQM1,P13265,P61459,P97615,Q4FZV0,Q5FWU4,Q8K4J7,Q8VD89
68	O1,O3,O4,O7,O10	O2,O5,O6,O8,O9	10	A0A0G2K3N2,A0A0G2KAY8,A0A0H2UHR7,D4A5C0,G3V7Q8,M0R7T8,O70489,P35467,P53369,Q5XIL0
69	O1,O3,O4,O8,O9	O2,O5,O6,O7,O10	11	A0A0G2JZ18,A0A0G2K3S3,B0K010,F1LXY6,G3V8P3,M0R5T8,M0R936,P07895,P08721,P97615,Q5U2V4
70	O1,O3,O4,O8,O10	O2,O5,O6,O7,O9	8	A0A0G2JSW0,A0A0G2JV77,A0A0G2K6K8,D4A5C0,F1LSJ6,P25236,P68255,Q5Y4N8
71	O1,O3,O4,O9,O10	O2,O5,O6,O7,O8	11	A0A0G2JUY3,A0A0G2K994,D4A5C0,D4A9Q5,F1LM16,G3V8K5,P22282,P29534,P61459,Q7TP52,Q80YV8
72	O1,O3,O5,O6,O7	O2,O4,O8,O9,O10	71	A0A096MKH2,A0A0G2JSJ8,A0A0G2JTG4,A0A0G2JZH0,A0A0G2K0Q8,A0A0G2K230,A0A0G2K3N2,A0A0G2K713,A0A0G2K7A5,A0A0G2K7I1,A0A0H2UI07,A0A1W2Q642,B0BNB8,B0BNJ1,B1WC26,B2B9A9,B2GV73,D3ZFU9,D3ZUR5,D3ZZL3,D4A1K4,D4A8C5,F1LUZ4,F1M7X4,F2Z3T7,G3V615,G3V6H1,G3V8J3,O55004,O88989,O89049,P04642,P05065,P08650,P11348,P14272,P19804,P21704,P27274,P28494,P30349,P41562,P62815,P63322,P70549,P85973,P97553,P97584,Q06496,Q32KJ6,Q…
73	O1,O3,O5,O6,O8	O2,O4,O7,O9,O10	148	A0A096MIZ0,A0A096MK30,A0A096MKH2,A0A0A0MXT4,A0A0G2JSP1,A0A0G2JT00,A0A0G2JV42,A0A0G2JV81,A0A0G2JVT5,A0A0G2JW72,A0A0G2JWT4,A0A0G2JZZ0,A0A0G2K0X4,A0A0G2K230,A0A0G2K3C5,A0A0G2K458,A0A0G2K472,A0A0G2K508,A0A0G2K595,A0A0G2K5X1,A0A0G2K6Y9,A0A0G2K793,A0A0G2K7C4,A0A0G2K8G8,A0A0G2K930,A0A0G2QC04,A0A0H2UHA7,A0A0H2UHM0,A0A0H2UHM3,A0A0H2UHU2,A0A140TAA4,A0A5C5,B0BNB8,B0BNN3,D3Z8F1,D3Z8I7,D3Z8L7,D3Z9B0,D3Z9E5,D3…
74	O1,O3,O5,O6,O9	O2,O4,O7,O8,O10	50	A0A0G2JST1,A0A0G2JTG4,A0A0G2JVT6,A0A0G2K2W1,A0A0G2K472,A0A0G2K722,A0A0G2K9E0,A0A0G2K9J2,A0A0H2UHJ0,A2IBE2,B0BNB8,B0K010,B4F7E8,D4A1K4,D4A8C5,F1LPG2,F1LZV1,F2Z3T7,G3V7L8,G3V818,M0RCN6,O35244,O70534,O88767,P08289,P19939,P22282,P25113,P28576,P32755,P41740,P48032,P61459,P62836,P63322,P70470,P97553,Q3MID7,Q3T1J1,Q5M8C6,Q5XI77,Q63530,Q641Z8,Q66H12,Q66HG3,Q6IRE4,Q6P6S4,Q8CFN2,Q8VHC1,Q925Q4
75	O1,O3,O5,O6,O10	O2,O4,O7,O8,O9	92	A0A0G2JSH9,A0A0G2JSJ2,A0A0G2JSK1,A0A0G2JTG4,A0A0G2JV42,A0A0G2JY48,A0A0G2K1P2,A0A0G2K230,A0A0G2K458,A0A0G2K472,A0A0G2K6S0,A0A0G2K8H2,A0A0G2K9Z5,A0A0G2KB31,A0A0H2UHR7,A1A5P1,B0BNB8,B2GV99,D3Z9U8,D3ZAN3,D3ZCT9,D3ZEP5,D3ZHM9,D3ZMU3,D3ZV56,D3ZWH1,D4A1K4,D4A5C0,D4A6X4,E9PTY1,F1LMG2,F1LP96,F1LUZ4,F1M1R0,F1M6Z1,F1M8E9,F2Z3T7,F7DLY1,F7ET54,F8WG88,G3V6A6,G3V7C6,G3V7Q8,G3V9U0,M0R7K9,M0RAM5,O55158,O70534,P00…
76	O1,O3,O5,O7,O8	O2,O4,O6,O9,O10	20	A0A088DKH8,A0A096MKH2,A0A0G2JVT5,A0A0G2K1N4,A0A0G2K5X1,A0A0H2UHA1,D3ZN47,D4A4U3,F1LPD3,F1LXS3,F1M091,F1M3T8,F1M861,G3V7P0,M0R3V4,P30152,P51647,P68255,Q6IN11,Q925Q4
77	O1,O3,O5,O7,O9	O2,O4,O6,O8,O10	8	A0A0G2JSJ8,A0A0G2JY19,A0A0G2K9J2,A0A0H2UHJ0,D3ZTN0,P48032,P70470,P97615
78	O1,O3,O5,O7,O10	O2,O4,O6,O8,O9	25	A0A0G2JSJ8,A0A0G2JW29,A0A0G2K1N4,A0A0G2K845,A0A0G2K8H2,A0A0H2UHR7,A1A5P1,D3ZAN3,D3ZMU3,G3V7P0,G3V7Q8,M0R7K9,O70489,P00714,P02761,P14272,P15725,P20611,Q4V885,Q5XIL0,Q66H12,Q6MG73,Q6P7C4,Q6T5E1,Q8K1G0
79	O1,O3,O5,O8,O9	O2,O4,O6,O7,O10	10	A0A0G2JUD9,B0K010,F1LM16,F1M5L5,G3V976,P48032,P97615,Q4FZU4,Q66HG0,Q925Q4
80	O1,O3,O5,O8,O10	O2,O4,O6,O7,O9	45	A0A088DKH8,A0A0G2JSM3,A0A0G2JV77,A0A0G2JVT5,A0A0G2JVW1,A0A0G2JXF0,A0A0G2JZA1,A0A0G2K1N4,A0A0G2K458,A0A0G2K5X1,A0A0G2K5X3,A0A0G2K7S9,A0A0G2K8F6,A0A0G2K8G8,A0A0G2K8H2,A0A0H2UHU5,D3Z9E1,D3ZBB2,D3ZN47,D3ZRD9,D4A4U3,E9PTY1,F1LM16,F1LSJ6,F1M091,G3V7P0,G3V9L4,M0R544,P01048,P01681,P15978,P18418,P22057,P25236,P32232,P36375,P68255,Q5M872,Q5U355,Q5Y4N8,Q6IN11,Q6P7C4,Q925Q4,Q99PW7,Q9Z2Y9
81	O1,O3,O5,O9,O10	O2,O4,O6,O7,O8	22	A0A0G2JV77,A0A0G2K9J2,A2IBE2,D3Z979,D3ZTN0,E9PTY1,F1LM16,F7ET54,M0R544,O70489,P01681,P0C0K7,P19939,P41740,P48032,P70470,Q5U355,Q6MG73,Q6P7C4,Q80YV8,Q9R0T3,Q9Z2Y9
82	O1,O3,O6,O7,O8	O2,O4,O5,O9,O10	167	A0A096MIZ0,A0A0A0MXT4,A0A0G2JSI1,A0A0G2JTI8,A0A0G2JTX5,A0A0G2JV31,A0A0G2JW72,A0A0G2JWT4,A0A0G2JXZ9,A0A0G2JYB1,A0A0G2JZS9,A0A0G2K0D8,A0A0G2K0T2,A0A0G2K230,A0A0G2K392,A0A0G2K3C5,A0A0G2K3Z9,A0A0G2K5P7,A0A0G2K6K8,A0A0G2K7C4,A0A0G2K872,A0A0H2UHA1,A0A0H2UHA7,A0A0H2UHD5,A0A0H2UHM0,A0A140TAA4,B0BMY7,B0BNA5,B2RZ77,B4F7E7,B5DFA0,B5DFD8,D3Z8F1,D3Z8L7,D3Z9E5,D3ZAE6,D3ZN06,D3ZS67,D3ZSL2,D3ZSY7,D3ZUJ0,D3ZUR5,D…
83	O1,O3,O6,O7,O9	O2,O4,O5,O8,O10	41	A0A0G2JVT6,A0A0G2JZS9,A0A0G2K713,A0A0G2K7I1,B2B9A9,B2GV73,D3ZBQ5,D3ZF92,D3ZPK4,D3ZSL2,D3ZZ08,D3ZZ97,D3ZZL3,D4A1D3,F1M0R1,F1M4Q3,G3V6P7,G3V7L8,G3V8J3,M0R8R4,O55004,O89049,P19804,P22282,P32755,P63102,P97584,Q3T1K5,Q4FZV0,Q4QQS8,Q4V8I1,Q5M8C6,Q5RJR2,Q5XI77,Q641Z8,Q6AYT0,Q6IUU3,Q6P762,Q6P7B6,Q6Q7Y5,Q811X6
84	O1,O3,O6,O7,O10	O2,O4,O5,O8,O9	71	A0A096MJ90,A0A0G2JSI1,A0A0G2JSR9,A0A0G2JST3,A0A0G2JYB1,A0A0G2K0Q8,A0A0G2K1P2,A0A0G2K230,A0A0G2K588,A0A0G2K797,A0A0G2K7A5,A0A0G2K7L8,A0A0G2K931,A0A0G2KAY8,A0A0G2KB10,A0A0H2UI07,A0A0H2UI19,A0A1W2Q642,B0BNK1,B1WC26,B2B9A9,B2GV73,B5DFD8,D3ZAN3,D3ZHM9,D3ZS67,D3ZUK3,D3ZZL3,D4A6X4,F1LR92,F1M1R0,F1M4Q3,F1MA46,G3V615,G3V6T7,M0R7K9,M0RAM5,M0RBU0,O89049,P02625,P02631,P07150,P10760,P19804,P24268,P41562,P4547…
85	O1,O3,O6,O8,O9	O2,O4,O5,O7,O10	120	A0A096MIZ0,A0A096MK30,A0A0A0MXT4,A0A0G2JST1,A0A0G2JU25,A0A0G2JVT6,A0A0G2JW72,A0A0G2JWT4,A0A0G2K0X4,A0A0G2K332,A0A0G2K392,A0A0G2K3G0,A0A0G2K3S3,A0A0G2K472,A0A0G2K508,A0A0G2K6Z6,A0A0G2K9E0,A0A0G2K9L2,A0A140TAA4,B0BNA5,B2GV36,B4F7E7,D3Z8F1,D3Z8I7,D3ZHD1,D3ZP44,D3ZUJ0,D3ZUQ1,D3ZUX1,D4A0Y9,D4A183,D4A1G1,D4A400,D4A934,E9PT65,F1LLW8,F1LML2,F1LPG2,F1LQ08,F1LRM7,F1LXY6,F1M3L7,F1M3Y4,F7FMS0,G3V6H0,G3V7D0,G…
86	O1,O3,O6,O8,O10	O2,O4,O5,O7,O9	121	A0A096MIZ0,A0A096MK30,A0A0A0MXT4,A0A0G2JST3,A0A0G2JTI8,A0A0G2JV42,A0A0G2JW72,A0A0G2JWD0,A0A0G2K0X4,A0A0G2K230,A0A0G2K2V6,A0A0G2K3C5,A0A0G2K458,A0A0G2K472,A0A0G2K508,A0A0G2K6K8,A0A0G2K7L8,A0A0G2K8G8,A0A0G2KBC4,A0A0G2QC04,A0A0H2UHA7,A0A0H2UHM0,A0A140TAA4,B0BMY7,B4F7E7,D3Z8F1,D3Z8L7,D3Z8T8,D3Z9E5,D3ZCT9,D3ZGB8,D3ZHM9,D3ZQ25,D3ZS19,D4A0Y9,D4A263,D4A4U3,D4AAL4,E9PSN4,E9PT65,F1LML2,F1LPK1,F1LRH8,F1LRV4…
87	O1,O3,O6,O9,O10	O2,O4,O5,O7,O8	63	A0A096MJ90,A0A0G2JSH9,A0A0G2JSJ2,A0A0G2JST1,A0A0G2JTU6,A0A0G2JVT6,A0A0G2JZL9,A0A0G2K722,A0A0G2K931,B2GV73,D3ZCT9,D3ZEP5,D3ZHM9,D4A050,D4A1D3,D4A1G1,F1LPK7,F1LR92,F1MAE5,G3V6A6,G3V6P7,G3V7L8,G3V818,G3V837,G3V8G8,G3V8G9,G3V9M0,M0R8R4,M0RAM5,M0RC20,M0RCN6,O88767,P02625,P02781,P02782,P07647,P0C0K7,P15399,P19804,P22282,P24268,P29534,P45479,P62836,Q07008,Q3MID7,Q3T1J1,Q4FZV0,Q501W2,Q5EGY4,Q5M8C6,Q5XIE8…
88	O1,O3,O7,O8,O9	O2,O4,O5,O6,O10	30	A0A0G2JU25,A0A0G2K1G5,A0A0G2K392,A0A0G2QC46,D3ZP44,D3ZTX0,D3ZUQ1,D4A400,D4A934,F1LLW8,F1LML2,F1LPD3,F1LRM7,F1LXY6,F7FMS0,G3V6E7,G3V964,M0R7L1,O54854,P01836,P20059,P51886,P97532,P97615,Q498R7,Q63617,Q68FU6,Q6AYQ9,Q6Q7Y5,Q8K4G9
89	O1,O3,O7,O8,O10	O2,O4,O5,O6,O9	25	A0A0G2JST3,A0A0G2K1N4,A0A0G2K2V6,A0A0G2K6K8,B2RZ77,D3ZZ89,D4A4U3,F1LML2,F1LPD3,F1LQ83,F1LXS3,F1M861,G3V7P0,P07151,P08461,P16391,P29975,P51907,Q4FZU2,Q5BK77,Q5Y4N8,Q6AYC4,Q6IFU9,Q6P6Q2,Q7M0E3
90	O1,O3,O7,O9,O10	O2,O4,O5,O6,O8	7	A0A0G2JVT6,A0A0G2K1N4,A0A0G2K5J5,A0A0G2K845,G3V6P7,M0R8R4,Q80WY6
91	O1,O3,O8,O9,O10	O2,O4,O5,O6,O7	18	A0A0G2JU25,A0A0G2JVT6,A0A0G2K1N4,A0A0G2K9L2,A0A0G2QC46,D3ZQ32,D4A1G1,M0R485,M0R4Z4,M0R8R4,M0R9M2,O88204,P08721,P25236,Q32KJ5,Q4FZU4,Q5Y4N8,Q63772
92	O1,O4,O5,O6,O7	O2,O3,O8,O9,O10	25	A0A0G2JSZ5,A0A0G2JW41,A0A0G2JWX0,A0A0G2K713,A0A0G2K7I1,A0A0G2K9Q9,D3ZBE9,D3ZHA1,F1LR02,F1LW26,F1M6Q3,F1M7X4,F7FHF3,G3V6D3,M0R6K0,M0R8B5,O88204,P04639,P30349,P39069,P47967,Q5VLR5,Q642A6,Q6AYS4,Q6P6T1
93	O1,O4,O5,O6,O8	O2,O3,O7,O9,O10	17	A0A096MIU6,A0A0G2JVE6,A0A0G2K1F0,A2IBE0,D3Z9B0,D3ZQR5,E9PSU8,F1LMA7,F1M7C0,G3V6R5,G3V8S9,P22057,P34900,P34901,P39069,Q5I0D1,Q6P6T1
94	O1,O4,O5,O6,O9	O2,O3,O7,O8,O10	42	A0A0G2JSK5,A0A0G2JT70,A0A0G2JVE6,A0A0G2JW41,A0A0G2JYB5,A0A0G2JZV7,A0A0G2K0T2,A0A0G2K1F0,A0A0G2K1F3,A0A0G2K2H3,A0A0G2K2R5,A0A0G2K3C8,A0A0G2K994,A0A0G2K9E0,B3EY86,D3ZAT0,D3ZCA1,D3ZEF9,D3ZH39,D3ZMS7,D3ZQR5,D3ZQU7,D4A3W2,E9PSN4,E9PSU8,F1M7W8,G3V812,M0R7E0,M0R936,M0RAV0,M0RCN6,O70417,P02454,P04073,P25113,P39069,P55159,Q5BK77,Q5I0M3,Q5VLR5,Q63610,Q8CJD3
95	O1,O4,O5,O6,O10	O2,O3,O7,O8,O9	69	A0A0G2JSK1,A0A0G2JSK5,A0A0G2JVA4,A0A0G2JVP4,A0A0G2JX36,A0A0G2JY31,A0A0G2K0C1,A0A0G2K1F3,A0A0G2K1G5,A0A0G2K1J5,A0A0G2K2H3,A0A0G2K3C8,A0A0G2K4M4,A0A0G2K7Y7,B2RYM3,B5DEZ3,D3Z8W0,D3ZBE9,D3ZBN3,D3ZCA1,D3ZEF9,D3ZH39,D3ZHA1,D3ZJK2,D3ZNR4,D3ZPI8,D3ZUU6,D3ZWC1,D3ZXT7,D3ZZ65,D4A0J4,D4A2F1,D4A3W2,D4A5C0,D4A8G5,F1LP96,F1LSV0,F1LWW1,F1M0U4,F1M779,F1M8K0,F8WG88,G3V722,G3V812,M0RAV0,M0RBF1,O54715,O54854,P01836,…
96	O1,O4,O5,O7,O8	O2,O3,O6,O9,O10	5	A0A0G2JSW0,P18427,Q30KJ2,Q66HI5,Q6P6T1
97	O1,O4,O5,O7,O9	O2,O3,O6,O8,O10	24	A0A0G2JY19,A0A0G2JYB5,A0A0G2K0T2,A0A0G2K2R5,A0A0G2K3C8,A0A0G2K5U5,B0BMY7,B3DM90,D3ZAT0,D3ZEF9,D3ZP47,D4A3W2,E9PSN4,F1LRE2,F1LTY5,M0R7E0,P14562,P54759,Q5HZW7,Q63751,Q8R5M3,Q920P6,Q9WVJ6,Q9Z2L0
98	O1,O4,O5,O7,O10	O2,O3,O6,O8,O9	44	A0A0G2JV12,A0A0G2JVA4,A0A0G2JX36,A0A0G2JY31,A0A0G2K0C1,A0A0G2QC16,B1H232,B3DM90,D3Z8W0,D3ZBE9,D3ZBN3,D3ZE05,D3ZEF9,D3ZHA1,D3ZJK2,D3ZKN1,D3ZNR4,D3ZUU6,D4A0J4,D4A3W2,D4A8G5,F1M779,F1M8K0,G3V722,G3V7D0,M0RBF1,O54715,P01836,P02651,P10247,P12368,P16636,P16975,P35446,P35467,P39069,P52759,Q06000,Q5EBC0,Q63474,Q6AXS4,Q6P6T1,Q80ZA3,Q8R5M3
99	O1,O4,O5,O8,O9	O2,O3,O6,O7,O10	34	A0A0G2JU71,A0A0G2JUD9,A0A0G2JXJ3,A0A0G2K013,A0A0G2K1F0,A0A0G2K3I3,A0A0G2K5U5,A0A0G2K9D7,A0A0G2K9Y0,A0A0H2UHJ1,A2IBE0,D4A5L9,F1LMI3,F1LRJ7,F1MAH6,G3V7A5,G3V7L4,G3V8P3,G3V8S9,G3V8Z5,M0RDF2,P02454,P02631,P07895,P0C5H9,P18427,P36972,P83748,Q07936,Q30KJ2,Q64240,Q6P7Q4,Q91XT9,Q9ES58
100	O1,O4,O5,O8,O10	O2,O3,O6,O7,O9	18	A0A0G2JSW0,A0A0G2JVW1,A0A0G2K9D7,A0A0H2UHR6,B0BND0,D3ZZ97,D4A2F1,D4ABV2,E9PU07,F1LRJ7,F1M0U4,F1M957,G3V9L4,Q5U355,Q63083,Q8R490,Q99MF4,Q99PW7
101	O1,O4,O5,O9,O10	O2,O3,O6,O7,O8	91	A0A0G2JSK5,A0A0G2JT70,A0A0G2JV12,A0A0G2JWB6,A0A0G2JY19,A0A0G2JY31,A0A0G2JYB5,A0A0G2K0T2,A0A0G2K1F3,A0A0G2K2H3,A0A0G2K2R5,A0A0G2K3C8,A0A0G2K3I3,A0A0G2K7Y7,A0A0G2K872,A0A0G2K9D7,A0A0H2UHH2,A0A0H2UHR6,A0A140TAA1,A0A140TAG4,B0BMY7,B0BND0,B1H232,B2GV31,D3Z8W0,D3Z979,D3ZAT0,D3ZCA1,D3ZCG9,D3ZEF9,D3ZF44,D3ZH39,D3ZMS3,D3ZN06,D3ZP47,D3ZSY7,D4A3W2,E9PSN4,E9PU07,F1LMI3,F1LRE2,F1LSA5,F1LYX9,F1M0U4,F1M779,F1M7…
102	O1,O4,O6,O7,O8	O2,O3,O5,O9,O10	10	A0A0G2K9Q9,B5DEH7,F1M9I4,F1MAD3,G3V8N9,M0RD98,P05714,P70470,Q6AYC4,Q99376
103	O1,O4,O6,O7,O9	O2,O3,O5,O8,O10	35	A0A088DKH8,A0A0G2JSM3,A0A0G2JUY3,A0A0G2JW41,A0A0G2JWX0,A0A0G2JZ62,A0A0G2JZV7,A0A0G2K4K4,A0A0G2K4W9,A0A0G2K5X3,A0A0G2K7I1,A0A0G2K7S9,A0A0G2K980,A0A0G2K9B1,A0A0G2K9Q9,A0A0G2KB26,A0A0H2UHU5,B3EY84,B3EY86,D3ZN47,D4A9V0,F1LMP9,F1LP05,F1M0R1,F1M7W8,G3V6P7,G3V8N9,M0RD98,M0RDL2,P04639,Q5VLR5,Q63467,Q63691,Q6IE55,Q6MG90
104	O1,O4,O6,O7,O10	O2,O3,O5,O8,O9	19	A0A0G2JSY6,A0A0G2JSZ5,A0A0G2JVA4,A0A0G2JVV1,A0A0H2UHF8,D3ZBE9,D4A3L3,D4A8G5,D4A9V0,F1LW26,F1LWW1,F1M6Q3,G3V976,M0R6K0,P02651,P04639,Q63474,Q63768,Q642A6
105	O1,O4,O6,O8,O9	O2,O3,O5,O7,O10	21	A0A096MJ68,A0A0G2JVE6,A0A0G2K1F0,A2IBE0,B5DEH7,D3ZQR5,D4A1G1,F1LVQ8,G3V7A5,M0R936,M0RAB8,M0RAV0,M0RCN6,M0RD98,P34900,P84039,Q5U2V4,Q64230,Q6MG57,Q920H8,Q9JJI7
106	O1,O4,O6,O8,O10	O2,O3,O5,O7,O9	12	A0A0G2JVE6,A0A0G2K7C3,B5DEZ3,D3ZZ65,F1M7C0,F1MAD3,M0R3V7,M0RAB8,P34901,P70470,Q6AYC4,Q920H8
107	O1,O4,O6,O9,O10	O2,O3,O5,O7,O8	44	A0A088DKH8,A0A0G2JSU6,A0A0G2JSY6,A0A0G2JUY3,A0A0G2JVA4,A0A0G2JW41,A0A0G2JZ62,A0A0G2JZV7,A0A0G2K980,A0A140TAG4,B3EY84,B3EY86,B5DEZ3,D3ZEP5,D3ZN47,D3ZQU7,D3ZXT7,D3ZZ65,D4A1G1,D4A740,F1LMI1,F1LP05,F1LPK7,F1LRE2,F1M7W8,F1M963,G3V6P7,G3V812,G3V8T4,G3V947,M0RAB8,M0RAV0,M0RCN6,M0RDL2,O70417,P08649,P20673,P29534,Q02445,Q5HZW7,Q5VLR5,Q62902,Q63467,Q6IE55
108	O1,O4,O7,O8,O9	O2,O3,O5,O6,O10	23	A0A0G2JUY3,A0A0G2K2U4,A0A0G2K4K4,A0A0G2KB31,A0A0H2UHJ1,B5DEH7,F1LQM1,F1LVQ8,G3V8P3,M0RD98,P00714,P14604,P18427,P84039,Q07936,Q30KJ2,Q5U2V4,Q64230,Q6MG90,Q6P7Q4,Q99068,Q99376,Q9JJI7
109	O1,O4,O7,O8,O10	O2,O3,O5,O6,O9	8	A0A0G2K6K8,A0A0G2K7C3,F1LZV1,M0R3V7,P14604,P70470,Q6AYC4,Q920H8
110	O1,O4,O7,O9,O10	O2,O3,O5,O6,O8	28	A0A088DKH8,A0A096MJ36,A0A0G2JUY3,A0A0G2JY19,A0A0G2K0V3,A0A0G2K2U4,A0A0G2K4K4,A0A0G2K793,B3DM90,D3ZC55,D3ZET1,D4A3L3,D4A740,D4AE79,F1LRE2,G3V6P7,G3V833,G3V8T4,M0R7T8,P14562,P14604,P54759,P85971,Q5HZW7,Q63751,Q6IE55,Q6MG90,Q920P6
111	O1,O4,O8,O9,O10	O2,O3,O5,O6,O7	27	A0A0G2JU71,A0A0G2K013,A0A0G2K531,A0A140TAG4,A0A1W2Q642,B1WBV2,D3ZFU9,D3ZGP2,D3ZJB2,D4A1G1,D4A5L9,D4A740,F1LVQ8,G3V8J3,G3V8P3,G3V8S9,M0R7I5,M0R936,M0RAB8,P0C5H9,P14604,P20760,P70549,P83748,Q07936,Q91XT9,Q920H8
112	O1,O5,O6,O7,O8	O2,O3,O4,O9,O10	13	A0A0G2JVT5,A0A0G2K9Q9,A0A5C5,F1LQ08,F1LUZ4,F1M091,F1M498,F1M6Z1,F1M861,G3V8N9,P15978,P32232,Q925Q4
113	O1,O5,O6,O7,O9	O2,O3,O4,O8,O10	17	A0A0G2JT70,A0A0G2JW41,A0A0G2JWX0,A0A0G2K2U4,A0A0G2K713,A0A0G2K7I1,A0A0G2K9Q9,B3EY84,D3ZQU7,F1LP05,F1LPK7,F1LRE2,G3V8N9,P04639,P54759,Q5VLR5,Q642A6
114	O1,O5,O6,O7,O10	O2,O3,O4,O8,O9	38	A0A0G2JSK1,A0A0G2JVV1,A0A0G2JZ69,A0A0G2K1P2,A0A0G2K8H2,A0A0H2UHF8,D3ZBE9,D3ZFP5,D3ZHA1,D3ZJK2,D3ZMU3,D3ZUU6,D3ZXT7,D4A8G5,E9PSQ1,F1LPK7,F1LS79,F1LUZ4,F1LW26,F1M779,G3V722,M0RBF1,P02651,P02761,P04639,P20761,P30349,Q09326,Q5PQL7,Q5U367,Q62975,Q63474,Q642A6,Q6AXS4,Q6MG73,Q6P7C4,Q6T5E1,Q80ZA3
115	O1,O5,O6,O8,O9	O2,O3,O4,O7,O10	12	A0A0G2JUD9,A0A0G2JVE6,A0A0G2K1F0,A0A0G2K9E0,A2IBE0,D3ZGP2,D3ZJB2,D3ZQR5,D4A1G1,F1LQ08,M0RCN6,Q925Q4
116	O1,O5,O6,O8,O10	O2,O3,O4,O7,O9	28	A0A0G2JSK1,A0A0G2JV42,A0A0G2JVT5,A0A0G2K7C3,A0A0G2K7S9,A0A0G2K8F6,A0A0G2K8G8,A0A0G2K8H2,A0A0H2UHR6,B5DEZ3,D3ZCT9,D3ZXT7,D3ZZ65,D4AAL4,F1LLX7,F1M091,F1M6Z1,F1M7I8,F8WG88,P14669,P15978,P16391,P22057,P32232,Q5U355,Q6P7C4,Q925Q4,Q99PW7
117	O1,O5,O6,O9,O10	O2,O3,O4,O7,O8	37	A0A0G2JSK1,A0A0G2JT70,A0A0G2JW41,A0A0G2JZ69,A0A0G2K2H3,A0A0G2K980,A0A0H2UHR6,A2IBE2,B1WBN7,B5DEZ3,D3Z979,D3ZEP5,D3ZQU7,D3ZXT7,D3ZZ65,D4A740,F1LPK7,F1LRE2,F1M698,F1M779,F1M7I8,F1M7W8,G3V7I9,G3V812,G3V928,M0RAV0,M0RCN6,O70417,P24368,Q09326,Q3T1J1,Q562C9,Q5U355,Q5VLR5,Q6AXS4,Q6P7C4,Q99PW7
118	O1,O5,O7,O8,O9	O2,O3,O4,O6,O10	6	A0A0G2K2P7,A0A0G2K2U4,O54854,Q63149,Q6MG90,Q6P7Q4
119	O1,O5,O7,O8,O10	O2,O3,O4,O6,O9	12	A0A0G2JVT5,A0A0G2K1N4,D4A2G6,D4AAL4,D4ABU7,F1LZV1,F1M091,G3V7P0,P15725,P15978,P16391,P55314
120	O1,O5,O7,O9,O10	O2,O3,O4,O6,O8	13	A0A096MJ36,A0A0G2JSM3,A0A0G2JY19,A0A0G2K0V3,A0A0G2K2U4,D3ZWR8,D4AE79,F1LRE2,F1LZV1,P14562,P15725,P54759,Q5HZW7
121	O1,O5,O8,O9,O10	O2,O3,O4,O6,O7	26	A0A0G2JU71,A0A0G2JVW1,A0A0G2K013,A0A0G2K3I3,A0A0G2K531,A0A0G2K6T9,A0A0G2KA90,A0A0H2UHR6,B1WBV2,D3ZFU9,D3ZGP2,D3ZJB2,D4A1G1,D4A5L9,D4A9V5,F1LVQ8,G3V8J3,G3V8S9,G3V9L4,M0R4Z4,M0RCN6,P83748,Q4FZU4,Q63083,Q75NI5,Q8R490
122	O1,O6,O7,O8,O9	O2,O3,O4,O5,O10	41	A0A0G2JUY3,A0A0G2JXY4,A0A0G2JZS9,A0A0G2K2U4,A0A0G2K392,A0A0G2K5P7,A0A0G2K7Z8,B0BNA5,B4F7E7,B5DEH7,D3ZA76,D3ZTX0,D3ZUQ1,D3ZWD6,D4A3L8,F1LMP9,F1LQ08,F1LU78,F1LVW5,F1M3Y4,G3V7N8,G3V8N9,M0RC89,M0RD98,P12346,P14604,P42854,P51886,P85968,P97532,Q08420,Q3T1K5,Q498R7,Q4QQW8,Q4V8K5,Q68FY4,Q6AYQ9,Q6AYT0,Q6MG90,Q6Q7Y5,Q9JHB9
123	O1,O6,O7,O8,O10	O2,O3,O4,O5,O9	31	A0A096MJ36,A0A0G2JST3,A0A0G2JVT5,A0A0G2K797,A0A0G2K7C3,A0A0G2K7L8,A0A0G2K7Z8,B4F7E7,D3ZGB8,D3ZS67,D3ZUR5,D4A3L3,D4A740,D4AAL4,F1LPK1,F1M091,G3V963,M0R816,P14604,P15978,P16391,P85968,Q07008,Q08849,Q4FZU2,Q561R9,Q64194,Q6AYC4,Q6IFU9,Q6IRJ7,Q9WVJ6
124	O1,O6,O7,O9,O10	O2,O3,O4,O5,O8	43	A0A096MJ36,A0A0G2JSZ5,A0A0G2JWX0,A0A0G2K0V3,A0A0G2K2U4,A0A0G2K713,A0A0G2K7Z8,B3EY84,D3ZBQ5,D3ZEP5,D3ZVB6,D4A1D3,D4A3L3,D4A740,D4A9V0,D4AE79,F1LMP9,F1LP05,F1LR92,F1LRE2,F1LS79,F7FHF3,G3V6D3,G3V6P7,G3V8R1,G3V8T4,G3V928,M0R6K0,M0R816,M0RCN6,P04639,P14604,P27605,P47967,P54759,P85968,Q07008,Q4V8I1,Q64194,Q6AYS4,Q6IFU9,Q80WY6,Q8R2H2
125	O1,O6,O8,O9,O10	O2,O3,O4,O5,O7	34	A0A096MJ36,A0A096MK15,A0A0G2JST1,A0A0G2JYF9,A0A0G2K7C3,A0A0G2K9L2,D3ZEP5,D3ZGP2,D3ZJB2,D4A1G1,D4A5P8,D4A740,E9PSM5,F1LPG2,F1LQ10,F1LVQ8,G3V9S3,M0R3V7,M0R816,M0RAB8,M0RCN6,P14604,P34900,P34901,P84039,P85968,Q07008,Q5M891,Q64194,Q6IRS6,Q6MG57,Q920H8,Q9JHB9,Q9JJI7
126	O1,O7,O8,O9,O10	O2,O3,O4,O5,O6	25	A0A096MJ36,A0A0G2JYF9,A0A0G2K1N4,A0A0G2K2U4,A0A0G2K6K8,A0A0G2K7C3,A2VD04,D3ZNY8,D4A5L9,D4A740,G3V8P3,G3V964,M0R3V7,M0R816,M0RAB8,M0RBX7,P08461,P14604,P55051,P84039,Q5U2U2,Q6IN11,Q920H8,Q99068,Q9JJI7
			44.6032

## Sheet: Black tea
Random Combinations	Group1	Group2	Number of Differential Proteins	Differential Protein IDs
1	B1,B2,B3,B4,B5	B6,B7,B8,B9,B10	142	A0A096MJ90,A0A0A0MXX5,A0A0G2JSH9,A0A0G2JTG4,A0A0G2JU92,A0A0G2JWB6,A0A0G2JXF0,A0A0G2JXT8,A0A0G2JY53,A0A0G2JYA4,A0A0G2JYF9,A0A0G2JZV7,A0A0G2JZY6,A0A0G2K013,A0A0G2K2R5,A0A0G2K2W0,A0A0G2K3C8,A0A0G2K458,A0A0G2K472,A0A0G2K4B4,A0A0G2K4K2,A0A0G2K4W9,A0A0G2K7J5,A0A0G2K872,A0A0G2K8K8,A0A0G2KA90,A0A0G2QC46,A0A0H2UHD5,A0A140TAG4,B0BMW0,B2GUX7,B2GV73,B3EY84,B3EY86,C0JPT7,D3ZA76,D3ZBQ5,D3ZCH6,D3ZE05,D3ZEP5,D3Z…
2	B1,B2,B3,B4,B6	B5,B7,B8,B9,B10	115	A0A096MJ04,A0A096MK15,A0A0G2JSP1,A0A0G2JVW1,A0A0G2JWB6,A0A0G2JWD0,A0A0G2JX26,A0A0G2JYB5,A0A0G2JYF9,A0A0G2K0D8,A0A0G2K2W0,A0A0G2K3C5,A0A0G2K472,A0A0G2K5P7,A0A0G2K713,A0A0G2K8V1,A0A0G2QC46,A0A0H2UHD5,A0A0H2UI19,B2RZB5,D3Z8I7,D3Z9E5,D3ZA76,D3ZEP5,D3ZES5,D3ZHD1,D3ZP47,D3ZQ32,D3ZTN0,D3ZWR4,D3ZXY4,D4A4P1,D4A9Q5,E9PSM5,F1LQT4,F1LUS1,F1LYF1,F1M5L5,G3V6A6,G3V6C2,G3V7L8,G3V7W1,G3V825,G3V8T4,G3V8X9,M0R757,M…
3	B1,B2,B3,B4,B7	B5,B6,B8,B9,B10	55	A0A0G2JSP1,A0A0G2JTC7,A0A0G2JU92,A0A0G2JW41,A0A0G2JWB6,A0A0G2JXF0,A0A0G2JZN1,A0A0G2K0V3,A0A0G2K4W9,A0A0G2QC46,A0A0H2UHD5,A0A0H2UHJ1,A0A0H2UI19,B2RZB5,D3Z9D0,D3ZA76,D3ZEP5,D3ZLA3,D3ZMU3,D3ZQ32,D3ZTN0,D3ZXY4,D4A4P1,F1LQT4,F1LUS1,F1LWQ2,F1M229,F1M5L5,G3V6A6,G3V7L8,G3V7W1,M0RBU0,M0RDF2,P09034,P15978,P16391,P16617,P25236,P27590,P28826,P29975,P55314,P62963,Q05175,Q498R7,Q4V8I1,Q4V8Q2,Q62609,Q63355,Q642…
4	B1,B2,B3,B4,B8	B5,B6,B7,B9,B10	72	A0A088DKH8,A0A096MIU6,A0A096MK15,A0A0A0MY09,A0A0G2JWB6,A0A0G2JWX4,A0A0G2JXF0,A0A0G2JYF9,A0A0G2JZA1,A0A0G2K1F0,A0A0G2K1G5,A0A0G2K1P2,A0A0G2K2V6,A0A0G2K4W9,A0A0G2K6S0,A0A0G2K6Y9,A0A0G2QC46,A0A0H2UHD5,A0A0H2UI19,D3ZA76,D3ZBQ5,D3ZEP5,D3ZF44,D3ZMU3,D3ZPJ0,D3ZTN0,D3ZVK5,D3ZVQ0,D4A0E6,D4A4P1,D4A4U3,D4A8G5,D4AC85,F1LQT4,F1LRM7,F1LUS1,F1M4Q3,F1M5L5,F1M6Y6,F1M7W8,F7ET54,G3V6A6,G3V7L8,M0R3V4,M0R9M2,M0RBU0,M…
5	B1,B2,B3,B4,B9	B5,B6,B7,B8,B10	53	A0A0G2JWB6,A0A0G2JYF9,A0A0G2JZA1,A0A0G2K0V3,A0A0G2K2V6,A0A0G2K6S0,A0A0G2K8H2,A0A0G2KA90,A0A0G2KAY8,A0A0H2UHD5,A0A0H2UHJ1,A0A140TAA1,B5DEZ3,D3ZEF9,D3ZEP5,D3ZET1,D3ZF44,D3ZGB8,D3ZP47,D3ZPJ0,D3ZVK5,D3ZVQ0,D4A0E6,D4A8G5,F1LM16,F1LNH4,F1LUS1,F1LUZ4,F1M6Q3,G3V6A6,G3V947,O55162,P07171,P13265,P19939,P21704,P28826,P55314,Q07008,Q4FZU2,Q4V885,Q4V8I1,Q4V8Q2,Q63355,Q63617,Q64057,Q64194,Q642B0,Q767H7,Q8K1G0,Q…
6	B1,B2,B3,B4,B10	B5,B6,B7,B8,B9	40	A0A096MIU6,A0A0A0MY09,A0A0G2JTU6,A0A0G2JU92,A0A0G2JXF0,A0A0G2JYB5,A0A0G2JZA1,A0A0G2K2W1,B0BNN4,D3ZTN0,D4A1G1,D4A740,E9PSM5,F1LRM7,F1LRV4,F1MA56,G3V7L8,G3V8X5,M0R816,M0R8R4,M0R9U2,M0RBX7,P01681,P0C5H9,P29975,P34901,P45592,P55314,P62836,P68255,Q4V8C2,Q4V8I1,Q5I0E9,Q5RKI7,Q63768,Q641Z6,Q642B0,Q6P6T1,Q8K4J7,Q8VD89
7	B1,B2,B3,B5,B6	B4,B7,B8,B9,B10	42	A0A0G2JVE6,A0A0G2JYF9,A0A0G2K135,A0A0G2K472,A0A0G2K872,A0A0G2K896,A0A0G2K9J2,A0A0G2QC46,A0A0H2UHB3,D2XZ41,D3Z9E1,D3ZA76,D3ZHD1,D3ZS67,D3ZTN0,D3ZWD6,D4A4P1,F1LQ08,F1LSA5,F1LWD0,F1M5L5,F7FMS0,G3V7N8,M0R8R4,P12346,P13265,P25236,P27590,P46720,P47853,P55051,P55314,P62815,Q498R7,Q4FZU4,Q5EBC0,Q62894,Q63279,Q63691,Q642B0,Q6AYT8,Q6IRS6
8	B1,B2,B3,B5,B7	B4,B6,B8,B9,B10	45	A0A0G2JSS6,A0A0G2JW41,A0A0G2JXF0,A0A0G2JZN1,A0A0G2JZV7,A0A0G2K872,A0A0G2K896,A0A0G2K9J2,A0A0G2QC46,D3ZA76,D3ZHD1,D3ZKN1,D3ZMU3,D3ZTN0,D3ZUQ1,D3ZWD6,D4A4P1,D4A9V0,D4ACR1,F1LPD3,F1M0R1,F1M229,F1M3Y4,F1M5L5,F7FMS0,G3V7N8,G3V8Z5,M0R9L2,M0RBF1,M0RC99,P08461,P08649,P12346,P15978,P16391,P20767,P25236,P27590,P55314,Q498R7,Q4QQS8,Q642B0,Q6AYT8,Q925Q4,Q9WVK7
9	B1,B2,B3,B5,B8	B4,B6,B7,B9,B10	58	A0A088DKH8,A0A0G2JVT5,A0A0G2JWT4,A0A0G2JXF0,A0A0G2JZY6,A0A0G2K458,A0A0G2K4W9,A0A0G2K9B1,A0A0G2K9J2,A0A0G2QC46,A0A0H2UHB3,B2GV73,D3ZA76,D3ZBQ5,D3ZCG9,D3ZDK4,D3ZIF6,D3ZKN1,D3ZMU3,D3ZS67,D3ZTN0,D3ZUQ1,D4A400,D4A4P1,D4A4S5,D4A9V0,F1LRM7,F1M0R1,F1M5L5,F1M614,F1M6Y6,F7ET54,F7FMS0,G3V7N8,G3V7Q8,M0R3V4,M0R4Z4,M0R5J4,M0R7L1,M0RBU0,M0RC99,P01681,P02761,P12711,P14272,P16391,P20760,P20767,P55314,P68370,Q1075…
10	B1,B2,B3,B5,B9	B4,B6,B7,B8,B10	39	A0A0G2JV31,A0A0G2KA90,A0A0H2UHB3,B2GV73,B5DEZ3,D3ZAT0,D3ZCG9,D3ZE55,D3ZET1,D4A133,D4A8G5,D4A9V0,D4AB23,G3V7C6,G3V7N8,M0R5J4,M0RC99,O88989,P12711,P13265,P25113,P27139,P51647,P54759,P55314,P62815,P63018,P68370,Q07008,Q10758,Q4QQS8,Q4V885,Q5U2U2,Q5XI21,Q63279,Q63617,Q63797,Q642B0,Q7M0E3
11	B1,B2,B3,B5,B10	B4,B6,B7,B8,B9	38	A0A0G2JW29,A0A0G2JXF0,A0A0G2JYB5,A0A0G2K458,A0A0G2K9B1,A1L1J8,B2GV73,B3EY86,D3ZBQ5,D3ZP44,D3ZWC1,D4A133,D4A1G1,D4ABV2,E9PSM5,F1LMI3,F1LPK7,F1M957,F7FMS0,G3V6P8,G3V6S2,G3V7N8,M0R5J4,M0R7P3,M0R816,M0R8G6,M0R8R4,M0R9U2,O35462,P20767,P46720,P55314,P83748,Q498R7,Q5XFX0,Q642B0,Q8K4J7,Q9JJI7
12	B1,B2,B3,B6,B7	B4,B5,B8,B9,B10	92	A0A0G2JSV5,A0A0G2JT25,A0A0G2JUD9,A0A0G2JW41,A0A0G2JWX0,A0A0G2JXF0,A0A0G2JY31,A0A0G2JZN1,A0A0G2K135,A0A0G2K6T9,A0A0G2K8G8,A0A0G2K9J2,A0A0G2K9Z5,A0A0G2KB31,A0A0G2QC46,D3Z979,D3ZCG9,D3ZHD1,D3ZTN0,D3ZUU6,D3ZUX1,D3ZWD6,D3ZXY4,D4A9Q5,D4ACR1,D4ADL1,E9PT65,F1LQI1,F1LXY6,F1M5L5,F1M7C0,F1M8E9,F1MAN8,F7F389,F7FMS0,G3V637,G3V812,G3V8T4,M0R4Z4,M0R9U2,M0RDF2,O35547,O70417,P00173,P00502,P02651,P04797,P04904,P04…
13	B1,B2,B3,B6,B8	B4,B5,B7,B9,B10	92	A0A088DKH8,A0A096MK15,A0A0G2JSV5,A0A0G2JU71,A0A0G2JVE6,A0A0G2JVT5,A0A0G2JVW1,A0A0G2JWT4,A0A0G2JWX0,A0A0G2JXF0,A0A0G2JYF9,A0A0G2K0N6,A0A0G2K135,A0A0G2K1P2,A0A0G2K5U5,A0A0G2K6T9,A0A0G2K8K3,A0A0G2K9J2,A0A0G2KB31,A0A0G2QC46,A0A0H2UI19,B4F7A5,B5DEH7,D3Z9M3,D3ZBQ5,D3ZJB2,D3ZPK4,D3ZTN0,D3ZUU6,D3ZUX1,D4AC85,F1LP05,F1LPB8,F1LVW5,F1LWD0,F1LXY6,F1M5L5,F1M786,F1M8E9,F1MAN8,F7FMS0,G3V812,G3V843,G3V8T4,M0R4Z4,…
14	B1,B2,B3,B6,B9	B4,B5,B7,B8,B10	27	A0A0G2JWD0,A0A0G2K0N6,A0A0G2K7A5,A0A0G2KB31,D3ZAT0,D3ZE55,D3ZEF9,D4A8G5,F1LUZ4,G3V812,O70417,P00173,P04906,P25093,P47820,P50115,P51886,P62815,P97532,Q02974,Q4FZU2,Q5M7T9,Q5U2Q3,Q5XI21,Q6IRS6,Q711G3,Q812E9
15	B1,B2,B3,B6,B10	B4,B5,B7,B8,B9	77	A0A0G2JSJ7,A0A0G2JSV5,A0A0G2JTI8,A0A0G2JU71,A0A0G2JXT3,A0A0G2JYB1,A0A0G2JYB5,A0A0G2JZH0,A0A0G2K014,A0A0G2K135,A0A0G2K4I8,A0A0G2K793,A0A0G2K797,A0A0G2K930,D3Z8I7,D3Z979,D3ZC54,D3ZHD1,D3ZTN0,D3ZUX1,D4A0J4,D4A7L8,D4ABV2,D4AE68,E9PSM5,F1LVW5,F1LWD0,F1M786,F1M8E9,G3V637,G3V6D9,G3V8T4,M0R757,M0R8R4,M0R9M2,M0R9U2,M0RA79,P04897,P04905,P08010,P08753,P08932,P09606,P14668,P14942,P19468,P25236,P30713,P32755,…
16	B1,B2,B3,B7,B8	B4,B5,B6,B9,B10	60	A0A088DKH8,A0A0G2JVE6,A0A0G2JVT5,A0A0G2JWT4,A0A0G2JWX0,A0A0G2JXF0,A0A0G2JY19,A0A0G2JZ18,A0A0G2K1P2,A0A0G2K5U5,A0A0G2K6T9,A0A0G2K8K3,A0A0G2QC46,A0A0H2UI19,D3ZBQ5,D3ZEP5,D3ZJB2,D3ZMU3,D3ZTN0,D3ZUJ0,D3ZUQ1,D3ZUU6,D3ZWR8,D4ADL1,E9PTB4,F1M0R1,F1M5L5,F1M663,F1M8E9,F1MAN8,F7FMS0,G3V812,G3V836,G3V8R1,G3V8T4,G3V9S3,M0R4Z4,M0R7L1,M0R9M2,M0RDF2,O35547,P04073,P04906,P04916,P07647,P09034,P11883,P12020,P16391,…
17	B1,B2,B3,B7,B9	B4,B5,B6,B8,B10	16	A0A0G2JY19,A0A0G2K3W2,A0A0G2KB31,A0A0H2UHJ1,D3ZE55,D3ZUJ0,F1M663,M0RDF2,P01836,P12368,P22006,P50115,P51647,Q5U2Q3,Q5XI21,Q64057
18	B1,B2,B3,B7,B10	B4,B5,B6,B8,B9	21	A0A0G2JV77,A0A0G2JW41,A0A0G2JXF0,D3ZTN0,D4A5I9,D4ABV2,D4ACR1,E9PSM5,F1LYF1,F1M8E9,F8WFI2,G3V6D9,M0R9U2,M0RDF2,P20767,P53790,P55314,Q4KLZ6,Q5EGY4,Q5RJR2,Q8K4J7
19	B1,B2,B3,B8,B9	B4,B5,B6,B7,B10	29	A0A0G2JST3,A0A0G2JWX4,A0A0G2JYF9,A0A0G2K0C1,A0A0G2K1P2,A0A0G2K2V6,A0A0G2K9Q9,D3ZF44,D3ZY96,F1LUZ4,F1M5L5,F1MAN8,G3V812,M0R4Z4,M0RD98,O35547,O55162,O70417,P48500,Q4FZU2,Q5U2U2,Q5XI21,Q5Y4N8,Q63617,Q6IFU7,Q6IFU9,Q6IRS6,Q6P6Q2,Q9WVJ6
20	B1,B2,B3,B8,B10	B4,B5,B6,B7,B9	59	A0A088DKH8,A0A096MKH2,A0A0G2JSU6,A0A0G2JTU6,A0A0G2JU25,A0A0G2JVT5,A0A0G2JWT4,A0A0G2JWX4,A0A0G2JXF0,A0A0G2JXT3,A0A0G2K1P2,A0A0G2K4I8,A0A0G2QC50,B2RYM1,B5DEH7,D3ZBQ5,D3ZDK4,D3ZJB2,D3ZRD9,D3ZTN0,D3ZWR8,D4A050,D4A4R7,D4A7L8,D4A8C5,F1LPK7,F1LRV4,F1LVW5,F1LWD0,F1M6Y6,F1M786,F1M8E9,F1MAE5,F7EZQ4,G3V8G8,G3V9M0,M0R7T1,M0R9M2,M0RA79,M0RAV0,M0RC20,M0RD98,O35760,P02780,P02781,P02782,P04916,P07647,P08010,P120…
21	B1,B2,B3,B9,B10	B4,B5,B6,B7,B8	20	A0A0G2JSU6,A0A0G2JTU6,A0A0G2JU25,A0A0G2K4I8,D3ZE55,D3ZRD9,F1LPK7,F1LRV4,F7EZQ4,G3V6P2,M0RA79,M0RAM5,O55162,P51647,Q32KJ6,Q5XI21,Q5XIA6,Q63768,Q64057,Q9JJI7
22	B1,B2,B4,B5,B6	B3,B7,B8,B9,B10	46	A0A0G2JY19,A0A0G2K230,A0A0G2K2W0,A0A0G2K3S3,A0A0G2K472,A0A0G2K6K8,A0A0G2K896,D3Z8W0,D3ZCH6,D3ZE05,D3ZTX0,D3ZUJ0,D3ZWD6,D4A5I9,D4A8C5,D4A8G5,D4A934,F1M8L3,F1MAA7,G3V6D9,G3V862,G3V963,G3V9K3,M0R4S2,M0R7M5,M0R8R4,M0RCH6,P13265,P15950,P21674,P27590,P51907,P55159,P55314,Q00657,Q05175,Q4FZU4,Q4QQW8,Q5RJR2,Q63772,Q642B0,Q6IRJ7,Q6P6V0,Q6P7Q4,Q920H8,Q99PW7
23	B1,B2,B4,B5,B7	B3,B6,B8,B9,B10	80	A0A0G2JSS6,A0A0G2JTC7,A0A0G2JTI8,A0A0G2JU71,A0A0G2JW41,A0A0G2JX36,A0A0G2JXF0,A0A0G2JXT3,A0A0G2JZH0,A0A0G2JZV7,A0A0G2K6T1,A0A0G2K797,A0A0G2K845,A0A0G2K9I6,A0A0H2UHU2,B0BN46,B0BNL6,B2GUV5,B2GV31,B5DF65,D3Z8W0,D3ZCH6,D3ZD84,D3ZE05,D3ZSA9,D3ZTX0,D3ZWD6,D4A5I9,D4A8C5,D4AAE2,F1LPB8,F1LUS1,F1M229,F1M3Y4,F1M786,F1MAA7,F1MAD3,G3V6D9,G3V862,G3V963,M0R4S2,M0R8A3,M0R9L2,M0RCH6,M0RCN6,P00507,P08753,P14630,P15…
24	B1,B2,B4,B5,B8	B3,B6,B7,B9,B10	67	A0A096MJ68,A0A096MKH2,A0A0G2JTI8,A0A0G2JU71,A0A0G2JXF0,A0A0G2JXT3,A0A0G2JZH0,A0A0G2K230,A0A0G2K2Y3,A0A0G2K797,A0A0G2KB31,A0A0H2UI07,A0A140TAA4,A0A140TAG4,B2GV99,D3ZA76,D3ZBN3,D3ZCG9,D3ZE05,D3ZN06,D3ZSA9,D3ZWR4,D4A3L3,D4A5I9,D4A8G5,F1LP96,F1LRM7,F1M6Y6,F7F1Y3,G3V637,G3V6D9,G3V7Q7,G3V947,M0R757,M0RCH6,P01681,P07335,P08753,P09606,P12711,P15950,P19468,P36860,P40241,P50399,P55159,P60711,P61983,P62260,…
25	B1,B2,B4,B5,B9	B3,B6,B7,B8,B10	146	A0A0A0MXX5,A0A0G2JSS8,A0A0G2JSV5,A0A0G2JTG4,A0A0G2JTI8,A0A0G2JU71,A0A0G2JUD9,A0A0G2JVE6,A0A0G2JX36,A0A0G2JXT3,A0A0G2JZ40,A0A0G2JZH0,A0A0G2K013,A0A0G2K0C1,A0A0G2K230,A0A0G2K2B6,A0A0G2K2Y3,A0A0G2K3C8,A0A0G2K6T1,A0A0G2K793,A0A0G2K797,A0A0G2K980,A0A0G2KA90,A0A0H2UHR6,A0A0H2UI07,A1A5R4,A2RUW1,B2GV72,B5DEZ3,B5DFD8,D3Z8W0,D3Z979,D3ZCG9,D3ZCH6,D3ZE55,D3ZET1,D3ZFK9,D3ZFU9,D3ZGB8,D3ZJB2,D3ZSA9,D3ZUR5,D3ZUU…
26	B1,B2,B4,B5,B10	B3,B6,B7,B8,B9	72	A0A0A0MY31,A0A0G2JSR9,A0A0G2JTG4,A0A0G2JU71,A0A0G2JY19,A0A0G2JYB5,A0A0G2K0Q8,A0A0G2K1F3,A0A0G2K5E1,A0A0G2K7D4,A0A0G2KB31,B0BNH1,B3EY86,B5DFD8,D3ZBE9,D3ZCA1,D3ZD84,D3ZE05,D3ZP44,D3ZTX0,D3ZUU6,D4A1G1,E9PSM5,F1LPB8,F1LPK7,F1LS79,F1M7B3,F1M7C0,F1M8Z6,G3V812,G3V827,G3V8G5,G3V8L3,G3V989,M0R7T8,M0R816,M0R8B5,M0R8R4,M0RBK4,O55096,O70417,O89117,P00173,P00507,P05197,P07150,P07151,P0DMW0,P11348,P25093,P2759…
27	B1,B2,B4,B6,B7	B3,B5,B8,B9,B10	53	A0A0G2JV31,A0A0G2JW41,A0A0G2JXF0,A0A0G2JY31,A0A0G2K6T8,A0A0G2K9Z5,B2RZB5,D3ZE05,D3ZMS7,D3ZQ32,D3ZTX0,D3ZV56,D3ZWC1,D3ZWD6,D4A3D1,D4A5L9,F1LWW1,F1M7I8,F7FAY5,G3V6P8,G3V6S2,G3V6S5,G3V862,G3V976,M0R5J4,M0R7M5,M0RCH6,P07314,P08289,P0DP29,P12346,P15684,P15950,P21674,P27590,P29534,P30904,P32232,P52759,P55314,P80254,P84076,Q00657,Q05175,Q5PPH0,Q5PQL7,Q5U362,Q642A6,Q642B0,Q99MZ8,Q99PW7,Q9EPF2,Q9EQV9
28	B1,B2,B4,B6,B8	B3,B5,B7,B9,B10	36	A0A096MJ68,A0A096MK15,A0A0A0MY09,A0A0G2JXF0,A0A0G2K0N6,A0A0G2K1P2,B0BNA5,D3ZAN3,D3ZE05,D3ZJK2,D3ZTM7,D3ZWC1,D4A3D1,D4A8G5,D4A9V5,F1LPG2,F1LQC5,F1M8B7,G3V6S2,M0R7M5,M0RAZ1,M0RCH6,P03994,P15950,P16636,P21674,P30904,P52759,P55159,P84076,P97532,Q05175,Q4V8C2,Q642B0,Q6IRS6,Q99PW7
29	B1,B2,B4,B6,B9	B3,B5,B7,B8,B10	52	A0A0G2JSP1,A0A0G2JX36,A0A0G2JZS9,A0A0G2K0N6,A0A0G2K980,B5DEI2,D3ZAN3,D3ZE55,D3ZET1,D3ZJB2,D3ZMS7,D3ZP47,D3ZSL2,D3ZUR5,D3ZWC1,D4A400,D4A8G5,D4A934,F1LPG2,F1LQC5,F1LS29,F1LWQ2,F1M498,F1M6Q3,F1M9X2,F7FHF3,G3V6P8,G3V6S2,M0R7L1,M0R7M5,M0RAV0,M0RCH6,P06214,P07150,P14669,P21704,P30904,P51886,P52759,P80254,P84076,P97532,Q00657,Q05175,Q3ZAV1,Q4QQV8,Q5M891,Q6AYQ9,Q6P6T3,Q711G3,Q80WD0,Q9QZH0
30	B1,B2,B4,B6,B10	B3,B5,B7,B8,B9	46	A0A0G2JSK1,A0A0G2JVV1,A0A0G2JYB1,A0A0G2JYB5,A0A0G2K1F3,A0A0G2K2U4,A0A0G2K5E1,A0A0G2K5P7,A0A0G2K713,A0A0G2QC16,A0A0H2UHB3,D3ZAJ1,D3ZC54,D3ZCA1,D3ZD84,D3ZKN1,D3ZTM7,D3ZTX0,D4A0J4,D4A400,D4A934,E9PSM5,F1LML2,F1LPG2,G3V8G5,M0R7L1,M0R7M5,M0R7T8,M0R8R4,M0RA79,M0RBK4,M0RC99,M0RDL2,P07150,P16636,P27590,P51907,P55314,P62836,P68255,P85968,P97615,Q3ZAV1,Q5I0E9,Q63772,Q6IRJ7
31	B1,B2,B4,B7,B8	B3,B5,B6,B9,B10	26	A0A096MJ68,A0A0G2JXF0,A0A0G2K332,B2GUV5,D3ZDK4,D3ZE05,D3ZEP5,D3ZMS7,D3ZSA9,F1M663,G3V862,G3V9S3,M0R4S2,M0RCN6,O54728,P04073,P10824,P15950,P52759,P55159,Q05175,Q4V8C2,Q642B0,Q6IRE4,Q99M75,Q99PW7
32	B1,B2,B4,B7,B9	B3,B5,B6,B8,B10	67	A0A0G2JSP1,A0A0G2JVE6,A0A0G2JX36,A0A0G2JZS9,A0A0G2K332,A0A0G2K3W2,A0A0G2K4V5,A0A0G2K6T8,A0A0G2K737,A0A0G2K7C3,A0A0G2K828,A0A0G2K980,A0A0H2UHJ1,A0A0H2UHR6,B0BMY7,B5DEI2,D3Z8W0,D3ZES5,D3ZET1,D3ZF92,D3ZFK9,D3ZJB2,D3ZM39,D3ZMS7,D3ZQ32,D3ZSA9,D3ZSC1,D3ZSL2,D3ZSU7,D3ZZT9,D4A2F1,E9PSQ1,F1LS29,F1LWQ2,F1M498,F1M663,F1M9X2,G3V862,G3V8X4,M0R485,M0R4S2,M0R7L1,M0RAV0,O35462,P01015,P07943,P0DSP1,P10824,P15950,…
33	B1,B2,B4,B7,B10	B3,B5,B6,B8,B9	34	A0A0G2JSK1,A0A0G2JV77,A0A0G2JW41,A0A0G2JXF0,A0A0G2K1F3,A0A0G2K5E1,A0A0G2K737,A0A0H2UHB3,B5DEI2,D3ZD84,D3ZE05,D3ZZ65,F1LWQ2,F1LYF1,F1M7B3,F1MAD3,F7FMY6,G3V862,G3V8G5,G3V976,M0R7L1,M0R7T8,M0RBK4,M0RC89,P07150,P27590,P47967,P55314,Q5EGY4,Q63279,Q63751,Q63772,Q75NI5,Q9WVH8
34	B1,B2,B4,B8,B9	B3,B5,B6,B7,B10	45	A0A0G2JST3,A0A0G2JWX4,A0A0G2JZA1,A0A0G2K0C1,A0A0G2K2B6,A0A0G2K2V6,A0A0G2K2Y3,A0A0G2K6S0,D3ZF44,D3ZP47,D3ZSA9,D3ZVK5,D3ZVQ0,D3ZY96,D3ZZR3,D4A0E6,D4A3L3,D4A8G5,F1LP96,F1LS29,F1M3T8,F1M6Q3,G3V6D9,G3V7Q7,G3V947,M0RAM5,O54697,P00714,P07171,P0C0K7,P15950,P21704,Q05BA4,Q3ZAU4,Q5HZW7,Q5M891,Q5XIL0,Q5Y4N8,Q62797,Q64194,Q80WD0,Q99M75,Q99MF4,Q99PW7,Q9R0T3
35	B1,B2,B4,B8,B10	B3,B5,B6,B7,B9	36	A0A096MJ68,A0A096MKH2,A0A0A0MY09,A0A0G2JSR9,A0A0G2JSU6,A0A0G2JTU6,A0A0G2JYB5,A0A0G2JZA1,D3ZDK4,D3ZRD9,D4A050,F1LMG2,F1LP96,F1LRV4,F1M7B3,G3V827,G3V9M0,M0RAM5,O54728,P00714,P0C5H9,P14844,P68255,P70549,Q4V8C2,Q5XIA6,Q63768,Q63772,Q641X3,Q64361,Q66HT5,Q6P6T1,Q7TP52,Q99PW7,Q9JJI7,Z4YNX7
36	B1,B2,B4,B9,B10	B3,B5,B6,B7,B8	69	A0A0G2JSK1,A0A0G2JSR9,A0A0G2JTU6,A0A0G2JVE6,A0A0G2JYB5,A0A0G2JZS9,A0A0H2UHR6,B5DEI2,D3ZAJ1,D3ZBE9,D3ZDH4,D3ZE55,D3ZFK9,D3ZFU9,D3ZJB2,D3ZKI0,D3ZKN1,D3ZP47,D3ZRD9,D3ZSC1,D3ZSU7,D3ZZL3,D3ZZR3,D4A0W2,D4A400,F1LP96,F1LRV4,F1LS29,F7FMY6,G3V827,G3V8G5,M0R7L1,M0R9A3,M0RAM5,M0RAV0,P00714,P06214,P07150,P07483,P07943,P13221,P20673,P20762,P21704,P51635,P51647,P53369,P97615,P98158,Q00657,Q32KJ6,Q3ZAU4,Q3ZAV1,…
37	B1,B2,B5,B6,B7	B3,B4,B8,B9,B10	33	A0A096MIU6,A0A0G2JSS6,A0A0G2JXF0,A0A0G2JY31,A0A0G2K896,A0A140TAA1,B2RYM3,D3ZE05,D3ZFF8,D3ZTX0,D3ZWD6,F1LM16,F1LMP9,F1M7I8,F1M8L3,F7F389,G3V862,G3V8G8,G3V8J3,P02761,P12346,P20909,P27590,P29534,P34901,P41740,Q00238,Q05175,Q499S6,Q5EBC0,Q642B0,Q767H7,Q8VD89
38	B1,B2,B5,B6,B8	B3,B4,B7,B9,B10	15	A0A096MK15,B2RYM3,D3Z9D0,D3ZE05,F1LMP9,F1LP82,F1LPG2,G3V9B4,M0R7P3,P01946,P34901,P55159,Q642B0,Q6IRS6,Q8VD89
39	B1,B2,B5,B6,B9	B3,B4,B7,B8,B10	28	A0A0G2K022,A0A0G2K2W1,A0A0G2K896,B2RYM3,D3Z8W0,D3ZAT0,D3ZE55,D3ZFK9,D3ZWD6,D4A8G5,F1LS29,F1LS79,G3V963,P01946,P02680,P14669,P34901,P54759,P62815,P82995,Q07008,Q09326,Q3ZAV1,Q497B0,Q4FZU4,Q5U2U2,Q6P6V0,Q920D2
40	B1,B2,B5,B6,B10	B3,B4,B7,B8,B9	19	A0A0G2JYB5,A0A0G2K5E1,A0A0G2K7I1,A0A1W2Q642,D4A934,F1LLX7,F1LM16,F1LS79,F1M1R0,F1M7X4,M0R8B5,M0RA79,O55096,O55145,O88204,Q3ZAV1,Q63772,Q920D2,Q9Z2L0
41	B1,B2,B5,B7,B8	B3,B4,B6,B9,B10	33	A0A0G2JSS6,A0A0G2JT00,A0A0G2JX26,A0A0G2JXF0,A0A0G2K014,B0BN46,B0BNE5,B2RYM3,D3Z8T8,D3ZE05,D3ZEP5,D3ZFF8,D4A076,D4A1D3,F1LRE2,F1M614,F1M663,F1MA56,G3V7Q8,G3V825,G3V862,M0R4S2,M0RBF1,M0RC23,M0RCN6,O54728,P01039,P04073,P06685,P35739,P41740,Q6IRE4,Q6P9V1
42	B1,B2,B5,B7,B9	B3,B4,B6,B8,B10	59	A0A096MJ04,A0A0A0MY09,A0A0G2JSS6,A0A0G2JX36,A0A0G2K022,A0A0G2K0C1,A0A0G2K2W1,A0A0G2K3W2,A0A0G2K4K4,A0A0G2K6T1,A0A0G2K793,A0A0G2K896,B0BN46,B0BNE5,B2RYM3,D3Z8W0,D3ZE55,D3ZES5,D3ZF92,D3ZFK9,D3ZFU9,D3ZWD6,D3ZZ08,D4A076,D4A2F1,E9PSQ1,F1LQT4,F1LS29,F1M091,F1M663,F7F3I7,G3V862,G3V963,M0R4S2,M0RBF1,O35142,P01015,P01836,P02680,P05065,P06685,P06911,P08650,P12020,P22006,P27139,P28494,P68255,P85971,Q07008,Q…
43	B1,B2,B5,B7,B10	B3,B4,B6,B8,B9	36	A0A0G2JSS6,A0A0G2JV77,A0A0G2K5E1,A0A0G2K7I1,A0A140TAA1,D3ZE05,D3ZS19,D3ZZ65,F1LYF1,F1M1R0,F1M3Y4,G3V7D0,G3V812,G3V825,G3V862,M0R8B5,M0R9L2,M0RC89,O35567,O55096,O55145,O70244,O88204,P01015,P04073,P20767,P41562,P47967,Q5EGY4,Q6AYS4,Q6IE55,Q6ZYN8,Q75NI5,Q767H7,Q9JI04,Q9WUK5
44	B1,B2,B5,B8,B9	B3,B4,B6,B7,B10	33	A0A0G2K0C1,A0A0G2K2B6,A0A0G2K2Y3,A0A0G2K4K4,A0A0G2K793,A0A0G2K930,A1A5P1,D3ZCT9,D3ZLA3,D3ZY96,D4A0J4,D4AE79,F1LMP9,F1LP96,F1LS29,F1M614,G3V7L8,G3V7Q7,P01039,P07379,P12711,P20673,P27139,P43427,Q05BA4,Q07008,Q09326,Q497B0,Q5U2U2,Q62975,Q63797,Q66HG3,Q9R0T3
45	B1,B2,B5,B8,B10	B3,B4,B6,B7,B9	28	A0A096MJ68,A0A0G2JU25,A0A0G2K0V3,A0A0G2K722,A0A0G2K8S9,D3Z9D0,D3ZLA3,D3ZRD9,F1LPK7,F1M614,F1M7X4,F7F1Y3,G3V7Q8,G3V827,G3V8X4,M0R7P3,M0RAM5,O54728,O55096,O89117,P04073,P07379,P70549,Q32KJ6,Q5XIA6,Q641X3,Q7TP52,Q9JJI7
46	B1,B2,B5,B9,B10	B3,B4,B6,B7,B8	54	A0A0G2JU25,A0A0G2K022,A0A0G2K0D8,A0A0G2K4K4,A0A0G2K7D4,A0A0G2K8S9,A0A0H2UHR6,A0A0H2UHU5,A0A5C5,D3ZE55,D3ZFK9,D3ZFU9,D3ZLA3,D3ZRD9,D4A133,D4AE79,F1LM84,F1LP96,F1LPK7,F1LQT4,F1LS29,F1LS79,G3V7L8,G3V827,M0RAM5,O55096,O55145,O70244,O89117,P07379,P08650,P09034,P20673,P28494,P51635,P51647,P83748,P85973,P98158,Q07008,Q32KJ6,Q3ZAV1,Q497B0,Q4FZU4,Q5U367,Q5XFX0,Q5XIA6,Q62609,Q641X3,Q6P6V0,Q6P762,Q7TP52,Q9J…
47	B1,B2,B6,B7,B8	B3,B4,B5,B9,B10	58	A0A096MK15,A0A0G2JT00,A0A0G2K1N4,A0A0G2K1P2,A0A0G2K8K3,A0A0G2K9Z5,B1WC34,D3ZMS7,D3ZQ32,D3ZS24,D3ZTN0,D3ZTX4,D3ZZ89,D4A9V5,D4ADL1,F1LNH4,F1LPG2,F1LRE2,F1LWW1,F1M9W9,F7F389,F7FAY5,G3V803,G3V836,G3V8G9,G3V8R1,G3V9L4,G3V9S3,M0R7I5,O35077,P02770,P04904,P08289,P0DP29,P12346,P16296,P20059,P20761,P29534,P35467,P36375,P47820,Q02974,Q05175,Q4V8I1,Q5EBC0,Q5I0M1,Q5M7T5,Q5M876,Q5M8C3,Q66HI5,Q68FY4,Q6IRS6,Q6P7…
48	B1,B2,B6,B7,B9	B3,B4,B5,B8,B10	52	A0A096MIU6,A0A0G2JX36,A0A0G2JY31,A0A0G2JZ62,A0A0G2K1N4,A0A0G2K332,A0A0G2K3W2,A0A0G2K4K2,A0A0G2K5X1,A0A0G2K7C3,A0A0G2K7Y7,A0A0G2K9Z5,B1WC34,B3EY84,D3Z9B0,D3ZMS7,D3ZNY8,D3ZQ32,D3ZS24,D3ZWD6,D4A2F1,D4A2G6,F1LMI3,F1LWW1,F1M498,F1M978,F1M9X2,F7F389,F7FAY5,M0R8H7,O70540,P0DP29,P12346,P14669,P15473,P20761,P29534,P34901,P70470,Q05175,Q3T1J1,Q501W2,Q5M7T5,Q5M876,Q5M8C3,Q5PPH0,Q6AYR8,Q6P7C4,Q8VD89,Q9EQV9,Q…
49	B1,B2,B6,B7,B10	B3,B4,B5,B8,B9	43	A0A096MJ36,A0A0G2JV77,A0A0G2JVV1,A0A0G2JY31,A0A0G2K392,A0A0G2K9L2,A0A0G2K9Z5,A0A0H2UHH2,B3EY84,D3ZTX0,D3ZTX4,D3ZV56,D3ZVQ0,E9PTY1,F1LLX7,F1LML2,F1M7I8,F1M978,F1M9W9,G3V9L4,M0R7T8,M0R9U2,M0RC89,O35077,O70540,O88204,P02770,P15473,P20909,P24368,P27590,P29534,Q07936,Q5EBC0,Q5EGY4,Q5M7T5,Q5M890,Q6MG61,Q9EQV6,Q9ERA7,Q9JI04,Q9QYU9,Q9WTZ3
50	B1,B2,B6,B8,B9	B3,B4,B5,B7,B10	19	A0A096MK15,A0A0G2JZ62,A0A0G2K1P2,A0A0G2K2V6,A0A0G2K320,D3ZPK4,D3ZY96,D4A8G5,F1LUZ4,M0RAZ1,P01946,P08934,P34901,P51886,Q09326,Q68FY4,Q6AYT0,Q6IRS6,Q6MG57
51	B1,B2,B6,B8,B10	B3,B4,B5,B7,B9	41	A0A096MK15,A0A0G2JSM3,A0A0G2JSZ5,A0A0G2JYB5,A0A0G2K1P2,A0A0G2QC50,A0A1W2Q642,A2VD04,B5DEH7,D3ZE93,D3ZTM7,D3ZUD8,D4A050,D4A5P8,D4A6X4,D4A934,D4A9V5,F1LPG2,F1LWD0,F1M7X4,F1M9W9,F1MAE5,M0RA79,O35077,P00762,P02780,P02781,P02782,P07647,P08009,P16636,P21743,P24368,P30120,P35467,Q66HT5,Q6MG57,Q80VT8,Q80YV8,Q99P74,Q9ERA7
52	B1,B2,B6,B9,B10	B3,B4,B5,B7,B8	18	A0A096MJ36,A0A0G2JYB5,A0A0G2JZ62,A0A0G2K7A5,B3EY84,D3ZE93,D3ZGP2,D4A934,M0RA79,P02454,P11517,P14669,P24368,Q6MG57,Q920D2,Q9ERA7,Q9QYU9,Q9QZK5
53	B1,B2,B7,B8,B9	B3,B4,B5,B6,B10	33	A0A096MJ04,A0A0G2JT00,A0A0G2JXI1,A0A0G2JZ62,A0A0G2K332,A0A0G2K3W2,B0BNE5,D3ZEP5,D3ZES5,D3ZF92,D3ZPK4,D3ZS24,D3ZY96,D4A1D3,D4A2F1,F1LRE2,F1M663,G3V9S3,M0R4S2,P01039,P01836,P11883,P22006,P85971,Q3ZAU4,Q5M8C3,Q6AYR8,Q6AYT0,Q6IRE4,Q6P9V1,Q8K4G9,Q99MF4,Q9R0T3
54	B1,B2,B7,B8,B10	B3,B4,B5,B6,B9	34	A0A0G2JSZ5,A0A0G2JZ18,A0A0G2QC50,A0A0H2UHM3,B5DEH7,D3Z9C7,D3Z9E1,D4A050,D4A1D3,D4A5P8,F1LRE2,F1LYF1,F1M9W9,F1MAE5,F8WFI2,G3V7D0,G3V825,M0R7T1,M0RC89,O35077,O35567,P00762,P02780,P02781,P02782,P04073,P07647,P08009,P30120,P41562,Q5EGY4,Q641X3,Q80VT8,Q80YV8
55	B1,B2,B7,B9,B10	B3,B4,B5,B6,B8	38	A0A096MJ04,A0A096MJ36,A0A0G2JSH5,A0A0G2JV77,A0A0G2JZ62,A0A0G2K5X1,A0A0G2K845,D3ZF92,D3ZGP2,D4AAL4,F1LSA5,F1LSV0,F1LYF1,F1M091,F7F3I7,F7FMY6,F8WFI2,G3V8X9,M0R7T1,M0RC89,O35567,O70540,P01015,P01836,P02454,P15473,P16975,P22006,P47967,P53369,P85971,Q501W2,Q5EGY4,Q63751,Q641X3,Q6AYR8,Q9QYU9,Q9QZK5
56	B1,B2,B8,B9,B10	B3,B4,B5,B6,B7	22	A0A096MJ36,A0A0G2JWX4,A0A0G2JZ62,A0A0G2JZZ0,A0A0G2K2V6,A0A0G2K5J5,A0A0G2K8S9,D3ZRD9,D3ZY96,F7F1Y3,F8WFI2,G3V7V4,M0R7T1,O55162,P00714,P00762,P01039,Q32KJ6,Q5EGY4,Q5XIA6,Q641X3,Q6AXR4
57	B1,B3,B4,B5,B6	B2,B7,B8,B9,B10	24	A0A0G2JSZ5,A0A0G2K3S3,A0A0G2K3W2,A0A0G2K472,A0A0G2KBC4,A0A0H2UHM3,D3Z9E1,D3ZES5,D3ZUD8,D4AAL4,F1LQ08,M0R8R4,P00762,P01836,P04905,P13265,P55314,P81828,Q4FZU4,Q5EGY4,Q641Z7,Q66HG3,Q6IRE4,Q9EQV6
58	B1,B3,B4,B5,B7	B2,B6,B8,B9,B10	21	A0A0G2JSM3,A0A0G2JSZ5,A0A0G2JW41,A0A0G2JXF0,A0A0G2JZR4,A0A0G2JZZ0,A0A0G2K1F0,A0A0G2K872,B5DEH7,D3ZE93,D3ZUD8,F1LPD3,F1M3Y4,P00507,P00762,P04905,P16636,P48037,P50399,P55314,Q8CFN2
59	B1,B3,B4,B5,B8	B2,B6,B7,B9,B10	49	A0A088DKH8,A0A096MK15,A0A096MKH2,A0A0G2JYF9,A0A0G2K4W9,A0A0G2K5X1,A0A0H2UI07,A0A0H2UI19,A0A140TAG4,A2IBE2,B2GV99,D2XZ41,D3ZA76,D3ZCG9,D3ZMS3,D3ZNY8,D3ZS67,D3ZWR4,D4A2G6,D4A9V0,E9PTY1,F1LMI3,F1LRM7,F1LSA5,F1LXS3,F1M091,F1M6Y6,F7ET54,F7F1Y3,M0R3V4,M0R757,M0R8H7,O70540,P01681,P02761,P07340,P15473,P48037,P55051,Q07936,Q10758,Q501W2,Q64335,Q6IRS6,Q6MG71,Q7M0E3,Q9EQV6,Q9QYU9,Q9QZ76
60	B1,B3,B4,B5,B9	B2,B6,B7,B8,B10	44	A0A0G2JSW0,A0A0G2JSY6,A0A0G2JSZ5,A0A0G2JTG4,A0A0G2JZR4,A0A0G2K392,A0A0G2KA90,A0A0H2UI07,B2GV72,B5DEZ3,D3Z979,D3Z9E1,D3ZCG9,D3ZCH6,D3ZET1,D3ZS67,D3ZTX4,D3ZUD8,D3ZWR4,E9PTY1,F1LRE2,F1M7F7,M0R757,O35077,O55004,P05942,P14668,P14740,P42854,P46844,P68370,P81827,P81828,P83121,Q07008,Q4V885,Q66HI5,Q6P7B6,Q6TMA8,Q7M0E3,Q80W57,Q9EQV6,Q9EQX9,Q9R1T1
61	B1,B3,B4,B5,B10	B2,B6,B7,B8,B9	32	A0A0A0MY31,A0A0G2JTG4,A0A0G2K1N4,A0A0G2K3W2,A0A140TAG4,A1L1J8,B3EY86,D3ZP44,D4A1G1,D4A911,E9PSM5,F1LMI3,F1LWW1,F7FAY5,M0R816,M0R8H7,M0R8R4,P07151,P20761,P48037,P55051,P55314,P83748,Q501W2,Q5M876,Q5U362,Q6AYT0,Q6IRE4,Q6P6R2,Q6P7B6,Q9QZK5,Q9R1T1
62	B1,B3,B4,B6,B7	B2,B5,B8,B9,B10	35	A0A0G2JW29,A0A0G2K9Z5,A0A0H2UHM3,A0A0H2UI19,D4A3D1,D4A5L9,E9PU07,F1LQC5,F1LVQ8,F7EZQ4,P04797,P04905,P07314,P07379,P07895,P15684,P20673,P27139,P30904,P32232,P36972,P47820,P52759,P55314,P70549,P80254,P84076,Q03336,Q498R7,Q5PPH0,Q6P6T3,Q711G3,Q99041,Q9EQV9,Q9JJI7
63	B1,B3,B4,B6,B8	B2,B5,B7,B9,B10	53	A0A088DKH8,A0A096MJ04,A0A096MJP5,A0A096MK15,A0A0G2JSH5,A0A0G2JVW1,A0A0G2JW29,A0A0G2JYF9,A0A0G2K0N6,A0A0G2K1P2,A0A0G2K845,A0A0H2UHM3,A0A0H2UI19,D3ZA76,D3ZAN3,D3ZES5,D3ZF92,D3ZJK2,D3ZS19,D3ZS67,D4A3D1,E9PU07,F1LQC5,F1LSA5,F1LSV0,F1LYF1,F1M091,F7EZQ4,F7F3I7,G3V7D0,G3V843,G3V8T4,G3V8X9,M0R8A3,P01015,P05065,P06911,P08934,P12020,P18418,P27139,P47820,P47967,P70709,P84076,P97532,Q5U367,Q6IE55,Q6IRS6,Q6P6…
64	B1,B3,B4,B6,B9	B2,B5,B7,B8,B10	32	A0A0G2JSW0,A0A0G2JW29,A0A0G2K0N6,A0A0H2UHM3,D3ZAN3,D3ZUD8,E9PU07,F1LQC5,F1LRE2,F1LYF1,F1M7F7,F7EZQ4,G3V7D0,G3V825,P18418,P42854,P47820,P70549,P70709,P80254,P81828,P84076,P97532,Q4FZU6,Q5M872,Q5M891,Q6P6T3,Q6T5E1,Q6ZYN8,Q711G3,Q75NI5,Q9QZH0
65	B1,B3,B4,B6,B10	B2,B5,B7,B8,B9	27	A0A096MJ04,A0A0G2JYB1,A0A0G2K3W2,A0A0G2K713,B0BN46,D3ZC54,D3ZES5,D4A0J4,D4AA13,E9PSM5,F7F3I7,G3V8X9,M0RA79,P04905,P05065,P06911,P27139,P48508,P55314,P68255,P97615,Q3T1K5,Q4FZU6,Q5I0E9,Q5M872,Q6IRE4,Q923S2
66	B1,B3,B4,B7,B8	B2,B5,B6,B9,B10	16	A0A088DKH8,A0A0G2JXF0,A0A0G2K4W9,A0A0H2UI19,D3ZA76,D3ZE55,D3ZMU3,F1M091,F1M663,F1M7X4,O55145,P14669,P55314,P82995,Q498R7,Q9QZ76
67	B1,B3,B4,B7,B9	B2,B5,B6,B8,B10	10	A0A0G2K737,A0A0H2UHJ1,D3ZUD8,F1LM16,F1LPG2,F1M7F7,F1M7X4,P35467,P55314,Q9QZH0
68	B1,B3,B4,B7,B10	B2,B5,B6,B8,B9	9	A0A0G2JW41,A0A0G2K737,D3ZMU3,D4A0J4,E9PSM5,F1LP82,P27139,P55314,P82995
69	B1,B3,B4,B8,B9	B2,B5,B6,B7,B10	34	A0A0G2JST3,A0A0G2JWX4,A0A0G2JYF9,A0A0G2K0N6,A0A0G2K2V6,A0A0G2K392,A0A0G2K6S0,A0A0G2K8H2,B0BND0,D3ZA76,D3ZPJ0,D3ZZR3,D4ACR1,F1LLX7,F1LM16,F1MA37,F7ET54,G3V825,G3V8G8,G3V8J3,O88204,P02761,P08461,P15473,P18418,P20909,Q4FZU2,Q5Y4N8,Q63475,Q6IE55,Q6P6Q2,Q6P6T3,Q9EQV6,Q9JI04
70	B1,B3,B4,B8,B10	B2,B5,B6,B7,B9	38	A0A088DKH8,A0A096MIU6,A0A096MJ04,A0A096MJP5,A0A0G2JSU6,A0A0G2JTU6,A2IBE2,B0BNN4,D3ZA76,D3ZBQ5,D3ZES5,D3ZMU3,D4A050,D4A1G1,D4A2G6,D4A4R7,F1LRV4,F1M091,F1M6Y6,F7ET54,G3V6L1,G3V8G8,G3V9M0,P01681,P02680,P02761,P06911,P14669,P14844,P22282,P27139,P68255,Q4V8C2,Q63768,Q64361,Q6P6T1,Q9QZ76,Z4YNX7
71	B1,B3,B4,B9,B10	B2,B5,B6,B7,B8	17	A0A0G2JSY6,A0A0G2JTU6,A0A0G2JU25,B5DEI2,D3ZZR3,D4A1D3,D4A2G6,F1LM16,F1LPG2,F1LRE2,F1M7F7,G3V825,P35467,Q5M872,Q63768,Q6P6T1,Q8VD89
72	B1,B3,B5,B6,B7	B2,B4,B8,B9,B10	21	A0A096MIU6,A0A0G2JSZ5,A0A0G2JT25,A0A0G2K896,A0A140TAA1,B2RYM3,B5DEI2,D2XZ41,D3ZFH5,D3ZRD9,F1LMP9,F1LPD3,F1M7C0,F7FMY6,P55314,Q498R7,Q5EBC0,Q62894,Q63751,Q6B345,Q9R0T3
73	B1,B3,B5,B6,B8	B2,B4,B7,B9,B10	47	A0A096MJ04,A0A096MK15,A0A0G2JSH5,A0A0G2JTC7,A0A0G2JZS9,A0A0G2K5X1,A0A0G2K845,B2RYM3,B5DEI2,D2XZ41,D3Z9D0,D3ZA76,D3ZBQ5,D3ZD84,D3ZF92,D3ZGP2,D3ZS67,D3ZSU7,D3ZZT9,D4AAL4,F1LMI3,F1LMP9,F1LSA5,F1LWD0,F7FMY6,G3V8X4,G3V8X9,G3V9B4,M0R8A3,M0RAV0,M0RC89,P18418,P20762,P47853,P47967,P55051,Q498R7,Q4KLL7,Q501W2,Q62894,Q63751,Q64335,Q64573,Q6IRS6,Q6P734,Q75NI5,Q9Z2L0
74	B1,B3,B5,B6,B9	B2,B4,B7,B8,B10	19	A0A0G2JSZ5,A0A0G2K2W1,A0A0H2UHM3,B2RYM3,D3Z9E1,D3ZAT0,F1LQ08,F1LYF1,F7FMY6,G3V7D0,G3V825,M0RC89,P0C5H9,P28494,P42854,P47853,Q07008,Q5U2U2,Q62894
75	B1,B3,B5,B6,B10	B2,B4,B7,B8,B9	30	A0A096MJ04,A0A0G2JVP4,A0A0G2K332,A0A0G2K3W2,A0A0G2K7I1,A0A0G2K828,A0A1W2Q642,A1L1J8,D3ZES5,D3ZF92,D3ZQR5,D4A2F1,D4AA13,E9PSM5,F1LQ08,F1LWD0,F1M1R0,F1M3T8,M0R4S2,M0R7E0,M0RA79,P55051,P83748,Q3ZAU4,Q62894,Q6AYT0,Q6IRE4,Q99MF4,Q9R0T3,Q9Z2L0
76	B1,B3,B5,B7,B8	B2,B4,B6,B9,B10	35	A0A0G2JT00,A0A0G2JX26,A0A0G2JYB5,A0A0G2JZS9,A0A0G2K4W9,B2RYM3,B5DEI2,D2XZ41,D3Z8T8,D3ZA76,D3ZBQ5,D3ZIF6,D3ZKN1,D3ZMU3,D3ZP47,D3ZUQ1,D3ZZL3,D4A400,F1LMI3,F1LMP9,F1LPD3,F1LSA5,M0R7L1,P04073,P07150,P11883,P14669,Q498R7,Q501W2,Q62975,Q63751,Q6B345,Q6MG57,Q8CJE3,Q9QYU9
77	B1,B3,B5,B7,B9	B2,B4,B6,B8,B10	21	A0A0A0MY09,A0A0G2JSZ5,A0A0G2JYB5,A0A0G2K2W1,B2RYM3,D3ZTM7,D3ZUD8,D4A9V5,F1LPD3,F1M7X4,P0C5H9,P16636,P22006,P25113,P28494,P35467,Q07008,Q6B345,Q6MG57,Q6P9V1,Q7TQ94
78	B1,B3,B5,B7,B10	B2,B4,B6,B8,B9	14	A0A0G2K7I1,A0A140TAA1,A1L1J8,D3ZJK2,D3ZMU3,D3ZP47,F1LPD3,F1M1R0,P20767,P41562,P55314,Q6AYT0,Q6MG57,Q99MF4
79	B1,B3,B5,B8,B9	B2,B4,B6,B7,B10	33	A0A0G2JSW0,A0A0G2JVV1,A0A0G2K392,A0A0G2K5P7,B5DEZ3,D2XZ41,D3ZA76,D3ZKN1,D3ZS67,D3ZTX0,D3ZV56,D4AE79,F1LMP9,F1LSA5,F7ET54,G3V7V4,M0R7T8,M0RBK4,M0RC89,P02761,P07150,P20909,P25113,P27590,Q07008,Q07936,Q10758,Q5U2U2,Q62975,Q63279,Q6IRJ7,Q6P6Q2,Q9JJ40
80	B1,B3,B5,B8,B10	B2,B4,B6,B7,B9	54	A0A088DKH8,A0A0G2JSP1,A0A0G2JU25,A0A0G2JX36,A0A0G2JXE0,A0A0G2JZS9,A0A0G2K332,A0A0G2K5X1,A0A0G2K6T8,A0A0G2K7C3,A0A0G2K828,A0A0G2K8S9,A1L1J8,B2RZB5,D2XZ41,D3Z8T8,D3Z9D0,D3ZA76,D3ZBQ5,D3ZMS7,D3ZMU3,D3ZQ32,D3ZZT9,D4A2F1,D4A2G6,D4A4R7,F1LMI3,F1LSA5,F1LWW1,F1M498,F1M9X2,F7ET54,F7F1Y3,F7FAY5,G3V6P8,G3V8X4,M0R485,M0R7E0,M0R7P3,M0R8H7,M0RAV0,O35462,P02761,P14669,P20761,P52759,P55051,Q05175,Q32KJ6,Q501W2,Q…
81	B1,B3,B5,B9,B10	B2,B4,B6,B7,B8	30	A0A0G2JU25,A0A0G2K332,A0A0G2K8S9,A1L1J8,B2RZB5,D3ZMS7,D3ZV56,D4A133,D4A2G6,D4A9V5,D4AE79,F1LPG2,F1LQ08,F1LWW1,F7FAY5,G3V8G9,M0R7E0,M0R8H7,P08289,P20761,P25113,P28494,P35467,P55051,P83748,Q05175,Q07008,Q32KJ6,Q6P762,Q99MZ8
82	B1,B3,B6,B7,B8	B2,B4,B5,B9,B10	105	A0A096MK15,A0A0A0MXX5,A0A0G2JSR9,A0A0G2JT00,A0A0G2JT25,A0A0G2JVW1,A0A0G2JY19,A0A0G2JZ40,A0A0G2K013,A0A0G2K135,A0A0G2K2B6,A0A0G2K2R5,A0A0G2K8K3,A0A0G2K9Z5,A0A0H2UHR6,A0A0H2UI19,B0BMW0,B1WC34,B4F7A5,D3Z9M3,D3ZE55,D3ZFK9,D3ZFU9,D3ZS24,D3ZUU6,D3ZUX1,D3ZZL3,D4ADL1,F1LM84,F1LNH4,F1LS29,F1M7C0,F1M8Z6,F1M9W9,F1MAN8,F7FMY6,G3V812,G3V827,G3V843,G3V8R1,G3V8T4,M0R4Z4,M0R7I5,M0R9A3,M0R9M2,M0RAM5,O35547,O55145…
83	B1,B3,B6,B7,B9	B2,B4,B5,B8,B10	30	A0A096MJ68,A0A0G2JSR9,A0A0G2JT25,A0A0G2JY19,A0A0G2JZ62,A0A0G2K6Y9,B3EY84,D3ZCA1,D3ZN06,D3ZS24,F1LVQ8,F1M7C0,F1M7X4,F1M8Z6,F7FMY6,G3V827,M0RAM5,O54728,O89117,P36375,P51635,P70470,P70549,Q3T1J1,Q5M7T9,Q5U2Q3,Q66H71,Q7TP52,Q9EQV9,Q9JJI7
84	B1,B3,B6,B7,B10	B2,B4,B5,B8,B9	43	A0A0G2JT25,A0A0G2JTI8,A0A0G2JZ40,A0A0G2K0C1,A0A0G2K2B6,A0A0G2K2R5,A0A0G2K2Y3,A0A0G2K6Y9,A0A0G2K793,D3ZN06,D3ZUX1,D3ZVQ0,D4A0J4,D4A3L3,D4A5I9,E9PSM5,F1LMI1,F1LS29,F1M3T8,F7F707,G3V6D9,G3V7Q7,G3V947,G3V9L4,M0R9U2,P04905,P07171,P07335,P24368,P36375,P53790,P62260,Q5M890,Q5RJR2,Q63530,Q64194,Q66H71,Q66HG3,Q6Q0N1,Q9R0T3,Q9WTZ3,Q9WU74,Q9Z2Y9
85	B1,B3,B6,B8,B9	B2,B4,B5,B7,B10	46	A0A096MK15,A0A0G2JST3,A0A0G2JTC7,A0A0G2JVW1,A0A0G2JZ62,A0A0G2K1P2,A0A0G2K2V6,A0A0G2K320,A0A0G2K5E1,A0A0G2K845,A0A0H2UHM3,B4F7A5,D3Z9M3,D3ZCA1,D3ZD84,D3ZE05,D3ZPK4,D3ZZ65,E9PU07,F1LYF1,F1M7B3,F1MA37,F1MAN8,F7FMY6,G3V7D0,G3V812,G3V825,G3V843,G3V8G5,M0R8A3,M0RBK4,M0RC89,O35547,O70417,P08934,P47967,P70709,P97532,Q4FZU2,Q63772,Q6IE55,Q6IFU7,Q6IRS6,Q6P6Q2,Q6P734,Q75NI5
86	B1,B3,B6,B8,B10	B2,B4,B5,B7,B9	90	A0A096MJ04,A0A096MK15,A0A0G2JSU6,A0A0G2JTI8,A0A0G2JVE6,A0A0G2JX36,A0A0G2JXT3,A0A0G2K013,A0A0G2K1P2,A0A0G2K2R5,A0A0G2K332,A0A0G2K6T1,A0A0G2K793,A0A0G2K828,A0A0G2K845,A0A0G2QC50,A0A0H2UHU2,A0A1W2Q642,B0BMY7,B0BN46,B2RYM1,B5DF65,D3Z8W0,D3ZES5,D3ZFK9,D3ZFU9,D3ZQR5,D4A050,D4A2F1,D4A5P8,D4A6X4,D4A8C5,D4AA13,E9PSQ1,F1LPB8,F1LS29,F1LVW5,F1LWD0,F1M786,F1MAE5,G3V843,G3V8T4,G3V9M0,M0R4S2,M0R8A3,M0R9M2,M0RA7…
87	B1,B3,B6,B9,B10	B2,B4,B5,B7,B8	31	A0A0G2JSU6,A0A0G2JZ62,A0A0G2K014,A0A0G2K332,A0A0G2K6Y9,A0A0H2UHM3,A0A0H2UHU2,B0BN46,B3EY84,B5DF65,D3ZC54,D3ZE05,D3ZFF8,D3ZN06,D4AA13,G3V825,G3V862,M0R4S2,M0RA79,O54728,P02454,P02782,P11517,P32755,P55159,P61983,Q4FZU6,Q5FVI6,Q6IRE4,Q920D2,Q99PW7
88	B1,B3,B7,B8,B9	B2,B4,B5,B6,B10	26	A0A0G2JST3,A0A0G2JXJ3,A0A0G2JY19,A0A0G2JYB5,A0A0G2JZ62,A0A0G2K5E1,B0BNE5,B4F7A5,D3Z9M3,D3ZCA1,D3ZPK4,F1LM16,F1M663,F1M7X4,F1M8Z6,G3V812,G3V8G5,G3V8R1,M0R4Z4,M0R7T8,M0RBK4,P11883,P16636,Q3ZAV1,Q63772,Q8CJE3
89	B1,B3,B7,B8,B10	B2,B4,B5,B6,B9	43	A0A0G2JSU6,A0A0G2JZ18,A0A0G2K2B6,A0A0G2QC50,D3Z8W0,D3Z9C7,D3ZFK9,D3ZMU3,D3ZP47,D3ZUR5,D4A050,D4A4R7,D4A5P8,D4A8C5,D4A8G5,F1LS29,F1M786,F1M9W9,F1MAE5,G3V9M0,M0R7T1,M0RC20,M0RCH6,O35567,P02780,P02781,P02782,P04916,P06214,P07647,P08009,P12020,P14669,P19939,P30120,P82995,Q3ZAV1,Q6MG57,Q6P6V0,Q6P7Q4,Q80VT8,Q8CJE3,Z4YNX7
90	B1,B3,B7,B9,B10	B2,B4,B5,B6,B8	17	A0A0A0MY09,A0A0G2JSU6,A0A0G2JZ62,A0A0G2K1F0,A0A0G2K6Y9,A2IBE0,D3ZE05,D3ZN06,D4A4U3,D4A8C5,M0R7T1,M0RCH6,P02454,P16975,P22006,P55159,Q6MG57
91	B1,B3,B8,B9,B10	B2,B4,B5,B6,B7	33	A0A088DKH8,A0A0G2JST3,A0A0G2JTC7,A0A0G2JU25,A0A0G2JWX4,A0A0G2JZ62,A0A0G2K6K8,A0A0G2K8S9,B2RZB5,D3ZD84,D3ZE05,D3ZTX0,D4A4R7,D4A8C5,F1M6Y6,F7ET54,F7F1Y3,F8WFI2,G3V7V4,G3V862,G3V8G8,G3V8J3,M0R7T1,M0RCH6,O55162,P02761,P02782,P20909,P22282,P27590,Q05175,Q6P6Q2,Q99MZ8
92	B1,B4,B5,B6,B7	B2,B3,B8,B9,B10	11	A0A0G2K9Q9,D3ZRD9,F1M7I8,F1M7W8,F1M8L3,F1MA56,P41740,Q5I0M3,Q5XIA6,Q6IFU9,Q99041
93	B1,B4,B5,B6,B8	B2,B3,B7,B9,B10	11	A0A0G2K3S3,A0A0G2KAY8,A0A0H2UHJ0,F1MA56,G3V8X9,G3V9B4,M0R3V7,P02696,P18418,P41740,Q4V8C2
94	B1,B4,B5,B6,B9	B2,B3,B7,B8,B10	24	A0A0G2JSY6,A0A0G2JVT5,A0A0G2K3S3,A0A0G2K9E0,A0A0H2UHJ0,B5DEH7,D3ZBB2,D3ZCH6,D3ZUR5,D3ZWR8,D4ACR1,E9PTB4,F1M6Q3,F1M7F7,F1M7W8,G3V7D0,G3V7P0,P08721,P13265,Q08163,Q4FZU4,Q641Z7,Q6P6T3,Q80YV8
95	B1,B4,B5,B6,B10	B2,B3,B7,B8,B9	18	A0A0A0MY31,A0A0G2K2U4,A0A0G2K6Z6,A0A0G2K8F6,B1WBN7,D3ZUJ0,D4AA13,F1M663,F1M698,M0R8B5,M0R8R4,M0RDL2,P84039,Q641Z7,Q6AYT0,Q6IFU9,Q99068,Q9JHB9
96	B1,B4,B5,B7,B8	B2,B3,B6,B9,B10	20	A0A096MKH2,A0A0G2JX26,A0A0G2K595,A0A0G2K797,A0A0G2K7A5,A0A140TAA4,B4F7E7,D3Z8T8,D3ZEF9,F1M8L3,F1MA56,M0RCN6,O70352,P10824,P41740,Q3KRC4,Q5RKI7,Q6MG71,Q6P9V1,Q9R0W2
97	B1,B4,B5,B7,B9	B2,B3,B6,B8,B10	33	A0A0G2JSY6,A0A0G2JVE6,A0A0G2JVT5,A0A0G2K797,B2GV72,B5DEH7,D3ZCH6,D3ZE93,D3ZSC1,D3ZWR8,E9PTB4,F1LP05,F1LRJ7,F1LWD0,F1M7F7,F1M8L3,G3V6C2,M0R9M2,M0RD98,O35142,P02625,P08650,P08721,P10824,P13265,P41740,Q32KJ5,Q6AYS4,Q6P9V1,Q80YV8,Q99376,Q99P74,Q9ES53
98	B1,B4,B5,B7,B10	B2,B3,B6,B8,B9	18	A0A0A0MY31,A0A0G2JZ69,A0A0G2K6Z6,A0A0G2K7A5,D3ZEF9,F1M698,F1M779,F1M8L3,M0R8B5,M0R8R4,M0RD98,P02625,P41740,Q6AYS4,Q6AYT0,Q6IFU9,Q812E9,Q8VD89
99	B1,B4,B5,B8,B9	B2,B3,B6,B7,B10	63	A0A096MIZ0,A0A0G2JSK5,A0A0G2K230,A0A0G2K2L1,A0A0G2K392,A0A0G2K508,A0A0G2K595,A0A0G2K5J5,A0A0G2K6S0,A0A0G2K8G8,A0A0G2K8H2,A0A0G2KA90,A0A0H2UHM0,A0A0H2UI07,A0A140TAA4,B2GV72,B4F795,D3Z979,D3ZCG9,D3ZCT9,D3ZHD1,D3ZVQ0,D3ZWR4,D3ZXY4,D4A183,D4ACR1,F1MA56,G3V6D9,G3V7L8,G3V847,G3V8X5,G3V9L4,M0R757,O54697,O55004,P02651,P08461,P09606,P12711,P13265,P14668,P14740,P15978,P25236,P29975,P43427,P45592,P53790,P63…
100	B1,B4,B5,B8,B10	B2,B3,B6,B7,B9	32	A0A096MJ68,A0A096MKH2,A0A0A0MY31,A0A0G2K0V3,A0A0G2K8F6,A0A0G2KAY8,A0A140TAG4,A2IBE2,B1WC34,D3Z8T8,D3ZEF9,D3ZZK3,D4A1G1,F1LRV4,F7F1Y3,G3V6A6,M0R8R4,M0RA54,O70352,P01681,P02651,P07151,P50398,Q3KRC4,Q63355,Q63768,Q6MG71,Q6P6R2,Q6P6T1,Q8VD89,Q99068,Q9JHB9
101	B1,B4,B5,B9,B10	B2,B3,B6,B7,B8	64	A0A0A0MY31,A0A0G2JSY6,A0A0G2JTG4,A0A0G2JVT5,A0A0G2JWX0,A0A0G2K6T9,A0A0G2K8F6,A0A0G2K8G8,A0A0H2UHM0,A0A0H2UHR6,B1WBV2,B1WC34,B2GV72,B7TXW4,D3ZHD1,D3ZWR8,D4A183,D4A1G1,D4ADL1,E9PTB4,F1LP05,F1LRV4,F1LS79,F1LXY6,F1M698,F1M7F7,G3V6A6,G3V7L8,M0R7I5,M0R9A3,M0R9M2,M0RA54,O55004,P02625,P02651,P07151,P08650,P08721,P09034,P0DMW0,P13265,P14668,P14740,P15978,P25236,P50123,P50398,Q32KJ5,Q32KJ6,Q3KR94,Q4FZU4,Q6…
102	B1,B4,B6,B7,B8	B2,B3,B5,B9,B10	15	A0A0G2K9Z5,D3ZE55,D4A133,F1LPK7,F1M0U4,F1M861,F7EZQ4,M0R6K0,P0DP29,P11030,P27139,P52759,Q5XFX0,Q6P7C4,Q9JJI7
103	B1,B4,B6,B7,B9	B2,B3,B5,B8,B10	27	A0A0G2JSP1,A0A0G2JUY3,A0A0G2JWT4,A0A0G2K4K2,A0A0G2K737,B2GV73,D3ZBB2,D3ZMS7,D4A5L9,F1LPK7,F1LVQ8,F1M7W8,F7EZQ4,G3V6X0,P52759,P70470,Q08163,Q5M891,Q5PQL7,Q5XIA6,Q642A6,Q6P6T3,Q6P7C4,Q99041,Q9EQV9,Q9JJI7,Q9QZH0
104	B1,B4,B6,B7,B10	B2,B3,B5,B8,B9	19	A0A096MJ36,A0A0G2JV31,A0A0G2K2U4,A0A0G2K737,A0A0G2K9L2,A0A0H2UHB3,B2GV73,D4A0J4,F1LSJ6,F1M7I8,F1M861,M0R6K0,M0RDL2,P27139,P48500,Q5PQL7,Q63279,Q63797,Q6IFU9
105	B1,B4,B6,B8,B9	B2,B3,B5,B7,B10	23	A0A0G2K0N6,A0A0G2K320,A0A0G2K3S3,A0A0G2K6S0,B0BND0,D3ZZR3,D4ACR1,E9PSN4,E9PSU8,E9PU07,G3V7D0,M0R544,P08461,P0C0K7,P39069,P84076,Q08163,Q5XIL0,Q6P6T3,Q6T5E1,Q8K4G9,Q8K4J7,Q925Q4
106	B1,B4,B6,B8,B10	B2,B3,B5,B7,B9	16	A0A0G2JSU6,A0A0G2JTU6,D3ZE55,D4A5P8,D4AA13,F1M663,G3V9M0,M0R3V7,M0R6K0,M0RDL2,P06911,P22282,P27139,P48032,P68255,Q66HT5
107	B1,B4,B6,B9,B10	B2,B3,B5,B7,B8	22	A0A096MJ36,A0A0G2JWT4,B5DEI2,D3ZBB2,D3ZC54,D3ZIF6,D3ZUQ1,D3ZZR3,D4A400,D4AA13,F1M663,F1M7W8,M0RDL2,P16391,P17559,P35739,P39069,P97615,Q08163,Q5M872,Q925Q4,Q9QYU9
108	B1,B4,B7,B8,B9	B2,B3,B5,B6,B10	15	A0A0G2K6S0,B0BND0,B0BNE5,D3ZSC1,P0C0K7,P10824,P46720,Q06496,Q3ZAU4,Q63475,Q6P7A9,Q6P9V1,Q8K4G9,Q8K4J7,Q9R0W2
109	B1,B4,B7,B8,B10	B2,B3,B5,B6,B9	15	A0A0G2JSU6,A0A0G2JZ69,A0A0G2K7A5,D3ZAT0,D3ZE55,D3ZEF9,D4A5P8,G3V9M0,O35567,P04639,P62963,Q641X3,Q64361,Q66HT5,Q8VD89
110	B1,B4,B7,B9,B10	B2,B3,B5,B6,B8	16	A0A096MJ36,A0A0G2JSK1,A0A0G2JUY3,A0A0G2K737,A0A0G2K9J2,B1WBV2,B5DEI2,B7TXW4,F1LWQ2,F7FMS0,G3V6X0,P02625,P62963,Q641X3,Q6AYS4,Q812E9
111	B1,B4,B8,B9,B10	B2,B3,B5,B6,B7	34	A0A096MIZ0,A0A096MJ36,A0A096MKH2,A0A0G2JSK1,A0A0G2JZA1,A0A0G2K2L1,A0A0G2K5J5,A0A0G2K7L8,A0A0H2UHM0,A2IBE2,B0BND0,B1WBV2,B5DEI2,D3ZHD1,D3ZN47,D3ZY02,D3ZZR3,F7F1Y3,G3V8X5,M0RA54,P00714,P02651,P08461,P14844,P15978,Q3KRC4,Q5HZW7,Q5XIL0,Q63768,Q641X3,Q64361,Q6AXR4,Q6P6T1,Q8VD89
112	B1,B5,B6,B7,B8	B2,B3,B4,B9,B10	18	A0A0G2JT00,A0A0G2JX26,B2RYM3,B5DEI2,D3Z9C7,D3ZP47,D3ZRD9,F1LMP9,F1LNH4,F1MA56,G3V9B4,P02696,P11030,P13221,P19939,Q6B345,Q6P7C4,Q6P9V1
113	B1,B5,B6,B7,B9	B2,B3,B4,B8,B10	25	A0A096MIU6,A0A0A0MY09,A0A0G2JSZ5,A0A0G2JT00,A0A0G2JUY3,A0A0G2JWT4,A0A0G2K1G5,A0A0G2K2W1,A0A0G2K4K2,A0A0G2K896,B2RYM3,D3ZBB2,D3ZFH5,D3ZRD9,F1M7W8,G3V6X0,P0C5H9,P28494,P70470,Q08163,Q3T1J1,Q5XIA6,Q6B345,Q6P7C4,Q6P9V1
114	B1,B5,B6,B7,B10	B2,B3,B4,B8,B9	21	A0A0G2K0T2,A0A0G2K1G5,A0A0G2K7I1,A0A0G2K9Q9,A0A0H2UHH2,A0A140TAA1,D3ZF44,D3ZVQ0,F1LLX7,F1LSJ6,F1LUZ4,F1M1R0,F1M3T8,F1M7I8,M0RDL2,P07171,P19939,P41562,P48500,Q767H7,Q9WTZ3
115	B1,B5,B6,B8,B9	B2,B3,B4,B7,B10	14	A0A0G2JU92,A0A0G2K320,D4AE79,E9PSU8,F1LMP9,G3V7L8,G3V9B4,M0RC89,P02696,P43427,Q08163,Q62975,Q8K4G9,Q925Q4
116	B1,B5,B6,B8,B10	B2,B3,B4,B7,B9	28	A0A0G2JSP1,A0A0G2JVP4,A0A0G2JXE0,A0A0G2K0V3,A0A0G2K1S6,A0A0G2K332,A0A0G2K5X1,A0A0G2K7C3,A0A0G2K828,A0A0G2K8F6,A0A0G2K8S9,A0A0H2UHD5,A0A0H2UHJ1,A0A1W2Q642,D3Z9D0,D3ZQ32,D3ZQR5,F1LWW1,F1M663,G3V6A6,G3V6P8,G3V8X4,G3V9B4,M0R3V7,M0R7E0,O70513,P02696,Q9Z2L0
117	B1,B5,B6,B9,B10	B2,B3,B4,B7,B8	33	A0A0A0MY09,A0A0G2JVP4,A0A0G2JWT4,A0A0G2K1G5,A0A0G2K332,A0A0G2K7L8,A0A0G2K8F6,A0A0G2K8S9,A0A0H2UHD5,A0A1W2Q642,A0A5C5,B1WBV2,D3ZBB2,D4AA13,F1LQ08,F1LWW1,F1M663,F1M7W8,G3V6A6,G3V7L8,M0R7E0,M0RDL2,P02454,P08289,P16391,P28494,P70470,Q08163,Q4FZU4,Q62609,Q920D2,Q925Q4,Q9QYU9
118	B1,B5,B7,B8,B9	B2,B3,B4,B6,B10	47	A0A0G2K3C5,A0A0G2K5P7,A0A0G2K713,A0A140TAA4,B0BNE5,D3ZN47,D4AE79,F1LMP9,F1MA56,G3V6C2,G3V7W1,G3V847,G3V8X5,M0RC99,O70377,O88989,P01039,P06685,P08650,P10824,P16636,P28494,P29975,P43427,P45592,P48508,P51907,P61589,P62836,P70470,P85968,P97615,Q4QQS8,Q4V8K5,Q5I0E9,Q5RKI7,Q5XI77,Q62975,Q641Z6,Q641Z8,Q6AYS7,Q6IRJ7,Q6P9V1,Q8K4G9,Q9JI92,Q9JJ40,Q9R0W2
119	B1,B5,B7,B8,B10	B2,B3,B4,B6,B9	28	A0A0G2JSP1,A0A0G2JXE0,A0A0G2JZ69,A0A0G2K1S6,A0A0G2K8S9,A0A0H2UHD5,B1WBV2,D3Z8T8,D3Z9D0,D3ZEF9,D3ZN47,D3ZP47,F1LUZ4,F1M9I4,F7F1Y3,G3V6A6,G3V6P8,G3V7W1,O35567,O70352,P04073,P19939,P28826,P41562,Q568Z6,Q641X3,Q812E9,Q99MA2
120	B1,B5,B7,B9,B10	B2,B3,B4,B6,B8	30	A0A0A0MY09,A0A0G2JUY3,A0A0G2K1F0,A0A0G2K1G5,A0A0G2K8S9,B1WBV2,B5DEH7,B7TXW4,D3ZJK2,D3ZN47,G3V6A6,G3V6X0,G3V7L8,O08557,P02625,P08289,P16636,P28494,P28826,P41562,P70470,P85971,P97532,Q32KJ6,Q62609,Q641Z8,Q6AYS4,Q812E9,Q99MA2,Q9JI92
121	B1,B5,B8,B9,B10	B2,B3,B4,B6,B7	64	A0A096MIZ0,A0A0G2JSK5,A0A0G2JXE0,A0A0G2K2L1,A0A0G2K5J5,A0A0G2K722,A0A0G2K7L8,A0A0G2K8S9,A0A0G2K8V1,A0A0H2UHM0,A0A0H2UI07,B1WBV2,B2RZB5,D3Z8L7,D3ZCG9,D3ZHD1,D3ZLA3,D3ZN47,D3ZQ32,D3ZWR4,D4AE79,F1LWW1,F7F1Y3,G3V6A6,G3V6P8,G3V6S2,G3V7L8,G3V7V4,G3V7W1,G3V8G9,G3V8X5,M0RA54,O08557,P02651,P04797,P07314,P07379,P08289,P15684,P16617,P27590,P28494,P28826,P29975,P30904,P36972,P52759,Q32KJ6,Q3KRC4,Q4V8K5,Q568Z…
122	B1,B6,B7,B8,B9	B2,B3,B4,B5,B10	60	A0A0G2JSH9,A0A0G2JTC7,A0A0G2JU92,A0A0G2JYA4,A0A0G2JZY6,A0A0G2K320,A0A0G2K4K2,A0A0G2K9Z5,B0BMW0,B0BNE5,B2GV73,B3EY84,B3EY86,D3ZE05,D3ZN06,D3ZP44,D3ZQ25,D3ZS24,F1LPK7,F1LQI1,F1LVQ8,F1M957,G3V827,G3V847,G3V8X5,G3V9J1,M0RAM5,O54854,P02454,P05197,P0DP29,P10824,P11030,P13221,P16296,P17559,P22734,P51635,P61459,P61983,P70470,P80254,Q02974,Q3T1J1,Q5I0D1,Q5M7T9,Q5M876,Q5PPH0,Q5RKI7,Q5U2Q3,Q5XFX0,Q5XIE8,Q6P…
123	B1,B6,B7,B8,B10	B2,B3,B4,B5,B9	91	A0A096MJ36,A0A096MJ90,A0A0G2JUD9,A0A0G2JV31,A0A0G2JZ40,A0A0G2JZ69,A0A0G2JZH0,A0A0G2JZY6,A0A0G2K013,A0A0G2K0C1,A0A0G2K0T2,A0A0G2K1S6,A0A0G2K2R5,A0A0G2K8S9,A0A0G2K931,A0A0G2K9L2,A0A0H2UHD5,B2GUX7,B2GV73,B5DF65,D3Z9D0,D3ZAA3,D3ZEF9,D3ZFK9,D3ZJF9,D3ZQ25,D3ZTX4,D3ZUX1,F1LMI1,F1LNH4,F1LS29,F1M861,F7F707,G3V647,G3V6A6,G3V6D3,G3V7C6,G3V826,G3V947,M0R4S2,M0R6K0,M0RAM5,O35077,O35567,P00502,P01048,P02454,P0…
124	B1,B6,B7,B9,B10	B2,B3,B4,B5,B8	58	A0A096MJ36,A0A096MJ90,A0A0G2JUY3,A0A0G2JV31,A0A0G2JZY6,A0A0G2K013,A0A0G2K0C1,A0A0G2K1G5,A0A0G2K4K2,A0A0G2K6Y9,A0A0G2K8S9,A0A0G2K931,B1WBV2,B2GUX7,B2GV73,B2RZ77,B3EY84,B5DF65,D3ZE05,D3ZN06,D3ZNY8,D3ZRJ6,D4A3L3,D4A5L9,F1LMI1,F1LRM7,F1M7I8,G3V6A6,G3V6X0,G3V7L8,G3V947,P02454,P02625,P05964,P10111,P17559,P20611,P22734,P24368,P48500,P55159,P60711,P61983,P62260,P63102,P68035,P68370,P70470,Q10758,Q498D9,Q…
125	B1,B6,B8,B9,B10	B2,B3,B4,B5,B7	61	A0A096MJ36,A0A0G2JTC7,A0A0G2JU92,A0A0G2JZV7,A0A0G2K013,A0A0G2K320,A0A0G2K5J5,A0A0G2K6Y9,A0A0G2K7L8,A0A0G2K8S9,A0A0H2UHD5,A0A0H2UHM0,A0A0H2UHU2,B1WBV2,B2RZB5,B3EY84,B5DF65,D3Z8W0,D3ZAA3,D3ZE05,D3ZHD1,D3ZJF9,D3ZN47,D3ZQ25,D4A5P8,D4A6X4,E9PSU8,F1LPB8,F1M229,F1M786,F1MAE5,G3V6A6,G3V7L8,G3V826,G3V862,G3V9M0,M0R4S2,P02454,P02780,P05964,P10111,P16391,P20611,P22282,P24368,P29975,P32755,P39069,P50399,P607…
126	B1,B7,B8,B9,B10	B2,B3,B4,B5,B6	49	A0A096MJ36,A0A0G2JU92,A0A0G2JX26,A0A0G2K2W0,A0A0G2K472,A0A0G2K5J5,A0A0G2K6Y9,A0A0G2K8S9,A0A0H2UHM0,A2IBE0,B1WBV2,B7TXW4,D3ZHD1,D3ZN47,D4A050,D4A5I9,D4A5P8,F1LMI1,F1LRH4,F1M9W9,G3V6A6,G3V7L8,M0R7T1,O35567,P02454,P02780,P04639,P08650,P0C0K7,P16391,P20611,P24368,P28494,P29975,P51907,P55159,P70470,P85968,Q498D9,Q5VLR5,Q5XI77,Q62797,Q641X3,Q641Z8,Q6AXR4,Q6IRJ7,Q6P7A9,Q6P7Q4,Q8JZQ0
			40.4365

## Sheet: Pu-erh tea
Random Combinations	Group1	Group2	Number of Differential Proteins	Differential Protein IDs
1	P1,P2,P3,P4,P5	P6,P7,P8,P9,P10	200	A0A088DKH8,A0A096MIU6,A0A096MK15,A0A0A0MXY3,A0A0G2JST3,A0A0G2JTG4,A0A0G2JTX6,A0A0G2JUY4,A0A0G2JV24,A0A0G2JVT6,A0A0G2JX36,A0A0G2JXF0,A0A0G2JYF9,A0A0G2JZ18,A0A0G2JZA1,A0A0G2JZN1,A0A0G2JZZ0,A0A0G2K1G5,A0A0G2K1L0,A0A0G2K210,A0A0G2K2U4,A0A0G2K3A7,A0A0G2K3W2,A0A0G2K4K2,A0A0G2K5J5,A0A0G2K5U5,A0A0G2K6S0,A0A0G2K6T1,A0A0G2K6Y9,A0A0G2K722,A0A0G2K797,A0A0G2K7A5,A0A0G2K7L8,A0A0G2K7Z8,A0A0G2K8I5,A0A0G2K980,A0A…
2	P1,P2,P3,P4,P6	P5,P7,P8,P9,P10	69	A0A0A0MXY3,A0A0G2JSU6,A0A0G2JUY4,A0A0G2JVT6,A0A0G2JY48,A0A0G2JZA1,A0A0G2K1F0,A0A0G2K2U4,A0A0G2K6S0,A0A0G2K7Z8,A0A0G2K8I5,A0A0G2K980,A0A0G2K9J2,A0A0H2UHM5,A0A140TAG4,B1H232,B1WC34,B4F795,B5DEH7,D3Z979,D3Z9C7,D3ZCG9,D3ZCT9,D3ZJK2,D3ZQ32,D4A4K4,D4A5I9,D4A934,D4ADL1,F1LNH4,F1LPR6,F1LRH4,F1LW26,F1LWD0,F1LXY6,F1M4Q3,F1M7B3,F1M8B7,F1M957,F1MA56,F1MAN8,F7EKI5,G3V6G1,G3V7X5,G3V837,G3V8G8,G3V947,M0R3V7,M0R…
3	P1,P2,P3,P4,P7	P5,P6,P8,P9,P10	95	A0A096MKH2,A0A0A0MXT4,A0A0G2JSS8,A0A0G2JVP4,A0A0G2JY48,A0A0G2JZZ0,A0A0G2K0W3,A0A0G2K1F0,A0A0G2K2U4,A0A0G2K6S0,A0A0G2K6Z6,A0A0G2K7Z8,A0A0G2K8I5,A0A0G2K9E0,A0A0G2KB31,A0A0H2UI07,B1WC34,B4F795,B5DEH7,B5DFD6,D3Z979,D3Z9C7,D3ZC54,D3ZCG9,D3ZCT9,D3ZE05,D3ZJK2,D3ZTM7,D3ZWR4,D3ZZK3,D4A3L8,D4A4K4,D4A5I9,D4ADL1,F1LNH4,F1LP82,F1LPG2,F1LRH8,F1LS79,F1LVQ8,F1LWD0,F1M229,F1M3L7,F1M6Y6,F1M8B7,F1M957,F1MA56,F1MAN8…
4	P1,P2,P3,P4,P8	P5,P6,P7,P9,P10	59	A0A096MKH2,A0A0G2JXJ3,A0A0G2JY48,A0A0G2JZA1,A0A0G2K5X1,A0A0G2K6S0,A0A0G2K6Z6,A0A0G2K7Z8,A0A0G2KB31,A0A0H2UHB3,A0A140TAG4,A1L1J8,B1H232,B2RZB5,B5DEH7,D3Z9C7,D3ZC55,D3ZCG9,D3ZE05,D3ZTM7,D3ZY02,D4A5I9,D4A934,D4ADL1,F1LQM1,F1LQQ8,F1LRH4,F1LRH8,F1LS79,F1M614,F1M6Y6,F1M8B7,F1MA56,F1MAN8,F7FMS0,G3V6G1,G3V7X5,M0R816,M0R8R4,P01836,P05065,P07171,P07483,P18418,P43427,P52759,P54759,Q05BA4,Q07008,Q5I0D1,Q5U2U…
5	P1,P2,P3,P4,P9	P5,P6,P7,P8,P10	69	A0A0G2JTC7,A0A0G2JY48,A0A0G2JZA1,A0A0G2K0W3,A0A0G2K1F3,A0A0G2K2U4,A0A0G2K6S0,A0A0G2K6Z6,A0A0G2K7Z8,A0A0G2K980,A0A140TAG4,D3Z9B0,D3Z9C7,D3ZC55,D3ZCG9,D3ZD40,D3ZE05,D3ZHD1,D3ZJK2,D3ZSA9,D3ZSY7,D3ZTM7,D3ZTX4,D4A934,F1LP96,F1LQM1,F1LQQ8,F1LRH4,F1LUZ4,F1M4Q3,F1M614,F1M6Y6,F1M7B3,F1M8B7,F1MA56,F1MAN8,F7ET54,G3V6D9,G3V6P7,G3V7X5,G3V862,M0R3V7,M0R816,M0RA79,O54697,O55145,O88767,P02651,P07171,P07483,P1663…
6	P1,P2,P3,P4,P10	P5,P6,P7,P8,P9	31	A0A0G2K1P2,A0A0G2K5E1,A0A0G2K7Z8,A0A0G2KB31,B1WC34,D4A2F1,D4ADL1,F1LML2,F1LNH4,F1LU78,F1LXY6,F1M614,F1M8B7,G3V6G1,G3V7X5,G3V826,G3V947,M0R3V7,M0R6C7,M0R8R4,M0RC89,O70540,P05065,P07335,P32755,P55159,P84076,Q07008,Q08163,Q3T1K5,Q63797
7	P1,P2,P3,P5,P6	P4,P7,P8,P9,P10	53	A0A0A0MXY3,A0A0G2JTG4,A0A0G2JUY4,A0A0G2JVT6,A0A0G2JZA1,A0A0G2JZN1,A0A0G2K2U4,A0A0G2K797,A0A0G2K8I5,A2IBE0,B4F795,D3ZEP5,D3ZHM9,D3ZUQ1,D3ZY02,D3ZZ65,D4A076,D4A3D1,D4A3L3,D4A400,F1LNH4,F1LPG2,F1LPR6,F1LU78,F1LW26,F1LWD0,F1LXY6,F1M1R0,F1M229,F1M978,F1MA37,F7EKI5,G3V7Q8,G3V947,M0R3V4,M0R7L1,M0R8G6,M0R9U2,O70540,O88204,P02780,P02781,P07483,P19939,P22282,Q3B8R6,Q4V8I1,Q5HZW7,Q5M8C6,Q63751,Q6IE55,Q8CHN3…
8	P1,P2,P3,P5,P7	P4,P6,P8,P9,P10	69	A0A0A0MXT4,A0A0G2JTG4,A0A0G2JVA4,A0A0G2JWB6,A0A0G2JZZ0,A0A0G2K0D8,A0A0G2K2U4,A0A0G2K458,A0A0G2K4K2,A0A0G2K797,A0A0G2K7C3,A0A0G2K8I5,B4F795,B5DFD6,D3ZC54,D3ZJB2,D3ZTM7,D3ZUD8,D4A076,D4A9V0,D4AE79,E9PSM5,E9PT65,F1LMI1,F1LNH4,F1LP82,F1LPG2,F1LRH8,F1LRJ9,F1LUS1,F1LWD0,F1M229,F1M5L5,F1M8L3,F1M963,F1M978,F7EKI5,G3V6S2,G3V6S5,M0R3V4,M0R816,M0R8R4,M0RCN6,M0RDF2,O55158,P04797,P08010,P09606,P11030,P13221,P…
9	P1,P2,P3,P5,P8	P4,P6,P7,P9,P10	40	A0A0G2JSK1,A0A0G2JTG4,A0A0G2JXF0,A0A0G2JXJ3,A0A0G2JY19,A0A0G2K1L0,A0A0G2K3S3,A0A0G2K458,A0A0G2K797,A1L1J8,B5DFD6,D3ZJB2,D3ZTM7,D3ZUQ1,D3ZY02,D3ZZ65,D4A076,D4A400,D4A4P1,F1LNH4,F1LPG2,F1LUV9,F1M3T8,F1M5L5,F1M614,F1M963,F1MAN8,G3V7Q8,G3V8G9,M0R7L1,M0R816,M0R8R4,P07483,P43427,Q05BA4,Q07008,Q3B8R6,Q6AYQ9,Q99MZ8,Q99N82
10	P1,P2,P3,P5,P9	P4,P6,P7,P8,P10	39	A0A0G2JTG4,A0A0G2JVA4,A0A0G2JY19,A0A0G2K1L0,A0A0G2K2U4,A0A0G2K3S3,A0A0G2K458,A0A0G2K5J5,A0A0G2K797,A5I9F0,B5DFD6,D3ZJB2,D3ZTM7,D3ZY02,D3ZZ65,D4A076,D4A4P1,F1LPG2,F1LRH4,F1M3T8,F1M614,F1M6Z1,F1M963,F1M978,F1MAN8,G3V6D9,G3V6P7,G3V8G9,M0R816,O54697,O55145,O88204,P07483,P70549,Q05BA4,Q3B8R6,Q6AYQ9,Q6VPP3,Q99MZ8
11	P1,P2,P3,P5,P10	P4,P6,P7,P8,P9	33	A0A0G2JXF0,A0A0G2JXJ3,A0A0G2JZS9,A0A0G2K1P2,A0A0G2K458,A0A0G2K7Z8,D3ZQR5,D3ZWC1,D3ZWR8,D3ZY02,D4A2F1,E9PSU8,F1LM16,F1LMP9,F1LNH4,F1LXY6,F1M614,F1M6Z1,F1MA37,G3V947,M0R3V7,M0R8R4,M0RAZ1,O70540,P07335,P34900,P84076,Q08163,Q498D9,Q63751,Q6TA48,Q99MZ8,Q99N82
12	P1,P2,P3,P6,P7	P4,P5,P8,P9,P10	45	A0A0A0MXT4,A0A0G2JSH5,A0A0G2JVE6,A0A0G2JYB5,A0A0G2K0D8,A0A0G2K151,A0A0G2K2U4,A0A0G2K3C5,A0A0G2K5P7,A0A0G2K713,A0A0H2UHM0,A2VD16,B0BND0,B4F795,D3ZC54,D3ZZK3,D4ADL1,F1LNH4,F1LRH8,F1LWD0,F1M7B3,F7EKI5,G3V6S5,G3V7L8,M0R8G6,M0R9A3,O55158,P04797,P04916,P09606,P14942,P19468,P21743,P29975,P48037,P48508,P53790,P55314,P97532,Q03336,Q5U362,Q641Z6,Q66HG3,Q7M0E3,Q9JJ40
13	P1,P2,P3,P6,P8	P4,P5,P7,P9,P10	22	A0A0G2K531,A0A140TAG4,B0BND0,B4F795,B5DEH7,D3ZQU7,D4ADL1,F1LPT7,F1LQ08,F1LRE2,F1M0R1,F1M7B3,M0R9A3,P0C5H9,P29975,P43427,P55314,Q568Z6,Q5M872,Q5U362,Q6AYT0,Q6P9V1
14	P1,P2,P3,P6,P9	P4,P5,P7,P8,P10	18	A0A0G2JSG6,A0A0G2JTC7,A0A0G2JZA1,A0A0G2K2U4,A0A140TAG4,B4F795,D3ZBN3,F1M792,F1M7B3,G3V6D3,M0R9A3,O35142,P04073,P30349,P55314,Q5I0D7,Q6VPP3,Q80YV8
15	P1,P2,P3,P6,P10	P4,P5,P7,P8,P9	17	A0A0G2K7E1,B4F795,D4A3W2,F1LNH4,F1LPT7,F1LXY6,F1M7C0,F7F707,G3V947,G3V9E4,M0R3V7,M0R6C7,O70540,P07335,Q07936,Q5M872,Q7TQ70
16	P1,P2,P3,P7,P8	P4,P5,P6,P9,P10	75	A0A096MKH2,A0A0G2JSK1,A0A0G2JSS8,A0A0G2JV81,A0A0G2JWX0,A0A0G2JZH0,A0A0G2K595,A0A0G2K8G8,A0A0G2K9Q9,A0A0G2QC04,A0A0H2UHA7,A0A0H2UHB3,A0A0H2UHM0,A0A140TAA4,B0BND0,B0BNJ1,B2GUX7,B2RZ27,B4F795,D3Z8T8,D3Z9E5,D3ZN47,D3ZQU7,D3ZZK3,D4A4K4,D4ADL1,F1LRH8,F1LS79,F1M5L5,F1M7W8,F7F1Y3,G3V7L8,G3V7Q7,G3V812,G3V847,G3V8X5,G3V9J1,M0R9A3,O55158,O70417,P04797,P09606,P15978,P16391,P29975,P40241,P43427,P47967,P48037,…
17	P1,P2,P3,P7,P9	P4,P5,P6,P8,P10	73	A0A096MKH2,A0A0G2JSM3,A0A0G2JSS8,A0A0G2JTC7,A0A0G2JV81,A0A0G2JWX0,A0A0G2JZH0,A0A0G2K0W3,A0A0G2K235,A0A0G2K4I8,A0A0G2K4K4,A0A0G2K595,A0A0G2K793,A0A0G2K9Q9,A0A0H2UHA7,A0A0H2UHM0,A0A140TAA4,B0BMY7,B0BNJ1,B4F795,D3Z9E5,D3ZWD6,D3ZWR4,D3ZZK3,D4A4K4,D4AE68,F1LP82,F1LRH8,F7DLY1,F7F1Y3,G3V6D3,G3V6D9,G3V7Q7,G3V827,G3V847,G3V8C4,G3V8X5,M0R757,O55158,P04073,P04797,P09606,P0DMW0,P29975,P30349,P40241,P46462,P4…
18	P1,P2,P3,P7,P10	P4,P5,P6,P8,P9	62	A0A0A0MXT4,A0A0G2JSS8,A0A0G2JWW9,A0A0G2K0D8,A0A0G2K1P2,A0A0G2K3C5,A0A0G2QC04,B2RZ27,B4F795,B5DFA0,D3Z8E0,D3Z9M3,D3ZF92,D3ZZK3,D3ZZL3,F1LMP9,F1LNH4,F1LRH8,F1LRJ9,F1M3L7,F7FMY6,G3V6H0,G3V812,G3V826,G3V947,G3V9K3,M0R3V7,M0R6C7,M0RC99,O55158,O70540,P04797,P04904,P07335,P09606,P10247,P14942,P15978,P16617,P19468,P31430,P38918,P46844,P48037,P48508,P50398,P53790,P56574,P97532,Q3T1K5,Q5I0M4,Q5U2Q3,Q641Z6,…
19	P1,P2,P3,P8,P9	P4,P5,P6,P7,P10	29	A0A096MKH2,A0A0G2JZA1,A0A0G2K9Q9,A0A140TAG4,D3Z8W0,D3ZC55,D3ZCG9,D3ZP47,D4A1D3,D4A5L9,F1LP05,F1LQM1,F1M792,F7F1Y3,G3V9J1,M0R9A3,P04073,P07943,P14844,P43427,Q498R7,Q4V8K5,Q568Z6,Q5XI77,Q62797,Q62894,Q68FR8,Q6P9V1,Q8K4G9
20	P1,P2,P3,P8,P10	P4,P5,P6,P7,P9	13	A0A0G2JY53,A0A0H2UHB3,B0BNN3,D3ZN47,D3ZQU7,F1LPT7,F1LS79,G3V812,G3V989,P01015,P43427,Q561R9,Q6AYT0
21	P1,P2,P3,P9,P10	P4,P5,P6,P7,P8	12	A0A0G2JTC7,A0A0G2JY53,A0A0G2JZA1,D3ZWD6,F1M6Z1,F1M792,F7FMY6,G3V6D3,M0R3V7,P07943,P14844,Q561R9
22	P1,P2,P4,P5,P6	P3,P7,P8,P9,P10	118	A0A088DKH8,A0A096MIZ0,A0A096MJP5,A0A0A0MXY3,A0A0G2JTG4,A0A0G2JUD9,A0A0G2JUY4,A0A0G2JVT6,A0A0G2JWB6,A0A0G2JXT8,A0A0G2JY53,A0A0G2JZR4,A0A0G2K1L0,A0A0G2K2U4,A0A0G2K3A7,A0A0G2K3C5,A0A0G2K3W2,A0A0G2K4W9,A0A0G2K5X3,A0A0G2K8I5,A0A0G2K9I6,A0A0H2UHU2,A2IBE0,A2VD04,B0BNN4,B4F795,B4F7A5,B5DEZ8,D3Z9E1,D3ZAJ1,D3ZBQ5,D3ZF92,D3ZHM9,D3ZLA3,D3ZNY8,D3ZXY4,D3ZZ97,D4A076,D4A3D1,D4A3L3,D4A4P1,D4A740,D4AAL4,D4ACR1,D4A…
23	P1,P2,P4,P5,P7	P3,P6,P8,P9,P10	111	A0A088DKH8,A0A096MJP5,A0A0A0MXT4,A0A0G2JSG6,A0A0G2JST1,A0A0G2JTG4,A0A0G2JUD9,A0A0G2JVA4,A0A0G2JWB6,A0A0G2JZ40,A0A0G2JZZ0,A0A0G2K1L0,A0A0G2K2U4,A0A0G2K2W0,A0A0G2K3A7,A0A0G2K4W9,A0A0G2K5X3,A0A0G2K7C3,A0A0G2K7L8,A0A0G2K845,A0A0G2K8I5,A0A0G2K9D7,A0A0H2UHU2,A0A5C5,B0BNN3,B0BNN4,B4F795,B5DFD6,D3Z9E1,D3Z9U8,D3ZAJ1,D3ZAM3,D3ZC54,D3ZD84,D3ZGF1,D3ZJB2,D3ZKI0,D3ZQU7,D3ZTM7,D3ZUD8,D3ZZ89,D3ZZ97,D4A076,D4A183…
24	P1,P2,P4,P5,P8	P3,P6,P7,P9,P10	83	A0A088DKH8,A0A096MJP5,A0A0G2JSG6,A0A0G2JTG4,A0A0G2JUD9,A0A0G2JVA4,A0A0G2JWB6,A0A0G2JXJ3,A0A0G2JYF9,A0A0G2JZZ0,A0A0G2K1L0,A0A0G2K3S3,A0A0G2K7L8,A0A0G2K8I5,A0A0G2KAJ7,A0A0H2UHB3,A0A0H2UHU2,A0A140TAI2,B0BNN4,D3Z9E1,D3ZAJ1,D3ZBQ5,D3ZD84,D3ZGF1,D3ZJB2,D3ZKI0,D3ZLA3,D3ZNY8,D3ZSC1,D3ZTM7,D3ZY02,D3ZZ97,D4A076,D4A4P1,E9PSM5,E9PT22,F1LM54,F1LRH4,F1LTJ5,F1LUV9,F1M3T8,F1M614,F1M963,F1M9B2,F1MAN8,F8WG88,G3V6T…
25	P1,P2,P4,P5,P9	P3,P6,P7,P8,P10	108	A0A088DKH8,A0A096MJP5,A0A0G2JSK5,A0A0G2JTG4,A0A0G2JUD9,A0A0G2JVA4,A0A0G2JWB6,A0A0G2JY31,A0A0G2JYF9,A0A0G2JZZ0,A0A0G2K1L0,A0A0G2K1N4,A0A0G2K2U4,A0A0G2K3S3,A0A0G2K5J5,A0A0G2K713,A0A0G2K722,A0A0G2K7L8,A0A0G2K8I5,A0A0G2K9B1,A0A0G2KAJ7,A0A0H2UHU2,A0A0H2UI07,A0A140TAI2,A5I9F0,B0BNN4,B5DEZ8,D3Z9E1,D3ZAJ1,D3ZBQ5,D3ZD84,D3ZGF1,D3ZGP2,D3ZJB2,D3ZJK2,D3ZNY8,D3ZQU7,D3ZSC1,D3ZTM7,D3ZZ97,D4A076,D4A4P1,E9PSM5,E9…
26	P1,P2,P4,P5,P10	P3,P6,P7,P8,P9	47	A0A0G2JSZ2,A0A0G2JTU2,A0A0G2JXF0,A0A0G2JZS9,A0A0G2JZZ0,A0A0G2K1P2,A0A0G2K6T1,A0A0G2K7Z8,A0A0G2K8I5,A0A0H2UHU2,B2RYC9,D3ZBN3,D3ZS24,D3ZWC1,D3ZWR8,D4A2F1,E9PSU8,F1LMP9,F1LNH4,F1LXY6,F1M614,G3V6T7,G3V7D0,G3V7W1,G3V7X5,G3V8L3,G3V8T4,G3V947,M0R3V7,M0R5T8,M0R8R4,O35142,P48199,P84076,P98158,Q08163,Q10758,Q4FZU2,Q4FZV0,Q4V8C2,Q66H12,Q68FQ2,Q6P762,Q6TA48,Q91XT9,Q99N82,Q9EQV6
27	P1,P2,P4,P6,P7	P3,P5,P8,P9,P10	20	A0A0A0MXT4,A0A0G2JSH5,A0A0G2K2U4,A0A0G2K4W9,A0A0G2K5P7,A0A0G2K5X3,A0A0G2K9D7,B4F795,D3ZC54,D3ZV56,F1LWD0,F1M229,F1M7B3,F1M8L3,F1MA46,M0R3V4,M0R8G6,P01681,P04916,P20762
28	P1,P2,P4,P6,P8	P3,P5,P7,P9,P10	8	A0A0G2K531,A0A0H2UHB3,B2GUX7,D3ZD84,F1M7B3,P0C5H9,P20762,Q498D9
29	P1,P2,P4,P6,P9	P3,P5,P7,P8,P10	17	A0A0G2JSQ7,A0A0G2JTC7,A0A0G2K2U4,A0A0G2K737,A0A0H2UHM3,D3ZF44,D3ZJK2,D3ZZ08,F1LM16,F1M792,F1M7B3,G3V6A6,M0R3V4,M0RAV0,M0RAZ1,Q5I0D7,Q6VPP3
30	P1,P2,P4,P6,P10	P3,P5,P7,P8,P9	8	A0A0G2K531,D3ZS24,D4A3W2,F1LXY6,F7F707,G3V6S2,G3V947,M0R3V7
31	P1,P2,P4,P7,P8	P3,P5,P6,P9,P10	19	A0A0G2JT70,A0A0G2JWX0,A0A0G2K392,A0A0G2K595,A0A0H2UHB3,B2GUX7,D3ZN47,D4A4K4,F1LWD0,F1M8L3,F1MA46,F7F1Y3,G3V847,O35462,P07151,P20762,Q06496,Q3KRC4,Q3ZAV1
32	P1,P2,P4,P7,P9	P3,P5,P6,P8,P10	43	A0A0G2JSM3,A0A0G2JSQ7,A0A0G2JTC7,A0A0G2K0W3,A0A0G2K392,A0A0G2K4I8,A0A0G2K722,A0A0G2K7I1,A0A0G2K8F6,B3EY86,D3ZDK4,D3ZF44,D3ZJK2,D3ZMS7,D3ZWD6,D4A3L8,D4A4K4,F1LM16,F1LWD0,F1M7I8,F1M8L3,G3V6A6,G3V6D9,G3V847,G3V8X4,M0R3V4,M0RAV0,M0RAZ1,O35462,P01048,P01681,P07151,P08932,P19939,P34900,P35859,Q06496,Q3ZAV1,Q5M7T5,Q63751,Q64605,Q6MG71,Q9ESG3
33	P1,P2,P4,P7,P10	P3,P5,P6,P8,P9	14	A0A0A0MXT4,A0A0G2K1P2,D3Z8E0,D3ZS24,D3ZZ65,D3ZZL3,F1M8L3,F1MA46,G3V947,G3V9K3,M0R3V7,M0R7L1,Q68FS4,Q9R0T3
34	P1,P2,P4,P8,P9	P3,P5,P6,P7,P10	18	A0A0G2K392,A0A0G2K6Z6,D3ZC55,D3ZSY7,F1LQM1,F1LQQ8,F7EL93,F7F1Y3,P04639,P14844,Q05BA4,Q498R7,Q4V8K5,Q5M7T5,Q8CJE3,Q8K1G0,Q9JJH9,Q9JJI3
35	P1,P2,P4,P8,P10	P3,P5,P6,P7,P9	10	A0A0H2UHB3,D3ZN47,F7EL93,G3V6S2,M0R838,P08461,P11883,P50115,P68255,Q8K1G0
36	P1,P2,P4,P9,P10	P3,P5,P6,P7,P8	17	A0A0G2JTC7,A0A0G2K722,A0A0G2K7I1,A0A140TAA1,D3ZSY7,D3ZWD6,F1LM16,G3V6A6,G3V6S2,M0R3V7,P08461,P11883,P14844,P19939,Q5I0D7,Q6MG57,Q6VPP3
37	P1,P2,P5,P6,P7	P3,P4,P8,P9,P10	55	A0A0G2JSH5,A0A0G2JST1,A0A0G2JTG4,A0A0G2K2U4,A0A0G2K2W0,A0A0G2K4W9,A0A0G2K5E1,A0A0G2K5P7,A0A0G2K5X3,A0A0G2K9D7,B1PLB1,B4F795,D3Z9B0,D3ZC54,D3ZFF8,D3ZHM9,D3ZKN1,D3ZUQ1,D4A3D1,D4A400,D4A934,D4ACR1,F1LMI1,F1LML2,F1LNH4,F1LWD0,F1M1R0,F1M229,F1M7B3,F1M8L3,F7FAY5,F7FMS0,G3V6L1,M0R3V4,M0R544,M0R7L1,M0R8G6,M0RBK4,M0RC23,M0RDA4,P01681,P01836,P04916,P11030,P11883,P46720,P97615,Q4V8H5,Q5I0E1,Q63617,Q68FP1,Q6…
38	P1,P2,P5,P6,P8	P3,P4,P7,P9,P10	26	A0A0G2JTG4,A0A0G2JXF0,A0A0G2K5E1,D3Z9B0,D3ZKN1,D3ZPK4,D3ZUQ1,D4A3D1,D4A400,F1LMI1,F1LNH4,F1LQ08,F1LTY5,F1M1R0,F1M7B3,G3V6L1,G3V7Q8,M0R7L1,M0R8G6,P08934,P11883,P46720,Q5I0E1,Q64230,Q68FP1,Q99N82
39	P1,P2,P5,P6,P9	P3,P4,P7,P8,P10	21	A0A0G2JTG4,A0A0G2JZA1,A0A0G2K4W9,A0A0G2K5E1,D3ZEP5,D3ZET1,D3ZHM9,D3ZPK4,D4A3D1,F1LUS1,F1M1R0,F1M229,F1M6Z1,F1M7B3,M0R3V4,M0R8G6,P07522,P11883,P68255,Q6MG57,Q6VPP3
40	P1,P2,P5,P6,P10	P3,P4,P7,P8,P9	34	A0A0G2JSJ2,A0A0G2K0V3,A0A0G2K3C8,A0A0G2K5X1,B1WBV2,D3ZAN2,D3ZE05,D3ZHG3,D3ZQR5,D3ZRJ6,D3ZS24,D3ZWC1,D4A6K7,E9PSU8,F1LMP9,F1LNH4,F1LXY6,F1M6Q3,F7F707,F7FAY5,F7FMS0,G3V862,G3V9L4,P11030,P20767,P21704,P31044,P45479,P52759,P53369,Q4V8H5,Q5U2U2,Q641Z8,Q99M75
41	P1,P2,P5,P7,P8	P3,P4,P6,P9,P10	37	A0A0G2JTI8,A0A0G2JXF0,A0A0G2JY19,A0A0G2K2W0,A0A0G2K595,A0A0G2K5E1,A0A0G2K8G8,A0A0H2UHA7,A0A140TAA4,D3Z9B0,D3ZKN1,D4A400,F1LMG2,F1LMI1,F1LML2,F1LNH4,F1LTY5,F1LWD0,F1M8L3,G3V6L1,P05964,P11883,P15978,P16636,P46462,P46720,P97615,Q5I0E1,Q5RKI7,Q5U355,Q64230,Q68FP1,Q7M0E3,Q80W57,Q8VD89,Q99N82,Q9R0W2
42	P1,P2,P5,P7,P9	P3,P4,P6,P8,P10	43	A0A0G2JST1,A0A0G2JTG4,A0A0G2K0T2,A0A0G2K4I8,A0A0G2K4W9,A0A0G2K5E1,A0A0H2UHA7,A0A140TAA4,D3ZHM9,D3ZTM7,D3ZWD6,D4A3D1,D4A4K4,D4AE21,F1LML2,F1LUS1,F1LWD0,F1M229,F1M6Z1,F1M8L3,F1M978,G3V6D9,G3V8X4,M0R3V4,M0R8G6,O70513,P01681,P07522,P08010,P11883,P46462,P46720,P68255,Q5I0E1,Q5RKI7,Q5U355,Q63617,Q68FP1,Q6AYC4,Q6GMN2,Q7M0E3,Q80W57,Q8VD89
43	P1,P2,P5,P7,P10	P3,P4,P6,P8,P9	52	A0A0G2JST1,A0A0G2JTI8,A0A0G2JU25,A0A0G2K0V3,A0A0G2K2W0,A0A0G2K3C8,A0A0G2K5X1,B1WBV2,D3Z8E0,D3Z9C7,D3Z9U8,D3ZE05,D3ZGB8,D3ZHG3,D3ZQ32,D3ZQR5,D3ZRJ6,D3ZS24,D4A6K7,D4A934,E9PSU8,F1LMI1,F1LMP9,F1LNH4,F1M0U4,F1M6Q3,F1M8L3,F7FAY5,G3V8R1,G3V9K3,G3V9L4,P11030,P15978,P16617,P20767,P21704,P31044,P45479,P52759,P53369,P97615,Q4V8H5,Q63617,Q64335,Q68FS4,Q6T5E1,Q7M0E3,Q8VD89,Q99M75,Q9ESS6,Q9JJ40,Q9R0T3
44	P1,P2,P5,P8,P9	P3,P4,P6,P7,P10	15	A0A0G2JY19,A0A0G2K3S3,A5I9F0,B0BNG3,D3ZUQ1,D3ZZ65,D4A076,D4A400,F1M1R0,F1M3T8,F1M9I4,G3V6P7,M0R7L1,Q05BA4,Q62797
45	P1,P2,P5,P8,P10	P3,P4,P6,P7,P9	18	A0A0G2JXB1,A0A0G2JXF0,A0A0G2JZS9,A0A0G2K3C8,D3Z9B0,D3ZWC1,E9PSU8,F1LTY5,F1M957,G3V7Q8,G3V989,P01039,P85971,Q5U2U2,Q63751,Q64230,Q920H8,Q99N82
46	P1,P2,P5,P9,P10	P3,P4,P6,P7,P8	17	A0A0G2JXB1,A0A0G2JZS9,A0A0G2K0V3,A0A0G2K1N4,D3ZEP5,D3ZHG3,D3ZHM9,D3ZJF8,D3ZWC1,D3ZWD6,D4A3L3,F1LQ10,F1M6Z1,P53369,P55281,Q5U2U2,Q6MG57
47	P1,P2,P6,P7,P8	P3,P4,P5,P9,P10	34	A0A096MKH2,A0A0G2JSH5,A0A0G2JSI1,A0A0G2K0N6,A0A0G2K151,A0A0G2K595,A0A0G2K8G8,A0A0H2UHM0,B4F795,D3ZFK9,D3ZN47,D3ZUR5,D4AA13,F1LQ08,F1M698,F7F1Y3,G3V847,G3V8K8,G3V8X5,M0R7T8,P14046,P14925,P16391,P32038,Q03626,Q3KRC4,Q5I0E1,Q5M872,Q5U362,Q6AYK3,Q6IE52,Q6TMA8,Q812E9,Q9JI92
48	P1,P2,P6,P7,P9	P3,P4,P5,P8,P10	37	A0A0G2JSH5,A0A0G2JSI1,A0A0G2K151,A0A0G2K2U4,A0A0G2K4K4,A0A0G2K4W9,A0A0G2K595,A0A0G2K8F6,A0A0H2UHA7,B4F795,D3Z841,D3ZDK4,D3ZHM9,D3ZS19,D3ZWD6,D3ZZ08,D4A4K4,D4AA13,F1LWW1,F1M698,F1M7B3,F1MAA7,G3V847,G3V8K8,G3V8X5,M0R7T8,M0R8G6,P01836,P08932,Q3KRC4,Q3T1J1,Q5XFX0,Q6MG71,Q812E4,Q812E9,Q9ESG3,Q9JI92
49	P1,P2,P6,P7,P10	P3,P4,P5,P8,P9	50	A0A0G2JSH5,A0A0G2JUB0,A0A0G2JVE6,A0A0G2JVV1,A0A0G2K8K8,A0A0G2K9D7,B2RZ77,B4F795,D3Z8E0,D3ZPV8,D3ZUX1,D4A263,F1LPD3,F7F707,F7FMS0,G3V6E7,G3V9S3,J3QTE2,M0R7T8,M0RBH9,M0RC99,O08557,O54715,P01836,P02770,P04906,P04916,P07314,P10252,P14925,P14942,P16391,P25093,P46844,P70470,P83748,P97532,Q02974,Q03336,Q07936,Q08420,Q4V8H5,Q5M876,Q5U362,Q66HG3,Q6AYR8,Q7TQ70,Q9EPF2,Q9QYU4,Q9R0T3
50	P1,P2,P6,P8,P9	P3,P4,P5,P7,P10	11	A0A0H2UHM3,D4A5L9,F1LMI3,F1LQ08,F1M1R0,F1M792,F7F1Y3,M0R9A3,P04073,Q568Z6,Q62894
51	P1,P2,P6,P8,P10	P3,P4,P5,P7,P9	11	A0A0G2JZL9,A0A0G2K7E1,A0A0H2UI07,D3ZN47,F1LPT7,F1LXY6,F7F707,G3V8G5,O08557,Q5M872,Q6P6T1
52	P1,P2,P6,P9,P10	P3,P4,P5,P7,P8	8	A0A0G2JV77,D3ZHM9,D3ZWD6,D4A9V5,D4AE79,P10252,Q6VPP3,Q80YV8
53	P1,P2,P7,P8,P9	P3,P4,P5,P6,P10	33	A0A096MKH2,A0A0G2JWX0,A0A0G2K014,A0A0G2K392,A0A0G2K4I8,A0A0G2K595,A0A0G2K9Q9,A0A0H2UHA7,A0A0H2UHM0,A0A140TAA4,D4A5L9,F1LMI3,F7F1Y3,G3V6D9,G3V847,G3V8K8,G3V8X5,M0R7M5,P04073,P46462,Q06496,Q3KRC4,Q3T1J1,Q4V8K5,Q568Z6,Q5RKI7,Q5U355,Q62894,Q6MG71,Q6P9V1,Q80W57,Q812E9,Q9ESG3
54	P1,P2,P7,P8,P10	P3,P4,P5,P6,P9	18	A0A0G2JTI8,A0A0G2JXU8,A0A0G2K8G8,A0A0G2QC46,B2RZ27,D3Z8E0,D3ZM36,D3ZN47,G3V989,O08557,P15978,P16391,P97615,Q68FS4,Q9EPF2,Q9QYU4,Q9R0T3,Q9R0W2
55	P1,P2,P7,P9,P10	P3,P4,P5,P6,P8	26	A0A0G2JSM3,A0A0G2JV77,A0A0G2K4K4,A0A0G2QC46,B1H232,D3Z8E0,D3Z9U8,D3ZM36,D3ZWD6,D4A9V5,D4AE79,F1LPD3,F1LPK1,F1M792,G3V8G8,G3V989,M0RBH9,O08557,P46462,Q5I0M4,Q68FS4,Q6GMN2,Q6IRS6,Q9EPF2,Q9ESG3,Q9R0T3
56	P1,P2,P8,P9,P10	P3,P4,P5,P6,P7	8	A0A0G2JV77,D4AE79,F1M792,F7FMY6,G3V6G1,G3V989,M0RBH9,O08557
57	P1,P3,P4,P5,P6	P2,P7,P8,P9,P10	149	A0A088DKH8,A0A096MJ04,A0A096MJP5,A0A0A0MXY3,A0A0G2JSV5,A0A0G2JUD9,A0A0G2JUY4,A0A0G2JV77,A0A0G2JV81,A0A0G2JVE6,A0A0G2JVT6,A0A0G2JVW1,A0A0G2JWB6,A0A0G2JXT8,A0A0G2JY53,A0A0G2JYF9,A0A0G2JZN1,A0A0G2JZZ0,A0A0G2K1L0,A0A0G2K210,A0A0G2K235,A0A0G2K3C5,A0A0G2K3W2,A0A0G2K5J5,A0A0G2K5U5,A0A0G2K8I5,A0A0G2KAJ7,A0A0G2KB10,A0A140TAA4,A2IBE0,A2VD04,B0BN46,B0BNA5,B0BNJ1,B4F795,B4F7A5,B5DEZ8,B5DFA0,D3Z8T8,D3Z9E1,D3Z…
58	P1,P3,P4,P5,P7	P2,P6,P8,P9,P10	69	A0A096MJP5,A0A0A0MXT4,A0A0G2JUD9,A0A0G2JV77,A0A0G2JVA4,A0A0G2JWB6,A0A0G2JYF9,A0A0G2JZZ0,A0A0G2K1L0,A0A0G2K5J5,A0A0G2K7C3,A0A0G2K8I5,A0A5C5,B0BNN3,B4F795,B5DEZ8,B5DFD6,D3Z9E1,D3ZAM3,D3ZBQ5,D3ZES5,D3ZGF1,D3ZJB2,D3ZKI0,D3ZNY8,D3ZTM7,D3ZUD8,D3ZZ97,D4A183,D4A2F1,D4A9V0,D4A9V5,D4AE79,E9PSM5,F1LPG2,F1LRH4,F1LTJ5,F1LVW5,F1M963,F1M978,F1M9B2,F1MAN8,G3V6G1,M0R816,M0R8R4,M0R9M6,M0R9U2,O55145,O88204,P00502,P…
59	P1,P3,P4,P5,P8	P2,P6,P7,P9,P10	129	A0A096MJP5,A0A0G2JSK5,A0A0G2JSV5,A0A0G2JUD9,A0A0G2JV77,A0A0G2JVA4,A0A0G2JVB2,A0A0G2JVE6,A0A0G2JVW1,A0A0G2JWB6,A0A0G2JXJ3,A0A0G2JYB1,A0A0G2JYF9,A0A0G2JZN1,A0A0G2JZZ0,A0A0G2K022,A0A0G2K1L0,A0A0G2K5J5,A0A0G2K5U5,A0A0G2K6Z6,A0A0G2K7L8,A0A0G2K8I5,A0A0G2K9B1,A0A0G2KAJ7,A0A0G2KB10,A0A0H2UHB3,A0A140TAG4,A0A140TAI2,B0BNA5,B2RZB5,B4F7A5,B5DEI2,B5DEZ8,D3Z9E1,D3ZAA3,D3ZBQ5,D3ZGF1,D3ZJB2,D3ZKI0,D3ZNY8,D3ZS19,…
60	P1,P3,P4,P5,P9	P2,P6,P7,P8,P10	120	A0A096MJP5,A0A0G2JSK5,A0A0G2JSV5,A0A0G2JT25,A0A0G2JTC7,A0A0G2JUD9,A0A0G2JV77,A0A0G2JVA4,A0A0G2JVB2,A0A0G2JVE6,A0A0G2JVW1,A0A0G2JWB6,A0A0G2JY31,A0A0G2JYF9,A0A0G2JZZ0,A0A0G2K022,A0A0G2K0Q8,A0A0G2K0W3,A0A0G2K1L0,A0A0G2K3S3,A0A0G2K5J5,A0A0G2K5U5,A0A0G2K7L8,A0A0G2K8I5,A0A0G2K9B1,A0A0G2KAJ7,A0A140TAG4,A0A140TAI2,A5I9F0,B0BNA5,B4F7A5,B5DEZ8,D3Z9E1,D3ZAA3,D3ZBQ5,D3ZCH6,D3ZD40,D3ZGF1,D3ZJB2,D3ZNY8,D3ZRD9,…
61	P1,P3,P4,P5,P10	P2,P6,P7,P8,P9	64	A0A0G2JT70,A0A0G2JV77,A0A0G2JVB2,A0A0G2JVW1,A0A0G2JXF0,A0A0G2JZS9,A0A0G2JZZ0,A0A0G2K1P2,A0A0G2K210,A0A0G2K5U5,A0A0G2K7Z8,A0A0G2K8I5,A0A0G2KB10,B2RYC9,B5DFD8,D3ZAM3,D3ZS19,D3ZUD8,D3ZWC1,D3ZWR8,D3ZY02,D4A2F1,F1LQI1,F1LRH4,F1LUV9,F1M091,F1M614,F1M7F7,F1MA37,F1MAA7,G3V6G1,G3V6K6,G3V7W1,G3V8N9,G3V8T4,M0R3V7,M0R7K9,M0R7M5,M0R8R4,O54728,O70244,P04905,P07483,P09034,P15684,P35467,P47820,P48199,P50123,P840…
62	P1,P3,P4,P6,P7	P2,P5,P8,P9,P10	11	A0A0G2JV77,A0A0G2K5P7,B4F795,D4AE79,E9PSN4,G3V6G1,M0R9U2,P20762,P62963,Q07008,Q8VHC1
63	P1,P3,P4,P6,P8	P2,P5,P7,P9,P10	35	A0A0G2JV77,A0A0G2K531,A0A0G2KB10,A0A0G2QC16,A0A0H2UHB3,A0A0H2UHM5,A0A140TAG4,B2RZB5,B3DM90,B5DEI2,D3Z9U8,D4A050,D4A5P8,D4A8C5,F1LW26,F1M0R1,G3V6G1,G3V8G8,G3V8R1,G3V9K3,M0R9U2,P02780,P08289,P0C5H9,P20762,P22282,P62963,Q07008,Q4KLZ6,Q4V8I1,Q68FS4,Q6GMN2,Q6IRS6,Q6MG61,Q6T5E1
64	P1,P3,P4,P6,P9	P2,P5,P7,P8,P10	23	A0A0G2JSQ7,A0A0G2JTC7,A0A0G2JZA1,A0A0G2K0W3,A0A0G2K737,A0A0H2UHM3,A0A140TAG4,B3DM90,D3ZF44,F1LM16,F1LTY5,F1M7B3,G3V8R1,G3V9K3,M0R9U2,M0RAZ1,P13221,P62963,Q4KLZ6,Q5I0D7,Q68FS4,Q6MG61,Q6VPP3
65	P1,P3,P4,P6,P10	P2,P5,P7,P8,P9	14	A0A0G2K1P2,A0A0G2K4I8,A0A0G2KB10,D4A8C5,D4AC85,F1LXY6,G3V6S2,G3V837,M0R3V7,M0R7M5,O70540,P05964,Q08849,Q4KLZ6
66	P1,P3,P4,P7,P8	P2,P5,P6,P9,P10	19	A0A0G2JV77,A0A0G2K595,A0A0G2K6Z6,A0A0G2KB10,A0A0H2UHB3,B2GUX7,B2RZB5,D3ZN47,D4AE79,F1LRH8,F7F1Y3,G3V6G1,M0R8R4,P07151,Q06496,Q07008,Q3KRC4,Q5RKI7,Q767H7
67	P1,P3,P4,P7,P9	P2,P5,P6,P8,P10	18	A0A0G2JSM3,A0A0G2JTC7,A0A0G2K0W3,A0A0G2K595,A0A0G2K7C3,D3ZDK4,D3ZF44,D4A4K4,F1LM16,F1LTY5,G3V6D9,M0RAZ1,P07151,Q06496,Q5RKI7,Q64605,Q8VHC1,Q9QZ76
68	P1,P3,P4,P7,P10	P2,P5,P6,P8,P9	8	A0A096MJ41,A0A0A0MXT4,A0A0G2K1P2,D3ZZL3,G3V947,M0R3V7,Q66HI5,Q8VHC1
69	P1,P3,P4,P8,P9	P2,P5,P6,P7,P10	35	A0A0G2K1U8,A0A0G2K6Z6,A0A0G2K9D7,A0A140TAG4,B1WBV2,D3ZC55,D3ZCG9,D3ZSY7,F7EL93,F7F1Y3,G3V825,G3V8R1,P02651,P04639,P07314,P14844,P16296,P18418,P28826,P30152,P52759,Q05BA4,Q498R7,Q499S6,Q4V8H5,Q4V8K5,Q5M876,Q62797,Q64335,Q6AXS4,Q6AYR8,Q6AYS7,Q6T5E1,Q8CJE3,Q9WUW9
70	P1,P3,P4,P8,P10	P2,P5,P6,P7,P9	18	A0A0G2KB10,A0A0H2UHB3,D3ZN47,D3ZNR4,F1LU78,F1LWW1,F7EL93,G3V6S2,M0R838,M0R8R4,P05964,P08010,P08461,P50115,P68255,Q08849,Q499S6,Q812E4
71	P1,P3,P4,P9,P10	P2,P5,P6,P7,P8	17	A0A0G2JTC7,A0A140TAA1,D3ZD40,D3ZNR4,D3ZSY7,F1LM16,F1LTY5,F7FMY6,G3V6S2,M0R3V7,M0R838,P05964,P08010,P08461,P14844,Q5I0D7,Q5I0E1
72	P1,P3,P5,P6,P7	P2,P4,P8,P9,P10	23	A0A0G2JV77,A0A0G2K5P7,B4F795,D3ZES5,D3ZKN1,D3ZPK4,D3ZUQ1,D4A400,D4A934,D4AE79,F1LMI1,F1LNH4,F1M1R0,F1M663,G3V6L1,M0R7L1,M0R8G6,M0RBK4,P11883,P46720,P62963,Q496Z8,Q6IRJ7
73	P1,P3,P5,P6,P8	P2,P4,P7,P9,P10	52	A0A0G2JV77,A0A0G2JXF0,A0A0G2JXJ3,A0A0G2JYB1,A0A0G2JZN1,A0A0G2K7I1,A0A0G2K828,A0A0G2KB10,A0A0G2QC16,B1WC34,B5DEI2,D3Z9B0,D3Z9U8,D3ZBB2,D3ZKN1,D3ZMS7,D3ZPK4,D3ZUQ1,D3ZY02,D3ZZ65,D4A3L8,D4A400,D4AE79,F1LQ08,F1LW26,F1M0R1,F1M1R0,F1M663,F1M7I8,F1M957,F1M983,G3V6A6,G3V6L1,G3V7Q8,G3V8G8,M0R7L1,P01048,P02780,P08932,P08934,P11883,P22282,P46720,Q496Z8,Q4V8I1,Q5M8C6,Q63751,Q63768,Q64230,Q68FS4,Q6IRS6,Q99N82
74	P1,P3,P5,P6,P9	P2,P4,P7,P8,P10	14	A0A0G2JZA1,A0A0G2K737,A0A0G2KA71,B1WC34,D3ZEP5,D3ZPK4,D3ZZ65,D4ABV2,F1M1R0,F1M663,M0R8G6,P07150,P11883,Q68FS4
75	P1,P3,P5,P6,P10	P2,P4,P7,P8,P9	32	A0A0G2JSJ2,A0A0G2JTC1,A0A0G2K392,A0A0G2K4I8,A0A0G2K7E1,A0A0G2K8F6,B1WBV2,B3EY86,D3ZAN2,D3ZE05,D3ZES5,D3ZMS7,D3ZQR5,D3ZWC1,D4A3L8,F1LXY6,F1M6Q3,F1MAH6,G3V837,G3V8G5,G3V8J3,G3V8X4,P00507,P20767,P53369,Q3T1J1,Q5M7T5,Q63751,Q64230,Q642A7,Q99M75,Q9WU74
76	P1,P3,P5,P7,P8	P2,P4,P6,P9,P10	27	A0A0G2JV77,A0A0G2JXF0,A0A0G2JXJ3,A0A0G2K595,A0A0G2K7I1,A0A0G2K8G8,D3Z9B0,D3ZKN1,D3ZUQ1,D3ZY02,D4A400,D4AE79,F1LMG2,F1LML2,G3V6L1,M0R7L1,M0R8R4,P11883,P15978,P46720,Q05BA4,Q496Z8,Q5RKI7,Q63768,Q64230,Q80W57,Q99N82
77	P1,P3,P5,P7,P9	P2,P4,P6,P8,P10	11	A0A0G2K7C3,D3ZEP5,D3ZS67,F1LML2,G3V6D9,P11883,P46720,Q5RKI7,Q6AYC4,Q6IRJ7,Q80W57
78	P1,P3,P5,P7,P10	P2,P4,P6,P8,P9	20	A0A0G2JU25,A0A0G2K1P2,B1WBV2,D3Z9C7,D3ZE05,D3ZES5,D3ZGB8,D3ZQR5,D4A934,F1LNH4,F1M091,F1M6Q3,G3V9L4,P11030,P20767,P53369,P97615,Q3T1J1,Q498D9,Q99M75
79	P1,P3,P5,P8,P9	P2,P4,P6,P7,P10	26	A0A0G2JY19,A0A0G2K1U8,A0A0G2K2L1,A0A0G2K9D7,A5I9F0,B0BNA5,B5DEI2,D3ZCT9,D3ZUQ1,D3ZV56,D3ZY02,D3ZZ65,D4A400,F1M1R0,M0R7L1,O54715,P07150,P07314,P28826,P35467,P70470,P80254,Q05BA4,Q62797,Q6AYR8,Q6P7Q4
80	P1,P3,P5,P8,P10	P2,P4,P6,P7,P9	49	A0A0G2JSJ2,A0A0G2JT70,A0A0G2JV31,A0A0G2JVT5,A0A0G2JXB1,A0A0G2JXF0,A0A0G2JXJ3,A0A0G2JZS9,A0A0G2K1F0,A0A0G2K2U4,A0A0G2K7I1,A0A0G2K8F6,B3EY86,D3Z979,D3Z9B0,D3ZDK4,D3ZMS7,D3ZS19,D3ZWC1,D3ZZ08,D4A3L8,F1LWW1,F1M7I8,F1M957,F1MAA7,G3V722,G3V7I9,G3V7Q8,M0R7E0,M0R8R4,M0RAV0,M0RAZ1,O35462,O70244,P01048,P08932,P34900,P35467,P47820,P61972,P85971,Q3T1J1,Q5U2U2,Q63751,Q63768,Q64230,Q642A7,Q812E4,Q99N82
81	P1,P3,P5,P9,P10	P2,P4,P6,P7,P8	14	A0A0G2JT70,A0A0G2JVT5,A0A0G2JXB1,A0A0G2JZS9,A0A0G2K1F0,A0A0G2K8F6,D3ZEP5,D3ZWC1,D4A3L3,F1M6Z1,O35462,P35467,P55281,P61972
82	P1,P3,P6,P7,P8	P2,P4,P5,P9,P10	39	A0A096MKH2,A0A0G2JYB5,A0A0G2K0N6,A0A0G2K1N4,A0A0G2K595,A0A0G2K722,A0A0G2K8G8,A0A0H2UHM0,B4F795,D3ZFK9,D3ZN47,D3ZQU7,D3ZS24,D3ZUR5,F1LQ08,F1M0R1,F1M698,F1M7V6,F7F1Y3,G3V6A6,G3V847,M0R9A3,P11883,P15725,P16391,P29975,P32038,Q03626,Q06496,Q3KRC4,Q496Z8,Q5M872,Q5U362,Q6AYK3,Q6AYT0,Q6IE52,Q6MG57,Q6P9V1,Q8K4G9
83	P1,P3,P6,P7,P9	P2,P4,P5,P8,P10	17	A0A0G2JTC7,A0A0G2JVV1,A0A0G2JYB5,A0A0G2K4K4,A0A0G2K595,B4F795,F1M698,G3V6D3,G3V847,G3V8L3,P04073,P62963,Q06496,Q3KRC4,Q6AYK3,Q80YV8,Q8K4G9
84	P1,P3,P6,P7,P10	P2,P4,P5,P8,P9	22	A0A0G2JVV1,A0A0G2K8K8,B4F795,D3ZM36,F1LQT4,F1M7V6,F7FMS0,F7FMY6,G3V9S3,J3QTE2,M0RBH9,O08557,P10252,P14942,P15725,P16391,P83748,P97532,Q03336,Q07936,Q5FWU4,Q66HG3
85	P1,P3,P6,P8,P9	P2,P4,P5,P7,P10	39	A0A0G2JZA1,A0A0G2K2W0,A0A0G2K3A7,A0A0G2K737,A0A0G2QC16,B1WC34,B3DM90,B5DEI2,D3Z9U8,D3ZCG9,D3ZP47,D3ZPK4,D3ZQ32,D3ZS24,D4A5L9,F1LMA7,F1LQ08,F1M0R1,F1M1R0,F1M663,F1M792,F1M8L3,F7F1Y3,G3V6P8,G3V8R1,G3V9J1,G3V9K3,M0R5T8,M0R9A3,P04073,P14844,P61943,Q568Z6,Q62894,Q641Z7,Q68FS4,Q6P9V1,Q6T5E1,Q8K4G9
86	P1,P3,P6,P8,P10	P2,P4,P5,P7,P9	33	A0A0G2JTG4,A0A0G2JZL9,A0A0G2K4I8,A0A0G2K722,A0A0G2K7E1,A0A0H2UI07,B2GV73,D3ZMS7,D3ZQU7,D4A3L8,D4A8C5,D4AC85,F1LPT7,F1LW26,F1LZJ4,F1M0R1,F1M8L3,F1M983,F7F707,G3V6A6,G3V837,G3V8G5,G3V8X4,J3QTE2,M0R3V4,M0R7I5,O08557,P01681,P0C5H9,P15725,P61943,Q5M872,Q6AYT0
87	P1,P3,P6,P9,P10	P2,P4,P5,P7,P8	14	A0A0G2JTC7,A0A0G2K2W0,D3ZD84,F1M792,F1M8L3,F7FMY6,G3V6D3,G3V8G5,G3V8X4,P04073,P05964,P14844,Q6IN11,Q80YV8
88	P1,P3,P7,P8,P9	P2,P4,P5,P6,P10	31	A0A096MKH2,A0A0G2K3A7,A0A0G2K595,A0A0G2K7C3,A0A0G2K9Q9,A0A0H2UHM0,D3ZCG9,D3ZP47,D3ZS24,D4A5L9,F1M792,F7F1Y3,G3V6D9,G3V847,G3V9J1,M0R9A3,P04073,P14844,P61943,Q06496,Q3KRC4,Q4V8K5,Q568Z6,Q5RKI7,Q5XI77,Q62797,Q62894,Q641Z8,Q6P9V1,Q80W57,Q8K4G9
89	P1,P3,P7,P8,P10	P2,P4,P5,P6,P9	23	A0A096MJ41,A0A0G2JTG4,A0A0G2JXU8,A0A0G2K722,A0A0G2K8G8,A0A0G2K980,A0A0G2QC46,B2GV73,D3ZM36,D3ZN47,D3ZQU7,F1M7V6,F7FMY6,G3V6A6,G3V989,J3QTE2,M0R7I5,O08557,P15725,P15978,P16391,P97615,Q6MG57
90	P1,P3,P7,P9,P10	P2,P4,P5,P6,P8	14	A0A0G2JSM3,A0A0G2JTC7,A0A0G2JTG4,A0A0G2K4K4,A0A0G2K7C3,A0A0G2QC46,D3ZM36,F1M792,F7FMY6,G3V6D3,G3V989,O08557,P14844,Q80YV8
91	P1,P3,P8,P9,P10	P2,P4,P5,P6,P7	25	A0A0G2K2U4,A0A0G2K4W9,A0A0G2K5X3,A0A0G2K9D7,A0A0G2QC16,D3ZC54,D3ZD84,D3ZM36,D3ZP47,D3ZV56,F1LMA7,F1M792,F1M8L3,F7FMY6,G3V6D3,G3V989,M0R3V4,M0R7I5,O08557,P01681,P04073,P07943,P08461,P14844,P61943
92	P1,P4,P5,P6,P7	P2,P3,P8,P9,P10	58	A0A096MJ04,A0A096MK10,A0A0G2JSY6,A0A0G2JUD9,A0A0G2JY53,A0A0G2K2R5,A0A0G2K2Y3,A0A0G2K4W9,A0A0G2K5E1,A0A0G2K5X3,A0A0G2K7S9,A0A0G2K9I6,A0A0H2UHJ0,B0BNN3,D3Z9D0,D3ZAJ1,D3ZFF8,D3ZKN1,D4A3D1,D4A5C0,D4AA31,D4AAE2,D4ACR1,D4ACX8,E9PTA4,F1LP05,F1LPK7,F1LQ83,F1M0U4,F1M498,F1M7B3,F1M7U7,F7FAY5,F8WG88,G3V6G1,G3V7D0,M0R4Z4,M0R544,M0R8G6,M0R9U2,M0RC23,M0RC89,M0RDA4,P07943,P10760,P16975,P20761,P32736,Q09326,Q561…
93	P1,P4,P5,P6,P8	P2,P3,P7,P9,P10	95	A0A096MJ04,A0A096MK10,A0A096MK30,A0A0A0MY09,A0A0G2JSY6,A0A0G2JU71,A0A0G2JUD9,A0A0G2JUY4,A0A0G2JWW9,A0A0G2JY53,A0A0G2K0C1,A0A0G2K110,A0A0G2K1F3,A0A0G2K2B6,A0A0G2K2Y3,A0A0G2K5E1,A0A0G2K793,A0A0G2K828,A0A0G2K994,A0A0G2K9I6,A0A0H2UHJ0,B0BN46,B5DF65,D3ZAJ1,D3ZFG3,D3ZKN1,D3ZLA3,D3ZWD6,D4A3D1,D4A9T2,D4ACX8,E9PTA4,E9PU07,F1LLX7,F1LRJ9,F1M7U7,F7DLY1,F8WG88,G3V647,G3V826,G3V8V1,M0R5J4,M0R7P3,M0R9U2,M0RC89,…
94	P1,P4,P5,P6,P9	P2,P3,P7,P8,P10	95	A0A096MJ04,A0A0G2JSK1,A0A0G2JUY4,A0A0G2JWB6,A0A0G2JWW9,A0A0G2JX36,A0A0G2JY53,A0A0G2JZ40,A0A0G2K0D8,A0A0G2K2P7,A0A0G2K3C5,A0A0G2K5E1,A0A0G2K737,A0A0G2K9I6,A0A0G2KB31,A2RUW1,B0BNN4,B2RZ27,B5DEZ8,D3Z8T8,D3ZAJ1,D3ZFG3,D3ZVQ0,D4A3D1,D4A5C0,D4A7L8,D4ABU7,D4ACR1,D4ACX8,E9PSM5,F1LLX7,F1LRE2,F1LRJ9,F1LS79,F1LVW5,F1M7B3,F1M9Z5,F7F389,F8WG88,G3V6C2,G3V7L8,G3V812,G3V833,G3V8V1,M0R9U2,M0RBF1,M0RC89,O70417,O88…
95	P1,P4,P5,P6,P10	P2,P3,P7,P8,P9	108	A0A0G2JSJ8,A0A0G2JTU2,A0A0G2JU71,A0A0G2JZH0,A0A0G2K235,A0A0G2K2Y3,A0A0G2K3W2,A0A0G2K5X1,A0A0G2K6T1,A0A0G2K793,A0A0G2K9Q9,A0A0G2K9Z5,A0A0H2UHH2,A0A140TAA4,A1A5P1,B0BN46,B0BND0,B0BNJ1,B2RYC9,B2RYM3,D3Z8T8,D3ZAN2,D3ZH39,D3ZN06,D3ZP44,D3ZQP6,D3ZWR4,D4A1D3,D4AA31,D4AAE2,D4AB23,E9PSQ1,F1LM84,F1LP05,F1LSV0,F1M091,F1M0U4,F1M790,F1MA56,F7DLY1,F7FAY5,G3V6C2,G3V6S2,G3V7D0,G3V7L8,G3V7Q7,G3V7W1,G3V827,G3V862,…
96	P1,P4,P5,P7,P8	P2,P3,P6,P9,P10	46	A0A096MK10,A0A0A0MY09,A0A0G2JSG6,A0A0G2JUD9,A0A0G2JV77,A0A0G2JZZ0,A0A0G2K0C1,A0A0G2K1F3,A0A0G2K2P7,A0A0G2K2Y3,A0A0G2K5E1,A0A0H2UHJ0,B0BNN3,B0BNN4,D3ZAJ1,D3ZAM3,D3ZKI0,D3ZKN1,D4A3D1,D4A8G5,D4ACR1,D4ACX8,E9PSM5,F1LPB8,F1LPK7,F1M7U7,G3V9E4,P05942,P07895,P07943,P10760,P16636,P16975,P20761,P27605,P51886,Q07008,Q09326,Q4FZV0,Q561R9,Q5BJY9,Q64573,Q68FP1,Q6IUU3,Q6TA48,Q9WVK7
97	P1,P4,P5,P7,P9	P2,P3,P6,P8,P10	63	A0A096MK10,A0A0G2JVA4,A0A0G2JWB6,A0A0G2JX36,A0A0G2JY31,A0A0G2JYA3,A0A0G2JZ40,A0A0G2JZZ0,A0A0G2K0T2,A0A0G2K2P7,A0A0G2K5E1,A0A0G2K9I6,B0BNN3,B0BNN4,B5DEH7,D3ZAJ1,D3ZBE9,D3ZTX4,D4A4K4,D4A5C0,D4A8G5,D4ABU7,D4ACR1,D4ACX8,D4AE21,E9PSM5,F1LPB8,F1LPG2,F1LRE2,F1LS79,F1LVW5,F1M861,F1M8K0,F1M9Z5,F7F389,G3V833,G3V9E4,M0RBF1,M0RC23,O70417,P01015,P05942,P07522,P20761,P35859,P36375,P55051,P70549,Q00657,Q09326,Q…
98	P1,P4,P5,P7,P10	P2,P3,P6,P8,P9	64	A0A096MJ36,A0A0G2JT00,A0A0G2JVG3,A0A0G2K0C1,A0A0G2K2R5,A0A0G2K2Y3,A0A0G2K6T1,A0A0H2UHH2,A0A0H2UHJ0,A1A5P1,B2RYM3,B5DEH7,D3Z8W0,D3Z9D0,D3ZAM3,D3ZH39,D3ZKI0,D3ZN06,D3ZP44,D3ZQ32,D3ZQP6,D3ZSA9,D4A1D3,D4AA31,D4AAE2,E9PSQ1,F1LM84,F1LP05,F1LPK7,F1LSV0,F1M091,F1M0U4,F7F3I7,F7FAY5,G3V7D0,G3V7W1,G3V8T4,M0R4Z4,M0R5T8,P07943,P20673,P21704,P22006,P32736,P55314,Q09326,Q10758,Q4FZU2,Q4FZV0,Q5I0D1,Q641Z8,Q66H12…
99	P1,P4,P5,P8,P9	P2,P3,P6,P7,P10	131	A0A096MJ04,A0A096MK10,A0A0G2JSV5,A0A0G2JSZ3,A0A0G2JT25,A0A0G2JTX5,A0A0G2JUD9,A0A0G2JVE6,A0A0G2JVW1,A0A0G2JY31,A0A0G2K022,A0A0G2K0Q8,A0A0G2K1U8,A0A0G2K3C5,A0A0G2K713,A0A0G2K8K3,A0A0G2K931,A0A0G2K994,A0A0G2K9B1,A0A0G2K9I6,A2RUW1,A5I9F0,B0BNA5,B4F7A5,B5DEZ8,D3ZBE9,D3ZBQ5,D3ZF92,D3ZLA3,D3ZUX1,D3ZXY4,D4AAL4,D4ABU7,E9PTA4,E9PU07,F1LM54,F1LPR6,F1LRH4,F1LRT1,F1LVW5,F1M3T8,F1M9B2,F1M9I4,F1MAN8,F7F389,F8WG…
100	P1,P4,P5,P8,P10	P2,P3,P6,P7,P9	101	A0A0A0MY09,A0A0G2JSI1,A0A0G2JSJ8,A0A0G2JXB1,A0A0G2JZH0,A0A0G2K022,A0A0G2K0C1,A0A0G2K110,A0A0G2K1F3,A0A0G2K235,A0A0G2K6T1,A0A0G2K793,A0A0G2K896,A0A0G2K931,A0A0H2UHJ1,B0BN46,B0BND0,B0BNJ1,B2RYC9,D3Z979,D3ZI66,D3ZKI0,D3ZLA3,D3ZP44,D3ZS19,D3ZWR4,D3ZWR8,D3ZXY4,D4AB23,F1LPR6,F1LQI1,F1LRT1,F1MA56,F1MAA7,F7F3I7,G3V647,G3V6S5,G3V6Y6,G3V7W1,G3V827,G3V8C4,G3V8T4,M0RAM5,O35142,O35244,O70244,O88767,P04642,P04…
101	P1,P4,P5,P9,P10	P2,P3,P6,P7,P8	94	A0A0G2JSI1,A0A0G2JSJ8,A0A0G2JVG3,A0A0G2JX36,A0A0G2JXB1,A0A0G2JZH0,A0A0G2K3W2,A0A0G2K6T1,A0A0G2K7J5,A0A0G2K896,A0A0H2UHH2,A0A0H2UHR7,A0A0H2UHU5,A2RUW1,B0BND0,B0BNJ1,B5DEH7,D3Z8T8,D3ZD40,D3ZJF8,D3ZP44,D3ZQP6,D3ZTX4,D3ZUJ0,D3ZVQ0,D3ZWR4,D3ZXY4,D4A7L8,D4AB23,D4ABU7,D4ABY7,D4ADL1,F1LM84,F1LPK1,F1LRE2,F1LS79,F1M779,F1M7W8,F1M9Z5,G3V615,G3V6C2,G3V6S5,G3V7L8,G3V7Q7,G3V827,M0R3V7,O70417,O88767,P04905,P050…
102	P1,P4,P6,P7,P8	P2,P3,P5,P9,P10	10	A0A0G2JY53,B2GUX7,D3ZFK9,D3ZN47,F1M6Z1,F1MAD3,P20762,Q561R9,Q5M843,Q5XFX0
103	P1,P4,P6,P7,P9	P2,P3,P5,P8,P10	17	A0A0G2JSK1,A0A0G2JSQ7,A0A0H2UHA1,D3ZDK4,D3ZF44,F1LM16,F1LTY5,F1M7B3,F1MAD3,M0R544,M0RAZ1,P01041,P20762,P34900,Q561R9,Q5XFX0,Q9EQV9
104	P1,P4,P6,P7,P10	P2,P3,P5,P8,P9	9	A0A0G2K7A5,A0A0H2UHD5,A0A0H2UHE4,D3Z9D0,D3ZPV8,D3ZZL3,D4A263,F7FMS0,M0R544
105	P1,P4,P6,P8,P9	P2,P3,P5,P7,P10	34	A0A0G2JSZ5,A0A0G2JWW9,A0A0G2K0D8,A0A0G2K737,A0A0H2UHM3,B1WBV2,B3DM90,D3ZEF9,D3ZF44,D3ZFG3,F1LRJ9,G3V8R1,G3V9K3,P01041,P02651,P04639,P07335,P13221,P16296,P16617,P30152,P41562,P46413,P47967,P48508,Q498R7,Q499S6,Q6AYS7,Q6MG61,Q6P6V0,Q6Q0N1,Q6T5E1,Q9EQV9,Q9JJ40
106	P1,P4,P6,P8,P10	P2,P3,P5,P7,P9	30	A0A0G2JSH9,A0A0G2JTG4,A0A0G2K793,A0A0G2K7A5,A0A140TAA4,B0BNJ1,B0K010,D3ZN47,F1LP82,F1LU78,F7DLY1,G3V6S2,G3V8C4,M0R838,P08010,P0DMW0,P10111,P13221,P28494,P48037,P50115,P50399,P68255,Q08849,Q497B0,Q4QQS8,Q5RKI0,Q6AYQ8,Q6GMN2,Q6MG71
107	P1,P4,P6,P9,P10	P2,P3,P5,P7,P8	29	A0A0G2JSK1,A0A0G2JTC7,A0A0H2UHA1,A0A0H2UHD5,A0A140TAA1,A0A140TAA4,B0BNJ1,F1LM16,F1LTY5,F1M5L5,G3V6S2,G3V7L8,P05964,P08010,P10111,P13221,P47967,P48037,P50399,P63029,P63095,Q04970,Q08849,Q497B0,Q5I0D7,Q68G31,Q6IN11,Q6MG71,Q9EQV9
108	P1,P4,P7,P8,P9	P2,P3,P5,P6,P10	18	A0A0G2K6Z6,B1WBV2,D3ZEF9,D3ZF44,D3ZTX4,F1LPB8,F1M861,F1MAD3,G3V9E4,P01041,P04639,P05942,P07335,P30152,Q498R7,Q4V8K5,Q66HI5,Q8CJE3
109	P1,P4,P7,P8,P10	P2,P3,P5,P6,P9	15	A0A0G2JTG4,A0A0G2JXU8,A0A0G2JZA1,A0A0G2K7A5,D3ZKI0,D3ZN47,D3ZZL3,F1LU78,M0R838,P08010,P08461,P50115,P55314,P68255,Q66HI5
110	P1,P4,P7,P9,P10	P2,P3,P5,P6,P8	15	A0A0G2JSM3,A0A0G2JTC7,A0A0H2UHD5,A0A140TAA1,B5DEH7,F1LM16,F1LPK1,F1LTY5,F1LU78,F1M861,P03994,P08461,P55314,Q66HI5,Q6IRS6
111	P1,P4,P8,P9,P10	P2,P3,P5,P6,P7	20	A0A0G2K0D8,A0A0G2K2U4,A0A140TAA1,D3ZSY7,E9PT65,F1LNH4,F1LPK1,F1LRJ9,F1LU78,G3V6P7,G3V6S5,M0R838,P08461,P13221,P28494,P30152,P48508,P50115,P55314,Q5PQL7
112	P1,P5,P6,P7,P8	P2,P3,P4,P9,P10	35	A0A0A0MY09,A0A0G2JY53,A0A0G2K1F3,A0A0G2K5E1,A0A0G2K828,A0A0G2K980,D3Z9B0,D3ZBB2,D3ZKN1,D3ZUU6,D4A3D1,D4A400,F1LMG2,F1LML2,F1LP96,G3V6A6,G3V6L1,G3V862,M0R7P3,M0RC23,M0RC89,P08934,P11883,P16636,P46720,P97615,Q496Z8,Q561R9,Q5I0E1,Q5M843,Q63768,Q64230,Q6AYC4,Q6P6T1,Q99N82
113	P1,P5,P6,P7,P9	P2,P3,P4,P8,P10	30	A0A0G2JXY4,A0A0G2JY53,A0A0G2K0T2,A0A0G2K5E1,A0A0G2KB31,A0A0H2UHA1,B1H232,D3ZEP5,D3ZHM9,D3ZUU6,D3ZXT7,D4A3D1,D4ABV2,F1LML2,F1LS79,G3V8P3,M0R544,M0R8G6,M0RC23,M0RC89,P03994,P11883,P32232,P46720,Q561R9,Q5BJY9,Q5U2V4,Q6AXM6,Q6AYC4,Q6IRJ7
114	P1,P5,P6,P7,P10	P2,P3,P4,P8,P9	57	A0A0G2JSJ2,A0A0G2JU25,A0A0G2JVV1,A0A0G2JZ69,A0A0G2K2R5,A0A0G2K3C8,A0A0G2K5X1,A0A0G2K6S0,A0A0G2K7A5,A0A0H2UHH2,B1WBV2,B2RZ77,D3Z9C7,D3ZAN2,D3ZE05,D3ZES5,D3ZGB8,D3ZHG3,D3ZN06,D3ZPV8,D3ZQR5,D3ZSA9,D4A1D3,D4A934,F1LP96,F1LPK1,F1LQM1,F1LQQ8,F1LQT4,F1M6Q3,F1M790,F1MA56,F7FAY5,F7FMS0,G3V824,G3V862,G3V8P3,G3V9L4,M0R4Z4,M0R544,P21704,P31044,P32232,P45479,P48032,P52759,P53369,P83748,P97615,Q4V8H5,Q68FR8,Q6…
115	P1,P5,P6,P8,P9	P2,P3,P4,P7,P10	47	A0A096MJ04,A0A0G2JSZ5,A0A0G2JWW9,A0A0G2JY19,A0A0G2K737,A0A0G2K9E0,A2IBE0,A2RUW1,A5I9F0,B1WC34,D3ZBE9,D3ZCA1,D3ZCT9,D3ZFG3,D3ZPK4,D3ZUQ1,D4A400,F1LLX7,F1LVQ8,F1M1R0,F1M3L7,F1M663,F1M9I4,G3V722,G3V947,G3V9K3,M0R5J4,M0R7L1,M0RC89,O88989,P07150,P07335,P30904,P32755,P35446,P41562,P47967,P48500,P55159,P56574,Q5U2V4,Q66HT1,Q6Q0N1,Q811X6,Q920D2,Q9JJ40,Q9QYU4
116	P1,P5,P6,P8,P10	P2,P3,P4,P7,P9	96	A0A0A0MY09,A0A0G2JSJ2,A0A0G2JSS8,A0A0G2JTC1,A0A0G2JV31,A0A0G2JVP4,A0A0G2JVT5,A0A0G2JXB1,A0A0G2JXU8,A0A0G2JYA4,A0A0G2JZS9,A0A0G2K1F0,A0A0G2K1F3,A0A0G2K235,A0A0G2K2U4,A0A0G2K398,A0A0G2K3C8,A0A0G2K6S0,A0A0G2K793,A0A0G2K896,A0A0G2K8F6,A0A0G2K930,A0A0G2K980,B0BMY7,B0BNJ1,B0K010,B3EY86,B5DF65,D3Z979,D3Z9B0,D3ZAN2,D3ZCT9,D3ZDK4,D3ZFH5,D3ZMS7,D3ZWC1,D3ZWR4,D4A3L8,F1LP96,F1LVQ8,F1M6Y6,F1M7I8,F1M957,F1MA56…
117	P1,P5,P6,P9,P10	P2,P3,P4,P7,P8	63	A0A0G2JSK1,A0A0G2JSS8,A0A0G2JV31,A0A0G2JVP4,A0A0G2JVT5,A0A0G2JWW9,A0A0G2JXB1,A0A0G2JZS9,A0A0G2K5X1,A0A0G2K6S0,A0A0G2K896,A0A0G2K8F6,A0A0G2K930,A0A0G2K9E0,A0A0G2KB31,A0A0H2UHA1,A0A0H2UHH2,A2RUW1,B0BNJ1,B0K010,B1H232,D3ZEP5,D3ZHG3,D3ZHM9,D3ZQP6,D4A3L3,D4A3L8,F1LPK1,F1LS79,F1LVQ8,F1M790,F7DLY1,G3V7L8,G3V8C4,G3V8J3,G3V8P3,O35462,O88767,P04785,P19804,P25113,P47967,P48037,P61972,P61983,P63029,P63095,Q0…
118	P1,P5,P7,P8,P9	P2,P3,P4,P6,P10	17	A0A0G2JXY4,A0A0G2JY19,A0A0G2K2W1,A0A0G2K7C3,D3ZBE9,D4A8G5,F1LPB8,F1M861,G3V947,G3V9E4,M0RCN6,P07335,P46720,P55159,P55281,Q5U2V4,Q6AYC4
119	P1,P5,P7,P8,P10	P2,P3,P4,P6,P9	36	A0A0G2JXU8,A0A0G2K1F0,A0A0G2K1F3,A0A0G2K2U4,A0A0G2K6S0,A0A0G2K980,B1WBN7,B3EY86,D3Z9B0,D3ZSA9,D4A911,F1LMI1,F1LP96,F1M6Q3,F1M957,F1MA56,F7F3I7,G3V6A6,G3V824,G3V9L4,M0R7E0,M0RAZ1,P02680,P16636,P31044,P39069,P97615,Q498D9,Q5U2U2,Q63768,Q64230,Q6P6T1,Q8CIZ5,Q8K4Y7,Q920H8,Q9JJI7
120	P1,P5,P7,P9,P10	P2,P3,P4,P6,P8	25	A0A0G2K6S0,A0A0G2K7C3,B1H232,B1WBN7,B5DEH7,D3Z9C7,D3ZGB8,D3ZHG3,D3ZMU3,D3ZQP6,D3ZTV3,D4A911,F1LPK1,F1M7X4,F1M861,G3V8P3,P03994,P32232,P55281,Q498D9,Q5Y4N8,Q6IRS6,Q8CIZ5,Q99M75,Q9JJI7
121	P1,P5,P8,P9,P10	P2,P3,P4,P6,P7	35	A0A0G2JVP4,A0A0G2JZS9,A0A0G2K1F0,A0A0G2K2U4,A0A0G2K6S0,A0A0G2K9E0,A5I9F0,B1WBN7,B1WC34,B5DFD8,D3Z979,D3ZC54,D3ZCT9,D4A911,F1LPK1,F1LVQ8,F1M3L7,G3V6P7,G3V6S5,G3V8P3,M0R7E0,O54715,P15693,P55281,Q498D9,Q5PQL7,Q5XI73,Q5Y4N8,Q62975,Q63691,Q6AYQ9,Q711G3,Q8CIZ5,Q99M75,Q9JJI7
122	P1,P6,P7,P8,P9	P2,P3,P4,P5,P10	33	A0A096MK15,A0A0G2JSZ2,A0A0G2JXY4,A0A0G2JYB5,A0A0G2K151,A0A0G2K6Y9,A0A0H2UHD5,B1WC34,D3Z841,D3ZEF9,D3ZVK5,F1LMA7,F1M698,F1M6X1,F1MAD3,G3V7X5,G3V8L3,G3V947,P01041,P07335,P14046,P20762,P97553,Q08163,Q5M843,Q5U2V4,Q5XFX0,Q62609,Q62894,Q6AYK3,Q80YV8,Q925Q4,Q9ERA7
123	P1,P6,P7,P8,P10	P2,P3,P4,P5,P9	48	A0A096MK15,A0A0G2JTG4,A0A0G2JXU8,A0A0G2JZL9,A0A0G2K151,A0A0G2K6Y9,A0A0G2K797,A0A0G2K7A5,A0A0G2K7E1,A0A0G2K8K8,A0A0G2K980,A0A0H2UHD5,A0A0H2UI07,B2GV73,D3ZGP2,D3ZVK5,D4A3W2,D4A911,F1LP96,F1LQT4,F1LRM7,F1M6X1,F1M7V6,F1M957,G3V6A6,G3V6E7,G3V7X5,G3V8X4,J3QTE2,M0RA79,O54697,P02770,P14925,P15725,P16636,Q08420,Q5FWU4,Q5M872,Q5U362,Q62609,Q642B4,Q66HG3,Q6MG57,Q6P6T1,Q7TQ70,Q925Q4,Q9ERA7,Q9WVH8
124	P1,P6,P7,P9,P10	P2,P3,P4,P5,P8	39	A0A096MK15,A0A0G2JSM3,A0A0G2JTG4,A0A0G2JVV1,A0A0G2JXU8,A0A0G2K151,A0A0G2K423,A0A0G2K6Y9,A0A0G2K797,A0A0G2K7A5,A0A0H2UHA1,A0A0H2UHD5,B1H232,B2GV73,B5DEH7,D3ZD84,D3ZMU3,F1LPK1,F1LQT4,F1LRM7,F1M6X1,G3V6E7,G3V7X5,G3V8P3,J3QTE2,P02770,P03994,P10252,P14925,P15725,P61459,P83748,Q08420,Q5FWU4,Q642B4,Q6IRS6,Q7TQ70,Q925Q4,Q9ERA7
125	P1,P6,P8,P9,P10	P2,P3,P4,P5,P7	54	A0A096MK15,A0A0G2JSZ5,A0A0G2JTG4,A0A0G2JXU8,A0A0G2K4K2,A0A0G2K6Y9,A0A0G2K797,A0A0G2K7A5,A0A0G2K9E0,B0K010,B1WC34,B2GV73,B3DM90,B5DFD6,D3ZC54,D3ZD84,D3ZVK5,D4A8C5,F1LMA7,F1LP82,F1LPK1,F1LQT4,F1LRM7,F1LVQ8,F1LZJ4,F1M3L7,F1M6X1,F1M7C0,F1M8L3,G3V6E7,G3V6G1,G3V6P7,G3V6P8,G3V7X5,G3V8G5,G3V8P3,J3QTE2,M0R9M2,P0C5H9,P10111,P15725,P16617,P47853,P48037,P61943,P97553,Q497B0,Q5PQL7,Q5Y4N8,Q68FS4,Q6MG61,Q7TQ70…
126	P1,P7,P8,P9,P10	P2,P3,P4,P5,P6	42	A0A096MK15,A0A0G2JSW0,A0A0G2JTG4,A0A0G2JXU8,A0A0G2K2U4,A0A0G2K595,A0A0G2K6Y9,A0A0G2K797,A0A0G2K7A5,A0A0G2K980,A0A0G2QC46,B1H232,D3ZM36,D3ZVK5,D4A911,F1LPK1,F1LQT4,F1M6X1,F1M7V6,F7FMY6,G3V6E7,G3V6G1,G3V7X5,G3V8P3,G3V947,G3V989,O08557,P08461,P15725,P16391,P61943,Q06496,Q3KRC4,Q4V8K5,Q5Y4N8,Q642B4,Q66HI5,Q68FU6,Q80W57,Q925Q4,Q99068,Q9EPF2
			41.9127

## Sheet: Black coffee
Random Combinations	Group1	Group2	Number of Differential Proteins	Differential Protein IDs
1	Co1,Co2,Co3,Co4,Co5	Co6,Co7,Co8,Co9,Co10	246	A0A088DKH8,A0A096MIU6,A0A096MJP5,A0A0A0MXX5,A0A0G2JSM3,A0A0G2JSZ2,A0A0G2JT70,A0A0G2JTG4,A0A0G2JTI8,A0A0G2JTX6,A0A0G2JU92,A0A0G2JUD9,A0A0G2JUY4,A0A0G2JV77,A0A0G2JVT6,A0A0G2JVW1,A0A0G2JXJ3,A0A0G2JXY4,A0A0G2JYA3,A0A0G2JYF9,A0A0G2JZA1,A0A0G2JZZ0,A0A0G2K0W3,A0A0G2K1F3,A0A0G2K1G5,A0A0G2K1J5,A0A0G2K1N4,A0A0G2K3N2,A0A0G2K458,A0A0G2K4K4,A0A0G2K588,A0A0G2K5J5,A0A0G2K5U5,A0A0G2K6S0,A0A0G2K6Y9,A0A0G2K6Z6,A0A…
2	Co1,Co2,Co3,Co4,Co6	Co5,Co7,Co8,Co9,Co10	102	A0A088DKH8,A0A096MIU6,A0A0G2JSM3,A0A0G2JSZ3,A0A0G2JUD9,A0A0G2JUY3,A0A0G2JUY4,A0A0G2JV77,A0A0G2JVW1,A0A0G2JXJ3,A0A0G2JYF9,A0A0G2K1P2,A0A0G2K2L1,A0A0G2K2U4,A0A0G2K4I8,A0A0G2K588,A0A0G2K5U5,A0A0G2K6Y9,A0A0G2K7Z8,A0A0G2K9B1,A0A0G2K9J2,A0A0G2K9Y0,A0A0G2KB10,A0A0G2QC50,A0A0H2UHU2,A0A5C5,A1L1J8,A2VD04,B0BNL6,B4F795,B4F7A5,B5DEH7,D3ZBQ5,D3ZE93,D3ZF96,D3ZNY8,D3ZPJ0,D3ZS19,D3ZTX0,D3ZVQ0,D3ZWR8,D3ZZ97,D4A2G…
3	Co1,Co2,Co3,Co4,Co7	Co5,Co6,Co8,Co9,Co10	165	A0A088DKH8,A0A096MIU6,A0A096MJP5,A0A0G2JSJ8,A0A0G2JSM3,A0A0G2JSY6,A0A0G2JSZ3,A0A0G2JT25,A0A0G2JTU2,A0A0G2JTX6,A0A0G2JUY3,A0A0G2JV77,A0A0G2JVT6,A0A0G2JVV1,A0A0G2JVW1,A0A0G2JWB6,A0A0G2JYF9,A0A0G2K1J5,A0A0G2K2P7,A0A0G2K3N2,A0A0G2K588,A0A0G2K5J5,A0A0G2K6Y9,A0A0G2K6Z6,A0A0G2K7L8,A0A0G2K9B1,A0A0G2K9I6,A0A0G2K9J2,A0A0G2K9Y0,A0A0G2KAJ7,A0A0H2UHR7,A1L1J8,A2RUW1,A2VD04,B0BNH1,B2RYC9,B3EY84,B4F795,B4F7A5,B7…
4	Co1,Co2,Co3,Co4,Co8	Co5,Co6,Co7,Co9,Co10	108	A0A088DKH8,A0A096MIU6,A0A096MJP5,A0A0G2JSZ3,A0A0G2JTG4,A0A0G2JUY3,A0A0G2JV77,A0A0G2JVW1,A0A0G2JXJ3,A0A0G2JY53,A0A0G2JYF9,A0A0G2K1J5,A0A0G2K210,A0A0G2K2U4,A0A0G2K332,A0A0G2K4I8,A0A0G2K588,A0A0G2K5J5,A0A0G2K5U5,A0A0G2K6Y9,A0A0G2K7S9,A0A0G2K9J2,A0A0G2K9Z5,A0A0G2KB10,A0A0H2UHR6,A0A0H2UI19,A0A5C5,A1L1J8,A2VD04,B0BNL6,B0BNN4,B4F795,B4F7A5,D3Z9E1,D3ZBQ5,D3ZD40,D3ZFU9,D3ZNY8,D3ZPJ0,D3ZQR5,D3ZS19,D3ZS67,D…
5	Co1,Co2,Co3,Co4,Co9	Co5,Co6,Co7,Co8,Co10	90	A0A088DKH8,A0A096MIU6,A0A096MJP5,A0A0G2JTI8,A0A0G2JV42,A0A0G2JV77,A0A0G2JVW1,A0A0G2JYF9,A0A0G2JZA1,A0A0G2JZZ0,A0A0G2K2L1,A0A0G2K4I8,A0A0G2K4K4,A0A0G2K5J5,A0A0G2K5U5,A0A0G2K6S0,A0A0G2K6Y9,A0A0G2K713,A0A0G2K7L8,A0A0G2K930,A0A0G2K9J2,A0A0G2K9Y0,A1L1J8,A2VD04,B0BNN3,B0K010,B1WC34,B4F795,B4F7A5,B5DEH7,B5DEZ8,D3ZF96,D3ZJK2,D3ZNY8,D3ZPJ0,D3ZS19,D3ZVQ0,D3ZWR8,D3ZZ97,D4A5C0,D4A5I9,D4A740,D4A8C5,D4AE79,E9P…
6	Co1,Co2,Co3,Co4,Co10	Co5,Co6,Co7,Co8,Co9	53	A0A088DKH8,A0A0A0MXX5,A0A0G2JU92,A0A0G2JYA3,A0A0G2K1J5,A0A0G2K1P2,A0A0G2K588,A0A0G2K6Y9,A0A0G2K793,A0A0G2KB31,A0A5C5,A1L1J8,A2VD04,B4F795,D3ZJA4,D3ZPJ0,D3ZQR5,D3ZY02,D4A5C0,D4A6I7,E9PSM5,E9PU07,F1LMI1,F1LRH4,F1LRJ7,F1LUV9,F1LVW5,F1LWQ2,F1M3T8,F1M614,F1M7X4,G3V8S9,G3V947,G3V9M6,M0R3V7,M0R7E0,O55145,O55162,P15725,P20909,P55051,P61459,P62749,P63322,Q04970,Q07008,Q561R9,Q6AXS4,Q6MG57,Q8R2H2,Q8VD89,Q9…
7	Co1,Co2,Co3,Co5,Co6	Co4,Co7,Co8,Co9,Co10	69	A0A0G2JSM3,A0A0G2JSZ5,A0A0G2JU92,A0A0G2JUD9,A0A0G2JVT5,A0A0G2JXJ3,A0A0G2JYF9,A0A0G2JZA1,A0A0G2K1N4,A0A0G2K3N2,A0A0G2K4K4,A0A0G2K5U5,A0A0G2K6Y9,A0A0G2K7Z8,A0A0G2K9J2,A0A0G2KB10,A0A0H2UHU2,A1L1J8,A2VD04,B0BNL6,B4F7A5,B5DEH7,D3ZBQ5,D3ZC55,D3ZF96,D3ZNY8,D3ZPJ0,D3ZTX0,D3ZVQ0,D3ZWR8,D3ZZK3,D4A076,D4A2G6,D4A5C0,D4A740,D4ACX8,F1LLX7,F1LP82,F1LQC5,F1LVW5,F1LXY6,F1LYF1,F1LZV1,F1M614,F1M6Z1,G3V6P8,M0RDF2,O5…
8	Co1,Co2,Co3,Co5,Co7	Co4,Co6,Co8,Co9,Co10	124	A0A0G2JSM3,A0A0G2JSY6,A0A0G2JT25,A0A0G2JTX6,A0A0G2JVT5,A0A0G2JVT6,A0A0G2JXT8,A0A0G2JYA3,A0A0G2JYF9,A0A0G2JZA1,A0A0G2K1J5,A0A0G2K1N4,A0A0G2K3N2,A0A0G2K531,A0A0G2K588,A0A0G2K5X1,A0A0G2K6Y9,A0A0G2K6Z6,A0A0G2K7L8,A0A0G2K931,A0A0G2K9J2,A0A0G2KAJ7,A1L1J8,A2VD04,B0BNH1,B2RYC9,B4F7A5,C0JPT7,D3ZAN3,D3ZBQ5,D3ZC55,D3ZF96,D3ZJB2,D3ZK14,D3ZNR4,D3ZNY8,D3ZPJ0,D3ZQR5,D3ZSC1,D3ZUQ1,D3ZWR8,D3ZZK3,D4A076,D4A2G6,D4A…
9	Co1,Co2,Co3,Co5,Co8	Co4,Co6,Co7,Co9,Co10	81	A0A0G2JSZ5,A0A0G2JT70,A0A0G2JU92,A0A0G2JVT5,A0A0G2JYF9,A0A0G2K1J5,A0A0G2K210,A0A0G2K332,A0A0G2K3N2,A0A0G2K458,A0A0G2K588,A0A0G2K5X1,A0A0G2K6Y9,A0A0G2K7S9,A0A0G2K931,A0A0G2K9J2,A0A0G2KB10,A0A0H2UHR6,A0A0H2UI19,A0A5C5,A1L1J8,A2IBE0,A2VD04,B0BNL6,D3Z9E1,D3ZBQ5,D3ZFU9,D3ZNY8,D3ZPJ0,D3ZQR5,D3ZS67,D3ZVQ0,D3ZZK3,D3ZZT9,D4A076,D4A400,D4A5C0,D4A6I7,D4A740,E9PTY1,F1LMG2,F1LUV9,F1LZV1,F1M614,F1M6Z1,G3V615,G…
10	Co1,Co2,Co3,Co5,Co9	Co4,Co6,Co7,Co8,Co10	58	A0A096MIU6,A0A0G2JTI8,A0A0G2JU92,A0A0G2JYF9,A0A0G2JZA1,A0A0G2JZZ0,A0A0G2K1N4,A0A0G2K4K4,A0A0G2K6S0,A0A0G2K6Y9,A0A0G2K713,A0A0G2K7L8,A0A0G2K9J2,A1L1J8,A2VD04,B4F7A5,B5DEH7,D3ZF96,D3ZJK2,D3ZPJ0,D3ZS19,D3ZVQ0,D3ZWR8,D3ZZ97,D3ZZK3,D4A076,D4A5C0,D4A5I9,D4A740,D4AE79,F1LMG2,F1LUV9,F1LWQ2,F1LXY6,F1M614,F1M6Z1,F7DLY1,G3V6D9,G3V6H0,G3V964,M0R757,M0R9U2,O55145,O55162,P08721,P15725,P15950,P32736,P48037,P518…
11	Co1,Co2,Co3,Co5,Co10	Co4,Co6,Co7,Co8,Co9	48	A0A0A0MXX5,A0A0G2JU92,A0A0G2JYA3,A0A0G2K1J5,A0A0G2K1P2,A0A0G2K3A7,A0A0G2K6Y9,A0A0G2K793,A0A0G2KB31,A1L1J8,A2VD04,D3ZJA4,D3ZN47,D3ZPJ0,D3ZY02,D4A5C0,D4A6I7,E9PSM5,E9PU07,F1LMI1,F1LQM1,F1LRJ7,F1LUV9,F1M614,F1M7X4,J3QTE2,M0R3V7,M0RCN6,O55145,O55162,P00507,P00714,P15725,P20767,P20909,P22734,P55051,P55314,P62749,Q04970,Q5I0M1,Q63617,Q63768,Q6AXS4,Q6IFU9,Q8R2H2,Q9ES58,Q9WVH8
12	Co1,Co2,Co3,Co6,Co7	Co4,Co5,Co8,Co9,Co10	132	A0A096MJ04,A0A0G2JSK1,A0A0G2JSY6,A0A0G2JSZ3,A0A0G2JT25,A0A0G2JU25,A0A0G2JVA4,A0A0G2JVT5,A0A0G2JWB6,A0A0G2JXT3,A0A0G2JY31,A0A0G2K0C1,A0A0G2K0W3,A0A0G2K2Y3,A0A0G2K3N2,A0A0G2K531,A0A0G2K588,A0A0G2K7D4,A0A0G2K931,A0A0G2K9I6,A1A5P1,B0BNJ1,B2RYC9,B5DEI2,D3ZAN3,D3ZBQ5,D3ZC55,D3ZE16,D3ZF96,D3ZS19,D3ZUQ1,D4A183,D4A2G6,D4A352,D4A400,D4A9Q5,D4ABV2,D4ACM8,E9PSM5,E9PSQ1,E9PT22,E9PTA4,F1LP05,F1LPB8,F1LQ83,F1LQ…
13	Co1,Co2,Co3,Co6,Co8	Co4,Co5,Co7,Co9,Co10	57	A0A0G2JSZ3,A0A0G2JSZ5,A0A0G2JVT5,A0A0G2JYA4,A0A0G2K4I8,A0A0G2K5X1,A0A0G2K931,A2IBE0,B0BNL6,B0BNN4,B5DEI2,D3ZFU9,D3ZS19,D3ZTX0,D3ZZL3,D4A2G6,D4A400,D4ABV2,F1LQC5,F1LXY6,F1LYF1,F1LZV1,F1M498,G3V6D3,G3V722,G3V7C6,G3V8L3,G3V9S3,M0RA54,M0RAV0,M0RDF2,O89049,P01830,P04905,P07335,P07895,P07943,P0C5H9,P11232,P12711,P36375,P68255,P85973,P97584,Q4FZU4,Q5I0D1,Q5M891,Q5M8C6,Q5RJR2,Q6AXS4,Q6P7C4,Q6P7Q4,Q7TP52,…
14	Co1,Co2,Co3,Co6,Co9	Co4,Co5,Co7,Co8,Co10	31	A0A0G2JUY4,A0A0G2JZA1,A0A0G2K2L1,B5DEH7,D3ZF96,D3ZS19,D3ZWR8,D4ABV2,F1LQ08,F1LQC5,F1LXY6,F1M498,G3V6D9,G3V8L3,G3V8P3,G3V964,G3V9S3,M0RDF2,P07335,P07895,P08721,P12711,P20761,P32736,P51886,P68255,P85973,Q5PPH0,Q6IE55,Q8R2H2,Q920H8
15	Co1,Co2,Co3,Co6,Co10	Co4,Co5,Co7,Co8,Co9	15	A0A0G2K1P2,A0A0G2K5E1,B0BNL6,D4A352,E9PSM5,E9PU07,F1LMI1,F1LRJ7,P0C5H9,P22282,P46462,P55051,Q62902,Q6AXS4,Q6IFU9
16	Co1,Co2,Co3,Co7,Co8	Co4,Co5,Co6,Co9,Co10	133	A0A0G2JSJ8,A0A0G2JSZ3,A0A0G2JT00,A0A0G2JT25,A0A0G2JVA4,A0A0G2JVT5,A0A0G2JW29,A0A0G2JWT4,A0A0G2K013,A0A0G2K014,A0A0G2K1F0,A0A0G2K230,A0A0G2K2Y3,A0A0G2K332,A0A0G2K3N2,A0A0G2K3W2,A0A0G2K588,A0A0G2K5X1,A0A0G2K7L8,A0A0G2K931,A0A0G2KAJ7,A0A0H2UHF8,A0A0H2UHR7,B0BN46,B0BNA5,B0BNL6,B0BNN4,B5DEI2,B5DFD8,C0JPT7,D3Z979,D3ZAN3,D3ZBQ5,D3ZC55,D3ZE16,D3ZES5,D3ZF92,D3ZFU9,D3ZJB2,D3ZK14,D3ZM39,D3ZNY8,D3ZQR5,D3ZS19…
17	Co1,Co2,Co3,Co7,Co9	Co4,Co5,Co6,Co8,Co10	66	A0A0G2JSJ8,A0A0G2JT00,A0A0G2JW29,A0A0G2JWT4,A0A0G2JZA1,A0A0G2K013,A0A0G2K0C1,A0A0G2K2Y3,A0A0G2K7L8,A0A0G2K9I6,B0BNA5,D3ZBQ5,D3ZC55,D3ZCG9,D3ZE16,D3ZF96,D3ZS19,D3ZUQ1,D3ZWR8,D4A1G1,D4A4R7,D4A8G5,D4AB23,D4ACM8,E9PSQ1,F1LLW8,F1LVW5,F1M614,F1M8Z6,F1MAN8,G3V6D9,G3V6P1,G3V7D0,G3V8G9,G3V964,G3V9M6,M0RBX7,P02651,P07154,P08650,P10959,P13221,P14844,P15473,P19814,P20761,P25236,P30349,P47820,P48199,P51886,P6…
18	Co1,Co2,Co3,Co7,Co10	Co4,Co5,Co6,Co8,Co9	84	A0A0G2JSJ8,A0A0G2JT25,A0A0G2JTU2,A0A0G2JXT8,A0A0G2K531,A0A0G2K931,A0A0G2K9D7,B0BNH1,B2RYC9,B3DM90,C0JPT7,D3ZAN3,D3ZBQ5,D3ZC55,D3ZF92,D3ZHM9,D3ZJA4,D3ZZR3,D4A352,D4AB23,D4ACM8,E9PSM5,E9PT22,E9PTA4,F1LMI3,F1LRJ7,F1LUZ4,F1LVW5,F1M614,F1M7W8,F1M8E9,G3V7D0,G3V8J3,G3V947,G3V9M6,M0R3V7,M0R838,M0R8A3,M0R9M6,O70513,P02631,P04905,P07154,P10247,P14844,P15473,P20673,P32755,P42123,P46462,P51635,Q32KJ6,Q3T1J1,…
19	Co1,Co2,Co3,Co8,Co9	Co4,Co5,Co6,Co7,Co10	32	A0A0G2JSZ5,A0A0G2JXJ3,A0A0G2K1F0,A0A0G2K210,A0A0G2K5U5,A0A0G2K6T1,A0A0G2K7C3,A0A0G2K7I1,A0A0G2K994,B0BNN4,D3ZFU9,D3ZTX0,D4A400,D4A9V0,E9PSU8,E9PT65,G3V6D3,G3V6D9,G3V7C6,G3V8G9,G3V8L3,M0R8B5,M0R8G6,M0RAZ1,O88204,P01830,P08721,P11232,P85973,Q05BA4,Q5RJR2,Q6IN11
20	Co1,Co2,Co3,Co8,Co10	Co4,Co5,Co6,Co7,Co9	23	A0A0G2JVT5,A0A0G2K1J5,A0A0G2K5X1,B0BNL6,B0BNN4,B5DFD8,D3ZTX0,F1LMI1,F1LUZ4,F1M7X4,G3V615,M0RBK4,O89049,P42854,P55314,P97584,Q02445,Q04970,Q4FZU4,Q5M8C6,Q6P6V0,Q7TP52,Q9EQX9
21	Co1,Co2,Co3,Co9,Co10	Co4,Co5,Co6,Co7,Co8	13	A0A0G2JZA1,B5DEH7,D3ZCG9,F1LMI1,F1LRV4,G3V6D9,P20909,P32736,P51886,P63322,Q04970,Q642A6,Q8VI04
22	Co1,Co2,Co4,Co5,Co6	Co3,Co7,Co8,Co9,Co10	57	A0A096MIU6,A0A0G2JSM3,A0A0G2JSP1,A0A0G2JTG4,A0A0G2JUD9,A0A0G2JYF9,A0A0G2JZA1,A0A0G2K0D8,A0A0G2K1N4,A0A0G2K4K4,A0A0G2K5U5,A0A0G2K7Z8,A0A0G2K8V1,A0A0G2K9J2,A0A0G2K9Y0,A0A0H2UHU2,A1L1J8,A2VD04,B4F7A5,B5DEH7,D3ZE93,D3ZF96,D3ZPJ0,D3ZVQ0,D3ZWC1,D4A2G6,D4A5C0,D4A5I9,D4A740,F1LLX7,F1LP82,F1LQ08,F1LQC5,F1LUZ4,F1LVW5,F1LXY6,F1M614,M0RBX7,O55158,O55162,O70352,P01681,P04904,P15725,P25113,P32755,P55051,P61983…
23	Co1,Co2,Co4,Co5,Co7	Co3,Co6,Co8,Co9,Co10	64	A0A096MIU6,A0A0G2JSM3,A0A0G2JSY6,A0A0G2JT00,A0A0G2JTX6,A0A0G2JVT6,A0A0G2JVW1,A0A0G2JYF9,A0A0G2JZA1,A0A0G2K1J5,A0A0G2K1N4,A0A0G2K531,A0A0G2K6Z6,A0A0G2K7L8,A0A0G2K9J2,A0A0G2K9Y0,A1L1J8,A2VD04,B4F7A5,D3ZBQ5,D3ZC55,D3ZD84,D3ZE93,D3ZF96,D3ZK14,D3ZPJ0,D4A2G6,D4A5C0,D4A5I9,D4A740,D4ACK7,E9PSM5,F1LPB8,F1LQC5,F1LRE2,F1LVW5,F1LXY6,F1M614,F1MAN8,G3V6P1,G3V7D0,G3V928,G3V947,G3V9M6,M0RBX7,O55145,O55158,O55162…
24	Co1,Co2,Co4,Co5,Co8	Co3,Co6,Co7,Co9,Co10	41	A0A096MIU6,A0A0G2JTG4,A0A0G2JU92,A0A0G2JVW1,A0A0G2JY53,A0A0G2JYB1,A0A0G2JYF9,A0A0G2K1J5,A0A0G2K5J5,A0A0G2K9J2,A0A0G2K9Z5,A1L1J8,A2VD04,B4F7A5,D3ZD84,D3ZE93,D3ZPJ0,D3ZS67,D3ZTM7,D3ZZK3,D4A0W2,D4A5I9,F1LMG2,F1LUV9,F1LVW5,F1LXY6,F8WFI2,M0R8G6,M0RBX7,O55145,O55158,O55162,P15725,P20767,P61983,Q07008,Q4FZU4,Q4QQV8,Q561R9,Q9ES58,Q9R0W2
25	Co1,Co2,Co4,Co5,Co9	Co3,Co6,Co7,Co8,Co10	84	A0A096MIU6,A0A0G2JSJ2,A0A0G2JTI8,A0A0G2JVW1,A0A0G2JXY4,A0A0G2JYF9,A0A0G2JZA1,A0A0G2K1N4,A0A0G2K3Z9,A0A0G2K4K4,A0A0G2K6S0,A0A0G2K713,A0A0G2K9J2,A0A0G2K9Y0,A1L1J8,A2RUW1,A2VD04,B0BNN3,B0K010,B4F7A5,B5DEH7,B5DEZ3,D3ZDK4,D3ZE93,D3ZF96,D3ZFK9,D3ZJK2,D3ZPJ0,D3ZVQ0,D3ZWR8,D3ZZK3,D4A263,D4A5C0,D4A5I9,D4A8C5,D4AE79,E9PT65,F1LMG2,F1LPK1,F1LVW5,F1LXY6,F1M6Z1,F7DLY1,F8WFI2,G3V6D9,G3V818,G3V8J3,M0R5T8,M0RAM5,…
26	Co1,Co2,Co4,Co5,Co10	Co3,Co6,Co7,Co8,Co9	48	A0A0A0MXX5,A0A0G2JU71,A0A0G2JU92,A0A0G2JW29,A0A0G2JYA3,A0A0G2K1J5,A0A0G2K1P2,A0A0G2K6Y9,A0A0G2K793,A0A0G2KB31,A1L1J8,A2VD04,D3ZA76,D3ZPJ0,D3ZY02,D4A934,E9PSM5,E9PU07,F1LMI1,F1LVW5,F1M3T8,F1M614,F1M7X4,J3QTE2,M0R3V7,M0RAV0,O55145,O55158,O55162,P00507,P00714,P05065,P07943,P09606,P15725,P27867,P36972,P51647,P55051,P62749,P63095,P63322,Q04970,Q561R9,Q5HZW7,Q63768,Q7TQ94,Q9ES58
27	Co1,Co2,Co4,Co6,Co7	Co3,Co5,Co8,Co9,Co10	70	A0A096MJ04,A0A096MJ36,A0A0G2JSK1,A0A0G2JSM3,A0A0G2JSY6,A0A0G2JT70,A0A0G2JU25,A0A0G2JWB6,A0A0G2JY31,A0A0G2JZS9,A0A0G2K531,A0A0G2K6T8,A0A0G2K9B1,A0A0H2UHA1,D3ZBQ5,D3ZC55,D3ZF96,D3ZGP2,D3ZS19,D4A0J4,D4A2G6,D4A7L8,D4ACK7,E9PSM5,E9PTA4,F1LP05,F1LPB8,F1LQ83,F1LQC5,F1LRE2,F1LS79,F1LVW5,F1LXY6,F1M614,F1M779,F1MAN8,G3V6P1,G3V6P2,G3V7D0,G3V836,G3V8T4,G3V8V1,G3V947,O35142,P02651,P11030,P14844,P15473,P19814,…
28	Co1,Co2,Co4,Co6,Co8	Co3,Co5,Co7,Co9,Co10	17	A0A0G2JWX0,A0A0G2K2U4,A0A0G2K6T8,D4A2G6,D4ABV2,F1LQC5,F1LXY6,M0RA54,P07895,P0C5H9,P12711,P20761,P35467,P80202,Q4FZU4,Q920H8,Q99MI5
29	Co1,Co2,Co4,Co6,Co9	Co3,Co5,Co7,Co8,Co10	38	A0A0G2JSJ2,A0A0G2JWX0,A0A0G2JZA1,A0A0G2K2L1,A0A0G2K2V7,A0A0G2K3G0,A0A0G2K6T8,A0A0G2K890,A0A0G2K9B1,B5DEH7,D3ZE93,D3ZF96,D3ZTX4,D3ZWR8,D4A4K4,D4ABV2,F1LQ08,F1LQC5,F1LXY6,G3V6D9,G3V8L3,M0RDF2,P00502,P02680,P07895,P08721,P11030,P12711,P20761,P28576,P30904,P45592,P51886,P80202,Q3B8R6,Q5M890,Q6GMN2,Q920H8
30	Co1,Co2,Co4,Co6,Co10	Co3,Co5,Co7,Co8,Co9	5	A0A0G2K1P2,E9PSM5,F1LMI1,F1M3T8,P55051
31	Co1,Co2,Co4,Co7,Co8	Co3,Co5,Co6,Co9,Co10	41	A0A0G2JSM3,A0A0G2JT00,A0A0G2K014,A0A0G2K3N2,A0A0G2K4W9,A0A0G2K7L8,A0A0G2K9Z5,B0BNA5,B0BNN4,C0JPT7,D3ZAJ1,D3ZBQ5,D3ZC55,D3ZNY8,D3ZS19,D4A1D3,D4A2G6,D4A7L8,D4A9V0,E9PSU8,E9PTA4,F1LQC5,F1LVW5,F1M614,G3V6P1,G3V8G9,G3V947,M0RBX7,O70534,O88204,P02625,P02651,P15473,P19814,P20761,P80202,Q499S6,Q4FZU4,Q501W2,Q66HG0,Q6DGG1
32	Co1,Co2,Co4,Co7,Co9	Co3,Co5,Co6,Co8,Co10	53	A0A0G2JSJ2,A0A0G2JSM3,A0A0G2JST1,A0A0G2JZA1,A0A0G2K4W9,A0A0G2K7L8,A0A0G2K9B1,A0A0G2K9X1,A0A0H2UHM3,A2RUW1,B0BNA5,B4F7A5,D3ZBQ5,D3ZC55,D3ZCG9,D3ZE93,D3ZF96,D3ZJK2,D3ZS19,D3ZWR8,D4A1G1,D4A4R7,D4A4U3,D4A5I9,D4A9T2,E9PTA4,F1LLW8,F1LQ83,F1LVW5,F1M614,F1M663,F1M8Z6,G3V6D9,G3V6P1,G3V8G9,M0RBX7,P02651,P02780,P11030,P19814,P20761,P25236,P45592,P80202,Q07936,Q3B8R6,Q5M890,Q6GMN2,Q6P7S1,Q6TUD4,Q8K4J7,Q9JHB9…
33	Co1,Co2,Co4,Co7,Co10	Co3,Co5,Co6,Co8,Co9	27	A0A0G2JSM3,D3ZA76,D3ZBQ5,D3ZC55,D3ZCG9,D4A1D3,D4A7L8,D4ACK7,E9PSM5,E9PTA4,F1LMI3,F1LVW5,F1M614,F1M8E9,G3V6P1,G3V947,M0R3V7,M0R9M6,P14844,P15473,Q499S6,Q501W2,Q5FVH2,Q6AYK3,Q7M0E3,Q9EQV6,Q9QX71
34	Co1,Co2,Co4,Co8,Co9	Co3,Co5,Co6,Co7,Co10	20	A0A0G2JWX0,A0A0G2K2L1,A0A0G2K7C3,D3ZJK2,D4A2F1,D4A8C5,E9PSU8,E9PT65,G3V8G9,M0R5T8,M0R8G6,O88204,O88767,P00502,P08721,P11348,P51635,Q05BA4,Q62797,Q6IN11
35	Co1,Co2,Co4,Co8,Co10	Co3,Co5,Co6,Co7,Co9	8	A0A0G2K1J5,F1LMI1,F1M7X4,P55314,P61459,P62749,Q04970,Q4FZU4
36	Co1,Co2,Co4,Co9,Co10	Co3,Co5,Co6,Co7,Co8	19	A0A0G2JZA1,A0A0G2K3Z9,B0BNN3,B0K010,B5DEH7,D3ZCG9,D3ZJK2,F1LMI1,G3V6D9,M0R5T8,O35760,P02780,P45592,P61459,P63322,Q04970,Q5M890,Q6GMN2,Q8VI04
37	Co1,Co2,Co5,Co6,Co7	Co3,Co4,Co8,Co9,Co10	53	A0A096MJ04,A0A096MJ36,A0A0G2JSK1,A0A0G2JSM3,A0A0G2JSY6,A0A0G2JU25,A0A0G2JV31,A0A0G2K110,A0A0G2K531,A0A0H2UHJ0,B1WBN7,B2RYC9,D3ZBQ5,D3ZC54,D3ZD84,D3ZF96,D3ZH39,D3ZP47,D4A0J4,E9PSM5,F1LP05,F1LPB8,F1LQC5,F1LRE2,F1LS79,F1LXY6,F1LYF1,F1M614,F1M779,F7F707,G3V7D0,G3V825,G3V862,M0R4Z4,M0R8A3,O35142,P07379,P19814,P27590,P30152,P35859,P70470,P70709,Q4KLZ0,Q5BJT9,Q5I0E1,Q5PPH0,Q63259,Q63691,Q64361,Q6MG90,Q8…
38	Co1,Co2,Co5,Co6,Co8	Co3,Co4,Co7,Co9,Co10	20	A0A0G2JSZ5,A0A0G2K9Y4,B5DEZ3,D3ZD84,D3ZEF9,D4A0W2,F1LWW1,F1LXY6,F1LZV1,F7F707,G3V825,M0R7T8,M0R936,P07335,P07895,P0C5H9,Q4FZU4,Q63751,Q6P7Q4,Q920H8
39	Co1,Co2,Co5,Co6,Co9	Co3,Co4,Co7,Co8,Co10	15	A0A0G2JZA1,B5DEH7,D3Z8T8,D3Z9D0,D4A4K4,F1LXY6,G3V8L3,G3V8P3,M0RDF2,P07335,P07895,P08721,P51886,Q5PPH0,Q920H8
40	Co1,Co2,Co5,Co6,Co10	Co3,Co4,Co7,Co8,Co9	19	A0A0G2K1P2,D3Z9D0,D3ZEF9,D3ZN47,D3ZUC6,D3ZWC1,E9PU07,F1LMI1,F1LWW1,F1M1R0,F1M5L5,F7FMS0,M0R8B5,M0RCN6,P07150,P0C5H9,P29534,P55051,Q6P7Q4
41	Co1,Co2,Co5,Co7,Co8	Co3,Co4,Co6,Co9,Co10	20	A0A0G2JSM3,A0A0G2JY19,A0A0G2K3N2,A0A0G2K994,B0BNA5,D3ZBQ5,D3ZD84,D4A9V0,E9PSN4,F1LWW1,F1M614,F7F707,G3V825,M0R936,M0RBX7,P70470,Q4FZU4,Q6DGG1,Q6P734,Q9EQX9
42	Co1,Co2,Co5,Co7,Co9	Co3,Co4,Co6,Co8,Co10	15	A0A0G2JSM3,A0A0G2JST1,A0A0G2JZA1,A0A0G2K9X1,B0BNA5,D3ZF96,D3ZWR8,D4A1G1,D4A4R7,E9PSN4,F1M614,F7F707,M0RBX7,P11883,Q9JHB9
43	Co1,Co2,Co5,Co7,Co10	Co3,Co4,Co6,Co8,Co9	26	A0A0G2JSM3,A0A0G2K531,B2RYC9,D3ZA76,E9PSM5,F1M1R0,F1M5L5,F1M614,F1M7I8,F1M7W8,F1M8E9,F7FMS0,G3V8S4,J3QTE2,M0R3V7,M0R838,M0R8B5,M0RDL2,O89117,P30152,P36860,P70470,Q08163,Q10758,Q5I0E1,Q9EQV6
44	Co1,Co2,Co5,Co8,Co9	Co3,Co4,Co6,Co7,Co10	14	A0A0G2JY19,A0A0G2K994,D3ZUD8,D3ZZK3,D4A9V0,E9PT65,F1LMG2,G3V825,M0R8G6,M0RAZ1,P08721,P15950,Q6IFU7,Q6IN11
45	Co1,Co2,Co5,Co8,Co10	Co3,Co4,Co6,Co7,Co9	15	A0A0G2JY19,B0BND0,D3ZN47,D3ZY02,F1LMI1,F1LWW1,F1M7X4,P00714,P55051,P55314,Q04970,Q3T1K5,Q3ZAV1,Q4FZU4,Q9EQX9
46	Co1,Co2,Co5,Co9,Co10	Co3,Co4,Co6,Co7,Co8	12	A0A0G2JZA1,A0A0G2QC50,B5DEH7,D3ZN47,F1LMI1,M0R5T8,M0RAV0,P15950,P55051,Q04970,Q3ZAV1,Q8VI04
47	Co1,Co2,Co6,Co7,Co8	Co3,Co4,Co5,Co9,Co10	84	A0A0A0MY09,A0A0G2JSH5,A0A0G2JSH9,A0A0G2JSK1,A0A0G2JSS8,A0A0G2JVA4,A0A0G2JVP4,A0A0G2K014,A0A0G2K3A7,A0A0G2K896,A1A5P1,B0BNL6,B1WBN7,B1WC34,B5DEI2,D3ZE05,D3ZE16,D3ZEF9,D3ZFH5,D3ZM39,D3ZQ32,D3ZS19,D3ZSA9,D3ZV56,D4A0J4,D4A183,D4A7L8,D4A8G5,D4A9Q5,E9PSQ1,F1LPK7,F1LQC5,F1LU78,F1LXY6,F1M0U4,F7ET54,F7F3I7,G3V722,G3V7Q8,G3V826,G3V8Z5,M0R8R4,M0R9M2,P00762,P04642,P06761,P14480,P19814,P24368,P27590,P32232,P3…
48	Co1,Co2,Co6,Co7,Co9	Co3,Co4,Co5,Co8,Co10	57	A0A096MJ36,A0A0A0MY09,A0A0G2JSH5,A0A0G2JSK1,A0A0G2JZN1,A0A0G2JZS9,A0A0G2K110,A0A0G2K1F3,A0A0G2K2R5,A0A0G2K3A7,A0A0G2K896,A0A0G2K9B1,A0A0H2UHA1,B2RYM3,D3Z8W0,D3ZE16,D3ZP44,D3ZQ32,D3ZS19,D4A1G1,D4A4U3,D4A6K7,E9PSQ1,F1LP05,F1LPK7,F1LQ83,F1LS79,F1LXY6,F1M4Q3,G3V826,M0R4Z4,M0RBF1,O35462,P01039,P03994,P04642,P08461,P19814,P27590,P30349,P32232,P52759,P54759,P55159,P85971,P97532,P97574,Q00657,Q5U367,Q643…
49	Co1,Co2,Co6,Co7,Co10	Co3,Co4,Co5,Co8,Co9	74	A0A0G2JSH5,A0A0G2JSK1,A0A0G2JV31,A0A0G2JV42,A0A0G2JW41,A0A0G2JY31,A0A0G2K1F3,A0A0G2K2R5,A0A0G2K3C8,A0A0G2K458,A0A0G2K531,A0A0G2K9E0,A0A0H2UHB3,A0A0H2UHJ0,A1A5P1,B0BMY7,B1WBN7,D3Z8W0,D3Z9C7,D3ZCA1,D3ZE55,D3ZH39,D3ZHM9,D3ZP47,D3ZWC1,D3ZZ89,D4A0J4,D4A183,D4A7L8,D4A9Q5,D4ACX8,E9PSM5,F1LPB8,F1M5L5,F1M779,F1M7W8,F1M957,G3V862,M0R6K0,M0R9M2,M0RAM5,P07379,P21704,P22282,P27590,P30152,P35739,P42123,P47853,…
50	Co1,Co2,Co6,Co8,Co9	Co3,Co4,Co5,Co7,Co10	21	A0A0G2JST3,A0A0G2JSZ5,A0A0G2K7E1,D3Z9D0,D3ZFH5,F7ET54,G3V6D3,G3V6Y6,G3V8L3,M0R7E0,M0RDF2,P05714,P07335,P07895,P12711,P16975,P36375,Q09326,Q64335,Q920H8,Q9JJI7
51	Co1,Co2,Co6,Co8,Co10	Co3,Co4,Co5,Co7,Co9	27	A0A0G2JSR9,A0A0G2JZ62,A0A0G2K022,B1WC34,B3EY84,B5DEZ3,D3Z9D0,D3ZE05,D3ZEF9,D3ZUC6,D3ZV56,D4A6X4,F1LU78,F1M0U4,F7ET54,M0R7T8,P05714,P06761,P0C5H9,P24368,P35739,P97584,Q5M819,Q5M8C6,Q63474,Q75NI5,Q99MF4
52	Co1,Co2,Co6,Co9,Co10	Co3,Co4,Co5,Co7,Co8	18	A0A0G2JSR9,A0A0G2JVV1,A0A0G2K022,A0A0G2K2R5,B5DEH7,D3Z8W0,D3Z9C7,D3Z9D0,D3ZP44,D3ZUC6,F1LP05,G3V7A5,G3V8P3,P05714,P08461,P54759,P61459,Q6GMN2
53	Co1,Co2,Co7,Co8,Co9	Co3,Co4,Co5,Co6,Co10	26	A0A0G2JSG6,A0A0G2JST3,A0A0G2K3A7,A0A0G2K7E1,A0A0G2K994,B0BNA5,D3ZE05,D3ZFH5,D4A1G1,D4A4R7,D4A7L8,D4A8G5,D4A9V0,E9PSN4,E9PSU8,G3V6Y6,G3V7Q7,G3V7Q8,G3V826,G3V8G9,P61972,Q00657,Q09326,Q4FZU2,Q5BK81,Q6DGG1
54	Co1,Co2,Co7,Co8,Co10	Co3,Co4,Co5,Co6,Co9	20	B0BN46,B1WC34,D3ZA76,D3ZE05,D3ZMU3,D4A1D3,D4A7L8,F1LU78,F1LUZ4,F1M8E9,F1M9W9,P35739,Q10758,Q499S6,Q5BK77,Q5FVH2,Q5M819,Q6IN37,Q75NI5,Q9EQX9
55	Co1,Co2,Co7,Co9,Co10	Co3,Co4,Co5,Co6,Co8	21	A0A0G2JSR9,D3Z8W0,D3Z9C7,D3ZA76,D3ZE55,D3ZZ65,D4A4U3,F1M663,F1M8E9,F1M8Z6,P03994,P08461,P35859,P54759,Q00657,Q499S6,Q5U355,Q642A6,Q6AYK3,Q7M0E3,Q9QX71
56	Co1,Co2,Co8,Co9,Co10	Co3,Co4,Co5,Co6,Co7	7	A0A0G2JSR9,D3ZKN1,F1M091,P05714,Q642B0,Q6IN11,Q920H8
57	Co1,Co3,Co4,Co5,Co6	Co2,Co7,Co8,Co9,Co10	58	A0A096MIU6,A0A0G2JSP1,A0A0G2JTG4,A0A0G2JTI8,A0A0G2JUD9,A0A0G2JYF9,A0A0G2K0D8,A0A0G2K5U5,A0A0G2K7Z8,A0A0G2K8V1,A0A0G2K9J2,A0A0G2QC50,A0A0H2UHU2,A1L1J8,A2VD04,B4F795,B4F7A5,D3ZE55,D3ZKN1,D3ZPJ0,D3ZVQ0,D3ZZ65,D4A1G1,D4A2G6,D4A5C0,D4A740,D4AA77,D4ABY7,F1LP82,F1LQ08,F1LQC5,F1M614,F1MA46,F7EKI5,G3V647,G3V6P1,O55145,O55158,O55162,O70352,P01681,P07522,P15725,P22282,P25113,P34900,P42123,P55051,Q3T1J1,Q5PP…
58	Co1,Co3,Co4,Co5,Co7	Co2,Co6,Co8,Co9,Co10	56	A0A096MIU6,A0A0G2JSR9,A0A0G2JSZ2,A0A0G2JT00,A0A0G2JTI8,A0A0G2JYF9,A0A0G2K1J5,A0A0G2K7L8,A0A0G2K9J2,A1L1J8,A2VD04,B4F795,B4F7A5,D3ZBQ5,D3ZC55,D3ZE55,D3ZK14,D3ZKN1,D3ZPJ0,D3ZSC1,D3ZZ65,D4A2G6,D4A5C0,D4A740,E9PSM5,F1LMI3,F1LVW5,F1LWQ2,F1M614,F1MAN8,F7EKI5,G3V6P1,G3V928,G3V947,G3V9M6,M0R7L1,O35276,O55145,O55158,O55162,O89117,P05714,P07483,P07522,P14844,P15725,P17046,Q5I0D1,Q5M891,Q63259,Q6AXS4,Q6Q7Y5…
59	Co1,Co3,Co4,Co5,Co8	Co2,Co6,Co7,Co9,Co10	68	A0A096MIU6,A0A0G2JSH5,A0A0G2JT00,A0A0G2JTG4,A0A0G2JTI8,A0A0G2JXJ3,A0A0G2JYB1,A0A0G2JYF9,A0A0G2K1J5,A0A0G2K458,A0A0G2K5U5,A0A0G2K7A5,A0A0G2K9J2,A0A0G2KB10,A0A0G2QC50,A0A0H2UI19,A0A5C5,A1L1J8,A2VD04,B4F795,D3Z8W0,D3Z9C7,D3Z9E1,D3ZE55,D3ZFU9,D3ZPJ0,D3ZS67,D3ZTX0,D3ZZ65,D4A4U3,D4A5C0,D4ACX8,E9PTY1,F1LMG2,F1LS79,F1LUV9,F1LXS3,F1M229,F1M663,F1M7I8,F7EKI5,F8WFI2,G3V647,G3V836,M0R8G6,O35142,O55145,O55158…
60	Co1,Co3,Co4,Co5,Co9	Co2,Co6,Co7,Co8,Co10	89	A0A096MIU6,A0A0G2JSH5,A0A0G2JTI8,A0A0G2JW41,A0A0G2JX36,A0A0G2JXJ3,A0A0G2JXY4,A0A0G2JYF9,A0A0G2K458,A0A0G2K4K2,A0A0G2K4K4,A0A0G2K6S0,A0A0G2K713,A0A0G2K7A5,A0A0G2K9J2,A1L1J8,A2RUW1,A2VD04,B0BNL6,B0BNN3,B4F795,B4F7A5,B7TXW4,D3ZDK4,D3ZE55,D3ZFK9,D3ZJK2,D3ZPJ0,D3ZVQ0,D3ZWR8,D3ZZ65,D4A263,D4A5C0,D4A5I9,D4A740,D4ACX8,D4AE79,F1LMG2,F1LWQ2,F2Z3T7,F7DLY1,F7EKI5,F8WFI2,G3V647,G3V6D9,M0R816,M0R8R4,O55145,O55…
61	Co1,Co3,Co4,Co5,Co10	Co2,Co6,Co7,Co8,Co9	81	A0A0A0MXX5,A0A0G2JSH5,A0A0G2JTI8,A0A0G2JU71,A0A0G2JU92,A0A0G2JVG3,A0A0G2JYA3,A0A0G2JZN1,A0A0G2K1J5,A0A0G2K3A7,A0A0G2K4K4,A0A0G2K6Y9,A0A0G2K793,A0A0G2K7A5,A0A0G2K8I5,A0A0G2K8K3,A0A0G2KB10,A0A0G2KB31,A1L1J8,A2VD04,B0BND0,B0BNJ1,B4F795,B7TXW4,D3ZCT9,D3ZN47,D3ZPJ0,D3ZY02,D4A5C0,E9PSM5,F1LMI1,F1LP96,F1LUV9,F1M229,F1M614,F1M7X4,F7EKI5,G3V6Y6,G3V7Q7,G3V826,G3V8Z5,J3QTE2,M0R3V7,M0R7E0,M0RBF1,O55145,O5515…
62	Co1,Co3,Co4,Co6,Co7	Co2,Co5,Co8,Co9,Co10	39	A0A0G2JUY4,A0A0G2JWB6,A0A0G2K392,A0A0G2K6T8,A0A0G2K9J2,B2GV73,D3ZBQ5,D3ZGP2,D3ZS19,D3ZZ65,D4A2G6,E9PSM5,E9PTA4,F1LP05,F1LPB8,F1LQC5,F1LVW5,F1M498,F1M614,F1MAN8,G3V6P1,G3V8V1,G3V947,O35276,P02651,P20761,P22282,P80202,Q06000,Q3B8R6,Q4V8K5,Q5M891,Q63259,Q6AXS4,Q6MG73,Q6MG90,Q6TUD4,Q8R2H2,Q9QWJ9
63	Co1,Co3,Co4,Co6,Co8	Co2,Co5,Co7,Co9,Co10	40	A0A0G2JSZ5,A0A0G2JTU6,A0A0G2JUY4,A0A0G2JWX0,A0A0G2JXJ3,A0A0G2K3S3,A0A0G2K5U5,A0A0G2K737,A0A0G2K9J2,A0A0G2KB10,A0A0G2QC50,D3Z9E1,D3ZE55,D3ZZ65,D4A2G6,D4A4U3,D4ABV2,D4ACX8,E9PTY1,F1M498,F1M663,F1M7I8,F1M963,F1MA46,G3V8L3,M0R838,M0RA54,M0RDL2,P0C5H9,P12711,P20761,P21674,P61943,Q5U2V4,Q63751,Q6P7Q4,Q80WY6,Q8R2H2,Q99MI5,Q9QZ76
64	Co1,Co3,Co4,Co6,Co9	Co2,Co5,Co7,Co8,Co10	31	A0A0G2JUY4,A0A0G2JWX0,A0A0G2K2L1,A0A0G2K2V7,A0A0G2QC16,D3ZWR8,D3ZZ65,D4A8Z3,D4ABV2,D4ACX8,F1LQ08,F1M498,G3V6D9,G3V8L3,M0RDL2,O89049,P00502,P07895,P12711,P20761,P30904,P45592,P51886,P61589,P61943,Q3B8R6,Q5PPH0,Q5RKI0,Q63355,Q6TUD4,Q8R2H2
65	Co1,Co3,Co4,Co6,Co10	Co2,Co5,Co7,Co8,Co9	10	A0A0G2JX26,A0A0G2K1P2,A0A0G2K3A7,D4A1G1,E9PSM5,G3V7Q7,G3V826,P63322,Q6P7Q4,Q8R2H2
66	Co1,Co3,Co4,Co7,Co8	Co2,Co5,Co6,Co9,Co10	37	A0A0G2JV77,A0A0G2K014,A0A0G2K7L8,B0BNN4,C0JPT7,D3Z9C7,D3Z9E1,D3ZBQ5,D3ZES5,D3ZFU9,D3ZGP2,D3ZJB2,D3ZK14,D3ZNY8,D3ZQR5,D3ZS19,D3ZSC1,D3ZUK3,D3ZWC1,D4A2G6,D4A7L8,E9PSN4,E9PSU8,E9PTY1,F1M614,G3V6P1,G3V8G9,G3V947,G3V9M6,O70534,O88204,P02651,P20761,Q501W2,Q5BK77,Q5M891,Q9QZ76
67	Co1,Co3,Co4,Co7,Co9	Co2,Co5,Co6,Co8,Co10	23	A0A0G2JV77,A0A0G2K7L8,D3ZBQ5,D3ZCG9,D3ZNY8,D3ZS19,D3ZWR8,E9PSN4,E9PTA4,F1LWQ2,F1M614,F1MAN8,G3V6D9,G3V6P1,G3V8G9,O89049,P02651,P20761,P25236,Q07936,Q5U362,Q63357,Q6TUD4
68	Co1,Co3,Co4,Co7,Co10	Co2,Co5,Co6,Co8,Co9	18	A0A0G2K797,B3DM90,D3ZBQ5,D3ZSC1,E9PSM5,E9PTA4,F1LMI3,F1M614,F1M8E9,G3V6P1,G3V6Y6,G3V947,M0R3V7,O35276,P02631,P63322,Q7M0E3,Q9EQV6
69	Co1,Co3,Co4,Co8,Co9	Co2,Co5,Co6,Co7,Co10	33	A0A0G2JV31,A0A0G2JV42,A0A0G2JW41,A0A0G2JWX0,A0A0G2JXF0,A0A0G2JXJ3,A0A0G2K2L1,A0A0G2K458,A0A0G2K4K2,A0A0G2K5U5,A0A0G2K7C3,A0A0G2K7I1,D3Z9C7,D3Z9E1,D3ZE55,D3ZWC1,D4ACX8,E9PSU8,E9PT65,F1M1R0,F1M7I8,G3V8G9,M0R816,M0R8B5,M0RDL2,O88204,P00502,P30152,Q05BA4,Q5U362,Q62797,Q68G31,Q9QZ76
70	Co1,Co3,Co4,Co8,Co10	Co2,Co5,Co6,Co7,Co9	18	A0A096MJ36,A0A0G2JZS9,A0A0G2K1J5,A0A0G2K3A7,A0A0H2UI19,A0A5C5,B0BNN4,D3Z9E1,E9PTY1,F1LS79,F1M7X4,G3V826,P20767,P62749,Q02445,Q04970,Q642B0,Q64605
71	Co1,Co3,Co4,Co9,Co10	Co2,Co5,Co6,Co7,Co8	18	A0A0G2K3A7,A0A0G2K4K4,D3ZCG9,D4AE79,F1LRV4,F1M7X4,G3V6D9,G3V826,O89049,P20909,P61459,P62749,P63322,Q04970,Q07936,Q642B0,Q812E4,Q8VI04
72	Co1,Co3,Co5,Co6,Co7	Co2,Co4,Co8,Co9,Co10	32	A0A0G2JSR9,A0A0G2JSY6,A0A0G2JXT3,A0A0G2K110,A0A0G2K7Z8,B2GV73,D3ZBQ5,D3ZCA1,D3ZKN1,D3ZP47,D3ZZ65,E9PSM5,F1LP05,F1LPB8,F1LYF1,F1M614,F7F707,G3V7L8,G3V825,O35276,P07379,P22282,P27590,P70470,P70709,Q4V8K5,Q5M891,Q5PPH0,Q63259,Q6AXS4,Q8R2H2,Q9ES53
73	Co1,Co3,Co5,Co6,Co8	Co2,Co4,Co7,Co9,Co10	55	A0A0G2JSJ2,A0A0G2JSR9,A0A0G2JSZ5,A0A0G2JTU6,A0A0G2JUY4,A0A0G2JXJ3,A0A0G2K722,A0A0G2K7Z8,A0A0G2K9X1,A0A0G2K9Y4,A0A0G2KB10,A0A0G2QC50,A0A0H2UHM5,B0BND0,B5DEZ3,D3ZA76,D3ZE55,D3ZEF9,D3ZY96,D3ZZ65,D3ZZL3,D4A400,D4A4U3,D4A8Y1,D4ACX8,E9PTY1,F1LWW1,F1LZV1,F1M663,F1M7I8,F1M963,F7F707,G3V818,G3V825,G3V837,G3V8K5,G3V8L3,G3V8R1,G3V9M0,G3V9S3,M0R7T8,M0RCN6,P02780,P04785,P07335,P07895,P0C5H9,P21674,P83748,Q5PP…
74	Co1,Co3,Co5,Co6,Co9	Co2,Co4,Co7,Co8,Co10	17	A0A0G2JUY4,A0A0G2K722,A0A0G2K7Z8,D3Z8T8,D3ZA76,D3ZZ65,D4A1D3,D4A8Y1,D4ACX8,G3V8L3,G3V8P3,G3V9S3,P06685,P07335,P07895,P51886,Q5PPH0
75	Co1,Co3,Co5,Co6,Co10	Co2,Co4,Co7,Co8,Co9	29	A0A0G2JX26,A0A0G2K1P2,A0A0G2K3A7,A0A0G2K7Z8,A0A0G2K828,A0A0H2UHM3,B5DEZ3,D3ZEF9,D3ZN47,D3ZS24,D4A1G1,F1LWW1,F1M5L5,G3V6Y6,G3V7P0,G3V826,G3V8G8,M0R7T8,M0RCN6,P02781,P06761,P0C5H9,P20762,P29534,P55051,Q5I0M3,Q63751,Q6P7Q4,Z4YNX7
76	Co1,Co3,Co5,Co7,Co8	Co2,Co4,Co6,Co9,Co10	25	A0A0G2JSR9,B0BND0,D3Z9C7,D3ZBQ5,D3ZES5,D3ZJB2,D3ZNY8,D3ZSC1,D3ZZ44,D4A400,D4A9V0,E9PSN4,E9PTY1,F1LUV9,F1M614,F7F707,G3V6P1,G3V825,M0R936,M0RAZ1,O88204,P11883,P61459,Q5M891,Q6P734
77	Co1,Co3,Co5,Co7,Co9	Co2,Co4,Co6,Co8,Co10	10	A0A0G2JSR9,D3ZJB2,D3ZNY8,D4A4R7,E9PSN4,F1LWQ2,F1M614,F7F707,P11883,Q63357
78	Co1,Co3,Co5,Co7,Co10	Co2,Co4,Co6,Co8,Co9	12	D3ZN47,E9PSM5,F1LMI3,F1M614,F1M7W8,F1M8E9,G3V6Y6,O35276,O89117,P70470,Q10758,Q5I0E1
79	Co1,Co3,Co5,Co8,Co9	Co2,Co4,Co6,Co7,Co10	17	A0A0G2JSH5,A0A0G2JW41,A0A0G2JXJ3,A0A0G2K458,A0A0G2K994,D3Z9C7,D3ZE55,D3ZWC1,D4ACX8,E9PSU8,G3V825,M0R8G6,M0RAZ1,O88204,P15950,Q6IRE4,Q767H7
80	Co1,Co3,Co5,Co8,Co10	Co2,Co4,Co6,Co7,Co9	35	A0A096MJ36,A0A0G2JSH5,A0A0G2JTX5,A0A0G2JZN1,A0A0G2JZS9,A0A0G2K3A7,A0A0G2K7A5,A0A0G2K8K3,A0A0G2K9B1,A0A0H2UHM3,B0BND0,D3ZN47,D3ZY02,D4A4U3,E9PTY1,F1LS79,F1LUV9,F1LWW1,F1LXY6,F1M663,F1M7X4,G3V8Z5,M0RBK4,M0RCN6,P01039,P04073,P11030,P20767,P55314,Q04970,Q3T1K5,Q3ZAV1,Q64361,Q6P734,Q9WVH8
81	Co1,Co3,Co5,Co9,Co10	Co2,Co4,Co6,Co7,Co8	17	A0A0G2JSH5,A0A0G2JZN1,A0A0G2JZS9,A0A0G2K3A7,A0A0G2K4K4,D3ZN47,F1LRV4,F1M7X4,G3V826,G3V8Z5,P15950,P20909,Q04970,Q3T1K5,Q3ZAV1,Q812E4,Q8VI04
82	Co1,Co3,Co6,Co7,Co8	Co2,Co4,Co5,Co9,Co10	96	A0A0A0MY09,A0A0G2JSH9,A0A0G2JSJ2,A0A0G2JSU6,A0A0G2JTU6,A0A0G2JVP4,A0A0G2JW29,A0A0G2K014,A0A0G2K1F0,A0A0G2K896,A0A0G2QC50,A0A0H2UHD5,A0A0H2UHM5,B0BNN4,B2GV73,B5DEI2,B5DF65,D3Z9M3,D3ZEF9,D3ZFK9,D3ZM39,D3ZQP6,D3ZS19,D3ZSA9,D3ZV56,D3ZZ44,D3ZZ65,D4A183,D4A400,D4A8G5,D4A934,F1LM16,F1LPK1,F1LPK7,F1LU78,F1LYF1,F1M0U4,F1M978,F7ET54,F7FJQ3,G3V722,G3V7I9,G3V7Q8,G3V818,G3V837,G3V8R1,G3V9M0,M0R5T8,M0R9M2,M0RA…
83	Co1,Co3,Co6,Co7,Co9	Co2,Co4,Co5,Co8,Co10	19	A0A0A0MY09,A0A0G2JW29,B2GV73,D3ZS19,D3ZTM7,F1LP05,F1LPK7,F1LRM7,P03994,P08461,P27590,P32232,Q06000,Q4V8K5,Q5PPH0,Q64194,Q8K4Y7,Q8R3Z7,Q9WTZ3
84	Co1,Co3,Co6,Co7,Co10	Co2,Co4,Co5,Co8,Co9	45	A0A0G2JSU6,A0A0G2JXT3,A0A0G2K7Y7,A0A0G2K9D7,A0A0G2K9E0,A0A0G2KAY8,A0A0H2UHB3,A0A0H2UHD5,A0A0H2UHJ0,B1WBN7,B3DM90,D3ZCA1,D3ZHM9,D3ZP47,D3ZTM7,D3ZUD8,D3ZZ89,D4A2F1,E9PSM5,F1LR02,F1M957,M0R5T8,M0R6K0,M0R9M2,M0RAM5,O54715,P07379,P11348,P22282,P27590,P35739,P47853,P48032,P70709,Q06000,Q498R7,Q5PQL7,Q5VLR5,Q62902,Q62975,Q63691,Q675A5,Q6AYT0,Q920D2,Z4YNX7
85	Co1,Co3,Co6,Co8,Co9	Co2,Co4,Co5,Co7,Co10	37	A0A0G2JSM3,A0A0G2JST3,A0A0G2JSZ5,A0A0G2JTU6,A0A0G2JUY4,A0A0G2JXJ3,A0A0G2K1F0,A0A0G2K3S3,A0A0G2K722,B5DEI2,D3Z9D0,D3Z9M3,D3ZA76,D3ZAA3,D3ZSL2,D4A400,D4A8Y1,D4A934,F1M498,F1M7I8,F1M963,F7ET54,G3V7Q8,G3V837,G3V8L3,G3V9S3,M0R8B5,M0RDL2,P07335,P07895,P12711,P16975,P36375,Q08163,Q5BJY9,Q6P7C4,Q9JJI7
86	Co1,Co3,Co6,Co8,Co10	Co2,Co4,Co5,Co7,Co9	52	A0A0G2JSH9,A0A0G2JSJ2,A0A0G2JSM3,A0A0G2JSU6,A0A0G2JX26,A0A0G2JZ62,A0A0G2K0T2,A0A0G2K828,A0A0G2K9X1,A0A0H2UHM3,A0A0H2UHM5,B5DEI2,B5DEZ3,B5DF65,D3ZE93,D3ZEF9,D3ZV56,D4A6X4,D4A9T2,F1LM16,F1LPK1,F1LU78,F1M0U4,F1M6Q3,F7ET54,G3V818,G3V8R1,G3V9M0,M0R7T8,M0RD98,P02761,P02780,P02782,P06761,P0C5H9,P11030,P20762,P24368,P30120,P35739,P48500,Q4V8C2,Q5M843,Q5M8C6,Q5VLR5,Q63474,Q63751,Q6P7Q4,Q75NI5,Q99068,Q99MF…
87	Co1,Co3,Co6,Co9,Co10	Co2,Co4,Co5,Co7,Co8	4	A0A0G2JSM3,D3Z9D0,D3ZD84,D4A3D1
88	Co1,Co3,Co7,Co8,Co9	Co2,Co4,Co5,Co6,Co10	19	A0A0G2JST3,A0A0G2K1F0,D3ZES5,D3ZJB2,D3ZNY8,D3ZWC1,D4A400,D4A4R7,D4A8G5,D4A934,E9PSN4,E9PSU8,F1LPG2,G3V7Q8,G3V8G9,Q08163,Q4FZU2,Q63357,Q6P7C4
89	Co1,Co3,Co7,Co8,Co10	Co2,Co4,Co5,Co6,Co9	28	A0A0G2K9Q9,A0A0H2UHD5,B0BN46,B0BNN4,D3ZMU3,D3ZV56,D3ZZ44,E9PTY1,F1LM16,F1LPK1,F1LU78,F1LUZ4,F1M8E9,F1M9W9,P18427,P19804,P24368,P35739,Q02445,Q10758,Q3ZAU4,Q498R7,Q5BK77,Q5FVH2,Q5M8C6,Q75NI5,Q99068,Q9JHB9
90	Co1,Co3,Co7,Co9,Co10	Co2,Co4,Co5,Co6,Co8	5	A0A0G2K9Q9,Q10758,Q63357,Q642A6,Q6AYK3
91	Co1,Co3,Co8,Co9,Co10	Co2,Co4,Co5,Co6,Co7	14	A0A0G2JSM3,A0A0G2JZ40,A0A0G2JZS9,A0A0G2K7I1,A0A0G2K9Q9,D3ZA76,D3ZWD6,P11030,P13265,Q00238,Q4FZU2,Q642B0,Q64361,Q8K4G9
92	Co1,Co4,Co5,Co6,Co7	Co2,Co3,Co8,Co9,Co10	20	A0A0G2JSY6,A0A0G2JT70,A0A0G2K392,A0A0G2K3C5,A0A0G2K8K8,A0A0G2K8V1,A0A0H2UHA1,A0A0H2UHU2,F1LQC5,F1M698,F1M7C0,G3V862,P05714,P21743,P42854,Q4V8K5,Q64361,Q6MG90,Q8VD89,Q9EQV9
93	Co1,Co4,Co5,Co6,Co8	Co2,Co3,Co7,Co9,Co10	23	A0A0G2JSP1,A0A0G2K828,A0A0G2K8V1,A0A0H2UHU2,B2GUV5,D3Z9B0,D4A0W2,F1LQ08,F1M7C0,F1M8Z6,F1MA46,G3V8S4,G3V9K3,O70540,P28576,P32755,P50123,Q642A6,Q64573,Q6AYS4,Q6TMA8,Q8VD89,Q9QYU4
94	Co1,Co4,Co5,Co6,Co9	Co2,Co3,Co7,Co8,Co10	125	A0A0G2JTU2,A0A0G2JXT8,A0A0G2JYC4,A0A0G2K085,A0A0G2K0X4,A0A0G2K230,A0A0G2K2B6,A0A0G2K2L1,A0A0G2K2V7,A0A0G2K332,A0A0G2K8H2,A0A0G2K8S9,A0A0G2K931,A0A0G2KA90,A0A0H2UHF8,A0A0H2UHR7,A0A0H2UHU2,A2VD16,B0BN46,B0BNL6,B0BNN3,B5DFD8,D3Z8T8,D3Z979,D3ZAN3,D3ZDK4,D3ZF92,D3ZUJ0,D3ZUX1,D3ZVQ0,D3ZZR3,D4A4K4,D4A5I9,D4AE68,F1LLX7,F1LP82,F1LQ08,F1LQ10,F1LRT1,F1LUZ4,F1M698,F1M7C0,F1M7F7,G3V637,G3V6D9,G3V827,G3V8J3,G3…
95	Co1,Co4,Co5,Co6,Co10	Co2,Co3,Co7,Co8,Co9	63	A0A0A0MXX5,A0A0G2JSI1,A0A0G2JSP1,A0A0G2JU71,A0A0G2JVG3,A0A0G2JZR4,A0A0G2K013,A0A0G2K0D8,A0A0G2K1P2,A0A0G2K230,A0A0G2K2Y3,A0A0G2K6K8,A0A0G2K793,A0A0G2K828,A0A0G2K8G8,A0A0G2K8V1,A0A0G2KB31,A0A0H2UHF8,A0A0H2UHU2,A2IBE2,D3ZHD1,D3ZUC6,D3ZZ08,D4A1G1,D4A8G5,F1LQ10,F1LYX9,F7F3I7,G3V6L1,G3V7Q7,G3V7W1,G3V826,P00507,P01830,P07150,P11980,P13221,P14740,P15978,P16391,P17559,P36972,P41562,P56574,P63095,P68035,Q…
96	Co1,Co4,Co5,Co7,Co8	Co2,Co3,Co6,Co9,Co10	6	A0A0G2JT00,A0A0G2JYB1,A0A0G2K8V1,B0BNA5,O55145,P05714
97	Co1,Co4,Co5,Co7,Co9	Co2,Co3,Co6,Co8,Co10	29	A0A096MIU6,A0A0G2JT00,A0A0G2KA90,A0A0H2UI07,A2RUW1,B0BNL6,B0BNN3,D3ZDK4,D3ZFK9,D3ZJK2,D4A263,D4A5I9,F7DLY1,G3V6E7,M0R3V4,P05714,P16617,P17046,P25113,P40241,Q07936,Q3MIE4,Q4V885,Q5FVI6,Q5U300,Q6P6S4,Q6P6V0,Q8CG45,Q9WUW9
98	Co1,Co4,Co5,Co7,Co10	Co2,Co3,Co6,Co8,Co9	19	A0A0A0MXX5,A0A0G2JYA4,A0A0G2K4I8,A0A0G2K793,F7FMS0,G3V7C6,G3V8L3,M0R3V7,M0RDF2,P00507,P05714,P11980,P17046,P85973,Q497B0,Q5RJR2,Q63768,Q7M0E3,Q7TQ94
99	Co1,Co4,Co5,Co8,Co9	Co2,Co3,Co6,Co7,Co10	69	A0A0G2JSJ8,A0A0G2JTG4,A0A0G2JV42,A0A0G2JW41,A0A0G2K0C1,A0A0G2K0W3,A0A0G2K713,A0A0G2K8H2,A0A0G2K8V1,A0A0G2K930,A0A0G2K9I6,D3Z979,D3ZAN3,D3ZJK2,D3ZUX1,D3ZVQ0,D3ZZR3,D4A352,D4A5I9,E9PT65,F1LP82,F8WFI2,G3V637,G3V647,G3V6S2,G3V827,G3V8J3,M0R757,M0R8G6,P04797,P04904,P06214,P08753,P10111,P14668,P20673,P25113,P28494,P30713,P32755,P42123,P46462,P46844,P50398,P50399,P51635,P54311,P61983,P63018,P98158,Q05BA…
100	Co1,Co4,Co5,Co8,Co10	Co2,Co3,Co6,Co7,Co9	55	A0A0A0MXX5,A0A0G2JTX5,A0A0G2JU71,A0A0G2JVG3,A0A0G2JW29,A0A0G2JY53,A0A0G2JYB1,A0A0G2K013,A0A0G2K0C1,A0A0G2K2Y3,A0A0G2K793,A0A0G2K8G8,A0A0G2K8V1,A0A0G2K9I6,A0A0G2KB31,B0BNJ1,D3ZCT9,D3ZY02,D4A133,E9PSQ1,F1LS79,G3V647,G3V6S2,M0RBF1,P00714,P04073,P04642,P05065,P06214,P08650,P0DSP1,P10760,P11980,P13221,P14740,P28494,P30349,P30713,P32232,P36972,P50398,P51647,P68370,P82995,P85971,Q04970,Q32KJ6,Q3T1K5,Q49…
101	Co1,Co4,Co5,Co9,Co10	Co2,Co3,Co6,Co7,Co8	125	A0A0A0MXX5,A0A0G2JU71,A0A0G2JVG3,A0A0G2JVT5,A0A0G2JW29,A0A0G2JX36,A0A0G2JZH0,A0A0G2K013,A0A0G2K0C1,A0A0G2K0D8,A0A0G2K0W3,A0A0G2K230,A0A0G2K2Y3,A0A0G2K3Z9,A0A0G2K713,A0A0G2K793,A0A0G2K8G8,A0A0G2K930,A0A0G2K931,A0A0G2KA90,A0A0G2KB31,A0A0H2UHF8,A2RUW1,B0BNJ1,B0BNL6,B0BNN3,B5DFD8,D3Z979,D3ZAN3,D3ZCT9,D3ZDK4,D3ZE16,D3ZFK9,D3ZJK2,D4A133,D4A4S5,D4A8G5,E9PSQ1,F1LQ10,F1LYX9,F1M7F7,F7DLY1,F7F3I7,F7FJQ3,G3V…
102	Co1,Co4,Co6,Co7,Co8	Co2,Co3,Co5,Co9,Co10	11	A0A0G2K0N6,A0A0G2K896,B1WC34,D2XZ41,D3ZBE9,G3V6P2,M0R7M5,P14604,P84076,Q6P6Q2,Q9QY17
103	Co1,Co4,Co6,Co7,Co9	Co2,Co3,Co5,Co8,Co10	48	A0A096MJ36,A0A0G2JT70,A0A0G2K2R5,A0A0G2K2V7,A0A0G2K332,A0A0G2K392,A0A0G2K5P7,A0A0G2K6T8,A0A0G2K7S9,A0A0G2K896,A0A0G2K8K8,A0A0G2K8S9,A0A0H2UHA1,A0A0H2UHR6,B2RZ77,D3Z8T8,D3ZBE9,D3ZMS3,D4A6K7,F1M698,G3V615,G3V6P2,M0R3V4,M0RDA4,O35462,O55004,O89049,P07171,P14604,P20761,P22734,P28576,P30904,P42854,P45592,P55314,P97615,Q3B8R6,Q5RKI0,Q5U2U2,Q63617,Q64240,Q64361,Q64724,Q68FY4,Q711G3,Q9EQV9,Q9EQX9
104	Co1,Co4,Co6,Co7,Co10	Co2,Co3,Co5,Co8,Co9	17	A0A0G2JSI1,A0A0G2K2R5,A0A0H2UHU5,B0BMY7,B2RZ77,D3ZBE9,D3ZMS3,D3ZUD8,D3ZZK3,G3V862,M0RDA4,P16636,P21743,P48032,Q5XIL0,Q64240,Q767H7
105	Co1,Co4,Co6,Co8,Co9	Co2,Co3,Co5,Co7,Co10	67	A0A0G2JTU2,A0A0G2JWD0,A0A0G2JWX0,A0A0G2JXT8,A0A0G2K0X4,A0A0G2K2L1,A0A0G2K2V7,A0A0G2K7E1,A0A0G2K890,B2RYC9,D2XZ41,D3ZAA3,D3ZJA4,D3ZUJ0,D3ZUU6,D3ZUX1,D3ZVK5,D3ZZR3,D4A4K4,D4ABU7,F1LQ08,F1LRJ7,F1LSA5,F1M1R0,F1M7C0,G3V8S4,G3V9K3,M0R7M5,M0R838,M0RDL2,P00502,P02631,P04904,P05942,P14604,P25093,P28576,P30904,P32755,P46844,P51635,P54313,P61589,P61943,Q02974,Q5M7T6,Q5M872,Q5M876,Q5RKI0,Q62894,Q63530,Q641X3…
106	Co1,Co4,Co6,Co8,Co10	Co2,Co3,Co5,Co7,Co9	17	A0A0G2JSP1,A0A0G2JVE6,A0A0G2JZR4,A0A0G2K828,B1WC34,D3ZUC6,D3ZUJ0,D3ZVK5,G3V7W1,P10760,P15684,P16636,Q5M876,Q62609,Q6P6T1,Q99376,Q9QYU9
107	Co1,Co4,Co6,Co9,Co10	Co2,Co3,Co5,Co7,Co8	91	A0A0G2JSI1,A0A0G2JSP1,A0A0G2JVE6,A0A0G2JVV1,A0A0G2JZR4,A0A0G2K085,A0A0G2K0X4,A0A0G2K230,A0A0G2K2R5,A0A0G2K2V7,A0A0G2K332,A0A0G2K3G0,A0A0G2K3N2,A0A0G2K7S9,A0A0G2K890,A0A0G2K8K8,A0A0G2K8S9,A0A0G2QC46,A0A0H2UHF8,A0A0H2UHR6,A0A0H2UHR7,B2RZ77,B5DFD8,D3ZHD1,D3ZMS3,D3ZN06,D3ZNY8,D3ZUC6,D3ZUJ0,D3ZVK5,D4A6K7,D4A9V0,D4AE68,F1LLX7,F1LQ10,F1M698,F1M7F7,G3V615,G3V7A5,G3V7W1,G3V8S9,M0R3V4,M0RBU0,M0RDA4,O35462,…
108	Co1,Co4,Co7,Co8,Co9	Co2,Co3,Co5,Co6,Co10	13	A0A0G2JT00,A0A0G2K7C3,A0A0G2K7E1,A2RUW1,B0BNA5,G3V8G9,M0R7T1,P14604,Q07936,Q68FY4,Q6IFU9,Q6IRJ7,Q8CG45
109	Co1,Co4,Co7,Co8,Co10	Co2,Co3,Co5,Co6,Co9	6	B1WC34,D3ZMU3,G3V8P3,M0RDF2,P85973,Q7M0E3
110	Co1,Co4,Co7,Co9,Co10	Co2,Co3,Co5,Co6,Co8	28	A0A0G2JV81,A0A0G2K332,A0A0G2K4I8,A0A0G2K5P7,A0A0G2K7S9,A0A0G2K8K8,A2IBE0,A2RUW1,D3ZCG9,D3ZMS3,D3ZZK3,D4A6K7,F1LZV1,G3V6E7,G3V9E4,M0RDF2,O35462,O89049,P07171,P22734,P61589,P62836,P85973,P97615,Q07936,Q3MIE4,Q7M0E3,Q9WUW9
111	Co1,Co4,Co8,Co9,Co10	Co2,Co3,Co5,Co6,Co7	31	A0A0G2JT25,A0A0G2JV42,A0A0G2JZR4,A0A0G2K7C3,A0A0G2K7D4,A0A0G2K890,D3ZUU6,D3ZZK3,D4A352,E9PT22,G3V8S4,P00502,P01015,P10760,P46462,P51635,P54313,P61459,P61589,Q02974,Q05BA4,Q62797,Q63530,Q641X3,Q642B0,Q6AXS4,Q6IUU3,Q6P6T1,Q8CFN2,Q8CJ52,Q9R0T3
112	Co1,Co5,Co6,Co7,Co8	Co2,Co3,Co4,Co9,Co10	21	A0A0G2JSR9,A0A0G2JVP4,A0A0G2K9Y4,A0A0H2UHM5,B1WC34,D3ZEF9,D3ZKI0,D3ZMU3,D3ZV56,F1LWW1,F1M0U4,F7F707,G3V7L8,G3V825,M0R936,P14604,P62963,P84076,Q498R7,Q6P6Q2,Q80YV8
113	Co1,Co5,Co6,Co7,Co9	Co2,Co3,Co4,Co8,Co10	30	A0A096MJ36,A0A0G2JT70,A0A0G2K110,A0A0G2K2R5,A0A0G2K332,A0A0G2K392,A0A0G2K5P7,A0A0G2K7S9,A0A0G2K8K8,A0A0G2K8S9,A0A0H2UHA1,A0A0H2UHR6,B2GV73,B2RZ77,D3Z8T8,D3ZBE9,D3ZKI0,D3ZMS3,D4A6K7,F1LQT4,F1M698,F7F707,G3V862,O35462,P07171,P14604,P97615,Q64240,Q9EQV9,Q9EQX9
114	Co1,Co5,Co6,Co7,Co10	Co2,Co3,Co4,Co8,Co9	36	A0A0G2JSI1,A0A0G2K2R5,A0A0G2K4I8,A0A0G2K7S9,A0A0H2UHJ0,A2IBE2,B0BMY7,B1WBN7,B2RZ77,D3ZC54,D3ZCA1,D3ZMS3,D3ZZ89,F1M5L5,F1M7W8,F1MAH6,F7FMS0,G3V7L8,G3V862,M0RA79,O88767,P21743,P30152,P48032,P62963,P70470,P70709,Q10758,Q498R7,Q5I0E1,Q5XIL0,Q63691,Q64240,Q6AYT0,Q767H7,Q80WD0
115	Co1,Co5,Co6,Co8,Co9	Co2,Co3,Co4,Co7,Co10	45	A0A0G2JST3,A0A0G2JTU2,A0A0G2JVV1,A0A0G2JWX4,A0A0G2JXT8,A0A0G2JYC4,A0A0G2K085,A0A0G2K2V6,A0A0G2K7E1,B2GUV5,D3ZA76,D3ZAA3,D3ZJA4,D3ZUJ0,D3ZUU6,D3ZUX1,D3ZVK5,D4A1D3,F1LP82,F1LQ08,F1LRJ7,F1LSA5,F1M7C0,G3V6R5,G3V825,G3V9K3,P02625,P02631,P05942,P14604,P16975,P25093,P28576,P56574,P63029,P83748,Q02974,Q641X3,Q64335,Q64573,Q66HG4,Q66HI5,Q6AYS4,Q6P6T1,Q9R1T1
116	Co1,Co5,Co6,Co8,Co10	Co2,Co3,Co4,Co7,Co9	50	A0A0G2JSJ2,A0A0G2JSP1,A0A0G2JTX5,A0A0G2JUB0,A0A0G2JVV1,A0A0G2K022,A0A0G2K4W9,A0A0G2K828,A0A0G2K9X1,A0A0H2UHM3,A0A0H2UHM5,B0BND0,B1WC34,D3ZEF9,D3ZMU3,D3ZN47,D3ZUC6,D3ZUJ0,D3ZUM4,D3ZV56,D3ZVK5,D3ZWR8,D4A1G1,D4A9T2,D4A9V5,F1LWW1,F1M8Z6,F1M983,G3V6L1,G3V7P0,G3V812,G3V964,P00714,P02625,P04073,P07150,P10959,P11030,P14740,P15684,P16391,P50123,Q3T1K5,Q5I0M4,Q66HG3,Q6AYS7,Q6P6T1,Q8K4J7,Q9QYU9,Q9R1T1
117	Co1,Co5,Co6,Co9,Co10	Co2,Co3,Co4,Co7,Co8	80	A0A096MJ68,A0A096MJP5,A0A0G2JSI1,A0A0G2JSP1,A0A0G2JTU2,A0A0G2JVV1,A0A0G2K022,A0A0G2K085,A0A0G2K0D8,A0A0G2K2R5,A0A0G2K332,A0A0G2K3N2,A0A0G2K4W9,A0A0G2K588,A0A0G2K7S9,A0A0G2K8S9,A0A0H2UHF8,A0A0H2UHM3,A0A0H2UHR6,A0A0H2UHR7,B2RZ77,B5DFD8,D3Z8T8,D3Z9D0,D3ZHD1,D3ZMS3,D3ZN06,D3ZN47,D3ZNY8,D3ZUC6,D3ZUJ0,D3ZVK5,D4A1D3,D4A9V5,D4AE68,F1LLX7,F1LQ10,F1LTY5,F1M698,F1M7F7,G3V6L1,G3V7A5,G3V8S9,M0RBU0,M0RDA4,O354…
118	Co1,Co5,Co7,Co8,Co9	Co2,Co3,Co4,Co6,Co10	11	A0A0G2JSR9,A0A0G2JST3,A0A0G2JWX4,A0A0G2K2V6,A0A0G2K7E1,D3ZA76,D4A4R7,F1LRJ7,G3V825,P14604,Q496Z8
119	Co1,Co5,Co7,Co8,Co10	Co2,Co3,Co4,Co6,Co9	15	A0A0G2JYA4,A0A0G2K4I8,B0BND0,B1WC34,D3ZMU3,D3ZV56,F1LWW1,G3V8L3,M0RDF2,P02680,P70470,P85973,Q10758,Q496Z8,Q80YV8
120	Co1,Co5,Co7,Co9,Co10	Co2,Co3,Co4,Co6,Co8	22	A0A0G2JSJ7,A0A0G2JYA4,A0A0G2K2R5,A0A0G2K2U4,A0A0G2K4I8,A0A0G2K7S9,A0A0G2K8K8,D3ZMS3,F1LMA7,F1MAH6,G3V6E7,G3V9E4,M0RDF2,O35462,O89117,P85973,P97615,Q496Z8,Q6AYC4,Q6MG57,Q7M0E3,Q99MI5
121	Co1,Co5,Co8,Co9,Co10	Co2,Co3,Co4,Co6,Co7	30	A0A0G2JZS9,A0A0G2K7A5,D3ZCT9,D3ZSU7,D3ZUU6,D3ZVK5,D4A352,D4A9V5,F1LXY6,G3V6R5,G3V6T7,P01015,P13265,P30349,P30713,P46462,P48037,P80202,Q02974,Q3T1K5,Q496Z8,Q641X3,Q642B0,Q6AXS4,Q6MG57,Q6MG73,Q6P6T1,Q8K4G9,Q9JI04,Q9WVH8
122	Co1,Co6,Co7,Co8,Co9	Co2,Co3,Co4,Co5,Co10	69	A0A0A0MY09,A0A0G2JST3,A0A0G2JVP4,A0A0G2JWX4,A0A0G2JY48,A0A0G2K1F3,A0A0G2K2H3,A0A0G2K2V6,A0A0G2K5P7,A0A0G2K7E1,A0A0G2K896,B2RYM3,D2XZ41,D3Z9M3,D3ZA76,D3ZAA3,D3ZBE9,D3ZD84,D3ZHG3,D3ZKI0,D3ZP44,D3ZPK4,D3ZRD9,D4A934,F1LMI1,F1LML2,F1LPK7,F1LRJ7,F1LRM7,F1LS29,F1LSA5,F1M4Q3,F1M6Y6,F1M978,F7ET54,F8WG88,G3V7Q8,M0R7M5,M0RC89,O35462,P01041,P07171,P07943,P08461,P14604,P16975,P19637,P35446,P39069,P84076,P9755…
123	Co1,Co6,Co7,Co8,Co10	Co2,Co3,Co4,Co5,Co9	103	A0A0G2JSH9,A0A0G2JSJ2,A0A0G2JY48,A0A0G2JZ62,A0A0G2JZA1,A0A0G2K022,A0A0G2K0T2,A0A0G2K1N4,A0A0G2K6S0,A0A0G2K9E0,A0A0G2KAY8,A0A0H2UHD5,A0A140TAA1,B0BMY7,B1WBN7,B1WC34,B3EY84,B5DEZ3,B5DF65,D3Z9M3,D3ZBE9,D3ZD84,D3ZE05,D3ZEF9,D3ZHG3,D3ZHM9,D3ZMU3,D3ZRD9,D3ZSA9,D3ZUD8,D3ZV56,D3ZVK5,D3ZZ97,D3ZZK3,D4A076,D4A6X4,D4A9V5,D4AAL4,F1LML2,F1LPK1,F1LRM7,F1LU78,F1M0U4,F1M957,F7ET54,F7FMY6,G3V964,M0R7T8,M0R8R4,M0R9…
124	Co1,Co6,Co7,Co9,Co10	Co2,Co3,Co4,Co5,Co8	79	A0A0G2K022,A0A0G2K1F3,A0A0G2K1N4,A0A0G2K2R5,A0A0G2K2U4,A0A0G2K332,A0A0G2K5J5,A0A0G2K5P7,A0A0G2K7S9,A0A0G2K8K8,A0A0G2K9E0,A0A0G2K9J2,A0A0G2KAY8,A0A0H2UHD5,A0A0H2UHR6,A0A0H2UHU5,B0BMY7,B2RZ77,B3EY84,D3Z8W0,D3ZBE9,D3ZD84,D3ZMS3,D3ZP44,D3ZRD9,D3ZTM7,D3ZUD8,D3ZZ97,D3ZZK3,D4A6K7,D4A9V5,D4AAL4,F1LML2,F1LP05,F1LRM7,F1LXS3,F1M4Q3,F1M957,F1MAH6,F7FMY6,G3V6A6,G3V6E7,G3V862,M0RBX7,M0RC89,O35462,P01041,P07171…
125	Co1,Co6,Co8,Co9,Co10	Co2,Co3,Co4,Co5,Co7	92	A0A0G2JSM3,A0A0G2JSZ2,A0A0G2JTU2,A0A0G2JVV1,A0A0G2JY48,A0A0G2JZ40,A0A0G2JZA1,A0A0G2JZY6,A0A0G2K022,A0A0G2K085,A0A0G2K0T2,A0A0G2K1N4,A0A0G2K3G0,A0A0G2K3S3,A0A0G2K588,A0A0G2K5J5,A0A0G2K6Z6,A0A0G2K9X1,A0A0G2QC46,B3EY84,D3ZA76,D3ZD84,D3ZRD9,D3ZSU7,D3ZUU6,D3ZVK5,D3ZZ97,D3ZZK3,D4A9V5,D4AAL4,F1LRM7,F1M957,F1M983,F7ET54,F7FMY6,G3V6R5,G3V6T7,G3V8S4,G3V9K3,M0RBX7,M0RC89,M0RD98,P01015,P01041,P02696,P02761,P…
126	Co1,Co7,Co8,Co9,Co10	Co2,Co3,Co4,Co5,Co6	46	A0A0G2JST3,A0A0G2K1N4,A0A0G2K994,A0A0G2K9J2,A0A0G2K9Q9,A0A0H2UHD5,B5DFD6,D3ZE05,D3ZRD9,D3ZUU6,D3ZVK5,D3ZZK3,D4A9V5,D4AA77,D4AAL4,F1LRM7,F1LU78,F1M957,G3V6T7,M0RBX7,M0RC89,M0RDF2,P00762,P01681,P16636,P19637,P35739,P39069,P55280,P81828,Q10758,Q496Z8,Q4FZU2,Q4V8C2,Q5FWU4,Q5U2U2,Q5Y4N8,Q63357,Q642B0,Q66H94,Q66HT5,Q6AYC4,Q6MG57,Q6P6T1,Q925Q4,Q9WUC4
			44.9603

## Sheet: Control
Random Combinations	Group1	Group2	Number of Differential Proteins	Differential Protein IDs
1	C1,C2,C3,C4,C5	C6,C7,C8,C9,C10	83	A0A0G2JTI8,A0A0G2JU92,A0A0G2JUY4,A0A0G2JV77,A0A0G2JWB6,A0A0G2JX36,A0A0G2JXY4,A0A0G2K1F3,A0A0G2K3G0,A0A0G2K458,A0A0G2K6Z6,A0A0G2K7E1,A0A0G2K8I5,A0A0G2K8S9,A0A0G2K9J2,A0A0G2KB10,A0A0G2QC46,A0A0H2UHA1,A1A5R4,B1WC34,B2RZ77,D3ZHG3,D3ZM36,D3ZN06,D3ZPJ0,D3ZQ32,D3ZQN7,D3ZQP6,D3ZS19,D3ZTM7,D3ZUD8,D4A4P1,D4A934,D4AA13,F1LP96,F1LPK1,F1LRM7,F1LUV9,F1M790,F1M7X4,F7FMY6,G3V6E7,G3V6X0,G3V7C6,G3V8J3,J3QTE2,M0R4S…
2	C1,C2,C3,C4,C6	C5,C7,C8,C9,C10	110	A0A0A0MXX5,A0A0A0MY09,A0A0A0MY31,A0A0G2JSU6,A0A0G2JU71,A0A0G2JUY4,A0A0G2JV12,A0A0G2JVG3,A0A0G2JVT5,A0A0G2K0D8,A0A0G2K0T2,A0A0G2K1F3,A0A0G2K1N4,A0A0G2K3G0,A0A0G2K872,A0A0G2K896,A0A0G2K8S9,A0A0G2KB26,A0A0H2UHJ0,A1A5P1,A1A5R4,B1WBV2,B2RZ77,D3ZBE9,D3ZE05,D3ZGB8,D3ZN06,D3ZQ32,D3ZQP6,D3ZSA9,D3ZUU6,D3ZVQ0,D3ZWD6,D3ZZ08,D4A0J4,D4AA13,F1LM16,F1LM84,F1LP05,F1LP82,F1LP96,F1LRE2,F1LSV0,F1M4Q3,F1M698,F1M6Q3,F…
3	C1,C2,C3,C4,C7	C5,C6,C8,C9,C10	76	A0A0G2JUY4,A0A0G2JV12,A0A0G2JVP4,A0A0G2JY19,A0A0G2JY31,A0A0G2JZV7,A0A0G2K1P2,A0A0G2K3G0,A0A0G2K4W9,A0A0G2K6T8,A0A0G2K8K8,A0A0G2K8S9,A0A0H2UHJ0,A0A0H2UHU5,A1A5R4,B1WBV2,B2RZ77,D3Z9B0,D3ZAN2,D3ZBB2,D3ZBE9,D3ZE05,D3ZGB8,D3ZJK2,D3ZPI8,D3ZQ32,D3ZSA9,D3ZZ08,D3ZZK3,D4A8G5,D4A934,F1LLX7,F1LM84,F1LML2,F1LP96,F1LSV0,F1M957,F7F3I7,G3V647,G3V6A6,G3V7H2,G3V8K8,G3V8T4,M0R4S2,M0R6K0,M0R7E0,M0R8B5,M0R9M2,M0RC23,…
4	C1,C2,C3,C4,C8	C5,C6,C7,C9,C10	47	A0A096MKH2,A0A0G2JVP4,A0A0G2K230,A0A0G2K6T8,A0A0G2K7A5,A0A0G2KA90,A0A0G2KB31,A1A5R4,A9CMC8,D3ZBE9,D3ZCT9,D3ZE05,D3ZLA3,D3ZQ32,D3ZWD6,D3ZWH1,D3ZZ08,D4A1G1,D4AAL4,E9PTY1,F1LYX9,F7EL93,F7F3I7,G3V6E7,G3V963,M0R4S2,M0R7E0,M0R9M2,M0RD98,O54728,P05714,P06214,P06685,P08010,P25113,P35467,P46844,P54759,P55051,P55159,Q4V885,Q62609,Q63617,Q6IE52,Q6MG73,Q9ESS6,Q9WTZ3
5	C1,C2,C3,C4,C9	C5,C6,C7,C8,C10	44	A0A0A0MXT4,A0A0G2JSJ5,A0A0G2JXB1,A0A0G2K1F3,A0A0G2K1P2,A0A0G2K3C5,A0A0G2K5X3,A0A0G2K6T8,A0A0G2K722,A0A0G2K9Y4,A0A0G2KA71,A1A5R4,A5I9F0,B2GUV5,B5DEH7,D3ZBE9,D3ZFH5,D3ZGB8,D3ZQ32,D3ZZ08,E9PT22,E9PTY1,F1LML2,F7F3I7,F7F707,G3V6E7,G3V8K8,J3QTE2,M0R4S2,M0R7E0,M0R8B5,P06214,P07171,P14925,P19939,P35467,P54759,P55280,Q5U2V4,Q5VLR5,Q62797,Q64361,Q9ERA7,Q9ESS6
6	C1,C2,C3,C4,C10	C5,C6,C7,C8,C9	38	A0A0G2JTI8,A0A0G2JUY3,A0A0G2JVG3,A0A0G2K8K3,A0A0G2K9Y0,A0A0G2KB31,A1A5R4,A1L1J8,B1WBV2,B2RYM3,D3Z9C7,D3ZBE9,D3ZCT9,D3ZFK9,D3ZPI8,D3ZWD6,D3ZZK3,D4A8G5,D4A934,F1LMG2,F1LP82,F1LPK1,F1LS79,F1M957,F7FJQ3,M0R4S2,M0R7E0,M0R9M2,M0RAB8,O54728,P25113,P39069,P50398,Q4QQS8,Q6P6T1,Q99M75,Q99MF4,Q9ERA7
7	C1,C2,C3,C5,C6	C4,C7,C8,C9,C10	70	A0A0A0MXX5,A0A0A0MY09,A0A0G2JU25,A0A0G2JUB0,A0A0G2JXU8,A0A0G2JXY4,A0A0G2K085,A0A0G2K0D8,A0A0G2K332,A0A0G2K3G0,A0A0G2K4I8,A0A0G2K5E1,A0A0G2K7E1,A0A0G2QC46,B1WC34,B2RZ77,B5DEH7,D3ZN06,D3ZPK4,D3ZQP6,D3ZSA9,D3ZUR5,D3ZUU6,D3ZWD6,D4A0J4,D4A934,D4AA13,F1LRM7,F1LRV4,F1M698,F1M978,F1M983,F1MAN8,G3V6X0,G3V8G5,M0RAM5,M0RD98,P02454,P02631,P02696,P07171,P07522,P12368,P14669,P14844,P24368,P27867,P30120,P31430,…
8	C1,C2,C3,C5,C7	C4,C6,C8,C9,C10	41	A0A0G2JU25,A0A0G2JUB0,A0A0G2JV12,A0A0G2K085,A0A0G2K3G0,A0A0G2K7E1,A0A0G2QC46,B1WC34,B2RZ77,D3ZJK2,D3ZPK4,D3ZPV8,D3ZQ32,D3ZQP6,D4A3D1,D4A934,F1LP96,G3V6X0,G3V8G5,M0R9M2,M0RD98,P02631,P07171,P07522,P08461,P14046,P14740,P15684,P16296,P32038,P70490,Q3ZAV1,Q5BJY9,Q5I0M4,Q5PQL7,Q62609,Q64057,Q6GMN2,Q80YV8,Q99PW7,Q9QYU9
9	C1,C2,C3,C5,C8	C4,C6,C7,C9,C10	39	A0A0G2K6K8,A0A0G2K7E1,A0A0G2K8I5,A0A0G2KB31,A9CMC8,B1WC34,D3Z979,D3ZC55,D3ZKI0,D3ZPK4,D3ZWD6,D4A3D1,D4A934,F1LRE2,F1LRM7,F7EKI5,G3V6D9,G3V7A5,G3V826,G3V964,M0R9M2,M0RD98,O54728,P02631,P06685,P07522,P15684,P20767,P25113,P46844,P70490,Q4FZU2,Q5FVH2,Q6AYS4,Q6P734,Q99PW7,Q9QX71,Q9QYU9,Q9QZ76
10	C1,C2,C3,C5,C9	C4,C6,C7,C8,C10	32	A0A0G2JST3,A0A0G2JTG4,A0A0G2K3G0,A0A0G2K6K8,A0A0G2K7E1,B1WC34,B5DEH7,D3ZC55,D3ZKI0,D3ZPK4,F1LML2,F1LRE2,G3V7A5,G3V8G5,G3V964,J3QTE2,P02631,P07522,P09034,P16391,P35467,P61589,P70490,Q4FZU2,Q5I0M4,Q5M7T6,Q63083,Q6AYS4,Q6P6Q2,Q99PW7,Q9QX71,Q9QYU9
11	C1,C2,C3,C5,C10	C4,C6,C7,C8,C9	51	A0A0G2JT00,A0A0G2JTI8,A0A0G2JU92,A0A0G2JVE6,A0A0G2JXF0,A0A0G2K392,A0A0G2K6T9,A0A0G2K6Z6,A0A0G2K8I5,B1WC34,B2RYC9,D3Z9C7,D3ZC55,D3ZE55,D3ZJB2,D3ZQN7,D3ZQR5,D3ZTM7,D3ZUD8,D4A4P1,D4A934,E9PSU8,F1LP82,F1LPD3,F1LPK1,F1LRM7,F1LYF1,F1M7X4,G3V6D9,G3V7X5,G3V803,G3V8X4,M0R3V4,M0R3V7,O54728,P01681,P08461,P16296,P16636,P22057,P25113,P47820,P47967,P68511,P83748,Q6AYS4,Q6IN22,Q6P6T1,Q767H7,Q99MF4,Q99PW7
12	C1,C2,C3,C6,C7	C4,C5,C8,C9,C10	110	A0A0G2JSH5,A0A0G2JSH9,A0A0G2JSS8,A0A0G2JT25,A0A0G2JT70,A0A0G2JU25,A0A0G2JV12,A0A0G2JY19,A0A0G2K0N6,A0A0G2K110,A0A0G2K3G0,A0A0G2K872,A0A0G2K896,A0A0G2K8K8,A0A0G2K9E0,A0A0G2K9I6,A0A0H2UHD5,A1A5P1,B0BMY7,B0BNA5,B0BNG3,B2RZ77,D3Z9C7,D3ZCA1,D3ZEF9,D3ZJK2,D3ZN06,D3ZPI8,D3ZPK4,D3ZQ32,D3ZQP6,D3ZS24,D3ZSA9,D4A3D1,D4A8Z3,D4A934,D4AA13,F1LM84,F1LMA7,F1LP96,F1LPK7,F1LQ08,F1LQI1,F1M698,F1M6Q3,F1M7B3,F1M7I8,F1…
13	C1,C2,C3,C6,C8	C4,C5,C7,C9,C10	76	A0A0A0MXX5,A0A0G2JSH9,A0A0G2JSS8,A0A0G2JT70,A0A0G2JU71,A0A0G2JV31,A0A0G2JZH0,A0A0G2K014,A0A0G2K0D8,A0A0G2K0N6,A0A0G2K3Z9,A0A0G2K793,A0A0G2K896,A0A0G2KB31,A9CMC8,B0BMY7,B3EY86,B4F795,D3Z8W0,D3Z979,D3ZE05,D3ZSA9,D3ZWD6,D3ZXY4,D4A3D1,D4AA13,F1M698,F1M7I8,F1M8L3,F7DLY1,G3V6H0,G3V6Y6,G3V963,M0R8G6,M0RD98,O35244,P02696,P04904,P04906,P06685,P07861,P25113,P30713,P30904,P41740,P43427,P46844,P48508,P60711,…
14	C1,C2,C3,C6,C9	C4,C5,C7,C8,C10	39	A0A0G2JST3,A0A0G2JT70,A0A0G2K0N6,A0A0G2K1F3,A0A0G2K7E1,A0A0G2KA71,B0BMY7,B3EY86,B5DEH7,D3ZPK4,D3ZS24,D3ZSA9,D4AA13,F1LML2,F1M663,F1M698,F1M6Q3,F1M7I8,M0R7L1,M0R8G6,M0RDF2,P02696,P30904,P31044,P41740,P80254,P97532,P97615,Q02974,Q10758,Q4FZU2,Q5U2Q3,Q62609,Q66H94,Q6AXR4,Q6IFU7,Q6IFU9,Q6MG70,Q6T5E1
15	C1,C2,C3,C6,C10	C4,C5,C7,C8,C9	107	A0A0A0MXX5,A0A0A0MY09,A0A0G2JSH9,A0A0G2JU71,A0A0G2JV12,A0A0G2JVG3,A0A0G2JWA8,A0A0G2JZH0,A0A0G2JZR4,A0A0G2K014,A0A0G2K0D8,A0A0G2K0W3,A0A0G2K235,A0A0G2K3Z9,A0A0G2K4K4,A0A0G2K7C3,A0A0G2K7Y0,A0A0G2K890,A0A0G2K896,A0A0G2K8K3,A0A0H2UHR7,B2RYM3,D3Z9C7,D3ZG74,D3ZIF6,D3ZPI8,D3ZSA9,D3ZSY7,D3ZUU6,D3ZVQ0,D4A0J4,D4A4R7,D4A5I9,D4A934,D4AA13,D4AE68,F1LP82,F1LPD3,F1LS79,F1M8L3,G3V6C2,G3V6R5,G3V6Y6,G3V722,G3V7L8,…
16	C1,C2,C3,C7,C8	C4,C5,C6,C9,C10	40	A0A096MKH2,A0A0G2JV31,A0A0G2JZS9,A0A0G2K7Z8,A0A0G2K930,A0A0G2KB31,A0A0G2QC04,A0A0G2QC50,A0A0H2UHD5,A9CMC8,D3ZJK2,D3ZLA3,D3ZQ32,D3ZSA9,D4A3D1,D4A934,E9PSN4,F1LMA7,F1LP96,F1M091,F7F3I7,G3V847,G3V963,M0R7T1,M0RD98,O88767,P06685,P15978,P41740,P46844,P55159,Q06496,Q3KRC4,Q5BJY9,Q62609,Q63617,Q6IE52,Q6P734,Q80W57,Q9WTZ3
17	C1,C2,C3,C7,C9	C4,C5,C6,C8,C10	30	A0A0G2JZL9,A0A0G2K7E1,A0A0G2KA71,A0A0G2QC50,A0A0H2UHD5,A5I9F0,B0K010,B2RZ77,D3ZJK2,D3ZPK4,D3ZQ32,D3ZSA9,D4A934,F1LLX7,F1LML2,F1LP96,F7F3I7,M0R7T1,M0RBH9,O88767,P02770,P07171,P15978,P31044,P45479,P55280,Q5BJY9,Q6AXR4,Q9R1T1,Q9WTZ3
18	C1,C2,C3,C7,C10	C4,C5,C6,C8,C9	41	A0A0G2JT25,A0A0G2JV12,A0A0G2K0V3,A0A0G2K0W3,A0A0G2K8K8,A0A0H2UHM3,D3Z9C7,D3ZAN2,D3ZJK2,D3ZPF9,D3ZPI8,D3ZSA9,D3ZZK3,D4A3D1,D4A5I9,D4A934,F1LMG2,F1LP96,F1LQI1,F1LS79,F1M792,G3V6C2,G3V6R5,G3V7L8,M0R7P3,O88767,P11517,P14480,P16296,P50398,P81828,P83121,Q3T1K5,Q3ZAU4,Q4QQS8,Q5BJY9,Q5I0D1,Q62975,Q64057,Q920D2,Q99MF4
19	C1,C2,C3,C8,C9	C4,C5,C6,C7,C10	21	A0A0G2JST3,A0A0G2JT70,A0A0G2JWX4,A0A0G2K0N6,A0A0G2K722,A0A0G2QC50,B5DEH7,D3ZAT0,D4A1G1,G3V826,P02631,P03994,P15950,P20909,P35467,Q4FZU2,Q63279,Q6IFU7,Q6IFU9,Q6P6Q2,Q8VD89
20	C1,C2,C3,C8,C10	C4,C5,C6,C7,C9	56	A0A096MKH2,A0A0G2JV31,A0A0G2JWX4,A0A0G2JYB1,A0A0G2K0W3,A0A0G2K508,A0A0G2K8K3,A0A0G2K930,A0A0G2KB31,A1L1J8,A9CMC8,B2RYM3,D3ZCT9,D3ZLA3,D3ZVQ0,F1LPC6,F1LVQ8,F1M3L7,F7DLY1,F7F1Y3,G3V6C2,G3V6P8,G3V7L8,G3V847,G3V963,M0R7T8,O70352,P02680,P06685,P14668,P15950,P25113,P39069,P46844,P48037,P53790,P55159,P61983,P84076,Q01177,Q06496,Q32KK2,Q3KRC4,Q5BK77,Q5BK81,Q5XI77,Q63474,Q63617,Q63691,Q675A5,Q6IE52,Q6P734…
21	C1,C2,C3,C9,C10	C4,C5,C6,C7,C8	15	A0A0G2JUY3,A0A0G2JWX4,A0A0G2K0W3,A0A0G2K2V6,A1L1J8,B2RYM3,F1M792,G3V7L8,P15950,P39069,Q5BK81,Q6AYT0,Q99MF4,Q9ERA7,Q9Z2L0
22	C1,C2,C4,C5,C6	C3,C7,C8,C9,C10	62	A0A0A0MXX5,A0A0G2JXY4,A0A0G2K013,A0A0G2K014,A0A0G2K2R5,A0A0G2K3C8,A0A0G2K3G0,A0A0G2K4I8,A0A0G2QC16,A0A0H2UI07,A1A5R4,D3Z979,D3ZTN0,D3ZWD6,D4A183,D4AA13,F1LP05,F1M3Y4,F1M792,F1M978,F1M983,F7FMS0,F7FMY6,G3V6X0,G3V7D0,G3V7P0,G3V837,M0R7T1,M0R816,M0R9A3,M0RAM5,P02454,P05545,P14844,P20673,P24368,P30120,P31430,P32038,P42854,P48500,P51647,P55314,P83748,P84039,P97615,Q32KJ6,Q498D9,Q5PQL7,Q63474,Q64057,Q6…
23	C1,C2,C4,C5,C7	C3,C6,C8,C9,C10	36	A0A0G2K085,A0A0G2K3P4,A0A0G2K7C3,A0A0H2UHJ0,A1A5R4,B0BNH1,D3ZAA3,D3ZBN3,D3ZPV8,D3ZUJ0,D4AAL4,F1LP96,F1M983,F7FMS0,F7FMY6,G3V6X0,G3V7A5,G3V7D0,G3V9S3,M0R7M5,P07314,P08461,P28826,P32038,P42854,Q01177,Q32KJ6,Q3ZAV1,Q5BJY9,Q5PPH0,Q63474,Q64057,Q675A5,Q7TP52,Q80YV8,Q9QYU9
24	C1,C2,C4,C5,C8	C3,C6,C7,C9,C10	14	A0A0G2K7C3,A0A0G2KB31,A0A0H2UI07,A1A5R4,B5DEH7,D3ZWD6,D4AAL4,F1LMP9,F1LNH4,F7FMY6,G3V7A5,O54728,P25113,P46844
25	C1,C2,C4,C5,C9	C3,C6,C7,C8,C10	26	A0A0G2JUY4,A0A0G2JX36,A0A0G2K3P4,A0A0G2K7C3,A0A0G2K8S9,A0A0H2UI07,A1A5R4,B2RZB5,B5DEH7,D3ZQ25,F7FMY6,G3V6E7,G3V6X0,G3V7A5,J3QTE2,M0R7M5,M0RA79,P14925,P35467,P42854,P55280,P61589,Q05BA4,Q3T1K5,Q63474,Q8K4G9
26	C1,C2,C4,C5,C10	C3,C6,C7,C8,C9	23	A0A0G2JTI8,A0A0G2JXF0,A0A0G2K458,A0A0G2KB31,A1A5R4,D3ZEP5,D3ZHM9,D3ZQN7,D3ZY02,D4A4P1,E9PSU8,F1LMI3,F1LNH4,F1LP82,F1M7I8,M0R816,P01039,P22006,P25113,P83748,Q6P6T1,Q99068,Q99MF4
27	C1,C2,C4,C6,C7	C3,C5,C8,C9,C10	146	A0A0G2JSH5,A0A0G2JSJ8,A0A0G2JSQ7,A0A0G2JT25,A0A0G2JT70,A0A0G2JV12,A0A0G2JVE6,A0A0G2JY19,A0A0G2K0C1,A0A0G2K0Q8,A0A0G2K110,A0A0G2K1F0,A0A0G2K1N4,A0A0G2K3C8,A0A0G2K3W2,A0A0G2K531,A0A0G2K6T1,A0A0G2K828,A0A0G2K872,A0A0G2K8K8,A0A0G2K8S9,A0A0G2K9E0,A0A0G2KB26,A0A0H2UHJ0,A0A0H2UHU5,A1A5P1,B0BMY7,B0BNA5,B0BNG3,B2RZ77,B5DF65,D3ZH39,D3ZHA1,D3ZJB2,D3ZN06,D3ZPV8,D3ZS24,D3ZUX1,D3ZZ44,D4A133,D4A400,D4A4U3,D4A8G…
28	C1,C2,C4,C6,C8	C3,C5,C7,C9,C10	81	A0A096MJ04,A0A0A0MXX5,A0A0G2JSH9,A0A0G2JT70,A0A0G2JTU6,A0A0G2JU71,A0A0G2JV81,A0A0G2JVE6,A0A0G2JWW9,A0A0G2K014,A0A0G2K0D8,A0A0G2K1F0,A0A0G2K930,A0A0G2KB31,A1A5P1,B0BMY7,B0BNA5,B3EY86,B5DF65,D3Z8W0,D3Z979,D3ZUQ1,D3ZUX1,D3ZWD6,D3ZXY4,D4A400,D4A8Y1,D4AA13,D4ACR1,E9PSQ1,F1LMP9,F1LP05,G3V647,G3V6Y6,M0R7L1,O35244,O35462,O88989,P04785,P04904,P07861,P07943,P10252,P14740,P14942,P25113,P29975,P30713,P30904,…
29	C1,C2,C4,C6,C9	C3,C5,C7,C8,C10	92	A0A096MJ04,A0A0G2JSH5,A0A0G2JSP1,A0A0G2JT70,A0A0G2JTC1,A0A0G2JUY4,A0A0G2JVE6,A0A0G2JVT5,A0A0G2JZ18,A0A0G2K0Q8,A0A0G2K1F3,A0A0G2K392,A0A0G2K6T9,A0A0G2K8S9,A0A0G2KB26,B0BMY7,B0BNA5,B0BNG3,B2GUV5,B2GUX7,B2RZB5,B3EY86,B5DEH7,B5DF65,D3ZE16,D3ZE55,D3ZFH5,D3ZHA1,D3ZJB2,D3ZS24,D3ZTV3,D3ZUQ1,D3ZUX1,D3ZZL3,D4A400,D4A4U3,D4A8Y1,D4A9Q5,D4AA13,D4ACR1,F1LLX7,F1LM16,F1LP05,F1LPB8,F1M6Q3,F1M7B3,F1MA46,F7F389,G3V…
30	C1,C2,C4,C6,C10	C3,C5,C7,C8,C9	104	A0A0A0MXX5,A0A0A0MY09,A0A0G2JSH9,A0A0G2JSJ8,A0A0G2JSU6,A0A0G2JU71,A0A0G2JV81,A0A0G2JVG3,A0A0G2JZR4,A0A0G2K014,A0A0G2K0D8,A0A0G2K0W3,A0A0G2K235,A0A0G2K2Y3,A0A0G2K3C8,A0A0G2K3Z9,A0A0G2K890,A0A0G2K8K3,A0A0G2K931,A0A0G2K9Y0,A0A0H2UHJ0,A1A5P1,B2RYM3,B5DEI2,D3ZHM9,D3ZKN1,D3ZSY7,D3ZTN0,D3ZUQ1,D3ZVQ0,D4A4R7,D4AA13,F1LM16,F1LP05,F1LP82,F1LPR6,F1LRE2,F1MAE5,G3V637,G3V6Y6,G3V722,G3V7I9,G3V825,G3V827,G3V936,…
31	C1,C2,C4,C7,C8	C3,C5,C6,C9,C10	40	A0A096MKH2,A0A0G2JWW9,A0A0G2K1F0,A0A0G2K4I8,A0A0G2K7Z8,A0A0G2K828,A0A0G2K930,A0A0G2KB31,B3DM90,D3Z979,D3ZJK2,D3ZLA3,D3ZWD6,E9PSN4,F1LMP9,F1LP96,F1M091,F1MAN8,G3V647,G3V7D0,O35142,O35462,P01015,P0C0K7,P10959,P20762,P46844,P51647,P54759,P61983,Q5BJY9,Q5PPH0,Q64057,Q64573,Q6IE52,Q711G3,Q7TP52,Q9EPB1,Q9QYU4,Q9WTZ3
32	C1,C2,C4,C7,C9	C3,C5,C6,C8,C10	68	A0A0G2JTC1,A0A0G2JUY4,A0A0G2JVT5,A0A0G2JWX0,A0A0G2K1F0,A0A0G2K2L1,A0A0G2K392,A0A0G2K6T9,A0A0G2K828,A0A0G2K8S9,A0A0G2KB26,A0A140TAI2,A5I9F0,B2GUV5,B2RZB5,B3DM90,B5DFD8,D3Z9B0,D3ZDH4,D3ZE16,D3ZJK2,D3ZQR5,D3ZS67,D3ZUD8,D4A9Q5,F1LLX7,F1LML2,F1LP96,F1LPB8,G3V647,G3V6A6,G3V6D9,G3V7D0,G3V7H2,G3V803,G3V8J3,G3V8K8,G3V8X4,M0R544,M0R5J4,M0RA79,O35142,O70489,P01015,P04785,P0C0K7,P10959,P14925,P20762,P29598,P…
33	C1,C2,C4,C7,C10	C3,C5,C6,C8,C9	37	A0A0G2JT25,A0A0G2K0W3,A0A0G2K1F0,A0A0G2K8K8,A0A0G2K930,A0A0H2UHJ0,A0A0H2UHU5,D3Z9B0,D3ZAN2,D3ZKN1,D4A133,D4A8G5,F1LP82,F1LP96,F1LQI1,F1M091,F1MAN8,G3V827,M0R8A3,O35462,P14480,P28494,P42123,P48199,P51647,Q32KJ6,Q4QQS8,Q5BJY9,Q5I0D1,Q5M819,Q5PPH0,Q5XIA6,Q64057,Q7TP52,Q99376,Q99MF4,Q9QX71
34	C1,C2,C4,C8,C9	C3,C5,C6,C7,C10	14	A0A0G2JT70,A0A0G2JVE6,A0A0G2K722,B5DF65,D3ZFH5,D3ZUX1,D4A6X4,E9PTY1,P03994,P05065,P06214,P16296,P35467,P41562
35	C1,C2,C4,C8,C10	C3,C5,C6,C7,C9	31	A0A096MKH2,A0A0G2JWW9,A0A0G2JZ62,A0A0G2K014,A0A0G2K0W3,A0A0G2K2Y3,A0A0G2K508,A0A0G2K8K3,A0A0G2K930,A0A0G2KB31,A1L1J8,B2RYM3,D3Z979,D3ZCT9,D3ZLA3,D3ZWD6,D3ZWH1,F1LP82,F7DLY1,P14668,P14740,P15684,P25113,P46844,P61983,P98158,Q5BK81,Q5M7T9,Q5M876,Q6IE52,Q99376
36	C1,C2,C4,C9,C10	C3,C5,C6,C7,C8	17	A0A0G2JTX5,A0A0G2JUY4,A0A0G2JVT5,A0A0G2K0W3,A1L1J8,B2RZB5,D4A9Q5,F1LM16,F1LP82,M0R544,M0RA79,P0DMW0,Q05BA4,Q5BK81,Q5VLR5,Q99MF4,Q9ERA7
37	C1,C2,C5,C6,C7	C3,C4,C8,C9,C10	31	A0A0G2JU25,A0A0G2JVB2,A0A0G2JXB1,A0A0G2K3C8,A0A0G2K3G0,A0A0G2K872,A0A140TAA1,B2RZ77,D3ZEF9,D3ZN06,D3ZPK4,D3ZPV8,G3V7D0,G3V9S3,P00714,P02454,P05545,P08461,P25236,P31430,P32038,Q05175,Q32KJ6,Q5M890,Q5PQL7,Q5U362,Q64240,Q6AYC4,Q80YV8,Q9EQV9,Q9QY17
38	C1,C2,C5,C6,C8	C3,C4,C7,C9,C10	22	A0A096MJ68,A0A0G2JVB2,A0A0G2JZ18,A0A0G2K3C5,A0A0G2KB31,A0A140TAA1,D3Z8W0,F1LSA5,G3V812,M0R544,O70417,P02454,P25236,P31430,P43427,P51907,P85968,Q4FZU2,Q5M890,Q5PQL7,Q5U362,Q62946
39	C1,C2,C5,C6,C9	C3,C4,C7,C8,C10	29	A0A096MJ41,A0A0G2JZ62,A0A0G2K332,A0A1W2Q642,B2GV73,B5DEH7,D3ZFK9,D3ZQ25,D4A4K4,F1LMP9,F1M983,F7FMS0,G3V6X0,G3V7L4,G3V9J1,O08557,P02454,P02680,P31430,P32038,Q496Z8,Q4FZU2,Q4V885,Q5M890,Q5U362,Q63083,Q6IFU9,Q80YV8,Q9QYU9
40	C1,C2,C5,C6,C10	C3,C4,C7,C8,C9	45	A0A0G2JSJ2,A0A0G2JVB2,A0A0G2JWX0,A0A0G2JXB1,A0A0G2K151,A0A0G2K2H3,A0A0G2K5X3,A0A0G2K6T8,A0A0G2K980,A0A0H2UHR6,B0BNL6,B2RZ27,D3ZHM9,D3ZMS7,D3ZUU6,E9PTY1,F1M5L5,F1M6X1,G3V7X5,G3V936,M0R816,O35276,O70540,P02454,P02761,P06761,P08461,P14844,P24368,P25236,P31430,P40241,P62804,Q3T1J1,Q498R7,Q5M890,Q64240,Q6P6R2,Q6P6S4,Q6P6T1,Q6P7C4,Q8CJE3,Q99MF4,Q9QZK8,Q9WVK7
41	C1,C2,C5,C7,C8	C3,C4,C6,C9,C10	20	A0A096MJ68,A0A0G2JVB2,A0A0G2K3C5,A0A0G2KB31,A0A140TAA1,D3ZJK2,E9PSN4,F1M9W9,G3V7D0,G3V812,M0R544,O70417,P25236,P51907,Q5U362,Q62797,Q63751,Q642A7,Q68FR8,Q6AYT0
42	C1,C2,C5,C7,C9	C3,C4,C6,C8,C10	25	A0A0G2K3P4,A0A1W2Q642,D3ZFK9,D3ZS67,E9PSN4,F1LQ10,F1M983,F7FMS0,G3V6X0,G3V7D0,G3V7L4,G3V9J1,O08557,P02680,P32038,P62749,Q4V885,Q5M8C6,Q5U362,Q63691,Q6AYT0,Q6IRJ7,Q6P6T3,Q80YV8,Q9QYU9
43	C1,C2,C5,C7,C10	C3,C4,C6,C8,C9	17	A0A0G2JSJ2,A0A0G2JXB1,A0A0G2K2H3,A0A0G2K6T8,A0A0H2UHM3,A0A0H2UHR6,B2RZ27,F1M5L5,F1M6X1,O70540,P08461,P14844,P25236,Q32KJ6,Q64240,Q6P6T1,Q99MF4
44	C1,C2,C5,C8,C9	C3,C4,C6,C7,C10	7	B5DEH7,D3ZFK9,G3V826,O08557,P50398,Q6AYT0,Q6P6Q2
45	C1,C2,C5,C8,C10	C3,C4,C6,C7,C9	37	A0A0G2JTI8,A0A0G2JZ18,A0A0G2K3C5,A0A0G2K508,A0A0G2K5X3,A0A0G2K6T8,A0A0G2KB31,A0A0H2UHM5,A0A140TAA1,B2GV99,D3ZBB2,D3ZGB8,D3ZQR5,E9PSU8,E9PT22,F1LNH4,F1LSA5,F1LYF1,F1M0R1,F1M6X1,F1MA37,F7DLY1,G3V6D9,G3V7H2,G3V812,G3V9R9,O70417,P01015,P14844,P47967,P51907,Q4G075,Q62797,Q63355,Q6P6T1,Q7M0E3,Q9QZ76
46	C1,C2,C5,C9,C10	C3,C4,C6,C7,C8	17	D3ZBE9,D4A4K4,D4A4P1,E9PSU8,F1LMP9,F1LNH4,F1LYF1,F1M6X1,G3V6X0,G3V7X5,M0R7E0,O08557,P14844,P36860,Q63355,Q6P6T1,Q920P6
47	C1,C2,C6,C7,C8	C3,C4,C5,C9,C10	63	A0A096MKH2,A0A0G2JSV5,A0A0G2JV31,A0A0G2K0C1,A0A0G2K595,A0A0G2K6T1,A0A0G2K8K8,A0A0G2K9I6,A0A0G2QC04,A0A0H2UHA7,A0A140TAA4,D3Z8I7,D3Z8W0,D3ZJK2,D3ZN06,D3ZWD6,E9PSQ1,F1LMA7,F7EZQ4,F7FAY5,F8WFI2,G3V6H0,G3V847,G3V8T4,M0RAZ1,M0RC99,M0RDA4,O35142,P00714,P04797,P09606,P10760,P10959,P11980,P20762,P30349,P36972,P41740,P46844,P54313,P54759,P85968,P85971,Q06496,Q4KLZ6,Q5I0D5,Q5I0E1,Q5M8C3,Q5RKI0,Q5RKI7,Q5U36…
48	C1,C2,C6,C7,C9	C3,C4,C5,C8,C10	67	A0A096MJ41,A0A0G2JSH5,A0A0G2K0C1,A0A0G2K230,A0A0G2K6T1,A0A0G2K828,A0A0G2K8K8,A0A0G2KB26,A5I9F0,B0BMY7,B0BNG3,B0K010,B2RZ77,B2RZB5,B3DM90,B5DFD8,D3ZE16,D3ZE93,D3ZJK2,D3ZM39,D3ZN06,D3ZS24,D3ZS67,D3ZTV3,D4A4U3,D4AA31,F1LLX7,F1M7B3,F1M7C0,F1MAD3,F1MAH6,F8WFI2,G3V6A6,G3V7D0,G3V862,G3V8T4,G3V9K3,M0RDA4,O35142,O55004,O70513,P00714,P02651,P07151,P10959,P13221,P20762,P30349,P31044,P32038,P46462,P52759,P54…
49	C1,C2,C6,C7,C10	C3,C4,C5,C8,C9	62	A0A0G2JSQ7,A0A0G2JV12,A0A0G2JVG3,A0A0G2K0C1,A0A0G2K110,A0A0G2K1N4,A0A0G2K2H0,A0A0G2K3W2,A0A0G2K6K8,A0A0G2K8K8,A0A0G2K9E0,A0A0G2K9I6,A0A0H2UHJ0,D3ZAN3,D3ZEF9,D3ZN06,D3ZSL2,D4A5I9,D4A911,D4AA31,F1LPK7,F1M091,F1M5L5,F8WFI2,G3V6R5,G3V825,G3V827,G3V862,G3V936,M0R7P3,M0R8A3,M0RC99,P04073,P10760,P11517,P14669,P19804,P24368,P28494,P30349,P56574,P62815,P70470,P85971,Q05175,Q32KJ6,Q3ZAU4,Q4QQS8,Q5I0D5,Q5M8…
50	C1,C2,C6,C8,C9	C3,C4,C5,C7,C10	14	B0BMY7,D3Z8W0,D3ZAT0,G3V8S4,M0RAZ1,P05065,P08753,P15950,P20909,P46720,P85968,Q496Z8,Q62946,Q8K4Y7
51	C1,C2,C6,C8,C10	C3,C4,C5,C7,C9	90	A0A096MKH2,A0A0G2JSV5,A0A0G2JU71,A0A0G2JV31,A0A0G2JVG3,A0A0G2JX26,A0A0G2JYB1,A0A0G2JZH0,A0A0G2K0D8,A0A0G2K0X4,A0A0G2K235,A0A0G2K4K4,A0A0G2K508,A0A0G2K595,A0A0G2K737,A0A0G2K8K3,A0A0G2K8V1,A0A0H2UHA7,A0A140TAA4,B2RYM3,B4F7E7,D3Z8I7,D3Z8T8,D3Z8W0,D3ZCG9,D3ZVQ0,D3ZWD6,D3ZWR4,D4AE68,F1M3L7,F7DLY1,F7FAY5,G3V6H0,G3V7W1,G3V825,G3V847,G3V936,G3V9E4,M0R757,O70352,P04797,P04897,P07895,P09606,P11980,P15950,P…
52	C1,C2,C6,C9,C10	C3,C4,C5,C7,C8	27	A0A0G2JXU8,A0A0G2K235,A5I9F0,B2RYM3,B2RZB5,B5DEI2,D3ZCG9,D3ZE16,D3ZQU7,F1M3L7,F1M7C0,G3V936,P15399,P15950,P24368,P46462,P62836,P70470,P97580,Q30KJ2,Q496Z8,Q5BK81,Q6P6R2,Q6P6S4,Q6P7C4,Q6T5E1,Q9ERA7
53	C1,C2,C7,C8,C9	C3,C4,C5,C6,C10	11	A0A0G2K7A5,D3ZAT0,D3ZJK2,D3ZS67,E9PSN4,M0RAZ1,P01039,P05065,P46720,Q68FR8,Q6AYT0
54	C1,C2,C7,C8,C10	C3,C4,C5,C6,C9	44	A0A096MKH2,A0A0G2JV31,A0A0G2JYB1,A0A0G2K508,A0A0G2K595,A0A0H2UHA7,A0A140TAA4,D3Z8I7,D3ZLA3,D3ZPF9,E9PSN4,F1M091,F7DLY1,F7F1Y3,F7FAY5,G3V6H0,G3V7W1,G3V847,O70352,P06685,P09606,P11980,P19468,P19939,P36972,P43427,P46844,P48508,P54313,P56574,P68035,P85968,P98158,Q06496,Q4V8K5,Q5BK81,Q5RKI7,Q64057,Q641Z8,Q64319,Q6MG73,Q6Q0N1,Q80W57,Q9JI92
55	C1,C2,C7,C9,C10	C3,C4,C5,C6,C8	10	A5I9F0,D3ZAN2,D3ZE16,F1M792,F1M7C0,P07151,P15950,P46462,Q30KJ2,Q5BK81
56	C1,C2,C8,C9,C10	C3,C4,C5,C6,C7	8	A0A0G2JWX4,A0A0G2K508,F7DLY1,P08753,P15950,P53790,Q5BK81,Q63279
57	C1,C3,C4,C5,C6	C2,C7,C8,C9,C10	52	A0A0A0MXX5,A0A0A0MY31,A0A0G2JSR9,A0A0G2JVG3,A0A0G2JXY4,A0A0G2K014,A0A0G2K085,A0A0G2K332,A0A0G2K4I8,A0A0G2K9Y0,A0A0G2QC16,D3Z979,D3Z9U8,D3ZPK4,D3ZUR5,D3ZWD6,D4A050,D4AA13,F1LRV4,F1LZV1,F1M3Y4,F1M698,F1M978,F7FMY6,G3V7W1,G3V837,M0R7T1,M0R9A3,M0RAM5,O54715,P02780,P02781,P11517,P14844,P24368,P30120,P48500,P83748,P98158,Q498D9,Q498R7,Q5I0D1,Q5I0D5,Q63474,Q64230,Q66H71,Q6AYC4,Q6P6S4,Q6P6V0,Q8VI04,Q9JI9…
58	C1,C3,C4,C5,C7	C2,C6,C8,C9,C10	19	A0A0G2JUB0,A0A0G2JVV1,A0A0G2K085,A0A0G2K4V5,D3ZPK4,D3ZQU7,D3ZSA9,D3ZUR5,D4A4K4,D4A8G5,F7FMY6,G3V7W1,P07171,P08461,Q3ZAV1,Q5BJY9,Q6P9U0,Q920D2,Q9QYU9
59	C1,C3,C4,C5,C8	C2,C6,C7,C9,C10	22	A0A0G2K6K8,A0A0G2K828,B5DEH7,D3ZC55,D3ZKI0,D3ZQU7,D4A4K4,F1LZJ4,F1LZV1,F1M6Z1,F7FMY6,G3V7W1,M0RA54,O54728,O55004,P05714,Q05175,Q5HZW7,Q5I0D5,Q64230,Q6MG90,Q9EQV9
60	C1,C3,C4,C5,C9	C2,C6,C7,C8,C10	21	A0A0G2JUY4,A0A0G2K6K8,A0A0G2K9I6,A0A0H2UHJ0,B1WBV2,B5DEH7,D3ZKI0,D3ZQU7,F1M6Z1,F7FMY6,J3QTE2,P19939,P35467,P61589,Q06496,Q4V8K5,Q5HZW7,Q5I0D5,Q64230,Q6P6Q2,Q6P9U0
61	C1,C3,C4,C5,C10	C2,C6,C7,C8,C9	34	A0A0G2JTI8,A0A0G2JXF0,A0A0G2K0W3,A0A0G2K6T1,A0A0G2K828,A0A0H2UHF8,B3DM90,D3ZE93,D3ZQN7,D3ZTM7,D4A4P1,D4A4U3,F1LP82,F1LPK1,F1LYF1,G3V8T4,G3V9K3,M0R3V4,M0RDL2,O54728,O55004,P01039,P10959,P20761,P20762,P50398,P52759,P83748,Q5I0E1,Q64573,Q66HG4,Q6AYT0,Q767H7,Q99MF4
62	C1,C3,C4,C6,C7	C2,C5,C8,C9,C10	87	A0A0A0MY31,A0A0G2JSH5,A0A0G2JSH9,A0A0G2JT25,A0A0G2JT70,A0A0G2JV12,A0A0G2JXJ3,A0A0G2K0C1,A0A0G2K1F0,A0A0G2K531,A0A0G2K9E0,A0A0H2UHU5,A1A5P1,B0BMY7,B0BN46,B0BNA5,B0BNG3,B5DF65,D3ZH39,D3ZJB2,D3ZN06,D3ZS24,D3ZSA9,D3ZUR5,D3ZUX1,D3ZZ44,D4A133,D4A4K4,D4A8G5,D4A8Y1,D4AA13,D4AB23,D4ACR1,E9PSQ1,F1LPK7,F1LQI1,F1LZV1,F1M698,F1M6Q3,F1M7B3,F7FHF3,G3V647,G3V827,G3V8R1,M0R3V7,M0R5J4,M0R6K0,M0R7K9,M0RAM5,O35462,O…
63	C1,C3,C4,C6,C8	C2,C5,C7,C9,C10	78	A0A096MJ04,A0A096MK30,A0A0A0MXX5,A0A0A0MY31,A0A0G2JSH9,A0A0G2JSS8,A0A0G2JT70,A0A0G2JTU6,A0A0G2JV81,A0A0G2JVE6,A0A0G2K014,A0A0G2K0D8,A0A0G2K1F0,A0A0G2K793,A0A0G2K930,B0BMY7,B0BNA5,B3EY86,B4F795,B5DF65,D3Z8W0,D3Z979,D3ZUX1,D3ZWD6,D3ZXY4,D4A4K4,D4A8G5,D4A8Y1,D4AA13,D4ACR1,E9PT65,F1LQ10,F1LZV1,G3V6Y6,M0R7L1,M0R8G6,O35244,O35462,P04904,P04906,P05714,P07314,P07861,P07943,P08009,P11348,P14942,P28826,P29…
64	C1,C3,C4,C6,C9	C2,C5,C7,C8,C10	70	A0A096MJ04,A0A096MJ68,A0A0A0MY31,A0A0G2JSP1,A0A0G2JT70,A0A0G2JTC1,A0A0G2JUY4,A0A0G2JVE6,A0A0G2JVT5,A0A0G2JZ18,A0A0G2K1F3,A0A0G2K392,A0A0G2K5X3,A0A0G2KA71,A0A0G2KB26,B0BMY7,B0BNA5,B0BNG3,B2GUV5,B2GV31,B3EY86,B5DEH7,B5DF65,D3ZE55,D3ZFH5,D3ZGB8,D3ZHA1,D3ZS24,D3ZUQ1,D3ZZL3,D4A400,D4A8Y1,D4A9Q5,D4AA13,D4ACR1,F1LLX7,F1M663,F1M6Q3,F1M9W9,G3V6D3,G3V803,G3V8R1,G3V8X4,M0R4Z4,M0R5J4,M0R7L1,M0R8G6,O88989,P04…
65	C1,C3,C4,C6,C10	C2,C5,C7,C8,C9	98	A0A096MJ68,A0A0A0MXX5,A0A0A0MY09,A0A0A0MY31,A0A0G2JSH9,A0A0G2JSU6,A0A0G2JU71,A0A0G2JV81,A0A0G2JVG3,A0A0G2JZR4,A0A0G2K014,A0A0G2K0D8,A0A0G2K0W3,A0A0G2K235,A0A0G2K3Z9,A0A0G2K890,A0A0G2K896,A0A0G2K8K3,A0A0G2K931,A0A0G2K9Y0,A0A0H2UHR7,A2RUW1,B2RYM3,D3ZSY7,D3ZUQ1,D3ZVQ0,D3ZZT9,D4A0J4,D4A4R7,D4AA13,F1LP82,F1LPK1,F1LRE2,F1LS79,F1M9W9,F1MAE5,G3V637,G3V6Y6,G3V722,G3V818,G3V827,G3V837,M0RAM5,M0RC20,O35244,…
66	C1,C3,C4,C7,C8	C2,C5,C6,C9,C10	26	A0A0G2JTC7,A0A0G2K1F0,A0A0G2K7Z8,A0A0G2K930,B2RZB5,D3Z979,D3ZJK2,D3ZWD6,D4A4K4,D4A8G5,F1LLX7,F1LZV1,F1MAN8,G3V647,O35462,P05714,P42123,P46844,P51647,P54759,P61983,Q5BJY9,Q6IE52,Q711G3,Q9QYU4,Q9WTZ3
67	C1,C3,C4,C7,C9	C2,C5,C6,C8,C10	33	A0A096MJ68,A0A0G2JTC1,A0A0G2JUY4,A0A0G2JVT5,A0A0G2JZ18,A0A0G2K1F0,A0A0G2K1F3,A0A0G2K392,A0A0G2K5X3,A0A0G2KA71,D3ZBB2,D3ZJK2,D3ZQR5,D4A9Q5,F1LLX7,F1LML2,F1LPB8,G3V647,G3V803,G3V8X4,O70489,P04785,P19939,P29598,P42123,Q5BJY9,Q5VLR5,Q62797,Q63355,Q6P9U0,Q7M0E3,Q9QYU4,Q9WTZ3
68	C1,C3,C4,C7,C10	C2,C5,C6,C8,C9	24	A0A096MJ68,A0A0G2JT25,A0A0G2K1F0,A0A0G2K8K3,A0A0G2K930,A0A0H2UHU5,D4A133,D4A8G5,F1LMG2,F1LP82,F1LQI1,F1LS79,G3V827,O35462,P14480,P42123,P51647,Q4QQS8,Q5BJY9,Q5I0D1,Q5PPH0,Q62946,Q920D2,Q99MF4
69	C1,C3,C4,C8,C9	C2,C5,C6,C7,C10	15	A0A0G2JU25,A0A0G2K1F3,B1WC34,B2RYM1,B5DF65,D3ZKI0,D4A9Q5,E9PTY1,F1LZV1,J3QTE2,P03994,P05714,P35467,P41562,Q8VD89
70	C1,C3,C4,C8,C10	C2,C5,C6,C7,C9	36	A0A0G2JU25,A0A0G2K014,A0A0G2K508,A0A0G2K8K3,A0A0G2K930,A0A0G2K9Y0,A0A1W2Q642,A1L1J8,B2RYM3,B2RZB5,D3Z979,D3ZCT9,D3ZWD6,F1LP82,F1LPK1,F1LQ10,F1LZV1,G3V7D0,P00714,P02680,P05714,P14668,P16391,P32038,P46844,P61983,P84076,Q32KK2,Q5BK81,Q5I0M4,Q5M8C6,Q641Z6,Q6GMN2,Q6IE52,Q6IRJ7,Q6P6T3
71	C1,C3,C4,C9,C10	C2,C5,C6,C7,C8	21	A0A096MJ68,A0A0G2JU25,A0A0G2JVT5,A0A0G2K1F3,A0A0G2K392,A1L1J8,B2RYM1,D4A9Q5,F1LM16,F1LP82,F1LPK1,F1M663,F1M9W9,P00714,P0DMW0,Q5BK81,Q5VLR5,Q63751,Q6IRJ7,Q767H7,Q9ERA7
72	C1,C3,C5,C6,C7	C2,C4,C8,C9,C10	27	A0A096MJ41,A0A0G2JTX5,A0A0G2JV12,A0A0G2JXB1,A0A0G2JXJ3,A0A0G2JZ62,A0A0G2K332,A0A0H2UHB3,B0BND0,B3EY84,D3ZEF9,D3ZFH5,D3ZPK4,D3ZUR5,F1LRV4,F1LSA5,F1M698,G3V812,M0R544,O54715,O70417,P08461,P25236,P61459,Q5M890,Q62975,Q6AYC4
73	C1,C3,C5,C6,C8	C2,C4,C7,C9,C10	36	A0A0G2JSR9,A0A0G2JTX5,A0A0G2JZ18,A0A0G2K332,A0A0G2K3C5,A0A0G2K9Z5,B0BND0,B2RZB5,B3EY84,B4F795,B5DFA0,D3Z8W0,D3ZC55,D3ZFH5,D3ZUR5,E9PT65,F1LSA5,F1LWD0,G3V812,G3V8J3,M0R544,M0RA54,O70417,P04906,P07151,P25236,P51907,P85968,Q05BA4,Q4FZU2,Q5BK77,Q5M872,Q5M890,Q62797,Q9JJ19,Q9R1T3
74	C1,C3,C5,C6,C9	C2,C4,C7,C8,C10	24	A0A096MJ41,A0A0G2JUB0,A0A0G2JZ62,A0A0G2K085,A0A0G2K332,B0BND0,B2GV73,B3EY84,B5DEH7,D3ZLA3,D3ZPK4,D3ZUR5,D4A4K4,F1LMP9,F1M9W9,G3V7W1,O54715,P19939,P98158,Q4FZU2,Q5XFX0,Q63083,Q6IFU9,Q9QYU9
75	C1,C3,C5,C6,C10	C2,C4,C7,C8,C9	62	A0A0G2JSJ2,A0A0G2JWX0,A0A0G2JXB1,A0A0G2JXY4,A0A0G2K2H3,A0A0G2K6T8,A0A0G2K7A5,A0A0G2K9D7,A0A0H2UHR7,A2RUW1,B0BNL6,B2GV99,B2RZ27,B3DM90,D3Z9U8,D3ZC54,D3ZCG9,D3ZE93,D3ZS67,D3ZUU6,D3ZVQ0,D4A050,D4A0J4,D4A5P8,D4A6X4,E9PTY1,F1LPK1,F1LRV4,F1M5L5,F1M6Y6,F7ET54,G3V818,G3V837,G3V8J3,O35142,O35276,O54715,O70540,P02761,P02780,P06761,P07895,P08461,P10111,P10959,P14844,P20762,P24368,P25236,P30120,P52759,P62804…
76	C1,C3,C5,C7,C8	C2,C4,C6,C9,C10	15	A0A0G2K3C5,B2RZB5,D3ZC55,F1LSA5,F1LWD0,G3V812,M0R544,M0RA54,O70417,P07151,P25236,P51907,Q496Z8,Q62797,Q68FR8
77	C1,C3,C5,C7,C9	C2,C4,C6,C8,C10	17	A0A096MJ41,A0A0G2JUB0,A0A0G2JZ62,A0A0G2K085,A0A0G2K332,A0A0G2KA90,D3ZPK4,D3ZUR5,F1LMP9,G3V8L3,P19939,P98158,Q5M7T6,Q6MG73,Q6P9U0,Q99376,Q9QYU9
78	C1,C3,C5,C7,C10	C2,C4,C6,C8,C9	16	A0A0G2JSJ2,A0A0G2JXB1,A0A0G2JXY4,B2RZ27,D3ZFH5,D3ZPF9,E9PTY1,F1LMG2,O70540,P01681,P08461,P14844,P25236,P61459,P62963,Q496Z8
79	C1,C3,C5,C8,C9	C2,C4,C6,C7,C10	21	A0A0G2JSQ7,A0A0G2K1N4,A0A0G2K3W2,A0A0G2K6K8,A0A0H2UHJ0,B2RYM1,B5DEH7,D3ZC55,D3ZKI0,D3ZKN1,F1M091,M0R8A3,P07522,P09034,Q05175,Q5XFX0,Q64057,Q64230,Q6MG90,Q6P6Q2,Q80ZA3
80	C1,C3,C5,C8,C10	C2,C4,C6,C7,C9	86	A0A0G2JSK1,A0A0G2JTC1,A0A0G2JTI8,A0A0G2JWX0,A0A0G2JZ18,A0A0G2K2L1,A0A0G2K3C5,A0A0G2K508,A0A0G2K6T1,A0A0G2K6T8,A0A0G2K828,A0A0G2K8S9,A0A0G2KB26,A0A0H2UHF8,A0A0H2UHM5,A0A140TAI2,A1L1J8,B0BNN3,B2GUV5,B2GV99,B2RZB5,B3DM90,B5DFD8,D3Z9D0,D3ZBB2,D3ZC55,D3ZDH4,D3ZDK4,D3ZE16,D3ZE93,D3ZQN7,D3ZQR5,D3ZS67,D4A4U3,D4ABY7,F1LPB8,F1LPK1,F1LSA5,F1LSV0,F1LWD0,F1LYF1,F1M0R1,F1MA37,F1MA46,G3V6D9,G3V7D0,G3V7H2,G3V803…
81	C1,C3,C5,C9,C10	C2,C4,C6,C7,C8	26	A0A0G2JTI8,A0A0G2K4I8,A0A0G2K6T1,A0A0G2K828,B2RYM1,B3DM90,D3ZBE9,F1LMP9,F1LPK1,F1LSV0,F1LYF1,G3V8L3,G3V8T4,O35142,P01015,P0C0K7,P10959,P14844,P20762,P52759,Q5U355,Q5U367,Q5XFX0,Q64573,Q767H7,Q9EPB1
82	C1,C3,C6,C7,C8	C2,C4,C5,C9,C10	44	A0A0G2JSS8,A0A0G2JV31,A0A0G2JW41,A0A0G2K0N6,A0A0G2K595,A0A0G2K793,A0A0G2K9Z5,A0A0G2QC04,A0A0H2UHB3,A0A0H2UHM0,B0BND0,B4F795,D3Z8I7,D3Z8W0,D3ZJK2,F1LMA7,F1LRV4,G3V6H0,G3V847,M0RAZ1,O08557,P02651,P04797,P04906,P09606,P10760,P19468,P20909,P36972,P41740,Q05BA4,Q3T1K5,Q5BK77,Q5M872,Q5RKI7,Q62609,Q63617,Q64319,Q68FR8,Q6IE55,Q6Q0N1,Q80W57,Q8CG45,Q8K4G9
83	C1,C3,C6,C7,C9	C2,C4,C5,C8,C10	22	A0A096MJ41,A0A0G2JXJ3,A0A0G2K5X3,A0A0G2KA71,A0A0G2KB31,B0BND0,B2GV31,D3ZJK2,D3ZPK4,D3ZS24,E9PT22,F1LMI3,F1LNH4,F1M698,P02651,P31044,P61943,Q30KJ2,Q5U2Q3,Q6AXR4,Q6MG70,Q7M0E3
84	C1,C3,C6,C7,C10	C2,C4,C5,C8,C9	40	A0A0G2JV12,A0A0G2K7C3,A0A0H2UHB3,A0A0H2UI07,B0BN46,D3ZEF9,D3ZSL2,D4A0J4,D4A5I9,D4A6X4,D4A911,F1LMG2,F1LPK7,F1LQI1,F1LRV4,F1LS79,F1M792,G3V6R5,M0R7P3,M0RC99,P02761,P10760,P19804,P24368,P36375,P50398,P56574,P81827,P81828,P83121,Q3T1K5,Q3ZAU4,Q498R7,Q4QQS8,Q5U300,Q62975,Q63475,Q6AYT0,Q920D2,Q9ES53
85	C1,C3,C6,C8,C9	C2,C4,C5,C7,C10	17	A0A0G2JSS8,A0A0G2K0N6,A0A0G2K458,B0BND0,D3Z8W0,D3ZAT0,F1M9W9,G3V8S4,P08753,P15950,P20909,P22006,P46720,Q5BK77,Q5M872,Q5U2Q3,Q8VD89
86	C1,C3,C6,C8,C10	C2,C4,C5,C7,C9	106	A0A096MK30,A0A0G2JSS8,A0A0G2JV31,A0A0G2JX36,A0A0G2JYB1,A0A0G2JZH0,A0A0G2K0D8,A0A0G2K0X4,A0A0G2K235,A0A0G2K3P4,A0A0G2K3Z9,A0A0G2K4K4,A0A0G2K508,A0A0G2K595,A0A0G2K737,A0A0G2K793,A0A0G2K890,A0A0G2K8V1,A0A0G2K9Z5,A0A0H2UHM0,A0A0H2UHR7,A0A1W2Q642,B2RYM3,B4F795,B4F7E7,D3Z8I7,D3Z8W0,D3ZCG9,D3ZIF6,D3ZS67,D3ZVQ0,D4A0J4,D4AE68,E9PT65,F1LQ10,F1LS79,F7DLY1,F7FMS0,G3V6H0,G3V6P8,G3V7D0,G3V818,G3V837,G3V847,G3V…
87	C1,C3,C6,C9,C10	C2,C4,C5,C7,C8	27	A0A0G2JXJ3,A0A0G2JXU8,A0A0G2K3P4,A0A0G2K4I8,A0A0G2K7A5,A0A0G2K7C3,A0A0G2KB31,A0A0H2UHR7,B2GV31,B2RYM3,D3ZCG9,D3ZS24,D4A0J4,E9PSN4,F1M792,F1M9W9,G3V7D0,P08289,P15399,P15950,P24368,P97580,P97584,Q498R7,Q5BK81,Q6AYT0,Q9ES53
88	C1,C3,C7,C8,C9	C2,C4,C5,C6,C10	8	A0A0G2K458,D3ZAT0,D3ZHM9,P20909,P46720,P63029,Q68FR8,Q8VD89
89	C1,C3,C7,C8,C10	C2,C4,C5,C6,C9	45	A0A0G2JV31,A0A0G2JX36,A0A0G2JYB1,A0A0G2K0V3,A0A0G2K508,A0A0G2K595,A0A0G2K793,A0A0H2UHM0,A0A0H2UI07,A0A1W2Q642,B2RZB5,B4F795,D3Z8I7,D3ZPF9,D3ZQ25,F1LMG2,F7F1Y3,F7FMS0,G3V6H0,G3V847,M0R757,O08557,P02680,P04906,P09606,P14668,P19468,P42854,P48037,P48508,P56574,P84076,P85968,Q01177,Q32KK2,Q496Z8,Q5BK81,Q5RKI7,Q64319,Q675A5,Q6Q0N1,Q80W57,Q8K4G9,Q9JJ40,Q9R0T4
90	C1,C3,C7,C9,C10	C2,C4,C5,C6,C8	8	A0A0G2KB31,F1LMG2,F1M792,P15950,P84076,Q30KJ2,Q5BK81,Q9ES53
91	C1,C3,C8,C9,C10	C2,C4,C5,C6,C7	22	A0A0G2JWX4,A0A0G2K1N4,A0A0G2K3P4,A0A0G2K508,A0A0H2UHJ0,B2RYM1,D3ZPV8,F1M792,F1MAA7,G3V7D0,G3V9S3,P08753,P15950,P42854,P48037,P84076,Q05175,Q32KJ6,Q5BK81,Q63279,Q675A5,Q8VD89
92	C1,C4,C5,C6,C7	C2,C3,C8,C9,C10	21	A0A0G2JSH5,A0A0G2JWX4,A0A0G2JXB1,A0A0G2K0Q8,A0A0G2K872,A0A0G2KB10,D3ZP47,D4A183,F1LVQ8,F1M978,F7FHF3,P04785,P05545,P47853,Q5U2V4,Q63279,Q66H71,Q6AYC4,Q6IUU3,Q6P6V0,Q9QZ76
93	C1,C4,C5,C6,C8	C2,C3,C7,C9,C10	18	A0A0A0MXT4,A0A0G2JTU6,A0A0G2JUY3,B5DFA0,D3Z979,D3ZAN2,F1LRT1,F1LZV1,F1M957,M0RAB8,P38918,P81556,Q5M7T9,Q5U2V4,Q5U362,Q66H71,Q6P6V0,Q9JHB9
94	C1,C4,C5,C6,C9	C2,C3,C7,C8,C10	37	A0A096MKH2,A0A0G2JVP4,A0A0G2JZS9,A0A0G2K0V3,A0A0G2QC16,D3ZFK9,D3ZLA3,D3ZP47,D4A183,D4A3D1,F1LVQ8,F1M957,G3V963,M0R7I5,M0R7M5,M0R7T1,M0R9A3,M0RA79,M0RAB8,P05545,P06685,P08290,P30152,P31211,P55159,P84039,Q06496,Q4V885,Q4V8K5,Q5U362,Q5XI77,Q63474,Q63617,Q641Z8,Q6MG61,Q9JI92,Q9R0T4
95	C1,C4,C5,C6,C10	C2,C3,C7,C8,C9	42	A0A0G2JSJ2,A0A0G2JVP4,A0A0G2K1P2,A0A0G2K9Y0,A0A0G2QC50,A2RUW1,B0BNL6,D3Z9U8,D3ZC54,D3ZMS3,D3ZMS7,D4A050,D4A183,D4A1D3,D4A5P8,F1LP82,F1LR92,F1LTY5,F1M1R0,F1M3Y4,F1M5L5,F1MAE5,G3V837,G3V9M0,M0R7T1,M0R8B5,P01039,P02780,P02781,P02782,P06761,P10111,P29534,P30120,P54921,P62804,P84039,Q4G075,Q5I0D7,Q6P6V0,Q91XT9,Q9JHB9
96	C1,C4,C5,C7,C8	C2,C3,C6,C9,C10	5	A0A0G2JXU8,D3ZQU7,P39069,Q4G075,Q5U2V4
97	C1,C4,C5,C7,C9	C2,C3,C6,C8,C10	19	A0A096MKH2,G3V963,M0R7M5,M0R7T8,M0RA79,O70352,P06685,P39069,P84039,Q06496,Q4V885,Q4V8K5,Q5U362,Q5XI77,Q63474,Q63617,Q641Z8,Q6P9U0,Q9JI92
98	C1,C4,C5,C7,C10	C2,C3,C6,C8,C9	3	F1LR92,F1M7I8,Q6IFU7
99	C1,C4,C5,C8,C9	C2,C3,C6,C7,C10	15	A0A0G2JV42,A0A0G2JY19,B1WBV2,D3Z9C7,D3ZZK3,F1LRT1,G3V6R5,M0R7I5,M0RAB8,O88767,P05942,P11517,P35467,Q5I0D5,Q99M75
100	C1,C4,C5,C8,C10	C2,C3,C6,C7,C9	23	A0A0A0MXT4,A0A0G2K1P2,A0A0G2K4W9,A0A0G2KB31,A0A0H2UHM5,A2IBE0,B0K010,B2RZ77,D3ZCT9,E9PSU8,E9PT22,F1LNH4,F1LUS1,F1MAH6,M0RBH9,M0RDA4,M0RDL2,P02770,P15978,P83748,Q4G075,Q642A6,Q9R1T1
101	C1,C4,C5,C9,C10	C2,C3,C6,C7,C8	23	A0A096MKH2,A0A0G2K4W9,A0A0G2QC50,D3ZMS7,E9PSU8,F1LMA7,F1LUS1,F1M3Y4,G3V963,M0R7E0,M0R7M5,M0RA79,P05942,P06685,P08010,P15978,P84039,Q06496,Q4V8K5,Q5XI77,Q63474,Q63617,Q9R1T1
102	C1,C4,C6,C7,C8	C2,C3,C5,C9,C10	44	A0A0G2JTG4,A0A0G2JUY3,A0A0G2JV81,A0A0G2JVE6,A0A0G2JWW9,A0A0G2K1F0,A0A0G2K793,A0A0G2K930,D3Z979,D4A8G5,D4ADL1,F1LLX7,F1LZV1,F1MAN8,G3V647,G3V827,O35462,P07943,P19468,P25093,P29975,P30713,P38918,P42123,P46844,P51647,P54759,P60711,P61983,P68035,P81556,Q4KLZ6,Q5I0D7,Q5M7T9,Q5M876,Q5PPH0,Q64319,Q6IE52,Q6P6T1,Q711G3,Q811X6,Q8CFN2,Q9QYU4,Q9WVJ6
103	C1,C4,C6,C7,C9	C2,C3,C5,C8,C10	62	A0A096MJ68,A0A0G2JSH5,A0A0G2JTC1,A0A0G2JUY4,A0A0G2JVT5,A0A0G2JZ18,A0A0G2JZS9,A0A0G2K0C1,A0A0G2K0Q8,A0A0G2K1F0,A0A0G2K230,A0A0G2K392,A0A0G2K6T9,A0A0G2K8I5,A0A0G2KB10,A0A0G2KB26,B0BNG3,B2GV31,B5DFD8,D3ZBB2,D3ZE16,D3ZP47,D3ZQR5,D3ZTV3,D3ZUD8,D3ZZL3,D4A9Q5,D4ACR1,F1LLX7,F1LPB8,F1M6Q3,F1M7X4,F7F389,G3V647,G3V6A6,G3V6D9,G3V803,G3V8X4,G3V8Z5,M0R4Z4,M0R5J4,M0R7K9,O70489,P04642,P04785,P05545,P06685,P13221…
104	C1,C4,C6,C7,C10	C2,C3,C5,C8,C9	53	A0A096MJ68,A0A0G2JSU6,A0A0G2JT25,A0A0G2JTG4,A0A0G2K0C1,A0A0G2K1F0,A0A0G2K2H0,A0A0G2K3W2,A0A0G2K6K8,A0A0G2K9E0,A0A0H2UHU5,B5DEI2,D3ZAN3,D3ZC54,D3ZFF8,D3ZZ44,D4A133,D4A1G1,D4A8G5,D4AC85,F1LP82,F1LQI1,F1LU78,F1M1R0,F1MAE5,G3V826,G3V827,G3V9M0,M0R8A3,M0RAM5,M0RC20,O35462,P02631,P02781,P04073,P09034,P20760,P28494,P42123,P47853,P48199,P48500,P51635,P51647,P54921,Q4QQS8,Q5I0D1,Q5M819,Q5PPH0,Q5XIA6,Q80VT…
105	C1,C4,C6,C8,C9	C2,C3,C5,C7,C10	27	A0A096MJ04,A0A0G2JSP1,A0A0G2JU25,A0A0G2JVE6,A0A0G2JZS9,A0A0G2K392,A0A0G2K5P7,B5DF65,D3ZXY4,D3ZZL3,D4A8Y1,D4A934,D4ACR1,F1LZV1,M0R9A3,M0RAB8,P03994,P07943,P08753,P30152,P41562,P47820,P50123,P81556,Q5I0M4,Q6MG61,Q6P6T1
106	C1,C4,C6,C8,C10	C2,C3,C5,C7,C9	87	A0A096MK30,A0A0A0MXX5,A0A0G2JTU6,A0A0G2JU25,A0A0G2JUB0,A0A0G2JV81,A0A0G2JWW9,A0A0G2JZR4,A0A0G2K014,A0A0G2K0X4,A0A0G2K1P2,A0A0G2K2Y3,A0A0G2K793,A0A0G2K7E1,A0A0G2K890,A0A0G2K8K3,A0A0G2K930,A0A0G2K931,A0A0G2K9Y0,D3Z979,D3ZCT9,D3ZXY4,D4ADL1,F1LP82,F1LTY5,F1LZV1,F1M1R0,F1MAE5,G3V637,G3V837,G3V8G5,G3V9E4,G3V9M0,M0R757,M0R7T1,O89117,P02780,P02781,P02782,P05197,P07861,P08009,P10111,P11348,P11980,P14740,P…
107	C1,C4,C6,C9,C10	C2,C3,C5,C7,C8	59	A0A096MJ04,A0A096MJ68,A0A0G2JSH5,A0A0G2JSP1,A0A0G2JSU6,A0A0G2JU25,A0A0G2JVT5,A0A0G2JZS9,A0A0G2K392,A0A0G2K5P7,A0A0G2K7S9,A0A0G2QC46,B2GV31,B5DEI2,D3ZE16,D3ZFF8,D3ZMS7,D3ZP47,D3ZUQ1,D3ZZL3,D4A9Q5,F1LP82,F1M1R0,F1M3Y4,F1M7C0,F1M7X4,F1MAE5,G3V7I9,G3V837,G3V8R1,G3V9M0,M0R4Z4,M0R7T1,M0R9A3,M0R9M2,M0RC20,M0RD98,P02631,P02780,P02781,P02782,P06685,P07647,P0DMW0,P20760,P20767,P22282,P46462,P54921,P62836,Q…
108	C1,C4,C7,C8,C9	C2,C3,C5,C6,C10	10	A0A0G2JU25,A0A0G2JVE6,A0A0G2JWX0,B5DF65,F1LPD3,F1M7X4,P03994,P41562,P50123,Q6P6T1
109	C1,C4,C7,C8,C10	C2,C3,C5,C6,C9	33	A0A0G2JU25,A0A0G2JUB0,A0A0G2JWW9,A0A0G2K793,A0A0G2K7E1,A0A0G2K930,D3ZCT9,D4A4K4,D4A8G5,G3V7W1,G3V8G5,O35462,P14668,P14740,P15684,P16391,P19468,P25093,P29975,P48508,P60711,P61983,P68035,P98158,Q5M7T9,Q5M876,Q63083,Q64602,Q6IE52,Q6IFU7,Q6IFU9,Q711G3,Q8CFN2
110	C1,C4,C7,C9,C10	C2,C3,C5,C6,C8	15	A0A096MJ68,A0A0G2JU25,A0A0G2JVT5,A0A0G2K7E1,A9CMC8,D3Z9B0,D3ZE16,D4A9Q5,F1M7X4,M0R4Z4,M0R936,P02631,P0DMW0,P46462,Q62946
111	C1,C4,C8,C9,C10	C2,C3,C5,C6,C7	13	A0A096MJ68,A0A0G2JU25,A0A0G2K3G0,A0A0G2K7E1,A0A0G2QC46,D3ZCT9,D3ZFH5,D4A934,M0R9M2,P02631,P08753,P16391,Q5I0M4
112	C1,C5,C6,C7,C8	C2,C3,C4,C9,C10	26	A0A0G2JTX5,A0A0G2JUY3,A0A0G2JXB1,A0A0G2K3C5,A0A0G2K722,B5DFA0,D4ADL1,F1LML2,F1LSA5,F1M978,G3V7Q7,G3V812,M0R544,M0RA54,O70417,P25093,P25236,P38918,P51907,Q05BA4,Q5I0D7,Q5M890,Q62797,Q68FR8,Q9ERA7,Q9QZ76
113	C1,C5,C6,C7,C9	C2,C3,C4,C8,C10	31	A0A096MJ41,A0A096MKH2,A0A0G2JSH5,A0A0G2JZ62,A0A0G2JZS9,A0A0G2K085,A0A0G2K0Q8,A0A0G2K230,A0A0G2K332,A0A0G2KA90,A0A0G2KB10,A0A1W2Q642,D3ZLA3,D3ZP47,F1LMP9,G3V7Q7,G3V8L3,G3V9J1,M0R7K9,P06685,P31211,P46462,P47853,P55051,P98158,Q4V885,Q5M890,Q5U362,Q80YV8,Q99376,Q9QZ76
114	C1,C5,C6,C7,C10	C2,C3,C4,C8,C9	42	A0A0G2JSJ2,A0A0G2JXB1,A0A0G2JXY4,A0A0G2K2H0,A0A0G2K2H3,A0A0G2K722,A0A0G2K8F6,A0A0G2KA90,B0BNL6,B2RZ27,D3Z9U8,D3ZC54,D3ZEF9,D3ZFF8,D3ZFH5,D3ZMS7,D3ZSL2,D4A050,D4A1D3,D4A1G1,D4A911,D4AC85,D4ADL1,E9PTY1,F1LR92,F1LRV4,F1LTY5,F1M1R0,F1M5L5,O54715,O70540,P06761,P14844,P25236,P47853,P51635,P55051,P61459,P62804,P62963,Q5M890,Q5U355
115	C1,C5,C6,C8,C9	C2,C3,C4,C7,C10	19	A0A0G2K332,A0A0G2K5P7,A0A0G2QC16,A0A0H2UHJ0,D3ZAN2,D3ZKN1,D4A934,F1LSA5,F1M091,M0R7I5,M0R9A3,M0RAB8,P08753,P14480,Q5XFX0,Q64057,Q6MG61,Q99376,Q99MF4
116	C1,C5,C6,C8,C10	C2,C3,C4,C7,C9	97	A0A0A0MXT4,A0A0G2JTC1,A0A0G2JWX0,A0A0G2JZ18,A0A0G2JZV7,A0A0G2K1P2,A0A0G2K2L1,A0A0G2K3C5,A0A0G2K4W9,A0A0G2K6T8,A0A0G2K737,A0A0G2K8G8,A0A0G2K8S9,A0A0G2K931,A0A0H2UHF8,A0A0H2UHM5,A5I9F0,B0BNL6,B2GUV5,B2GV99,B3DM90,B5DFA0,D3Z9D0,D3Z9U8,D3ZBB2,D3ZDH4,D3ZMS7,D3ZQ32,D3ZQR5,D3ZS67,D4A050,D4A3L8,D4A5P8,D4ABY7,D4ADL1,F1LML2,F1LPB8,F1LSA5,F1LSV0,F1LTY5,F1LYF1,F1M0R1,F1M1R0,F1M3Y4,F1MA37,F7F707,G3V6D9,G3V7H2…
117	C1,C5,C6,C9,C10	C2,C3,C4,C7,C8	56	A0A096MKH2,A0A0G2JVP4,A0A0G2JZS9,A0A0G2K4I8,A0A0G2K4W9,A0A0G2K7A5,A0A0G2K7S9,A0A0G2QC50,B0BNL6,B3DM90,B5DEI2,D3Z9U8,D3ZBE9,D3ZC54,D3ZLA3,D3ZMS7,D3ZP47,D3ZQ32,D4A050,D4A4K4,D4A5P8,E9PSN4,F1LMP9,F1LSV0,F1LYF1,F1M091,F1M1R0,F1M3Y4,G3V837,G3V8L3,G3V9M0,M0R7E0,M0R7I5,M0R7T1,M0R9A3,M0R9M2,M0RD98,O35142,O54715,P01015,P02780,P02781,P02782,P06685,P06761,P10959,P14844,P31211,P40241,P45592,P46462,P55051,Q5U…
118	C1,C5,C7,C8,C9	C2,C3,C4,C6,C10	10	A0A0H2UHJ0,D3ZKN1,M0RAB8,P39069,Q5M7T6,Q6MG90,Q6ZYN8,Q99376,Q99M75,Q99MF4
119	C1,C5,C7,C8,C10	C2,C3,C4,C6,C9	29	A0A0A0MXT4,A0A0G2JTC1,A0A0G2JVT5,A0A0G2JZ18,A0A0G2K7E1,A0A0G2K8S9,A0A0G2KB26,B2GUV5,B5DFA0,D3ZBB2,D3ZFH5,D3ZGB8,D4A4U3,F1LML2,G3V6D9,G3V7H2,G3V812,G3V8K8,P01015,P29598,P47967,P61459,Q05BA4,Q496Z8,Q64194,Q64361,Q68FP1,Q9R1T3,Q9WUW9
120	C1,C5,C7,C9,C10	C2,C3,C4,C6,C8	14	A0A0G2KA90,D3ZBE9,D3ZUX1,D3ZWD6,D4A4K4,F1LMP9,G3V8L3,M0R7E0,M0R9M2,P46462,P46844,Q3ZAV1,Q63617,Q6MG73
121	C1,C5,C8,C9,C10	C2,C3,C4,C6,C7	43	A0A0G2JT00,A0A0G2JY19,A0A0G2K1N4,A0A0G2K6T1,A0A0G2K7E1,A0A0H2UHF8,A0A0H2UHJ0,B1WBV2,B2RZ77,D3ZBE9,D3ZH39,D4A4K4,D4A4U3,D4A934,E9PSU8,F1LMP9,F1LSV0,F1LYF1,F1M7B3,G3V862,G3V8T4,M0R3V4,M0R3V7,M0R6K0,M0R7E0,M0R9M2,M0RCH6,M0RDA4,P08753,P15978,P61972,Q3B8R6,Q5U367,Q5XFX0,Q64057,Q64194,Q64573,Q6AYS4,Q6DGG1,Q80ZA3,Q9EQV9,Q9ESS6,Q9QWJ9
122	C1,C6,C7,C8,C9	C2,C3,C4,C5,C10	33	A0A0G2JU92,A0A0G2JV77,A0A0G2JW41,A0A0G2K0C1,A0A0G2K458,A0A0G2K8I5,B0BNA5,B0BND0,D3ZAT0,D3ZQN7,F1LMI3,F1LUV9,F1M7X4,G3V6S2,M0RAB8,M0RAZ1,M0RDF2,O54728,P01039,P02651,P14942,P18418,P53369,P97532,Q02974,Q30KJ2,Q5U2Q3,Q6AXS4,Q6IE55,Q6P6T1,Q99MF4,Q9EQV6,Q9ES58
123	C1,C6,C7,C8,C10	C2,C3,C4,C5,C9	88	A0A096MK30,A0A0G2JSI1,A0A0G2JSV5,A0A0G2JTG4,A0A0G2JV77,A0A0G2JV81,A0A0G2JW41,A0A0G2JX36,A0A0G2JZH0,A0A0G2JZR4,A0A0G2K0C1,A0A0G2K0X4,A0A0G2K110,A0A0G2K235,A0A0G2K3Z9,A0A0G2K6K8,A0A0G2K713,A0A0G2K722,A0A0G2K737,A0A0G2K793,A0A0G2K7C3,A0A0G2K7E1,A0A0G2K890,A0A0G2K896,A0A0G2K8V1,A0A0G2K9J2,A0A0H2UHB3,A0A0H2UI07,B0BN46,B5DFA0,D3Z8I7,D3ZAN3,D3ZIF6,D3ZM36,D3ZS19,D4A4S5,D4A911,D4ADL1,D4AE68,F1LML2,F7FAY5,…
124	C1,C6,C7,C9,C10	C2,C3,C4,C5,C8	49	A0A0G2JSI1,A0A0G2JV77,A0A0G2JX36,A0A0G2JXJ3,A0A0G2K0C1,A0A0G2K110,A0A0G2K230,A0A0G2K531,A0A0G2K6K8,A0A0G2K713,A0A0G2K7C3,A0A0G2K7E1,A0A0G2K9J2,A0A0G2KB31,A0A0G2QC46,A0A0H2UI07,A9CMC8,B0BN46,B5DEZ3,D3ZAN3,D3ZM36,D3ZS19,D3ZS24,D4A4K4,D4AA31,D4AC85,F1LPK7,F1LQI1,F1LUV9,M0R9M2,O54728,P04073,P15399,P30349,P46462,P56574,P70470,P97580,Q04970,Q30KJ2,Q3ZAU4,Q5HZW7,Q5XIA6,Q63475,Q66HG3,Q6AXS4,Q6T5E1,Q9EQV6…
125	C1,C6,C8,C9,C10	C2,C3,C4,C5,C7	80	A0A096MK30,A0A0G2JSV5,A0A0G2JTU6,A0A0G2JUB0,A0A0G2JX36,A0A0G2K0X4,A0A0G2K235,A0A0G2K3P4,A0A0G2K3Z9,A0A0G2K4K4,A0A0G2K5P7,A0A0G2K7C3,A0A0G2K7E1,A0A0G2K7X7,A0A0G2K890,A0A0G2K8V1,A0A0G2K9J2,A0A0G2QC46,A0A0H2UI07,D3ZAN3,D3ZM36,D3ZXY4,D4A4K4,D4A934,D4AE68,F1LMW3,G3V6S2,G3V7C6,G3V7W1,G3V9E4,M0R757,M0R7E0,M0R9M2,O89117,P04073,P04897,P07150,P07314,P07861,P07895,P08009,P08753,P11980,P14740,P15399,P15684,P…
126	C1,C7,C8,C9,C10	C2,C3,C4,C5,C6	19	A0A0G2K0X4,A0A0G2K3G0,A0A0G2K713,A0A0G2K7E1,A0A0G2QC46,A0A0H2UI07,D3ZBE9,D3ZM36,G3V7W1,M0R7E0,P04073,P11517,P14668,P15684,P54311,P56574,P97580,Q5M876,Q6P6T1
			40.8968
