# Supplementary material for: Exploring the Effects of Teas with Different Fermentation Levels and Black Coffee on the Body via the Urine Proteome
Source: Nutrients. 2026 Jan 21;18(2):343. doi: 10.3390/nu18020343 (PMC12845137; doi:10.3390/nu18020343)
Supplement: Supplementary file 1 [file nutrients-18-00343-s001.zip › Table S3. Results of randomized grouping tests with between-group comparisons..xlsx]

## Sheet: Green tea
Random Combinations	Group1	Group2	Number of Differential Proteins	Differential Protein IDs
1	C6,C7,C8,C9,C10	G6,G7,G8,G9,G10	59	A0A096MJ41,A0A0G2JSR9,A0A0G2JSW0,A0A0G2JSZ2,A0A0G2JZ40,A0A0G2K0N6,A0A0G2K0V3,A0A0G2K3P4,A0A0G2K458,A0A0G2K5X3,A0A0G2K7C3,A0A0G2KBC4,A1A5P1,B1WBN7,D3Z9E1,D3ZC55,D3ZQ32,D3ZQP6,D3ZVK5,D3ZY96,D3ZZL3,D4A183,D4A934,D4A9V0,D4AA77,E9PSN4,F1LMA7,F1LPK1,F1LQM1,F1LX60,F1M0R1,F1M7X4,F1M8K0,F1M963,F7F3I7,F7FMY6,G3V989,M0R9M2,M0RC89,O54728,P10758,P20760,P48032,P61943,P84039,P97553,Q09326,Q32KJ6,Q5I0M4,Q5M8C3,Q…
2	C6,C7,C8,C9,G6	C10,G7,G8,G9,G10	34	A0A0G2JY53,A0A0G2JYA3,A0A0G2JZ40,A0A0G2K458,A0A0G2K6Z6,A0A0G2K7C3,A0A0H2UHM3,A2IBE2,B0BND0,D3ZBB2,D3ZEP5,D3ZHM9,D3ZN47,D3ZUD8,D3ZUU6,D3ZY02,D4A9V0,E9PSU8,F1LPK1,F1LX60,M0RAZ1,P01039,P01681,P13265,P16636,P25236,P26772,P46720,P62749,P97553,Q6IN11,Q75NI5,Q99068,Q9Z2L0
3	C6,C7,C8,C9,G7	C10,G6,G8,G9,G10	28	A0A096MIU6,A0A0G2JST1,A0A0G2JVE6,A0A0G2JZ40,A0A0G2K458,A0A0G2K994,A0A0H2UHM3,B5DFD8,D3ZEP5,D3ZHM9,D3ZRJ6,D4A3L3,D4A4U3,D4A9V0,D4ACR1,F1M7I8,F8WG88,G3V7N8,P06214,P22057,P97532,Q06000,Q68FP1,Q6IRS6,Q75NI5,Q9EPF2,Q9QYU4,Q9QZ76
4	C6,C7,C8,C9,G8	C10,G6,G7,G9,G10	30	A0A0G2JV42,A0A0G2JYA3,A0A0G2K6T8,A0A0G2K7C3,A2IBE2,D3ZE93,D3ZVK5,D3ZY02,D3ZY96,E9PSN4,F1M3T8,F1M963,F7F389,G3V7Q7,G3V8K5,M0RC89,P01039,P06214,P07171,P14480,P15950,P18418,P83748,Q06000,Q32KJ6,Q75NI5,Q7TPB4,Q99068,Q9QYU4,Q9Z2L0
5	C6,C7,C8,C9,G9	C10,G6,G7,G8,G10	44	A0A0G2JSJ2,A0A0G2JSK1,A0A0G2JU92,A0A0G2JV42,A0A0G2JWX0,A0A0G2JWX4,A0A0G2JYA3,A0A0G2K0V3,A0A0G2K2V6,A0A0G2K458,D3Z9E1,D3ZD40,D3ZD84,D3ZDH4,D3ZEP5,D3ZUD8,D3ZVK5,D3ZWC1,D4A9V0,E9PSM5,F1LPK1,F1LXS3,F1M0R1,F1M6X1,F1M6Y6,F8WG88,G3V8X4,P01015,P01681,P05545,P16636,P20761,P22057,P35739,P46720,P51886,P61459,P85973,P97553,Q66HG4,Q7TPB4,Q7TQ94,Q8CG08,Q99068
6	C6,C7,C8,C9,G10	C10,G6,G7,G8,G9	94	A0A0G2JSW0,A0A0G2JTI8,A0A0G2JV42,A0A0G2JXT3,A0A0G2JZ69,A0A0G2K0V3,A0A0G2K2Y3,A0A0G2K713,A0A0G2K7C3,A0A0G2K930,A0A0G2K980,A0A0H2UHJ0,A0A0H2UHM3,A0A0H2UHR7,A2RUW1,B2GUX7,B2GV99,B2RYM3,B3EY84,D3Z9C7,D3ZAN3,D3ZCT9,D3ZJF8,D3ZMU3,D3ZN47,D3ZPI8,D3ZUD8,D4A0J4,D4A183,D4A5I9,D4A9Q5,F1LP05,F1LP82,F1LPK1,F1LS79,F1M0R1,F1M498,F1M779,F1M790,F1M7X4,F1M963,F7ET54,F7FJQ3,G3V637,G3V6C2,G3V722,G3V7L8,G3V7N8,G3V8K5,…
7	C6,C7,C8,C10,G6	C9,G7,G8,G9,G10	23	A0A0G2JZ18,A0A0G2K793,B1WBN7,B2GUV5,B5DEH7,D3ZAA3,D3ZKN1,D3ZQ32,D4ABY7,F1LWD0,F1LX60,F1MA56,G3V824,G3V989,G3V9E4,M0RA79,P04073,P14668,P24090,Q5M876,Q5U2V4,Q63083,Q80YV8
8	C6,C7,C8,C10,G7	C9,G6,G8,G9,G10	28	A0A0G2JSI1,A0A0G2JX36,A0A0G2JZ18,A0A0G2K3C5,A0A0G2K5X3,A0A0G2K793,B1WBN7,B2RZ27,B5DEH7,B5DFD6,D3Z8I7,D4A9V0,F1LU78,F1MAA7,F7FMY6,G3V824,J3QTE2,P04073,P04906,P48508,Q06496,Q5M876,Q5U2V4,Q64602,Q6Q0N1,Q8CIZ5,Q920D2,Q9EPF2
9	C6,C7,C8,C10,G8	C9,G6,G7,G9,G10	31	A0A096MJ41,A0A0G2JV31,A0A0G2JV81,A0A0G2JZ18,A0A0G2JZH0,A0A0G2K5X3,A0A0G2K793,A0A0G2K8V1,A0A140TAA4,D3Z8I7,D3ZY96,E9PSN4,G3V6E7,G3V989,G3V9R9,J3QTE2,P04636,P04797,P15950,P20760,P54311,P61589,P63322,Q04970,Q3MIE4,Q4KLZ6,Q5U2V4,Q62797,Q8CFN2,Q99N82,Q9EPF2
10	C6,C7,C8,C10,G9	C9,G6,G7,G8,G10	50	A0A096MKH2,A0A0G2JST3,A0A0G2JWX4,A0A0G2JZS9,A0A0G2K085,A0A0G2K2V6,A0A0G2K332,A0A0G2K4K4,A0A0G2KBC4,A0A140TAA4,B2RZB5,D3Z8I7,D3ZWR4,D3ZZL3,D4A3D1,D4A9V0,E9PSM5,F1LQ10,F1M8K0,F1MAA7,F7F1Y3,F7F707,G3V686,G3V6E7,G3V7W1,G3V824,G3V989,G3V9R9,M0R9A3,O08557,P10760,Q05BA4,Q06496,Q10758,Q3T1K5,Q4FZU2,Q5M7T6,Q5M876,Q5RKI7,Q5U2V4,Q5XI77,Q63083,Q63279,Q641Z8,Q64319,Q68FU6,Q6P6Q2,Q7TQ94,Q80W57,Q8K4G9
11	C6,C7,C8,C10,G10	C9,G6,G7,G8,G9	49	A0A0G2JSW0,A0A0G2JVB2,A0A0G2JY48,A0A0G2K1F3,A0A0G2K1P2,A0A0G2K9L2,A0A0G2KA71,A0A0G2KB26,A0A140TAI2,B2GUV5,D3ZE16,D3ZFH5,D3ZGB8,D3ZTV3,D4A183,D4A9Q5,F1LLX7,F1LML2,F1LTY5,F1M6Q3,F1M790,F1M963,F1M9I4,F7FAY5,G3V6E7,G3V6H1,G3V812,M0R4Z4,M0R9M2,M0RA79,O70417,O70489,P0DMW0,P20611,P25093,P29598,P48032,Q5FVH2,Q5U2U2,Q5VLR5,Q63474,Q6AYE5,Q6MG70,Q6TA48,Q80WD0,Q99MF4,Q9ERA7,Q9JJI7,Q9R1T3
12	C6,C7,C8,G6,G7	C9,C10,G8,G9,G10	27	A0A0G2JSI1,A0A0G2JSV5,A0A0G2JUY3,A0A0G2JV77,A0A0G2JWW9,A0A0G2JXF0,A0A0G2K1F0,A0A0G2K6S0,A0A0G2K793,D3ZJK2,D3ZNR4,F1M7I8,M0R6K0,M0RAZ1,P05942,P15978,P36972,P51647,P97532,Q04970,Q5U2V4,Q63617,Q6IN11,Q75NI5,Q920D2,Q99MA2,Q9WVJ6
13	C6,C7,C8,G6,G8	C9,C10,G7,G9,G10	25	A0A0G2JSH9,A0A0G2JUY3,A0A0G2JV81,A0A0G2K793,A9CMC8,D2XZ41,D3ZY02,D4A4K4,E9PSU8,G3V7Q7,M0R8G6,M0RAZ1,P15950,P35053,P61589,P68511,Q04970,Q3ZAV1,Q4KLZ6,Q5I0E1,Q5RKI0,Q62797,Q6IN11,Q8K4G9,Q9Z2L0
14	C6,C7,C8,G6,G9	C9,C10,G7,G8,G10	20	A0A0G2JZS9,A0A0G2QC04,D4A281,D4A9V0,E9PSM5,F1LUS1,M0R6C7,P05942,P10760,P36860,P54759,Q05BA4,Q3T1K5,Q4FZU4,Q5U2V4,Q6IE55,Q6IN11,Q7TQ94,Q8K4G9,Q9WVJ6
15	C6,C7,C8,G6,G10	C9,C10,G7,G8,G9	10	A0A096MJ68,A0A0G2JXF0,B0BND0,D3ZFH5,D3ZN47,M0RA79,M0RAZ1,P0DMW0,Q8K4G9,Q9ERA7
16	C6,C7,C8,G7,G8	C9,C10,G6,G9,G10	31	A0A0G2JSS8,A0A0G2JUY3,A0A0G2JV31,A0A0G2K1F0,A0A0G2K793,A0A0G2QC04,B7TXW4,D4A4K4,F8WFI2,G3V7Q7,G3V8C4,J3QTE2,M0RC99,M0RD98,P07171,P07943,P36972,P51647,P61589,P80254,Q04970,Q4KLZ6,Q562C9,Q5I0E1,Q5RKI0,Q5U2V4,Q62797,Q68FR8,Q6B345,Q99MA2,Q99N82
17	C6,C7,C8,G7,G9	C9,C10,G6,G8,G10	37	A0A0G2JSV5,A0A0G2JVE6,A0A0G2JWW9,A0A0G2K3C5,A0A0G2K6S0,A0A0G2QC04,A0A0H2UHM0,B7TXW4,D3ZF92,D3ZNR4,D4A9V0,D4AB23,D4ACR1,G3V8T4,M0R6C7,M0RC99,P05942,P10760,P41740,P47820,P60711,P85971,P97532,Q3T1K5,Q5PPH0,Q5U2V4,Q63530,Q6AXN2,Q6AYR8,Q6DGG1,Q6IN11,Q711G3,Q7TQ94,Q8CG45,Q8K4G9,Q99MA2,Q9WVJ6
18	C6,C7,C8,G7,G10	C9,C10,G6,G8,G9	17	A0A0G2JVB2,A0A0G2JXF0,A0A0G2K9L2,D3ZFH5,D4A8C5,G3V7N8,G3V812,M0R936,O35760,O70417,P02454,P02631,P25093,P42854,Q5U355,Q642A7,Q75NI5
19	C6,C7,C8,G8,G9	C9,C10,G6,G7,G10	26	A0A0G2JV81,A0A0G2JWX4,A0A0G2JXB1,A0A0G2JZS9,A0A0G2K2V6,A0A0G2QC04,B7TXW4,D4A4K4,M0R6C7,M0RBF1,M0RC99,P02651,P04797,P05065,P10760,P12346,P36860,P61589,P62815,Q05BA4,Q3T1K5,Q4KLZ6,Q62797,Q6IN11,Q7TQ94,Q8K4G9
20	C6,C7,C8,G8,G10	C9,C10,G6,G7,G9	12	A0A0G2JTI8,A0A0G2K9L2,A0A0G2K9Z5,D3ZE16,D3ZJF8,F1M963,G3V812,O70417,P02631,P82995,Q5BK81,Q9ERA7
21	C6,C7,C8,G9,G10	C9,C10,G6,G7,G8	19	A0A0G2JTG4,A0A0G2JWX4,A0A0G2JZA1,A0A0G2K2V6,D3ZJF8,D4A9Q5,M0R3V7,M0R544,M0R816,M0R936,P00714,P08753,P0DMW0,P22734,Q5XFX0,Q6P6Q2,Q711G3,Q8K4G9,Q9ERA7
22	C6,C7,C9,C10,G6	C8,G7,G8,G9,G10	14	A0A0G2JZ40,B5DEH7,D3ZC55,D3ZKN1,D3ZQ32,E9PT65,F1LMA7,F1LX60,O54728,P10758,P25236,Q5M8C3,Q642A6,Q6IE52
23	C6,C7,C9,C10,G7	C8,G6,G8,G9,G10	20	A0A0G2JVT5,A0A0G2JZ40,A0A0G2K230,B2RZ27,B5DFD8,D3ZC55,D3ZQU7,D4A4U3,F1LMA7,F1LMP9,F1M663,F7FMY6,O54728,O55004,P10758,Q5M8C3,Q64230,Q6IE52,Q6P9V1,Q9QZ76
24	C6,C7,C9,C10,G8	C8,G6,G7,G9,G10	16	D3ZC55,D3ZUX1,D3ZY96,E9PSN4,F7F389,O54728,O55096,P10758,P18418,P20760,P46462,P70549,P83748,Q6IE52,Q6P7A9,Q9ES53
25	C6,C7,C9,C10,G9	C8,G6,G7,G8,G10	15	A0A0G2JST3,A0A0G2JTX5,A0A0G2JWX4,A0A0G2K2V6,A0A0G2KBC4,D3Z9E1,D3ZUJ0,D3ZZL3,E9PSM5,F1M0R1,Q4FZU2,Q4FZV0,Q63279,Q66HG4,Q6IE52
26	C6,C7,C9,C10,G10	C8,G6,G7,G8,G9	40	A0A0G2JSW0,A0A0G2JVP4,A0A0G2K0N6,A0A0G2K930,A0A0G2KB31,A0A0H2UHA7,B2RYM3,D3Z8L7,D3Z979,D3ZBE9,D3ZCT9,D3ZE05,D3ZWD6,D4ABV2,F1M498,F1M7X4,F1M9I4,G3V6H0,G3V9J1,M0R7E0,M0R9M2,M0RDF2,O55096,P00173,P10758,P31211,P46844,P48032,P55159,Q3T1J1,Q5U2U2,Q6IE52,Q6IRE4,Q6MG73,Q6P9U0,Q80WD0,Q8R431,Q99MF4,Q9JJI7,Q9QZQ5
27	C6,C7,C9,G6,G7	C8,C10,G8,G9,G10	69	A0A096MIU6,A0A096MK10,A0A0G2JST1,A0A0G2JTC1,A0A0G2JVT5,A0A0G2JXJ3,A0A0G2JYA3,A0A0G2JZ40,A0A0G2K0Q8,A0A0G2K0T2,A0A0G2K230,A0A0G2K2L1,A0A0G2K7S9,A0A0G2K872,A0A0G2K8G8,A0A0G2K994,A0A0G2KA71,B0BMY7,B0BNG3,B2GV31,B2RZ77,B3DM90,B5DFD8,D3ZBB2,D3ZE55,D3ZEP5,D3ZGB8,D3ZH39,D3ZHM9,D3ZP47,D3ZS24,D4A263,D4A4U3,E9PSU8,E9PT22,F1MA37,G3V6A6,G3V6D9,G3V803,G3V862,G3V8T4,G3V8Z5,M0R3V4,M0R4Z4,M0R6K0,M0R9U2,M0RCH6,M0…
28	C6,C7,C9,G6,G8	C8,C10,G7,G9,G10	54	A0A096MK10,A0A0G2JSH5,A0A0G2JTC1,A0A0G2JX26,A0A0G2JYA3,A0A0G2K0Q8,A0A0G2K1P2,A0A0G2K6Z6,A0A0G2K7S9,A0A0G2K8I5,A0A0G2K8S9,A2IBE2,A5I9F0,B0BNA5,D3ZBB2,D3ZE55,D3ZLA3,D3ZY02,E9PSU8,E9PT22,F1M3T8,F1M7B3,F1M7C0,F1MAD3,F7F389,G3V7Q7,G3V803,G3V8P3,M0R5J4,M0R8G6,M0RA54,M0RCN6,M0RDA4,M0RDL2,P04639,P04785,P14942,P15950,P18418,P20059,P20767,P29975,P31044,P35053,P51907,P62749,Q07008,Q63474,Q64194,Q642A6,Q6AXR…
29	C6,C7,C9,G6,G9	C8,C10,G7,G8,G10	48	A0A096MK10,A0A0G2JTC1,A0A0G2JTU6,A0A0G2JU92,A0A0G2JYA3,A0A0G2JZV7,A0A0G2K6Z6,A0A0G2K8S9,B0BNA5,D3ZBB2,D3ZBN3,D3ZDH4,D3ZDK4,D3ZH39,D3ZM39,D3ZZ97,D4ABU7,E9PSU8,E9PT22,F1LUS1,F7EKI5,G3V6D9,G3V6P8,G3V8X4,M0R4Z4,M0RC23,P01015,P04642,P11030,P13265,P20761,P20762,P54759,P62749,P84076,P85973,P98089,Q02974,Q4FZU4,Q5I0M3,Q64194,Q642A6,Q66H12,Q66HG4,Q6GMN2,Q6TA48,Q6TMA8,Q9JJ19
30	C6,C7,C9,G6,G10	C8,C10,G7,G8,G9	53	A0A096MKH2,A0A0G2JTI8,A0A0G2JV31,A0A0G2JX26,A0A0G2JYB1,A0A0G2JZ62,A0A0G2K930,A0A0H2UHA7,A0A140TAA4,A0A1W2Q642,B0BND0,B2RZB5,B5DFA0,D3Z8T8,D3ZBB2,D3ZCT9,D3ZLA3,D3ZN47,D3ZQR5,D3ZUD8,D3ZWR4,D4A3L8,F1LQ10,F1LVQ8,F7DLY1,F7F1Y3,G3V6P8,G3V7W1,M0R757,P00173,P04897,P05197,P09606,P32038,P45592,P46844,P51907,P56574,P63095,P84076,Q06496,Q4V885,Q4V8K5,Q63355,Q63610,Q641Z8,Q6P9U0,Q6TMA8,Q8R3Z7,Q99N82,Q9ESG3,Q9…
31	C6,C7,C9,G7,G8	C8,C10,G6,G9,G10	54	A0A096MIU6,A0A0G2JZZ0,A0A0G2K0Q8,A0A0G2K1P2,A0A0G2K230,A0A0G2K6T8,A0A0G2K7S9,A0A0G2K8S9,A0A0G2KB26,B0BNG3,B2GV31,B2RZ77,B5DFD8,D3ZE55,D3ZN06,D3ZY02,D4A263,D4A4U3,E9PT22,F1LLX7,F1M3T8,F1M7C0,F1MA37,F1MAD3,F7F389,F8WFI2,G3V7Q7,G3V803,G3V862,M0R3V4,M0R5J4,M0RDA4,O55004,P02680,P04785,P07151,P07171,P14942,P18418,P20059,P31044,P42854,P80254,Q32KK2,Q5I0E1,Q68FP1,Q6AXR4,Q6AXS4,Q6AYC4,Q6AYQ9,Q6B345,Q9EQV9…
32	C6,C7,C9,G7,G9	C8,C10,G6,G8,G10	61	A0A096MIU6,A0A0G2JST1,A0A0G2JU92,A0A0G2JUT1,A0A0G2JVA4,A0A0G2JZZ0,A0A0G2K0Q8,A0A0G2K230,A0A0G2K8S9,A0A0H2UHM5,A0A0H2UI07,B1PLB1,B2GUV5,B5DFD8,D3ZDH4,D3ZDK4,D3ZGB8,D3ZHA1,D3ZM39,D3ZNY8,D3ZRJ6,D4A263,D4A4U3,D4ACR1,E9PT22,F1LMI3,F1LSV0,F1M663,F1MA37,G3V6D9,G3V7D0,G3V8L3,G3V8T4,G3V8X4,M0R3V4,M0R4Z4,M0R7K9,M0RCH6,M0RDA4,O55004,P01015,P02680,P05545,P07151,P0C5H9,P20059,P20761,P22057,P55280,P97532,P9808…
33	C6,C7,C9,G7,G10	C8,C10,G6,G8,G9	65	A0A0G2JYB1,A0A0G2JZ62,A0A0G2K230,A0A0G2K392,A0A0G2K930,A0A0G2KA90,A0A0G2KB31,A0A140TAA4,A0A1W2Q642,B2RZ77,B2RZB5,B5DFD8,D3ZAA3,D3ZMU3,D3ZPK4,D3ZQR5,D3ZWH1,F1LMP9,F1LPC6,F1LQ10,F1LS79,F1MAH6,F7DLY1,F7F1Y3,F7FMS0,G3V615,G3V6X0,G3V7N8,G3V8L3,M0RBH9,O55004,O70352,P00173,P02454,P05197,P06685,P07151,P10758,P14668,P15684,P32038,P42854,P54311,P54313,P62836,P63095,Q01177,Q03626,Q07936,Q4V885,Q4V8K5,Q5BK81…
34	C6,C7,C9,G8,G9	C8,C10,G6,G7,G10	51	A0A0G2JSH5,A0A0G2JSK1,A0A0G2JTC1,A0A0G2JU92,A0A0G2JYA3,A0A0G2K0Q8,A0A0G2K531,A0A0G2K8I5,A0A0G2K8S9,B0K010,D3Z9E1,D3ZDH4,D3ZDK4,D3ZE93,D3ZM39,D3ZNY8,D3ZZ97,E9PT22,F1M7C0,F1M861,F1MA37,F7EKI5,F7F389,G3V6S5,G3V7H2,G3V8X4,M0R5J4,M0RDA4,P01015,P02651,P02770,P07171,P18418,P20059,P20761,P29598,P31044,P61459,P83748,P98089,Q32KK2,Q3B8R6,Q4FZV0,Q66HG4,Q68FY4,Q6AXR4,Q6AYQ9,Q6B345,Q6TMA8,Q7TPB4,Q9EQV9
35	C6,C7,C9,G8,G10	C8,C10,G6,G7,G9	44	A0A0G2JTI8,A0A0G2JVP4,A0A0G2JWW9,A0A0G2JX26,A0A0G2JZ62,A0A0G2K085,A0A0G2K2Y3,A0A0G2KB31,A0A0H2UHR7,A0A0H2UHU2,B3EY84,B5DFD6,D3ZUD8,F1LQ10,F7DLY1,F7F1Y3,G3V6S5,O55004,O55096,O70244,P00173,P07171,P09606,P0C0K7,P14046,P14668,P14740,P15684,P29975,P46844,P51907,P98158,Q01177,Q03626,Q07936,Q496Z8,Q5BK81,Q63617,Q641X3,Q6MG73,Q6P9U0,Q6Q0N1,Q9ESG3,Q9R0T4
36	C6,C7,C9,G9,G10	C8,C10,G6,G7,G8	53	A0A0G2JSK1,A0A0G2JTI8,A0A0G2JWX4,A0A0G2JYB1,A0A0G2JZ62,A0A0G2JZA1,A0A0G2JZH0,A0A0G2K2Y3,A0A0G2KB31,A0A1W2Q642,A9CMC8,B1WC34,B2GUX7,B2GV99,B2RYM3,B4F795,B4F7E7,D3Z979,D3ZCG9,D3ZCT9,D3ZUD8,F1LPC6,F1LVQ8,F1LWD0,F1M779,F7DLY1,G3V637,G3V6S5,M0R3V7,M0RDF2,O70352,P00173,P00714,P05545,P14668,P31211,P46844,P48037,P55159,P61983,P62836,P84076,Q01177,Q4G075,Q5BK81,Q5XIL0,Q63355,Q6P6Q2,Q6P7Q4,Q6P9U0,Q6TMA8,Q8…
37	C6,C7,C10,G6,G7	C8,C9,G8,G9,G10	36	A0A0G2JSI1,A0A0G2JSQ7,A0A0G2JT25,A0A0G2JV12,A0A0G2JVG3,A0A0G2JXE0,A0A0G2K2H0,A0A0H2UHU5,B2RZ27,B5DEH7,D3ZA76,D3ZAN3,D3ZKI0,D3ZKN1,D3ZS19,D3ZS24,D3ZSY7,D3ZZK3,F1LPK7,F1LR92,F1LU78,F1M779,F1MA56,G3V6R5,G3V862,M0R6K0,P04073,P08461,P36375,P51635,P51647,P62804,P62963,Q920D2,Q99376,Q99M75
38	C6,C7,C10,G6,G8	C8,C9,G7,G9,G10	18	A0A0A0MY09,A0A0G2JY19,A0A0G2K9J2,B0BN46,B0BNL6,D3Z9U8,D3ZKN1,D4A5I9,F1LPK7,M0R7T8,M0RAM5,P15950,P35053,P36375,P62804,P63322,Q64194,Q6P6R2
39	C6,C7,C10,G6,G9	C8,C9,G7,G8,G10	9	A0A0G2JY19,A0A0G2JZV7,A0A0H2UHJ0,E9PSM5,G3V964,P01946,P36375,P62804,Q5M7T6
40	C6,C7,C10,G6,G10	C8,C9,G7,G8,G9	6	A0A0G2K0W3,A0A0G2K151,A0A0H2UI07,A2IBE0,F1M9I4,P70709
41	C6,C7,C10,G7,G8	C8,C9,G6,G9,G10	23	A0A0G2JSJ2,A0A0G2JT25,A0A0G2K2H0,B0BN46,D3ZAN3,E9PTB4,F1LPK7,F1M5L5,F8WFI2,G3V6R5,G3V827,J3QTE2,O70540,P04073,P09034,P35467,P50398,P56574,P61589,P63322,Q04970,Q4KLZ6,Q920D2
42	C6,C7,C10,G7,G9	C8,C9,G6,G8,G10	31	A0A0G2JSQ7,A0A0G2JVA4,A0A0G2K2H0,A0A0G2K4K4,B2RZ27,D3Z8E0,D3ZSY7,E9PTB4,F1LQI1,F1LU78,F1MAA7,G3V6C2,G3V6R5,G3V7W1,G3V8G9,G3V8P3,O70540,P04073,P08650,P09034,P10760,P62963,P85971,Q5M7T6,Q5PPH0,Q66H12,Q6AXN2,Q6AXS4,Q6AYR8,Q6MG90,Q9WVH8
43	C6,C7,C10,G7,G10	C8,C9,G6,G8,G9	23	A0A0G2JVB2,A0A0G2K1N4,A0A0G2K3C8,A0A0G2K9X1,A0A0G2KA90,D3ZBQ5,D4A5U3,F1M5L5,F1M7F7,F1M861,F1M9I4,G3V615,O35760,O70540,P02454,P05065,P14841,P17559,P42854,Q501W2,Q63467,Q64335,Q9QZQ5
44	C6,C7,C10,G8,G9	C8,C9,G6,G7,G10	26	A0A0A0MY09,A0A0G2JWT4,A0A0G2K531,A0A0G2K9B1,A0A0G2K9J2,B2GV72,D4A0W2,G3V6E7,G3V964,J3QTE2,M0R8A3,M0RBF1,P04797,P04905,P09034,P12346,P20673,P35467,P61589,P62815,P70549,Q3T1K5,Q3ZAU4,Q63279,Q641Z8,Q7TQ94
45	C6,C7,C10,G8,G10	C8,C9,G6,G7,G9	12	A0A0G2JVP4,A0A0G2K9X1,D3ZGP2,D4A050,F1LTY5,F1M5L5,F1M9I4,G3V8S4,M0RAV0,O55096,P28576,Q6TA48
46	C6,C7,C10,G9,G10	C8,C9,G6,G7,G8	15	A0A0G2JST3,A0A0G2JWX4,A0A0G2K2V6,B1WC34,D3Z8L7,D4A1D3,G3V8G9,M0R3V7,M0R816,P01836,P06214,P08753,Q5XFX0,Q63279,Q6P6Q2
47	C6,C7,G6,G7,G8	C8,C9,C10,G9,G10	108	A0A0G2JSH9,A0A0G2JSZ5,A0A0G2JT25,A0A0G2JUY3,A0A0G2JV12,A0A0G2JV77,A0A0G2JXB1,A0A0G2JXE0,A0A0G2JY19,A0A0G2K0N6,A0A0G2K0T2,A0A0G2K110,A0A0G2K1F0,A0A0G2K531,A0A0G2K7I1,A0A0G2K7S9,A0A0G2K8G8,A0A0G2K9I6,A0A0G2KA71,A0A0H2UHD5,B0BN46,B0BNG3,B2RZ77,D3ZEF9,D3ZKI0,D3ZKN1,D3ZN06,D3ZS19,D3ZSA9,D3ZZ44,D4A263,D4A2F1,D4A400,D4AA31,F1LNH4,F1LP96,F1LPK7,F1LR92,F1LRE2,F1LUV9,F1M498,F1M6Q3,F1M790,F7FHF3,F8WFI2,G3V7…
48	C6,C7,G6,G7,G9	C8,C9,C10,G8,G10	121	A0A0G2JSJ8,A0A0G2JSQ7,A0A0G2JUT1,A0A0G2JV12,A0A0G2JV77,A0A0G2JVA4,A0A0G2JVG3,A0A0G2JXB1,A0A0G2JXE0,A0A0G2JY19,A0A0G2JZV7,A0A0G2JZZ0,A0A0G2K0C1,A0A0G2K0T2,A0A0G2K110,A0A0G2K1F0,A0A0G2K3W2,A0A0G2K6S0,A0A0G2K6T1,A0A0H2UHJ0,B0BN46,B2RZ77,D3Z9C7,D3ZBE9,D3ZE05,D3ZH39,D3ZKI0,D3ZM39,D3ZNR4,D3ZPI8,D3ZS19,D3ZS24,D3ZZ44,D4A0J4,D4A183,D4A263,D4A2F1,D4AA31,D4AB23,D4ABU7,E9PSQ1,F1LPK7,F1LRE2,F1LSV0,F1LUS1,F1M7…
49	C6,C7,G6,G7,G10	C8,C9,C10,G8,G9	24	A0A0G2JV12,A0A0G2JXF0,A0A0G2K1N4,A0A0G2K2R5,A0A0G2K3C8,A0A0G2K872,B2RZ77,D3ZEF9,D3ZPK4,D4A5U3,D4A8C5,F1M698,F1MAH6,F7FMS0,M0R6K0,P02454,P14841,P32038,P70549,Q5M890,Q641Z6,Q68FU6,Q7TQ70,Q9JI92
50	C6,C7,G6,G8,G9	C8,C9,C10,G7,G10	66	A0A0G2JSH5,A0A0G2JVV1,A0A0G2JXB1,A0A0G2JY19,A0A0G2K531,A0A0G2K9I6,A0A0G2KAJ7,A0A0H2UHJ0,B0BN46,B0BNA5,D3ZPV8,D3ZSA9,D4A0W2,D4A2F1,D4A4P1,D4A5I9,D4AA31,F1LPK7,F1LUV9,F1M498,F1M7B3,G3V647,G3V964,G3V9S3,M0R5J4,M0R6C7,M0RAM5,M0RBF1,O88767,O88989,P04642,P04785,P09034,P12346,P27139,P27590,P31044,P35053,P42123,P48199,P48500,P50430,P54759,P62815,P63102,P68511,Q3B8R6,Q3T1K5,Q3ZAU4,Q4FZU4,Q4KLZ0,Q62609,Q62…
51	C6,C7,G6,G8,G10	C8,C9,C10,G7,G9	12	A0A0G2JTX5,A0A0G2JX26,A0A0G2JZ62,F1M7B3,F1M978,G3V8P3,P28576,P35053,P53790,Q5M890,Q9ESG3,Q9QZK8
52	C6,C7,G6,G9,G10	C8,C9,C10,G7,G8	11	A0A0G2JZA1,A0A0G2KB10,F1M698,G3V9S3,P01836,P08753,P48037,P84076,Q09326,Q5M890,Q5XFX0
53	C6,C7,G7,G8,G9	C8,C9,C10,G6,G10	105	A0A0G2JSG6,A0A0G2JSQ7,A0A0G2JU92,A0A0G2JVA4,A0A0G2JXB1,A0A0G2JY31,A0A0G2JZZ0,A0A0G2K0C1,A0A0G2K3G0,A0A0G2K531,A0A0G2K8K8,A0A0G2K9I6,A0A0G2QC04,B0BN46,B0BNG3,B0BNJ1,B1WBV2,C0JPT7,D3ZBE9,D3ZF92,D3ZJB2,D4A263,D4AB23,E9PTB4,F1LLX7,F1LP05,F1LPK7,F1LQI1,F1LRV4,F1LSV0,F1LUV9,F1M7U7,F1M9Z5,F8WFI2,G3V6H1,G3V722,G3V7D0,G3V827,G3V8T4,G3V964,M0R5J4,M0R6C7,M0R7K9,M0R838,M0RBF1,M0RC99,M0RDA4,O70513,O88767,O889…
54	C6,C7,G7,G8,G10	C8,C9,C10,G6,G9	27	A0A0G2JTX5,A0A0G2JZ62,A0A0G2K2R5,A0A0G2K332,A0A0G2K3C8,D3ZPK4,D3ZSL2,D4A1G1,F1LQM1,F1MAH6,F7FMS0,F8WFI2,M0RBH9,O35760,P02454,P14668,P15684,P17559,P24090,P35467,P42854,Q08420,Q5BK81,Q5M890,Q80YV8,Q9QZK8,Q9R0T4
55	C6,C7,G7,G9,G10	C8,C9,C10,G6,G8	16	A0A0G2K1N4,A0A0G2K2R5,A0A0G2K3C8,B1WC34,D3ZPK4,F1MAH6,G3V7D0,G3V8G9,M0R3V7,O35760,P08753,P48037,P61943,Q63357,Q6AYR8,Q80YV8
56	C6,C7,G8,G9,G10	C8,C9,C10,G6,G7	14	A0A0G2JVV1,A0A0G2JZ62,B1WBN7,D4AA77,G3V6S5,M0R3V7,P28576,P48037,Q5BK81,Q5M890,Q5M8C3,Q62894,Q6IRS6,Q9QZK8
57	C6,C8,C9,C10,G6	C7,G7,G8,G9,G10	30	A0A0G2JSZ2,A0A0G2K2U4,A0A0G2K3P4,A0A0G2K8K8,A0A0H2UHJ1,B1WBN7,D3ZQ32,D4AA77,D4ABY7,F1LMA7,F1LQM1,F1LX60,F1MA56,F7F3I7,M0R3V7,M0RBH9,P14480,P24090,P25236,P28826,P46720,P48037,P61943,P85968,Q5I0M4,Q5M8C3,Q68FR8,Q6IRS6,Q80YV8,Q9QZK8
58	C6,C8,C9,C10,G7	C7,G6,G8,G9,G10	25	A0A0G2JSZ2,A0A0G2JVV1,A0A0G2K3P4,A0A0G2K5X3,B1WBN7,D3ZPV8,D3ZQ32,D3ZQU7,D4A4P1,D4AA77,F1LMA7,F1M663,F7FMY6,G3V9S3,P04906,P07314,P28576,P28826,Q09326,Q5I0M4,Q5M8C3,Q6IRS6,Q8CIZ5,Q9JJ40,Q9QZK8
59	C6,C8,C9,C10,G8	C7,G6,G7,G9,G10	27	A0A096MJ41,A0A0G2K0X4,A0A0G2K2U4,A0A0G2K3P4,D3ZQ32,D3ZY96,D4A934,E9PSN4,F1LMA7,F1LQM1,M0RC89,P07861,P08753,P14480,P18418,P20760,P28826,P40241,Q09326,Q32KJ6,Q5I0M4,Q68FU6,Q6GMN2,Q6P7A9,Q80YV8,Q8CFN2,Q99068
60	C6,C8,C9,C10,G9	C7,G6,G7,G8,G10	26	A0A0G2JTX5,A0A0G2JV12,A0A0G2K0V3,A0A0G2K3P4,D3Z9E1,D3ZUJ0,D4A934,E9PSN4,F1LNH4,F1LP96,F1LQM1,F7F3I7,F7FMS0,G3V686,M0RBH9,M0RC89,P16975,P46720,P61459,Q08420,Q09326,Q5I0M4,Q68FU6,Q99068,Q9JJI3,Q9QZK8
61	C6,C8,C9,C10,G10	C7,G6,G7,G8,G9	103	A0A0G2JSW0,A0A0G2JSZ2,A0A0G2JV12,A0A0G2JVV1,A0A0G2JXB1,A0A0G2JY19,A0A0G2JY31,A0A0G2K0C1,A0A0G2K0V3,A0A0G2K1F0,A0A0G2K5P7,A0A0G2K6T1,A0A0G2K930,A0A0G2K9I6,A0A0H2UHD5,A0A0H2UHJ0,A0A140TAI2,B1WBV2,D3Z9B0,D3Z9C7,D3ZAN2,D3ZBE9,D3ZBS2,D3ZCA1,D3ZCT9,D3ZJF8,D3ZPI8,D3ZPV8,D3ZQP6,D3ZSA9,D3ZZ44,D4A183,D4A263,D4A5I9,D4A8G5,D4A934,D4AA31,D4ABV2,E9PSQ1,F1LLX7,F1LMA7,F1LML2,F1LNH4,F1LP05,F1LP96,F1LQI1,F1LSV0,F1…
62	C6,C8,C9,G6,G7	C7,C10,G8,G9,G10	16	A0A0G2JVT5,A0A0G2K2U4,A0A0G2QC16,A0A0H2UHM3,B0BMY7,D3ZS24,F1M7I8,G3V8S4,P06214,P16391,P28826,P30904,P46720,Q6IRS6,Q6MG61,Q6P6Q2
63	C6,C8,C9,G6,G8	C7,C10,G7,G9,G10	20	A0A0G2K2U4,B0BNA5,B5DF65,D2XZ41,D3ZY02,G3V8G9,G3V8P3,M0R8G6,P05065,P06214,P08753,P14480,P18418,P28826,P30152,P46720,Q07008,Q3ZAV1,Q4V8C2,Q6MG61
64	C6,C8,C9,G6,G9	C7,C10,G7,G8,G10	18	A0A0G2K2U4,A0A0G2K9X1,F1LVW5,F1LXS3,G3V8S4,M0RBK4,P01048,P01681,P07150,P16975,P46720,P61459,P85973,Q02974,Q4V8C2,Q6IN11,Q6MG61,Q8K4Y7
65	C6,C8,C9,G6,G10	C7,C10,G7,G8,G9	30	A0A0G2JT70,A0A0G2JXF0,A0A0G2JY31,A0A0G2K8K8,A0A0G2K930,A0A0H2UHM3,B0BND0,B1WBV2,B2GUX7,B2GV72,D3Z9C7,D3ZAN2,D3ZCT9,D3ZN47,E9PTB4,F1LQI1,F1LU78,F1LVQ8,F1MAA7,G3V6C2,G3V6R5,G3V7W1,P01681,P56574,Q4QQS8,Q5U300,Q63610,Q64057,Q6MG90,Q80ZA3
66	C6,C8,C9,G7,G8	C7,C10,G6,G9,G10	19	A0A096MJ04,A0A0G2K151,A0A0G2K2U4,B5DF65,D3ZTX4,D4A3L3,E9PU07,F1M7I8,P06214,P08753,P14480,P18418,P28826,P70709,Q06000,Q5XFX0,Q6IFU9,Q6MG61,Q99MA2
67	C6,C8,C9,G7,G9	C7,C10,G6,G8,G10	19	A0A0G2JVE6,A0A0G2K0V3,A0A0H2UI07,D3ZXY4,D4ACR1,G3V6S2,G3V8S4,P01048,P16975,P22057,P28576,P46720,P47820,P85973,P98089,Q02974,Q62946,Q6MG61,Q99MA2
68	C6,C8,C9,G7,G10	C7,C10,G6,G8,G9	22	A0A0G2JVV1,A0A0G2JXF0,A0A0G2JY19,A0A0G2K392,A0A0G2K5P7,A0A0G2K713,A0A0H2UHJ0,A0A0H2UHM3,B2GV72,D3Z9B0,D3ZAN2,D3ZMU3,D4A5I9,F1LS79,G3V615,G3V7N8,P11232,P42854,P48199,P50430,Q3ZAU4,Q64057
69	C6,C8,C9,G8,G9	C7,C10,G6,G7,G10	13	A0A0G2K2U4,D4A5U3,F1LXS3,F1M861,G3V8K5,P05065,P06214,P16975,P46720,P61459,P85973,Q4V8C2,Q99068
70	C6,C8,C9,G8,G10	C7,C10,G6,G7,G9	44	A0A0G2JSJ8,A0A0G2JSQ7,A0A0G2JTI8,A0A0G2JV42,A0A0G2JZV7,A0A0G2K0C1,A0A0G2K3W2,A0A0G2K713,A0A0H2UHJ0,A0A0H2UHU5,B2GUX7,B2RZ27,B3EY84,D3Z9C7,D3ZAN2,D3ZJF8,D3ZPI8,D3ZZ44,D3ZZK3,D4A8G5,D4AE21,F1LU78,F1MAA7,G3V6C2,G3V6R5,G3V8K5,P05942,P08461,P20611,P28494,P81828,Q32KJ6,Q496Z8,Q4QQS8,Q5FVH2,Q5PPH0,Q5U300,Q5XIA6,Q64057,Q641X3,Q66H12,Q8VD89,Q920A6,Q9EPB1
71	C6,C8,C9,G9,G10	C7,C10,G6,G7,G8	25	A0A0G2JSJ2,A0A0G2JSK1,A0A0G2JT25,A0A0G2JV12,A0A0G2K0V3,A0A0G2K2Y3,B2GUX7,D3Z9B0,D3ZAN2,D3ZAN3,D3ZJF8,D3ZZK3,D4A5I9,D4A8G5,F1LP96,F1M091,F1M779,M0R936,O88767,P01681,P02761,P08461,P16975,P55159,Q920D2
72	C6,C8,C10,G6,G7	C7,C9,G8,G9,G10	46	A0A0G2JSI1,A0A0G2JSK1,A0A0G2JSV5,A0A0G2JX36,A0A0G2K085,A0A0G2K2Y3,A0A0G2K3C5,A0A0G2K793,A0A0G2QC16,A0A0H2UHU2,D2XZ41,D3ZA76,D3ZCG9,D3ZSY7,D4ABY7,F1LWD0,F1M779,F1M7C0,F1MA56,G3V6S5,M0R7T8,O70244,P04636,P04906,P0C0K7,P11980,P30904,P43427,P46844,P48508,P62804,P68035,P85968,Q01177,Q03336,Q5M876,Q62894,Q63617,Q64602,Q66HG3,Q6IRJ7,Q6IRS6,Q6Q0N1,Q6TMA8,Q8CIZ5,Q99376
73	C6,C8,C10,G6,G8	C7,C9,G7,G9,G10	66	A0A096MK30,A0A0A0MY09,A0A0G2JV81,A0A0G2JYB1,A0A0G2JZH0,A0A0G2K3Z9,A0A0G2K793,A0A0G2K8V1,A0A0G2K9J2,A0A1W2Q642,A9CMC8,B0BNL6,B4F795,D2XZ41,D3Z9D0,D3Z9U8,D3ZAA3,D4ABY7,D4AE68,F1LWD0,F1MA56,F1MAH6,G3V637,G3V8L3,G3V9E4,M0R7T8,M0R8G6,O35244,O70352,P04636,P04897,P04906,P05197,P07861,P07895,P08009,P11980,P40241,P54311,P54313,P61983,P62260,P62804,P62836,P63018,P63322,P97584,Q01177,Q3MIE4,Q3ZAV1,Q4KLZ6,Q4…
74	C6,C8,C10,G6,G9	C7,C9,G7,G8,G10	45	A0A0G2K085,A0A0G2K4K4,A0A0H2UHJ1,A0A0H2UHU2,D3ZAA3,D3ZUJ0,D3ZWR4,D4ABY7,D4AE68,F1LQ10,F1LQM1,F1MA56,F7FMS0,G3V9E4,M0R7T8,M0RBH9,P04636,P07895,P0C0K7,P14046,P14668,P15684,P19939,P29975,P43427,P54313,P60711,P62804,P85968,Q01177,Q03626,Q07936,Q08420,Q5M7T6,Q5M7T9,Q5M876,Q5RKI7,Q5XI77,Q63083,Q64602,Q66HI5,Q6IRJ7,Q7M0E3,Q9JJI3,Q9R1T3
75	C6,C8,C10,G6,G10	C7,C9,G7,G8,G9	41	A0A0G2JU92,A0A0G2JY31,A0A0G2JZZ0,A0A0G2K0W3,A0A0G2K1P2,A0A0G2K6T8,A0A0G2KB26,A2IBE0,B0K010,B2GUV5,D3Z9D0,D3ZTV3,D3ZZ89,D4A263,D4ABY7,F1LLX7,F1LML2,F1LSV0,F1LTY5,F1M7C0,F1MA37,F1MA56,F7FAY5,G3V6H1,G3V7D0,M0RA79,P01015,P10959,P20059,P20761,P25093,P29598,P35446,P55280,Q4FZV0,Q64573,Q68FP1,Q6AYQ9,Q7TP52,Q9R1T1,Q9R1T3
76	C6,C8,C10,G7,G8	C7,C9,G6,G9,G10	73	A0A096MK30,A0A0A0MXX5,A0A0G2JV31,A0A0G2JV81,A0A0G2JX36,A0A0G2JYB1,A0A0G2JZA1,A0A0G2JZH0,A0A0G2JZR4,A0A0G2K0X4,A0A0G2K3C5,A0A0G2K3Z9,A0A0G2K5X3,A0A0G2K737,A0A0G2K793,A0A0G2K8V1,D3Z8I7,D3Z8T8,D3ZBB2,D3ZCG9,D3ZF44,D3ZQU7,D3ZVQ0,D4AE68,G3V637,G3V6P8,J3QTE2,M0R757,O35244,O70377,P04636,P04897,P04904,P04906,P05197,P07861,P07895,P11348,P11980,P19468,P28826,P30713,P40241,P45592,P48508,P54311,P54313,P56574…
77	C6,C8,C10,G7,G9	C7,C9,G6,G8,G10	71	A0A096MKH2,A0A0G2JSV5,A0A0G2JU71,A0A0G2JX26,A0A0G2JX36,A0A0G2K014,A0A0G2K085,A0A0G2K0D8,A0A0G2K3C5,A0A0G2K4K4,A0A0G2K595,A0A0G2K9Y0,A0A0H2UHM0,A0A0H2UHU2,B5DFA0,B5DFD6,D3Z8E0,D3Z8I7,D3ZBB2,D3ZCG9,D3ZSY7,D3ZWR4,D3ZXY4,D4A3L8,F1LQ10,F1M3L7,F7F1Y3,F7F707,G3V6S2,G3V7W1,G3V8P3,M0R757,M0R8B5,O70244,P04636,P09606,P0C0K7,P19468,P29975,P39069,P43427,P46844,P48508,P51907,P54313,P60711,P68035,Q03336,Q06496,…
78	C6,C8,C10,G7,G10	C7,C9,G6,G8,G9	46	A0A0G2JTC1,A0A0G2JVV1,A0A0G2K1P2,A0A0G2K3C5,A2IBE2,A5I9F0,B0K010,D3Z9B0,D3ZBB2,D3ZDH4,D3ZZ97,D4A4P1,F1LTY5,F1M0R2,F1M5L5,F1M7C0,F1M861,G3V615,G3V7H2,G3V812,M0R8B5,M0R936,M0RA54,M0RC23,M0RCN6,O08628,O35760,O70417,P10959,P16573,P17559,P20059,P20761,P20762,P25093,P29598,P38918,P48508,Q4KLZ0,Q63467,Q63474,Q64194,Q642A6,Q68FY4,Q6AYQ9,Q9JJ19
79	C6,C8,C10,G8,G9	C7,C9,G6,G7,G10	71	A0A096MK30,A0A0A0MY09,A0A0G2JV31,A0A0G2JV81,A0A0G2JZH0,A0A0G2JZL9,A0A0G2K0X4,A0A0G2K3P4,A0A0G2K423,A0A0G2K4K4,A0A0G2K8G8,A0A0G2K8V1,A0A0G2K9J2,A0A140TAA4,A0A1W2Q642,B2RZB5,D3Z8I7,D3Z8T8,D3ZQR5,D3ZWR4,D4AE68,F1LQ10,F7F707,G3V637,G3V686,G3V6E7,G3V6P8,G3V9E4,M0R757,O08557,O70377,P04636,P04797,P04897,P04905,P05197,P07151,P07861,P07895,P15684,P32038,P40241,P50399,P54311,P54313,P60711,P61589,P62836,P63…
80	C6,C8,C10,G8,G10	C7,C9,G6,G7,G9	59	A0A0G2JSJ8,A0A0G2JTC1,A0A0G2JTU6,A0A0G2JVP4,A0A0G2JZV7,A0A0G2K0C1,A0A0G2K2L1,A0A0G2K6T1,A0A0G2K890,A0A0G2K8G8,A0A0G2K9Z5,A0A0H2UHM5,A0A140TAI2,A5I9F0,B3DM90,D3ZBN3,D3ZE16,D3ZM39,D4A050,D4A263,D4ABU7,F1LML2,F1LPB8,F1LTY5,F1LUS1,F7FAY5,G3V6D9,G3V6H1,G3V7D0,G3V812,G3V8T4,M0R4Z4,M0R5T8,M0RC23,O35142,O70417,O70489,P15978,P16391,P20761,P20762,P25093,P55280,P62749,Q5FVH2,Q5U367,Q642A6,Q64361,Q64573,Q66H…
81	C6,C8,C10,G9,G10	C7,C9,G6,G7,G8	43	A0A0G2JTC1,A0A0G2JZL9,A0A0G2K1P2,A0A0G2K6T8,A0A0G2K7S9,A0A0G2K8G8,A0A0G2KA71,A2IBE2,A5I9F0,D3Z9B0,D3ZBS2,D4A263,F1LML2,F1LP96,F1LTY5,F1M7C0,F1MAD3,F7F707,F7FAY5,G3V803,M0R544,M0R816,M0R8B5,M0R936,M0RA54,M0RCN6,P02680,P07151,P14925,P16391,P20059,P20767,P25093,P29975,P62749,Q5VLR5,Q63474,Q642A6,Q6AYC4,Q6AYE5,Q6AYQ9,Q9JJ19,Q9R1T3
82	C6,C8,G6,G7,G8	C7,C9,C10,G9,G10	73	A0A096MK30,A0A0G2JSH9,A0A0G2JSS8,A0A0G2JST3,A0A0G2JSZ5,A0A0G2JUY3,A0A0G2JZH0,A0A0G2K0N6,A0A0G2K3Z9,A0A0G2K5E1,A0A0G2K793,A0A0G2K7I1,A0A0G2K931,A0A0G2QC16,A9CMC8,B2GV99,B4F7E7,B5DF65,D2XZ41,D3Z979,D3Z9D0,D3ZE05,D3ZVQ0,D3ZWD6,D4A400,F1M0R1,F1M7I8,G3V6H0,G3V6Y6,G3V963,M0R7L1,M0R8G6,O35244,P00502,P02696,P04904,P04906,P07943,P08009,P11348,P11980,P16617,P30713,P30904,P31211,P36972,P48500,P55159,P55314,…
83	C6,C8,G6,G7,G9	C7,C9,C10,G8,G10	52	A0A0G2JSJ8,A0A0G2JSV5,A0A0G2JV77,A0A0G2JVE6,A0A0G2JVG3,A0A0G2JWW9,A0A0G2JXE0,A0A0G2K014,A0A0G2K0D8,A0A0G2K3C5,A0A0G2K6S0,A0A0G2K6T1,A0A0G2QC16,D3Z8W0,D3ZBE9,D3ZE05,D3ZXY4,D4A0J4,E9PSQ1,G3V6S2,G3V6Y6,G3V947,O55096,P07379,P14669,P28494,P43427,P46844,P47820,P60711,P85971,Q03336,Q3MID7,Q3T1J1,Q5M7T9,Q5M872,Q5RKI0,Q62946,Q63617,Q64602,Q6AYS7,Q6DGG1,Q6IN11,Q6MG73,Q6P6V0,Q6Q0N1,Q7M0E3,Q8CG45,Q8R431,Q99M…
84	C6,C8,G6,G7,G10	C7,C9,C10,G8,G9	17	A0A0G2JXF0,A0A0G2K5E1,A0A0G2K9B1,B0K010,D3Z9D0,D3ZUX1,D4A8C5,P16573,P38918,P46462,P70549,P83748,Q4FZU2,Q5M872,Q62946,Q7TQ70,Q8VI04
85	C6,C8,G6,G8,G9	C7,C9,C10,G7,G10	44	A0A0G2JSH9,A0A0G2JSR9,A0A0G2JSS8,A0A0G2JV81,A0A0G2K931,A0A0G2K9X1,A0A0G2KA90,D2XZ41,D3ZAA3,D3ZWD6,D3ZWH1,D4AE68,F1LMP9,F1M498,F1M7F7,G3V615,G3V6Y6,O35244,P05065,P07150,P07943,P36860,P54313,P54759,P62260,P63018,P63095,P63102,P68511,P81556,Q3ZAV1,Q497B0,Q4KLZ0,Q5M7T9,Q5RKI0,Q63691,Q66HI5,Q6IN11,Q6IN37,Q6IRE4,Q6P6V0,Q6P9V1,Q7M0E3,Q9EQX9
86	C6,C8,G6,G8,G10	C7,C9,C10,G7,G9	15	A0A096MJ68,A0A0H2UHM5,D2XZ41,D3Z9D0,F1M792,G3V8L3,G3V8P3,M0RAZ1,P82995,Q3ZAV1,Q4FZV0,Q63610,Q64230,Q8VI04,Q9R1T1
87	C6,C8,G6,G9,G10	C7,C9,C10,G7,G8	2	F1M792,Q62946
88	C6,C8,G7,G8,G9	C7,C9,C10,G6,G10	60	A0A096MK30,A0A0G2JSG6,A0A0G2JSS8,A0A0G2JSV5,A0A0G2JU71,A0A0G2JV31,A0A0G2JV81,A0A0G2JYA4,A0A0G2K014,A0A0G2K3C5,A0A0G2K3Z9,A0A0G2K7J5,A0A0G2K931,A0A0G2QC04,A0A0H2UHA7,B0BNJ1,B1WBV2,B5DF65,B7TXW4,D3ZBE9,D3ZF92,D3ZVQ0,D3ZWD6,D3ZXY4,E9PU07,F1LRV4,G3V6H0,M0R838,O35244,P04797,P04897,P04904,P07943,P09606,P30713,P36972,P45592,P47820,P54313,P60711,P63095,P68035,P70709,Q03336,Q3T1J1,Q4G075,Q5RKI0,Q62797,Q62…
89	C6,C8,G7,G8,G10	C7,C9,C10,G6,G9	14	A0A0G2JTU6,A0A0G2JTX5,A0A0G2JZV7,A0A0G2K332,A0A0G2K9Z5,E9PT65,G3V812,M0RC23,O35760,O70417,P10111,P16617,P38918,Q8VI04
90	C6,C8,G7,G9,G10	C7,C9,C10,G6,G8	13	A0A0G2K013,A0A0G2K3C5,D3Z9B0,F1MAD3,M0R544,M0R936,M0RCN6,O35760,P25093,P38918,P46462,Q62946,Q6P7A9
91	C6,C8,G8,G9,G10	C7,C9,C10,G6,G7	8	A0A0G2JZ40,B5DEH7,D3ZUU6,D3ZZK3,E9PT65,F1M792,P82995,Q5M8C3
92	C6,C9,C10,G6,G7	C7,C8,G8,G9,G10	20	A0A0G2JTG4,A0A0G2JVT5,A0A0G2JXJ3,A0A0G2QC16,D3ZA76,D3ZKN1,D3ZP47,D3ZQU7,D3ZS24,F1M3Y4,M0R3V7,M0R7L1,P20767,P20909,P22734,Q30KJ2,Q5M8C3,Q63751,Q66H94,Q767H7
93	C6,C9,C10,G6,G8	C7,C8,G7,G9,G10	17	A0A0H2UHM0,D3Z9U8,G3V7I9,P02780,P08753,P20767,P46462,P62260,Q5U355,Q63751,Q642A7,Q66HI5,Q68FR8,Q6P6R2,Q6P7A9,Q711G3,Q9ES53
94	C6,C9,C10,G6,G9	C7,C8,G7,G8,G10	8	A0A140TAA1,D3ZMS7,D3ZUJ0,F1M3Y4,M0RD98,P02631,P07150,Q68FR8
95	C6,C9,C10,G6,G10	C7,C8,G7,G8,G9	23	A0A0G2JXU8,A0A0G2JY31,A0A0G2K0W3,A0A0G2K8K8,A0A0G2K930,A0A0G2QC04,A0A0H2UHA7,A0A0H2UHM0,B1WBV2,D3ZQ25,D3ZZ89,D4A4K4,D4ABV2,M0R6C7,M0R7T1,M0RC99,M0RD98,P10959,Q64057,Q64573,Q68FR8,Q7TP52,Q9WTZ3
96	C6,C9,C10,G7,G8	C7,C8,G6,G9,G10	12	A0A096MJ04,A0A0G2JZS9,D3ZQU7,G3V7C6,G3V8R1,P08753,P0DMW0,P22734,Q09326,Q5XFX0,Q6P7A9,Q9ES53
97	C6,C9,C10,G7,G9	C7,C8,G6,G8,G10	7	A0A096MJ68,A0A0H2UHM5,D3Z8E0,D3ZSY7,F1M663,M0RAZ1,P39069
98	C6,C9,C10,G7,G10	C7,C8,G6,G8,G9	26	A0A0G2JXU8,A0A0G2JZS9,A0A0G2K230,A0A0G2K392,A0A0G2K5P7,A0A0G2K930,A0A0G2K9I6,D3ZQ25,D3ZWH1,D4A4K4,D4A4P1,F1LMP9,F1M498,F1M5L5,G3V615,G3V6X0,O08628,P17559,P36860,P42854,P50430,P54759,Q4KLZ0,Q4V885,Q64057,Q9QZQ5
99	C6,C9,C10,G8,G9	C7,C8,G6,G7,G10	10	A0A0G2K9B1,A0A0G2K9J2,D3ZFH5,D3ZJK2,D4A8C5,G3V8R1,P07150,P16975,P70549,Q9ES53
100	C6,C9,C10,G8,G10	C7,C8,G6,G7,G9	46	A0A0G2JSJ8,A0A0G2JVP4,A0A0G2JWW9,A0A0G2K0C1,A0A0G2K5P7,A0A0G2K6S0,A0A0G2K6T1,A0A0G2K7A5,A0A0H2UHM0,B2GV73,B3DM90,D3ZJK2,D3ZNR4,D3ZQ25,D4A050,D4A4R7,D4ABV2,E9PSQ1,F1LUS1,G3V8T4,G3V9M0,M0R5T8,M0R7E0,M0R7T1,M0R9M2,M0RAV0,M0RDF2,O35142,O55096,P00173,P05942,P15693,P15978,P20762,P28494,P46844,Q496Z8,Q5PPH0,Q5U367,Q63617,Q64057,Q64573,Q6DGG1,Q8K4J7,Q920A6,Q9EPB1
101	C6,C9,C10,G9,G10	C7,C8,G6,G7,G8	13	A0A0G2K1F0,A9CMC8,D3Z8L7,D3ZJK2,D4A4K4,D4A8G5,F1LP96,F1M091,M0R7E0,M0RDF2,O35462,P31211,P55159
102	C6,C9,G6,G7,G8	C7,C8,C10,G9,G10	80	A0A0G2JSP1,A0A0G2JST3,A0A0G2JSZ5,A0A0G2JTG4,A0A0G2JUY4,A0A0G2JVT5,A0A0G2JXJ3,A0A0G2K0N6,A0A0G2K0Q8,A0A0G2K4I8,A0A0G2K7I1,A0A0G2K7S9,A0A0G2KA71,A0A0G2KB26,A0A0G2QC16,B0BMY7,B0BNA5,B0BNG3,B2GUV5,B2GV31,D3ZE55,D3ZEF9,D3ZFH5,D3ZGB8,D3ZLA3,D3ZP47,D3ZS24,D4A3D1,D4A400,D4A9Q5,F1LR92,F1M6Q3,F7FAY5,G3V6D3,G3V7I9,G3V803,G3V862,G3V8R1,M0R4Z4,M0R544,M0R7L1,M0R9A3,M0R9U2,O54715,O54861,P00502,P02680,P02696,P04…
103	C6,C9,G6,G7,G9	C7,C8,C10,G8,G10	55	A0A096MJ41,A0A0G2JSJ8,A0A0G2JUY4,A0A0G2JV77,A0A0G2JVT5,A0A0G2JXJ3,A0A0G2K013,A0A0G2K0T2,A0A0G2K1F3,A0A0G2K6T1,A0A0G2KA71,A0A0G2KB26,A0A0G2QC16,B0BMY7,B0BNA5,B2GUV5,B2GV31,D3ZE16,D3ZGB8,D3ZHA1,D3ZP47,D3ZS24,D4A0J4,D4A183,D4A400,D4A4U3,D4A9Q5,E9PSQ1,F1LML2,F1M6Q3,F1M963,F7FAY5,G3V6D3,G3V6D9,G3V8S4,M0R4Z4,M0R7K9,M0RD98,O70489,P07379,P14669,P16391,P20767,P47820,P85973,P97675,P98089,Q02974,Q5FVH2,Q6IU…
104	C6,C9,G6,G7,G10	C7,C8,C10,G8,G9	32	A0A096MKH2,A0A0G2JSP1,A0A0G2JST3,A0A0G2JXF0,A0A0G2JXJ3,A0A0G2JXU8,A0A0G2JZS9,A0A0G2K392,A0A0G2K5P7,A0A140TAA4,A0A1W2Q642,B0BMW0,B2RZB5,D3ZLA3,D3ZPK4,D3ZUX1,D4A3D1,F7F1Y3,G3V6E7,G3V6X0,M0R9A3,P06685,Q06496,Q4FZU2,Q4V885,Q4V8K5,Q5XI77,Q63610,Q641Z8,Q6MG71,Q9JI92,Q9QYU9
105	C6,C9,G6,G8,G9	C7,C8,C10,G7,G10	40	A0A0G2JSH5,A0A0G2JTC1,A0A0G2K2U4,A0A0G2K9X1,B0BMY7,B0BNA5,D3ZFH5,D3ZHA1,D3ZLA3,D4A0W2,D4A3D1,D4A5U3,F1M6Q3,F1M7B3,F1M861,G3V7H2,G3V7I9,G3V8R1,P04785,P07150,P07483,P29598,P30152,P31044,P54759,P63102,P68511,P85973,Q02974,Q07008,Q3B8R6,Q4KLZ0,Q4V8C2,Q63474,Q64194,Q68FY4,Q6AXR4,Q6MG70,Q6TA48,Q8K4Y7
106	C6,C9,G6,G8,G10	C7,C8,C10,G7,G9	39	A0A096MKH2,A0A0G2JSP1,A0A0G2JX26,A0A0G2K085,A0A0G2K332,A0A0G2K4I8,A0A0H2UHM0,B0BND0,B2GV73,B2RZB5,B5DFD6,D3ZLA3,D3ZWR4,D3ZZL3,D4A3D1,E9PTB4,F1LU78,F1MAA7,F7F1Y3,G3V7W1,G3V847,G3V8P3,M0R7T1,M0R9A3,O70244,P30152,P46844,P98158,Q06496,Q3KRC4,Q496Z8,Q5RKI7,Q5XI77,Q63610,Q641Z8,Q64319,Q80W57,Q9ESG3,Q9QYU9
107	C6,C9,G6,G9,G10	C7,C8,C10,G7,G8	15	A0A0G2JV31,A0A0G2JYB1,A0A0G2K5X3,B0BND0,D3ZLA3,D4A3D1,D4A4K4,E9PTB4,F1LVQ8,G3V6P8,M0RD98,P31211,P56574,P84076,Q99N82
108	C6,C9,G7,G8,G9	C7,C8,C10,G6,G10	37	A0A096MJ04,A0A0G2JSG6,A0A0G2JVA4,A0A0G2JZZ0,A0A0G2K0Q8,A0A0G2K8S9,A0A0G2KB26,A0A0H2UI07,B0BNG3,B0BNJ1,B2GUV5,B2GV31,D3ZFH5,D3ZGB8,D3ZHA1,D3ZTV3,D4A9Q5,F1LLX7,F7FAY5,G3V6D3,G3V6P7,G3V7H2,G3V8R1,M0R7K9,M0RA79,P29598,P35446,P47820,P97675,P98089,Q3B8R6,Q4FZV0,Q63474,Q675A5,Q68FY4,Q6T5E1,Q6TA48
109	C6,C9,G7,G8,G10	C7,C8,C10,G6,G9	33	A0A096MKH2,A0A0G2JSP1,A0A0G2JZS9,A0A0G2K085,A0A0G2K332,A0A0G2K392,A0A0G2K5P7,B2GV31,B2GV73,D3ZZL3,D4A3D1,F7F1Y3,G3V6X0,O70244,P00173,P06685,P14668,P15684,P16617,P24090,P42854,P98158,Q03626,Q06496,Q496Z8,Q4V885,Q5RKI7,Q5XI77,Q63083,Q641Z8,Q6IFU9,Q9QYU9,Q9R0T4
110	C6,C9,G7,G9,G10	C7,C8,C10,G6,G8	22	A0A096MJ41,A0A0G2JSP1,A0A0G2JYB1,A0A0G2JZ18,A0A0G2K013,A0A0G2K230,A0A0G2K5P7,A0A1W2Q642,D3ZAA3,D3ZPK4,F1LPC6,F1LWD0,F1M091,F1MAH6,M0RDF2,O70352,P06685,P14668,P31211,P84039,Q4V885,Q63083
111	C6,C9,G8,G9,G10	C7,C8,C10,G6,G7	28	A0A0G2JSH5,A0A0G2JSK1,A0A0G2JT25,A0A0G2JZ18,B1WBN7,B2GUX7,B2GV73,B5DEH7,B5DFD6,D3ZJK2,D3ZZK3,D4A3D1,D4A8G5,F1LU78,F1LWD0,F1M091,G3V6S5,M0RDF2,O70244,P14668,P30152,Q496Z8,Q62894,Q63041,Q63083,Q63617,Q920D2,Q99376
112	C6,C10,G6,G7,G8	C7,C8,C9,G9,G10	123	A0A0A0MXY3,A0A0A0MY09,A0A0G2JSH9,A0A0G2JSJ2,A0A0G2JSK1,A0A0G2JSZ5,A0A0G2JVG3,A0A0G2JWX0,A0A0G2JXE0,A0A0G2JXT3,A0A0G2JZA1,A0A0G2JZH0,A0A0G2K235,A0A0G2K2H0,A0A0G2K2Y3,A0A0G2K3Z9,A0A0G2K4I8,A0A0G2K713,A0A0G2K737,A0A0G2K7I1,A0A0G2K8F6,A0A0G2K931,A0A0G2K980,A0A0H2UHR7,A2RUW1,B0BNL6,B2GV99,B2RYM3,D3Z979,D3Z9U8,D3ZA76,D3ZAN3,D3ZC54,D3ZCG9,D3ZEF9,D3ZIF6,D3ZKI0,D3ZKN1,D3ZQU7,D3ZS19,D3ZVQ0,D3ZWC1,D3ZZ89,D4…
113	C6,C10,G6,G7,G9	C7,C8,C9,G8,G10	73	A0A0G2JSJ8,A0A0G2JSQ7,A0A0G2JTI8,A0A0G2JV77,A0A0G2JVG3,A0A0G2JXE0,A0A0G2JZ69,A0A0G2K0D8,A0A0G2K110,A0A0G2K2Y3,A0A0G2K4B4,A0A0G2K4K4,A0A0G2K6S0,A0A0G2K713,A0A0G2K9Y0,A0A0H2UHR7,A2RUW1,D3Z8E0,D3Z9C7,D3ZA76,D3ZAN3,D3ZCG9,D3ZKI0,D3ZMS7,D3ZS19,D3ZS24,D3ZSY7,D3ZZ44,D4A0J4,D4A183,D4A740,F1LRE2,F1M779,F1M790,F1M963,G3V6C2,G3V6R5,G3V722,G3V8K5,G3V947,P01039,P07379,P0C0K7,P14046,P14669,P20611,P20909,P28494…
114	C6,C10,G6,G7,G10	C7,C8,C9,G8,G9	30	A0A0G2JSJ2,A0A0G2JSK1,A0A0G2JWX0,A0A0G2JXU8,A0A0G2K0W3,A0A0G2K3C8,A0A0G2K6T8,A2IBE0,A2VD04,B0K010,D3ZA76,D3ZBQ5,D3ZC54,D3ZWC1,D3ZZ89,F1M0R2,F1M5L5,F1M7W8,F1M861,O08628,O35276,P01015,P05065,P17559,P20761,P51886,P83748,P97584,Q64335,Q7TPB4
115	C6,C10,G6,G8,G9	C7,C8,C9,G7,G10	62	A0A0A0MY09,A0A0G2K713,A0A0G2K931,A0A0G2K980,A0A0G2K9J2,A0A0H2UHJ0,A0A0H2UHR7,A2RUW1,B0BNL6,D3Z9U8,D3ZAA3,D3ZFF8,D3ZMS7,D3ZMU3,D3ZQR5,D4A0W2,D4A5I9,D4AE68,F1LS79,G3V637,G3V7I9,G3V7N8,M0R7T8,M0R8A3,M0RAM5,O54715,P02631,P02761,P04905,P05197,P07150,P07895,P15684,P24368,P27867,P48500,P54311,P62260,P62804,P62815,P62836,P63018,P63102,P63322,P97584,Q00657,Q3MIE4,Q3ZAU4,Q497B0,Q498D9,Q4KLZ0,Q5M8C6,Q5RJR2,…
116	C6,C10,G6,G8,G10	C7,C8,C9,G7,G9	37	A0A0G2JSJ2,A0A0G2JWX0,A0A0G2K0W3,A0A0G2K4I8,A0A0G2K7A5,A0A0H2UHM0,A0A0H2UI07,D3Z9D0,D3ZHM9,D3ZZ89,D4A050,D4A5P8,F1LTY5,F1M6X1,G3V9M0,M0R5T8,M0R7T1,M0RAV0,O35142,P01015,P02780,P02781,P02782,P03994,P10111,P20761,P22057,P24368,P26772,P28576,P51886,P55280,P97584,Q66HI5,Q6P6R2,Q9R0T3,Q9R1T1
117	C6,C10,G6,G9,G10	C7,C8,C9,G7,G8	15	A0A096MIU6,A0A0G2K0W3,A0A0G2K151,A0A0G2K1P2,A0A0G2K6T8,D3ZHM9,D3ZMS7,D4A1D3,M0R7T1,P06214,P26772,P97584,Q06000,Q68FR8,Q9QYU4
118	C6,C10,G7,G8,G9	C7,C8,C9,G6,G10	88	A0A0A0MY09,A0A0G2JSG6,A0A0G2JU71,A0A0G2JVA4,A0A0G2JXT3,A0A0G2JXY4,A0A0G2JY53,A0A0G2JYA4,A0A0G2JZR4,A0A0G2K014,A0A0G2K2H0,A0A0G2K3Z9,A0A0G2K4K4,A0A0G2K737,A0A0G2K931,A0A0G2K980,A0A0G2K9J2,A0A0G2K9Y0,A2RUW1,B0BNJ1,B1WBV2,B2RYM3,D3Z8E0,D3Z8T8,D3ZAN3,D3ZCG9,D3ZMS7,D3ZN47,D3ZQR5,D3ZSY7,D3ZUD8,D3ZVQ0,D3ZZT9,D4A3L8,E9PTB4,F1LP05,F1LP82,F1LRV4,G3V637,G3V6C2,G3V722,G3V8N9,G3V8R1,M0R5R0,M0R838,M0R8A3,O7054…
119	C6,C10,G7,G8,G10	C7,C8,C9,G6,G9	39	A0A0G2JSJ2,A0A0G2JWX0,A0A0G2JXU8,A0A0G2JXY4,A0A0G2JY53,A0A0G2JZV7,A0A0G2K890,A0A140TAG4,A2IBE2,A2VD04,D3ZD40,D3ZDH4,D3ZUU6,D3ZWC1,D3ZZ89,D3ZZ97,D4A050,D4A1G1,F1LUS1,F1M0R2,F1M5L5,F1M6X1,G3V9M0,M0R5T8,M0R838,M0RAV0,M0RC23,M0RCN6,O70540,P10111,P16617,P17559,P20762,P26772,P29534,P35739,P62749,Q63467,Q64335
120	C6,C10,G7,G9,G10	C7,C8,C9,G6,G8	18	A0A0G2JXU8,A0A0G2K1P2,A0A0G2K6T8,A2IBE2,D3Z8E0,D4A1D3,G3V7Q7,G3V8G9,M0R816,M0R8B5,M0RCN6,O70540,P01039,P17559,P26772,Q501W2,Q63467,Q9Z2L0
121	C6,C10,G8,G9,G10	C7,C8,C9,G6,G7	25	A0A0G2JVP4,A0A0G2JXY4,A0A0G2K458,A0A0G2K7A5,A0A0G2K890,A2IBE2,B3DM90,D3ZEP5,D3ZHM9,D3ZJK2,D3ZUU6,D4A050,D4A1D3,G3V9M0,M0R7T1,M0RAV0,M0RDF2,P03994,P15978,P16391,P20762,P26772,P29534,P62749,Q64361
122	C6,G6,G7,G8,G9	C7,C8,C9,C10,G10	196	A0A0A0MY09,A0A0G2JSG6,A0A0G2JSH9,A0A0G2JSJ8,A0A0G2JSR9,A0A0G2JSS8,A0A0G2JSW0,A0A0G2JSZ5,A0A0G2JU71,A0A0G2JUY4,A0A0G2JV12,A0A0G2JV77,A0A0G2JVA4,A0A0G2JVG3,A0A0G2JXE0,A0A0G2JXJ3,A0A0G2JXY4,A0A0G2JY31,A0A0G2JZ69,A0A0G2K013,A0A0G2K014,A0A0G2K0C1,A0A0G2K0N6,A0A0G2K110,A0A0G2K1F3,A0A0G2K3Z9,A0A0G2K4I8,A0A0G2K531,A0A0G2K6T1,A0A0G2K7C3,A0A0G2K7I1,A0A0G2K896,A0A0G2K930,A0A0G2K931,A0A0G2K980,A0A0G2KA71,A0A…
123	C6,G6,G7,G8,G10	C7,C8,C9,C10,G9	48	A0A0G2JSP1,A0A0G2JST3,A0A0G2JSZ5,A0A0G2JTX5,A0A0G2JWX0,A0A0G2JXJ3,A0A0G2JXU8,A0A0G2JXY4,A0A0G2K0N6,A0A0G2K2R5,A0A0G2K332,A0A0G2K3C8,A0A0G2K4I8,A0A0G2K5E1,A0A0G2K7I1,D3Z9D0,D3Z9E1,D3ZEF9,D3ZUX1,D3ZWC1,D3ZZL3,F1LR92,F1M0R1,F1M698,F1M6X1,F1M8K0,F7F3I7,F7FHF3,M0R9A3,M0RAV0,P02696,P10111,P16617,P24368,P35739,P55314,P84039,P97553,P97615,Q10758,Q4FZU2,Q5BK77,Q5M890,Q63610,Q68FU6,Q7TQ70,Q8VI04,Q920H8
124	C6,G6,G7,G9,G10	C7,C8,C9,C10,G8	26	A0A096MJ41,A0A0G2JSR9,A0A0G2JXJ3,A0A0G2JXU8,A0A0G2K013,A0A0G2K2R5,A0A0G2K7C3,D3ZUX1,D3ZY96,D4A0J4,D4A183,F1M698,F1M8K0,F7FHF3,P07379,P14669,P46462,P61943,P83748,P84039,Q32KJ6,Q5PQL7,Q68FU6,Q6P7S1,Q7TQ70,Q80YV8
125	C6,G6,G8,G9,G10	C7,C8,C9,C10,G7	24	A0A0G2JSR9,A0A0G2JXY4,A0A0G2JZ40,A0A0G2K4I8,B1WBN7,B5DEH7,D3ZFF8,D3ZHM9,F1LMA7,F1M0R1,F1M698,F1M792,F7FHF3,F7FMY6,G3V9S3,M0R7T1,M0RAV0,P24368,P28576,P84039,Q5M890,Q5M8C3,Q6IRS6,Q9EPF2
126	C6,G7,G8,G9,G10	C7,C8,C9,C10,G6	32	A0A0G2JSG6,A0A0G2JSR9,A0A0G2JXY4,A0A0G2K013,A0A0G2K2R5,A0A0G2K7C3,B0BNJ1,B1WBN7,B5DEH7,D3ZQ32,D3ZUU6,D4AA77,E9PT65,F1LMA7,F1LX60,F1M7X4,F1M8K0,F7FHF3,M0R838,P10111,P14668,P16617,P24090,P25236,P61943,P84039,P97553,Q5M8C3,Q63083,Q68FU6,Q6P7S1,Q80YV8
			37.6905

## Sheet: Oolong tea
Random Combinations	Group1	Group2	Number of Differential Proteins	Differential Protein IDs
1	C6,C7,C8,C9,C10	O6,O7,O8,O9,O10	60	A0A096MJ41,A0A0G2JST3,A0A0G2JSW0,A0A0G2JUB0,A0A0G2JWX4,A0A0G2JZ40,A0A0G2JZ69,A0A0G2K014,A0A0G2K0N6,A0A0G2K1F3,A0A0G2K210,A0A0G2K2V6,A0A0G2K5U5,A0A0G2K7C3,A0A0G2K7E1,A0A0G2KAY8,B0BNH1,D3ZCG9,D3ZES5,D3ZM36,D3ZVK5,D3ZWC1,D3ZWD6,D3ZZ08,D3ZZL3,D4A7L8,D4AA13,D4ABV2,F1LM16,F1LMP9,F1LPK1,F1LQI1,F1M957,F1M983,F7F3I7,G3V615,G3V6H1,G3V824,M0R7I5,M0RAZ1,O35462,O54728,P14669,P15473,P18427,P50430,P61943,Q498D9…
2	C6,C7,C8,C9,O6	C10,O7,O8,O9,O10	39	A0A0G2JUD9,A0A0G2JW41,A0A0G2JWX0,A0A0G2K9Y0,A2IBE2,B0BNN4,B2RYC9,B3EY84,D3ZBQ5,D3ZEP5,D3ZHM9,D3ZMS3,D3ZN47,D3ZRJ6,D3ZSC1,D3ZWC1,D4A352,D4A7L8,F1M1R0,F1M5L5,F1M7W8,F1M8E9,F1M957,G3V7N8,G3V8V1,G3V9K3,M0R8A3,P01039,P08934,P14480,P16636,P25236,P61459,Q4V8Q2,Q62894,Q63259,Q63467,Q6IN11,Q6IRS6
3	C6,C7,C8,C9,O7	C10,O6,O8,O9,O10	46	A0A096MIU6,A0A0G2JSK1,A0A0G2JTI8,A0A0G2JUD9,A0A0G2JV42,A0A0G2JVW1,A0A0G2K1F3,A0A0G2K6Z6,A0A0G2K722,A0A0G2K7C3,A0A0H2UHM3,A2RUW1,B2GV99,D3ZD40,D3ZMS3,D3ZRJ6,D3ZSC1,D3ZTM7,D3ZVK5,D4A352,D4A7L8,D4ACR1,F1LP82,F1LPG2,F1LPK1,F1LWD0,F1LXS3,F1M5L5,F1M957,G3V7N8,M0R9M6,P01039,P01681,P14844,P22057,P45592,P62749,Q4V8C2,Q4V8Q2,Q5I0D1,Q62795,Q6TUD4,Q75NI5,Q8R3Z7,Q99068,Q99MF4
4	C6,C7,C8,C9,O8	C10,O6,O7,O9,O10	62	A0A0G2JSJ2,A0A0G2JSK1,A0A0G2JSW0,A0A0G2JVV1,A0A0G2JWB6,A0A0G2JXT3,A0A0G2JYF9,A0A0G2JZ69,A0A0G2K0V3,A0A0G2K2Y3,A0A0G2K713,A0A0G2K980,A0A0G2KAY8,A2RUW1,B2RYM3,B5DFD8,D3Z9E1,D3ZFK9,D3ZJA4,D3ZMS3,D3ZMU3,D3ZUD8,D4A183,D4A1D3,F1LP05,F1LPD3,F1LPG2,F1LPK1,F1LS79,F1LXS3,F1M6Y6,F1M779,F1M957,F1M963,F7FJQ3,G3V7L8,G3V7N8,P01039,P02761,P07522,P0C0K7,P16636,P18427,P20611,P26772,P48199,P62963,Q32KJ6,Q4QQS8,Q4V8…
5	C6,C7,C8,C9,O9	C10,O6,O7,O8,O10	79	A0A088DKH8,A0A096MIU6,A0A0G2JSK1,A0A0G2JTI8,A0A0G2JUY3,A0A0G2JW41,A0A0G2JX26,A0A0G2JYB1,A0A0G2JYB5,A0A0G2JYF9,A0A0G2JZA1,A0A0G2K230,A0A0G2K2V6,A0A0G2K7C3,A0A0G2K8S9,A0A0G2K994,A2IBE2,A2RUW1,B0K010,B3EY84,B5DFA0,B5DFD8,D3ZCG9,D3ZCH9,D3ZEP5,D3ZMU3,D3ZN47,D3ZPF9,D3ZRJ6,D3ZSC1,D3ZVK5,D4A352,D4A4U3,D4A5I9,D4A6K7,D4A7L8,F1LMI3,F1LPK1,F1LQI1,F1LYX9,F1M3T8,F1M7W8,F1M957,F1MA56,F7F389,G3V7N8,G3V8K5,G3V8X4…
6	C6,C7,C8,C9,O10	C10,O6,O7,O8,O9	49	A0A0G2JTI8,A0A0G2JUD9,A0A0G2JYF9,A0A0G2JZ40,A0A0G2K230,A0A0G2K2Y3,A0A0G2K392,A2RUW1,B0BND0,B0BNN4,B2RYC9,B5DFD8,D3ZCG9,D3ZEP5,D3ZES5,D3ZHM9,D3ZQN7,D3ZRJ6,D3ZS24,D3ZSC1,D3ZVK5,D3ZWC1,D4A5I9,D4A7L8,F1LMI3,F1LPB8,F1LPG2,F1LYX9,F1M3T8,F1M8E9,G3V8X4,G3V9L4,M0R3V4,P06685,P08934,P20761,P42854,P52759,P97532,Q4V8Q2,Q5I0E1,Q5M7T5,Q63259,Q63355,Q6AYT0,Q6B345,Q6IRK9,Q6TUD4,Q9EQV6
7	C6,C7,C8,C10,O6	C9,O7,O8,O9,O10	20	A0A0G2JST3,A0A0G2JW41,A0A0G2K2V6,A0A0G2K4K4,A0A0G2K8V1,A0A0G2K9Z5,A0A0G2KA71,D3ZAA3,D4ADL1,E9PTB4,F7F707,P63322,Q5I0D5,Q5M819,Q5XI77,Q62797,Q62894,Q63083,Q6IN11,Q6P734
8	C6,C7,C8,C10,O7	C9,O6,O8,O9,O10	20	A0A0G2JSP1,A0A0G2JST3,A0A0G2K1F3,A0A0G2K2V6,A0A0G2K722,A0A0G2K9L2,A0A0G2KA71,B2GUV5,D3ZFH5,D3ZKN1,D3ZZ08,D4ADL1,F1LQ10,F7F707,G3V824,P05942,Q10758,Q63083,Q63279,Q6P734
9	C6,C7,C8,C10,O8	C9,O6,O7,O9,O10	47	A0A096MJ41,A0A0G2JST3,A0A0G2JSW0,A0A0G2JUB0,A0A0G2JZ18,A0A0G2K0N6,A0A0G2K1F3,A0A0G2K3S3,A0A0G2K5J5,A0A0G2K5U5,A0A0G2K5X3,A0A0G2K722,A0A0G2KAY8,B0BNH1,D3ZFU9,D3ZGB8,D3ZZL3,D4A183,F1LLX7,F1LNH4,F1LRH4,F1M4J1,F1M6Q3,F1M963,F1MA37,F7FAY5,F7FMY6,G3V6H1,G3V6P7,G3V803,G3V824,G3V989,G3V9R9,M0R4Z4,M0R7I5,M0RC23,P04639,P14925,P29598,Q10758,Q5VLR5,Q62797,Q63474,Q675A5,Q68FY4,Q6AYE5,Q9ERA7
10	C6,C7,C8,C10,O9	C9,O6,O7,O8,O10	30	A0A0G2JST3,A0A0G2JUB0,A0A0G2JUY3,A0A0G2JW41,A0A0G2K2V6,A0A0G2K5U5,A0A140TAA1,B0BNH1,D2XZ41,D3ZFH5,D3ZS67,D3ZZ08,D3ZZL3,D4ADL1,F1LPK1,F1LRH4,F1LZJ4,F7F707,G3V8G5,M0R7I5,P04073,P20767,P31211,Q4FZU2,Q561R9,Q63610,Q64240,Q6AXM6,Q6P6Q2,Q6P734
11	C6,C7,C8,C10,O10	C9,O6,O7,O8,O9	28	A0A0G2JUY4,A0A0G2JX36,A0A0G2JZS9,A0A0G2K9X1,A0A0G2K9Z5,A0A140TAA1,B0BNH1,B2GUV5,D3ZAA3,D3ZES5,D3ZM36,D3ZZL3,D4A4S5,D4ABY7,F1M983,F7F707,G3V824,G3V8G5,G3V8N9,G3V9L4,M0R544,M0RA79,P35467,P51886,Q5U2V4,Q62797,Q6AYQ9,Q6B345
12	C6,C7,C8,O6,O7	C9,C10,O8,O9,O10	19	A0A0G2JU25,A0A0G2JVW1,A0A0G2JW41,A0A0G2K3I3,A0A0G2K9Z5,D3ZBE9,D3ZF92,D4A4P1,D4A9V5,D4ADL1,F1M792,M0R9M2,P07943,P10760,Q3T1K5,Q6DGG1,Q6IN11,Q6P734,Q75NI5
13	C6,C7,C8,O6,O8	C9,C10,O7,O9,O10	18	A0A0G2JT25,A0A0G2K793,D4A9V0,G3V8C4,M0RC99,O08557,P04797,P51647,P61589,Q05BA4,Q4KLZ6,Q5BK81,Q62797,Q63530,Q6MG57,Q711G3,Q7TQ94,Q8K4G9
14	C6,C7,C8,O6,O9	C9,C10,O7,O8,O10	21	A0A096MJ68,A0A0G2JSS8,A0A0G2JW41,A0A0G2K9B1,A0A0G2K9E0,D3ZCH9,D3ZF92,D3ZN47,D4A281,D4A9V0,F1LQ83,M0R7E0,O88767,P02631,P41740,Q5I0D5,Q63530,Q6AYT8,Q6IN11,Q6MG57,Q711G3
15	C6,C7,C8,O6,O10	C9,C10,O7,O8,O9	22	A0A0G2JSS8,A0A0G2K6S0,A0A0G2K9Z5,A0A140TAA1,B0BNN4,B7TXW4,D3ZBE9,D3ZF92,D3ZP44,D4A9V0,F1LSV0,M0R544,P07340,P35467,P41740,P82995,Q5I0D7,Q5U2V4,Q62946,Q64057,Q6IN11,Q711G3
16	C6,C7,C8,O7,O8	C9,C10,O6,O9,O10	13	A0A0G2K722,D3ZFH5,D3ZQU7,F1M7I8,F1M963,G3V812,O70417,P05942,P51647,Q68FR8,Q8K4G9,Q9ERA7,Q9ES53
17	C6,C7,C8,O7,O9	C9,C10,O6,O8,O10	20	A0A0G2JUY3,A0A0G2JV42,A0A0G2JVE6,A0A0G2JVW1,A0A0G2JXF0,A0A0G2JZA1,A0A0G2K458,A0A0G2K5X1,D3ZFH5,F1M091,F8WG88,M0R3V7,M0R7E0,P15978,P31211,Q62795,Q68FR8,Q6P734,Q8K4J7,Q9WVJ6
18	C6,C7,C8,O7,O10	C9,C10,O6,O8,O9	26	A0A0G2JVE6,A0A0G2JXF0,A0A0G2K722,A0A0G2K9I6,A0A0G2K9L2,A2IBE0,D3ZAM3,D3ZJB2,D3ZJK2,D3ZP44,D4ACR1,F1LPR6,F1LUS1,F1M792,G3V6G1,G3V7Q7,P00774,P05942,P12346,P16573,Q5PPG2,Q5U2V4,Q5U367,Q64573,Q6VPP3,Q9WTZ3
19	C6,C7,C8,O8,O9	C9,C10,O6,O7,O10	7	A0A0G2K3S3,A0A0H2UHB3,D4A9V0,P02631,Q4V8I1,Q8K4G9,Q9ERA7
20	C6,C7,C8,O8,O10	C9,C10,O6,O7,O9	12	A0A0G2JZS9,B7TXW4,D3ZPK4,D4A9V0,M0R544,M0RA79,O35760,Q4V8I1,Q62797,Q7TQ94,Q8K4G9,Q9ERA7
21	C6,C7,C8,O9,O10	C9,C10,O6,O7,O8	32	A0A0G2JTI8,A0A0G2JV12,A0A0G2JXZ9,A0A0G2JZS9,A0A0G2K5X1,A0A0G2K6S0,A0A140TAA1,B7TXW4,D3ZH39,D4A281,D4A9V0,E9PTA4,E9PU07,F1M7V6,G3V862,M0R7E0,O55006,P02651,P12346,P35859,P41740,P70549,P70709,P97532,Q499S6,Q5I0E1,Q5PPH0,Q5U2V4,Q6B345,Q6IRK9,Q6P767,Q9EQV6
22	C6,C7,C9,C10,O6	C8,O7,O8,O9,O10	17	A5I9F0,D3Z8W0,D3ZHA1,D3ZWD6,D4A4K4,G3V6X0,G3V9K3,M0RAZ1,P15399,P15693,P25236,P46462,Q30KJ2,Q5M819,Q62894,Q642A6,Q8VD89
23	C6,C7,C9,C10,O7	C8,O6,O8,O9,O10	16	A0A0G2K1F3,A0A0G2K7D4,D3ZKN1,D3ZV56,D3ZZ08,F1LRH8,G3V6A6,O54728,P09606,P36860,P45592,P46844,P62749,P85968,Q5M7T9,Q8VD89
24	C6,C7,C9,C10,O8	C8,O6,O7,O9,O10	37	A0A0G2JSW0,A0A0G2JVP4,A0A0G2JZ69,A0A0G2K014,A0A0G2K0N6,A0A0G2K7D4,A0A0G2KAY8,A9CMC8,B2RYM3,D3Z841,D3Z8W0,D3Z9E1,D3ZE05,D3ZFK9,D3ZWD6,D3ZWH1,D4AAL4,D4ABV2,E9PSQ1,F1LMP9,F1M498,F7FMY6,G3V826,G3V8S9,O54728,P07943,P09606,P15473,P18427,P36972,P46844,P85968,Q5M8C3,Q63617,Q63691,Q66HG0,Q6MG73
25	C6,C7,C9,C10,O9	C8,O6,O7,O8,O10	58	A0A0G2JX26,A0A0G2K0T2,A0A0G2K230,A0A0G2K595,A0A0G2K5U5,A0A0G2KA90,A0A0G2KB31,A0A0G2QC04,A0A0H2UHA7,A0A1W2Q642,A9CMC8,B0K010,B5DFA0,B5DFD8,D3Z841,D3ZAN2,D3ZCH9,D3ZMS7,D3ZV56,D4A4U3,E9PSN4,F1LMI3,F1LPK1,F1LYX9,F1M7F7,F1MAD3,F1MAH6,F7DLY1,F7F389,F7F3I7,G3V615,G3V6X0,G3V8X5,M0R3V4,M0RA54,P07151,P10758,P18418,P38918,P60711,P63095,P68035,P85968,Q03336,Q3ZAV1,Q4FZU2,Q4V885,Q561R9,Q5HZW7,Q5M7T9,Q5RKI0,Q6…
26	C6,C7,C9,C10,O10	C8,O6,O7,O8,O9	52	A0A096MJ68,A0A0G2JV31,A0A0G2JZ40,A0A0G2K1J5,A0A0G2K230,A0A0G2K392,A0A0G2K872,A0A0G2K9X1,A0A0G2KA90,A0A0H2UHR6,B5DFA0,D3ZES5,D3ZQN7,D3ZS24,D3ZSL2,D3ZXY4,D4ABV2,E9PTY1,F1LMI3,F1LMP9,F1LRT1,F1LYX9,F1M7F7,F7F389,G3V6P1,G3V826,G3V9L4,O35462,O54728,O55004,O88204,P06685,P09606,P10758,P14841,P15399,P30713,P36860,P38918,P42854,P46844,P68035,P85968,Q4V8K5,Q5M7T5,Q5M7T9,Q6AXS4,Q6B345,Q6Q7Y5,Q7M0E3,Q8R490,Q9…
27	C6,C7,C9,O6,O7	C8,C10,O8,O9,O10	45	A0A0G2JSH5,A0A0G2JTC1,A0A0G2JU25,A0A0G2JUD9,A0A0G2JVT5,A0A0G2JZL9,A0A0G2K0Q8,A0A0G2K3I3,A0A0G2K531,A0A0G2K6T9,A0A0G2K8I5,A0A0G2K9Y0,A5I9F0,D3ZE55,D3ZFU9,D3ZHA1,D3ZJB2,D3ZSU7,D3ZTM7,D3ZZ97,D4A3L8,D4A4P1,D4A9V5,E9PT22,F1LWD0,G3V6D3,G3V7D0,G3V7H2,G3V7P2,G3V8Z5,G3V9K3,M0R485,M0R5J4,M0R9M6,P04785,P13221,P20767,P29598,P47967,Q4V8C2,Q5I0M1,Q642A6,Q66HG4,Q75NI5,Q9QWJ9
28	C6,C7,C9,O6,O8	C8,C10,O7,O9,O10	15	A0A0G2K0V3,B0BNA5,B5DFD6,D3Z8W0,D3ZUD8,D3ZWR8,D4A3L8,F1LQ10,M0R9U2,M0RBH9,P07171,P14942,P31044,P31211,Q5BK81
29	C6,C7,C9,O6,O9	C8,C10,O7,O8,O10	62	A0A0G2JSY6,A0A0G2JTC1,A0A0G2JU92,A0A0G2JVT5,A0A0G2JZ62,A0A0G2JZL9,A0A0G2K085,A0A0G2K8S9,A0A0G2K994,A0A0G2K9E0,A2IBE2,B0BNG3,B0K010,B2GUV5,B2GV31,B2RZ77,B3EY84,B5DEZ8,D3ZCH9,D3ZE55,D3ZRJ6,D4A2G6,D4A4U3,D4A6K7,D4A9T2,F1LQ83,F1M7B3,F1M7W8,F1M9X2,F1MAD3,F7F389,G3V6X0,G3V803,G3V8K5,G3V928,M0R3V4,M0R8R4,M0R9M6,M0RCN6,M0RDA4,O88767,P07151,P16573,P17046,P19939,P31044,P46462,P55280,P61459,Q32KK2,Q4FZV0,Q5…
30	C6,C7,C9,O6,O10	C8,C10,O7,O8,O9	54	A0A0G2JSH5,A0A0G2JSY6,A0A0G2JU92,A0A0G2JUD9,A0A0G2JZL9,A0A0G2K1P2,A0A0G2K392,A0A0G2KB10,A5I9F0,B0BNN4,B2RZ77,B5DFD6,D3ZEP5,D3ZFP5,D3ZHA1,D3ZHM9,D3ZQN7,D3ZRJ6,D3ZS24,D3ZSC1,D4A7L8,F1LMW3,F1LPB8,F1LSV0,F1M698,F7FMS0,G3V7D0,G3V7H2,G3V8V1,G3V989,M0R7K9,M0R8R4,M0RDA4,O70489,P01015,P02651,P06685,P07151,P20059,P20761,P27590,Q07008,Q08420,Q30KJ2,Q5I0M3,Q63259,Q63474,Q64194,Q642A6,Q6AXS4,Q6IRK9,Q6MG70,Q8K…
31	C6,C7,C9,O7,O8	C8,C10,O6,O9,O10	29	A0A0G2JSK1,A0A0G2JST1,A0A0G2JTC7,A0A0G2JTU6,A0A0G2JVP4,A0A0G2K7D4,B2RYM3,D3Z979,D3ZJA4,D3ZNY8,D3ZQU7,D3ZUD8,D4A5C0,F1LPD3,F1LQM1,F1LQQ8,F1LWD0,G3V6A6,G3V6P8,P0C0K7,P46844,P55159,Q3T1J1,Q4V8C2,Q5BK81,Q8R3Z7,Q99376,Q9JJH9,Q9JJI3
32	C6,C7,C9,O7,O9	C8,C10,O6,O8,O10	119	A0A096MIU6,A0A096MK10,A0A096MKH2,A0A0G2JSK1,A0A0G2JST1,A0A0G2JTC1,A0A0G2JTI8,A0A0G2JU92,A0A0G2JVT5,A0A0G2JYB5,A0A0G2JZA1,A0A0G2JZZ0,A0A0G2K085,A0A0G2K0T2,A0A0G2K230,A0A0G2K595,A0A0G2K5X1,A0A0G2K6Z6,A0A0G2K8G8,A0A0G2K8S9,A0A0G2K8V1,A0A0G2K994,A0A0G2KB26,A0A0G2KB31,A0A0H2UHM0,A0A140TAA4,A0A5C5,B0BNG3,B2GV31,B2RZ77,B3DM90,B5DEZ8,B5DFA0,D3Z8T8,D3ZBB2,D3ZCT9,D3ZE55,D3ZGB8,D3ZV56,D4A263,D4A4U3,D4A6K7,D…
33	C6,C7,C9,O7,O10	C8,C10,O6,O8,O9	107	A0A096MIU6,A0A096MK10,A0A0G2JSH5,A0A0G2JST1,A0A0G2JU92,A0A0G2JUD9,A0A0G2JZ40,A0A0G2JZZ0,A0A0G2K595,A0A0G2K6Z6,A0A0G2KB10,A0A0H2UHM3,A0A140TAA4,A0A5C5,A2IBE0,B3DM90,D3Z8I7,D3ZBN3,D3ZE55,D3ZFP5,D3ZJB2,D3ZNY8,D3ZQN7,D3ZQR5,D3ZS24,D3ZV56,D4A3L3,D4ACR1,F1LML2,F1LMW3,F1LPG2,F1LQC5,F1M3L7,F1M3T8,F1M7C0,F1M8K0,F1MA37,F7DLY1,F7F1Y3,F7FMS0,G3V6A6,G3V6P8,G3V7D0,G3V7Q7,G3V833,G3V8L3,G3V9S3,M0R485,M0R757,M0R7…
34	C6,C7,C9,O8,O9	C8,C10,O6,O7,O10	63	A0A0G2JSK1,A0A0G2JSR9,A0A0G2JTC7,A0A0G2JYB1,A0A0G2JYF9,A0A0G2K230,A0A0G2KB31,A0A1W2Q642,B0K010,B2RZB5,B5DFD8,D3ZCH9,D3ZE93,D3ZFK9,D3ZLA3,D3ZPK4,D3ZUD8,D4A3D1,D4A8G5,D4A9T2,F1LMI3,F1LQQ8,F1LVQ8,F1MAH6,F7DLY1,G3V7L4,G3V7Q8,G3V8P3,M0R3V4,M0R8R4,O55004,O89117,P00714,P07895,P0C0K7,P0C5H9,P18418,P31044,P46844,P55280,P56574,P63095,P83748,Q01177,Q05030,Q07936,Q3B8R6,Q4G075,Q4V885,Q5M7T5,Q5XIL0,Q63083,Q63…
35	C6,C7,C9,O8,O10	C8,C10,O6,O7,O9	32	A0A0G2JYB1,A0A0G2JYF9,A0A0G2K2Y3,A0A0G2K713,A0A1W2Q642,B2RZB5,B5DFD8,D3Z9E1,D3ZJA4,D3ZNY8,D3ZPK4,D3ZQN7,D4ABU7,F1LQ10,F1MAH6,F7FMS0,O55004,P09606,P0C5H9,P25113,P31211,P32038,P46844,Q4V885,Q5BK81,Q5M7T5,Q5XI77,Q63083,Q63691,Q641Z8,Q6AYK3,Q6P7B6
36	C6,C7,C9,O9,O10	C8,C10,O6,O7,O8	171	A0A096MIU6,A0A096MK10,A0A096MKH2,A0A0A0MXT4,A0A0G2JSK5,A0A0G2JT00,A0A0G2JTI8,A0A0G2JTX6,A0A0G2JU92,A0A0G2JV31,A0A0G2JX26,A0A0G2JXZ9,A0A0G2JYB1,A0A0G2JYB5,A0A0G2JYF9,A0A0G2JZ40,A0A0G2K085,A0A0G2K0T2,A0A0G2K230,A0A0G2K2R5,A0A0G2K392,A0A0G2K3C8,A0A0G2K595,A0A0G2K5X1,A0A0G2K828,A0A0G2K872,A0A0G2K8S9,A0A0G2K994,A0A0G2KA90,A0A0G2KB31,A0A140TAA4,A0A1W2Q642,A0A5C5,B0BNG3,B2GV31,B2RZ77,B2RZB5,B5DEZ8,B5DFA…
37	C6,C7,C10,O6,O7	C8,C9,O8,O9,O10	19	A0A0A0MY09,A0A0G2JU25,A0A0G2K531,A0A0G2K9Q9,D3ZAN3,D3ZKN1,E9PTB4,E9PU07,G3V827,M0RAB8,P56574,P63322,P70549,P80202,Q3ZAU4,Q4QQS8,Q5M819,Q5XIA6,Q8VD89
38	C6,C7,C10,O6,O8	C8,C9,O7,O9,O10	24	A0A0G2JT25,A0A0G2JWT4,A0A0G2JY19,A0A0G2K458,A0A0G2K5J5,A2IBE0,D3Z8W0,D4A3L3,G3V8C4,M0RC99,O08557,O70540,P03994,P04797,P09034,P51647,P55281,P61589,P70709,Q3ZAU4,Q5M819,Q64361,Q66HG0,Q7TQ94
39	C6,C7,C10,O6,O9	C8,C9,O7,O8,O10	43	A0A0A0MY09,A0A0G2JSJ2,A0A0G2K1N4,A0A0G2K2H3,A0A0G2K3C8,A0A0G2K9E0,D3ZAN2,D3ZC54,D3ZCH9,D4A050,D4A1G1,F1LPK7,F1LXS3,F1MAE5,G3V818,G3V825,G3V8G9,G3V9M0,J3QTE2,M0RC20,O70534,O88767,P02780,P02781,P02782,P04073,P07647,P08461,P08649,P09034,P20673,P28576,P29534,Q02445,Q5HZW7,Q5I0D5,Q5M819,Q5M8C6,Q63530,Q64335,Q6P6S4,Q8VD89,Z4YNX7
40	C6,C7,C10,O6,O10	C8,C9,O7,O8,O9	38	A0A096MJ90,A0A0G2JSJ2,A0A0G2K2H3,A0A0G2K3C8,A0A0G2K737,A0A0G2K9X1,B5DEI2,D3Z9U8,D3ZAN3,D3ZSL2,E9PTB4,F1LPK7,F1LR92,G3V8G9,M0RAM5,M0RC89,O70534,P01836,P09034,P14841,P35467,P36375,P80202,P81828,Q02445,Q06000,Q3ZAU4,Q5I0D5,Q5M819,Q5U2V4,Q5XIA6,Q63475,Q64057,Q6AXS4,Q6P6R2,Q6P7C4,Q8R2H2,Q920D2
41	C6,C7,C10,O7,O8	C8,C9,O6,O9,O10	17	A0A0G2JTU6,A0A0G2JVP4,A0A0G2K5J5,A0A0G2K6K8,A0A0G2K722,A0A0G2K7D4,A0A0G2K9J2,B5DF65,D3Z9C7,F1LU78,G3V6E7,G3V8K5,M0R8A3,M0RAV0,P12711,Q499S6,Q66HG0
42	C6,C7,C10,O7,O9	C8,C9,O6,O8,O10	13	D3Z9E5,D3ZFH5,D3ZHD1,D3ZKI0,F1MAA7,G3V6R5,P04073,P06214,P46720,P48037,P57097,Q5HZW7,Q8VD89
43	C6,C7,C10,O7,O10	C8,C9,O6,O8,O9	21	A0A0G2JSQ7,A0A0G2JV12,D3ZAN3,D3ZHD1,D3ZKI0,D3ZKN1,D4A911,G3V6R5,G3V7Q8,G3V9S3,P05942,P07522,P14841,P35467,P57097,P80202,P83121,P85971,Q499T2,Q5M843,Q8R2H2
44	C6,C7,C10,O8,O9	C8,C9,O6,O7,O10	12	A0A0G2K022,A0A0H2UHB3,A0A0H2UI07,D3Z9C7,D3ZFU9,D3ZGP2,D3ZSU7,F1LZJ4,P20760,P41562,Q66HG0,Q9QZQ5
45	C6,C7,C10,O8,O10	C8,C9,O6,O7,O9	22	A0A0G2JVW1,A0A0G2JXY4,A0A0G2K022,A0A0G2K2H0,A0A0G2K458,A0A0G2K6K8,A0A0G2K9J2,A0A0G2K9X1,A0A0H2UHR6,A0A0H2UHU5,D3Z9C7,D3ZS19,D3ZSL2,D4ACM8,F1LZJ4,G3V826,G3V8K5,M0R8B5,O35760,O70540,P01681,P36375
46	C6,C7,C10,O9,O10	C8,C9,O6,O7,O8	63	A0A096MJ90,A0A0G2JSQ7,A0A0G2JV12,A0A0G2JVA4,A0A0G2JXZ9,A0A0G2K0T2,A0A0G2K110,A0A0G2K2H0,A0A0G2K2H3,A0A0G2K3C8,A0A0G2K872,A0A0G2K9X1,A0A0G2KA90,A0A0H2UHR6,A0A0H2UHU5,A0A140TAG4,D3ZD84,D3ZEF9,D3ZHD1,D3ZSL2,D3ZSY7,D3ZUU6,D4A1G1,D4A9V5,D4AA31,F1LRT1,F1LXS3,F1LZJ4,F1M9I4,F1MAH6,F7F389,G3V6L1,G3V826,G3V862,G3V8G9,G3V8M6,G3V8N9,M0R7P3,O54715,O55006,O70534,P04073,P06214,P08649,P12346,P14841,P35859,P36375…
47	C6,C7,O6,O7,O8	C8,C9,C10,O9,O10	28	A0A0G2JSI1,A0A0G2JU25,A0A0G2JY19,A0A0G2K2B6,A0A0G2K5J5,B0BNA5,D4A5C0,D4A5I9,D4AA77,F1LRV4,F1M978,G3V8C4,G3V8Z5,M0RC99,P10760,P21743,P51647,Q32KJ5,Q3T1K5,Q4KLZ0,Q4KLZ6,Q5M890,Q66H71,Q6AXN2,Q6AYQ9,Q6P7S1,Q7TQ94,Q811X6
48	C6,C7,O6,O7,O9	C8,C9,C10,O8,O10	75	A0A0G2JSJ8,A0A0G2JU25,A0A0G2JZ62,A0A0G2JZV7,A0A0G2K0Q8,A0A0G2K2R5,A0A0G2K531,A0A0G2K5X1,A0A0G2K8G8,A0A0G2K9E0,A0A0G2K9I6,A0A0H2UHJ0,D3ZBB2,D3ZF92,D3ZI66,D3ZZ44,D3ZZ97,D4A263,D4A4P1,D4A6K7,D4AB23,E9PSQ1,F1LLX7,F1LM84,F1LNH4,F1LP05,F1LPK7,F1LQ83,F1LYF1,F1M4J1,F1M7B3,F1M9Z5,F7FHF3,G3V6H1,G3V8G9,G3V8T4,M0R3V7,M0R5J4,M0R7E0,O88989,P00507,P04639,P04785,P07943,P08650,P09034,P14562,P15978,P27139,P28494,P…
49	C6,C7,O6,O7,O10	C8,C9,C10,O8,O9	122	A0A0G2JSH5,A0A0G2JSI1,A0A0G2JSJ8,A0A0G2JSR9,A0A0G2JU25,A0A0G2JV12,A0A0G2JVV1,A0A0G2JXJ3,A0A0G2JYA4,A0A0G2JZZ0,A0A0G2K0C1,A0A0G2K0Q8,A0A0G2K3G0,A0A0G2K531,A0A0G2K6T1,A0A0G2K9I6,A0A0G2KB10,A0A0H2UHF8,A0A0H2UHJ0,A1A5P1,B0BN46,D3ZAM3,D3ZBE9,D3ZBN3,D3ZEF9,D3ZFP5,D3ZJB2,D3ZP44,D3ZQP6,D3ZZ44,D4A5L9,D4A8G5,D4A934,D4AB23,E9PSQ1,F1LMA7,F1LNH4,F1LPK7,F1LSV0,F1LUS1,F1M6Q3,F1M792,F1M7U7,F1M8K0,F7FHF3,F7FMS0,G…
50	C6,C7,O6,O8,O9	C8,C9,C10,O7,O10	24	A0A0G2JY19,A0A0G2JZ62,A0A0G2K9E0,A0A0H2UHB3,B0BN46,B0BNA5,D3ZGP2,E9PSM5,G3V8C4,M0RBH9,M0RC99,P07171,P09034,P28576,P31044,P51647,Q3B8R6,Q63530,Q66HG0,Q6AXN2,Q6AYQ9,Q6MG57,Q7TQ94,Q9QZK8
51	C6,C7,O6,O8,O10	C8,C9,C10,O7,O9	23	A0A0G2JY19,A0A0G2QC04,B0BN46,D3ZPK4,D3ZRD9,E9PSM5,F1LRV4,G3V8C4,M0RBH9,P04797,P07171,P09034,P31044,P36375,P50430,P51647,P61589,Q04970,Q5M890,Q64057,Q6AXN2,Q7TQ94,Q9QZK8
52	C6,C7,O6,O9,O10	C8,C9,C10,O7,O8	113	A0A096MJ90,A0A0G2JSZ2,A0A0G2JT00,A0A0G2JTX6,A0A0G2JU92,A0A0G2JV12,A0A0G2JVA4,A0A0G2JVV1,A0A0G2JXZ9,A0A0G2JZ62,A0A0G2K0C1,A0A0G2K110,A0A0G2K2R5,A0A0G2K3C8,A0A0G2K5X1,A0A0G2K828,A0A0G2K896,A0A0G2K9E0,A0A0H2UHD5,A0A0H2UHF8,A1A5P1,B0BN46,B0BNG3,B1WBN7,B2RZ77,B5DEI2,D3ZCA1,D3ZEF9,D3ZH39,D3ZI66,D3ZN06,D3ZP44,D3ZUR5,D4A1G1,D4A281,D4A8Z3,D4AA31,E9PSM5,E9PTA4,F1LPK7,F1LQ83,F1LR92,F1LRE2,F1LSV0,F1M498,F1M6…
53	C6,C7,O7,O8,O9	C8,C9,C10,O6,O10	17	A0A0H2UHB3,B1WC34,D3Z9C7,D4A5C0,D4AA77,F1LQM1,F1LQQ8,F8WG88,G3V6A6,G3V964,P00714,Q3B8R6,Q62894,Q6AXN2,Q6IRS6,Q9JJH9,Q9JJI3
54	C6,C7,O7,O8,O10	C8,C9,C10,O6,O9	15	A0A0G2K3G0,A0A0G2K7I1,B1WC34,D4AA77,D4ABU7,E9PSU8,F7FMS0,G3V7Q7,G3V9S3,O35760,P05942,P15693,P61943,Q5Y4N8,Q8VHC1
55	C6,C7,O7,O9,O10	C8,C9,C10,O6,O8	132	A0A0G2JSQ7,A0A0G2JT00,A0A0G2JTH4,A0A0G2JTX6,A0A0G2JU92,A0A0G2JV12,A0A0G2JXZ9,A0A0G2JY31,A0A0G2JZZ0,A0A0G2K0C1,A0A0G2K0T2,A0A0G2K110,A0A0G2K1F0,A0A0G2K2R5,A0A0G2K3C8,A0A0G2K3G0,A0A0G2K5X1,A0A0G2K6T1,A0A0G2K828,A0A0G2K8G8,A0A0G2K9I6,A0A5C5,B0BNG3,B1WC34,B2RZ77,B3DM90,B5DEZ8,D3ZEF9,D3ZET1,D3ZH39,D3ZI66,D3ZJB2,D3ZKI0,D3ZN06,D3ZP44,D3ZQP6,D3ZTN0,D3ZUR5,D4A0J4,D4A183,D4A263,D4A934,D4AA31,E9PSU8,F1LLX7,…
56	C6,C7,O8,O9,O10	C8,C9,C10,O6,O7	31	A0A0G2JT00,A0A0G2K110,A0A0G2K872,A0A0G2KA71,A0A0H2UHU5,B1WC34,B7TXW4,D3ZGP2,D3ZPK4,D3ZUR5,D4A1G1,D4A9V5,E9PSM5,F1MAH6,G3V964,P00714,P24090,P25236,P32038,P61943,P70549,Q3B8R6,Q5PPH0,Q5Y4N8,Q6AXN2,Q6P7B6,Q80YV8,Q9EQV9,Q9QZK8,Q9QZQ5,Q9WVH8
57	C6,C8,C9,C10,O6	C7,O7,O8,O9,O10	24	A0A0G2JTG4,A0A0G2K3G0,B1WC34,D3Z9B0,D4A4K4,D4A934,D4AA77,E9PSU8,F1LQM1,M0RAZ1,P14480,P15399,P15693,P25236,P32232,P39069,P61943,Q5I0M4,Q62894,Q6IRS6,Q7TP52,Q80YV8,Q8VHC1,Q9R1T1
58	C6,C8,C9,C10,O7	C7,O6,O8,O9,O10	15	A0A0G2JSZ2,A0A0G2JY19,A0A0G2K1F3,D3ZZ08,E9PSM5,F1LQI1,F1M957,F7F3I7,P14480,P32232,P50430,Q64057,Q7TP52,Q80YV8,Q9QZK8
59	C6,C8,C9,C10,O8	C7,O6,O7,O9,O10	106	A0A096MJ41,A0A0G2JSJ8,A0A0G2JSW0,A0A0G2JSZ2,A0A0G2JTX6,A0A0G2JUB0,A0A0G2JV12,A0A0G2JVV1,A0A0G2JY31,A0A0G2JZ69,A0A0G2JZV7,A0A0G2K0C1,A0A0G2K0N6,A0A0G2K1F0,A0A0G2K3G0,A0A0G2K5X3,A0A0G2K6T1,A0A0G2K9I6,A0A0G2KAY8,A0A0H2UHF8,A0A0H2UHJ0,A1A5P1,D3Z9B0,D3ZCA1,D3ZE05,D3ZFK9,D3ZK14,D3ZP44,D3ZZ44,D4A183,D4A8G5,D4A934,D4AAL4,D4ABV2,E9PSQ1,E9PSU8,F1LLX7,F1LMA7,F1LMP9,F1LNH4,F1LP05,F1LQI1,F1LSV0,F1LUS1,F1LYF1,…
60	C6,C8,C9,C10,O9	C7,O6,O7,O8,O10	34	A0A0G2JSI1,A0A0G2JUB0,A0A0G2JUY3,A0A0G2JY19,A0A0G2K3P4,A0A0G2QC04,D2XZ41,D3ZMS7,D3ZPF9,D3ZS67,D3ZZ89,D4A5I9,D4A934,D4AA77,D4AAE2,E9PSN4,F1LQI1,F1M983,F7F3I7,G3V6H1,M0R9A3,P10760,P15693,P21743,P32232,P50430,P61459,Q4FZU4,Q561R9,Q6AXM6,Q6AYQ9,Q6P7S1,Q8VHC1,Q99068
61	C6,C8,C9,C10,O10	C7,O6,O7,O8,O9	25	A0A0G2QC16,D3ZES5,D3ZM36,D3ZS24,D4A5I9,D4AA77,D4ABV2,D4ABY7,F1LQI1,F1LQM1,F1M8E9,F1M983,G3V6H1,G3V8N9,G3V9L4,M0R7L1,O35462,P15399,P21743,P32232,P50430,Q3T1K5,Q6AYQ9,Q6P7S1,Q9JJI3
62	C6,C8,C9,O6,O7	C7,C10,O8,O9,O10	17	A0A0G2JVW1,A0A0G2KA90,A0A0H2UHU5,A0A0H2UI07,D3Z9C7,D3ZBQ5,D3ZFU9,D3ZSU7,D4A9V5,D4ACM8,F1LXS3,F1LZJ4,F1M792,P01681,P14480,Q4V8C2,Q75NI5
63	C6,C8,C9,O6,O8	C7,C10,O7,O9,O10	22	A0A0G2JV12,A0A0G2JWB6,A0A0G2K0V3,A0A0G2K5P7,B0BNA5,D3Z9B0,D3ZKI0,D3ZWR8,D4A934,F1MAA7,G3V6R5,P06214,P07522,P08932,P30152,P46720,Q02974,Q5I0M4,Q5M843,Q5M891,Q6IRS6,Q6MG61
64	C6,C8,C9,O6,O9	C7,C10,O7,O8,O10	18	A0A0G2K6K8,A0A0G2K9B1,B3EY84,B5DF65,D3Z9C7,D3ZBQ5,D3ZN47,D3ZPF9,D4A352,F1LVW5,G3V8K5,P08934,P14480,P15693,P61459,Q63467,Q6IN11,Q8VHC1
65	C6,C8,C9,O6,O10	C7,C10,O7,O8,O9	18	A0A0G2JSS8,A0A0G2JTU6,B0BNN4,B5DF65,D3Z9C7,D3ZEP5,D4AA77,F1M8E9,F1MAA7,G3V6E7,P01048,P08932,P14480,Q07008,Q62946,Q63259,Q6IRS6,Q8K4Y7
66	C6,C8,C9,O7,O8	C7,C10,O6,O9,O10	29	A0A096MJ90,A0A0G2JSJ2,A0A0G2JSZ2,A0A0G2JVV1,A0A0G2K0V3,A0A0H2UHM3,D3ZAN2,F1LMG2,F1LXS3,F1M7I8,G3V8G9,M0RC89,P04073,P08461,P08649,P16975,P28576,P30152,P55159,P81828,Q02445,Q06000,Q09326,Q4V8C2,Q5XIE8,Q63475,Q64057,Q99068,Q99376
67	C6,C8,C9,O7,O9	C7,C10,O6,O8,O10	22	A0A0G2JSM3,A0A0G2JV42,A0A0G2JXF0,A0A0G2JY19,A0A0G2JYB5,A0A0G2K2U4,A0A0G2K458,A0A0H2UHM3,A0A0H2UHU5,D3ZPF9,D4A352,D4ACM8,D4ACR1,M0RC89,P01681,P10252,P18418,Q4V8Q2,Q62795,Q64057,Q99068,Q9QZK8
68	C6,C8,C9,O7,O10	C7,C10,O6,O8,O9	27	A0A0G2JT25,A0A0G2JVE6,A0A0G2K9E0,A0A0G2QC16,A0A0H2UHM3,A0A0H2UI07,A2IBE0,D3Z9C7,D3ZAN2,D3ZTX4,D3ZUQ1,D4A3L3,D4A8Y1,D4ACR1,F1LPG2,F1LPR6,F1LXS3,G3V6G1,M0R7L1,P00774,P10252,P16573,P28576,P47820,P55281,Q62946,Q66HG0
69	C6,C8,C9,O8,O9	C7,C10,O6,O7,O10	29	A0A0G2JVV1,A0A0G2K713,D3ZFK9,D3ZPF9,D3ZZ44,D4A3D1,D4A8G5,D4A934,E9PTB4,F1LMG2,G3V6R5,G3V7Q8,G3V8P3,M0RAB8,M0RBF1,M0RC89,P02761,P0C5H9,P16975,P20611,P28494,P35467,P56574,Q32KJ6,Q5XIA6,Q80WD0,Q8VHC1,Q99068,Q9QX71
70	C6,C8,C9,O8,O10	C7,C10,O6,O7,O9	10	A0A0G2JZV7,A0A0G2K0V3,A0A0G2K713,A0A0G2K9Q9,A0A0H2UHJ0,M0RAB8,P08461,P48199,Q4FZV0,Q4QQS8
71	C6,C8,C9,O9,O10	C7,C10,O6,O7,O8	25	A0A0G2JTI8,A0A0G2JYB5,A0A0G2K392,A0A0G2K6K8,B5DF65,D3ZPF9,D4A5I9,E9PU07,F1LU78,F1M8E9,F7F1Y3,G3V6E7,G3V8K5,G3V8S4,M0RAB8,O55006,P08290,P35859,P70709,P97532,Q499S6,Q62946,Q641X3,Q6AXR4,Q8VHC1
72	C6,C8,C10,O6,O7	C7,C9,O8,O9,O10	39	A0A0A0MY09,A0A0G2JV31,A0A0G2JYB1,A0A0G2K4K4,A0A0G2K8V1,A0A0G2K9Z5,A0A0G2KA71,A0A0G2KA90,A0A1W2Q642,B2RZB5,D3ZAA3,D3ZWR4,D4A9V5,D4ADL1,F1LQ10,G3V6T7,G3V7L4,G3V9E4,O35276,O89117,P0C5H9,P32038,P39069,P55280,P56574,P63322,P97584,Q01177,Q4G075,Q5XI77,Q63083,Q63617,Q63691,Q68FS4,Q6IRJ7,Q6MG71,Q6P7B6,Q6TMA8,Q91XT9
73	C6,C8,C10,O6,O8	C7,C9,O7,O9,O10	115	A0A096MIU6,A0A096MK10,A0A096MK30,A0A096MKH2,A0A0G2JTX6,A0A0G2JU92,A0A0G2JV31,A0A0G2JWT4,A0A0G2JY31,A0A0G2JZ18,A0A0G2JZA1,A0A0G2K2L1,A0A0G2K3C5,A0A0G2K4K4,A0A0G2K595,A0A0G2K793,A0A0G2K828,A0A0G2K8G8,A0A0G2K8V1,A0A0H2UHU2,A0A140TAA4,A2IBE0,B3DM90,D3Z8I7,D3Z8T8,D3Z9B0,D3ZBB2,D3ZGB8,D3ZQR5,D3ZRD9,D3ZUJ0,D3ZV56,D3ZWR4,D4A263,D4A3L3,D4AE68,E9PSU8,F1LLX7,F1LML2,F1LMW3,F1LUS1,F1LYF1,F1M3L7,F1M3T8,F1M7C0,…
74	C6,C8,C10,O6,O9	C7,C9,O7,O8,O10	48	A0A0A0MY09,A0A0G2JST1,A0A0G2JTC7,A0A0G2JTU6,A0A0G2K8V1,D2XZ41,D3Z979,D3ZAA3,D3ZIF6,D3ZNY8,D3ZQR5,D3ZQU7,D3ZZ89,D4A050,D4A5P8,D4ABU7,F1LPD3,F1MAE5,G3V6P8,G3V818,G3V825,G3V837,G3V8G8,G3V9M0,M0RC20,P02780,P02781,P02782,P04073,P07647,P08009,P0C0K7,P15693,P25113,P29534,P39069,P63322,Q3T1J1,Q5BK77,Q5M8C6,Q66HG3,Q66HI5,Q6IRJ7,Q6P6S4,Q8R3Z7,Q99N82,Q9JHB9,Z4YNX7
75	C6,C8,C10,O6,O10	C7,C9,O7,O8,O9	41	A0A0G2JSS8,A0A0G2JST1,A0A0G2JTC7,A0A0G2JTU6,A0A0G2JX36,A0A0G2JZA1,A0A0G2K4K4,A0A0G2K737,A0A0G2K8V1,A0A0G2K9Z5,A0A0H2UHJ1,A0A0H2UHR7,D3Z9D0,D3Z9U8,D3ZAA3,F1LPD3,F1LQM1,F1LQQ8,G3V6A6,G3V6T7,G3V837,G3V9E4,O89117,P0C0K7,P0C5H9,P39069,P63095,Q5I0D7,Q5XIL0,Q62797,Q62894,Q63617,Q66HI5,Q6IRJ7,Q6P6R2,Q6P6S4,Q6P7C4,Q99376,Q9JJH9,Q9JJI3,Q9R1T1
76	C6,C8,C10,O7,O8	C7,C9,O6,O9,O10	37	A0A0G2JSZ2,A0A0G2JTC1,A0A0G2JU92,A0A0G2JZL9,A0A0G2JZV7,A0A0G2K085,A0A0G2K1P2,A0A0G2K828,A0A0H2UHD5,A0A0H2UHF8,A2IBE2,A5I9F0,B1WBN7,D3ZAN2,F1LMI1,F1LPB8,F1LQ10,F1LSV0,G3V6E7,G3V812,G3V989,G3V9E4,G3V9R9,M0RCN6,M0RDA4,O35142,O70417,P12711,P19939,P20761,P45479,Q10758,Q3ZAV1,Q5VLR5,Q68FY4,Q6AYE5,Q6TMA8
77	C6,C8,C10,O7,O9	C7,C9,O6,O8,O10	12	A0A0G2K3P4,A5I9F0,B5DFD6,D2XZ41,D4ADL1,F1LQ10,F1LTY5,F7F707,M0R7T8,M0RBH9,P31211,Q5M872
78	C6,C8,C10,O7,O10	C7,C9,O6,O8,O9	26	A0A096MJ36,A0A0G2JYA4,A0A0G2K737,A0A0G2K754,A0A0G2QC16,A0A0H2UHE4,A0A0H2UHR7,B2GUV5,D3ZAA3,D3ZUQ1,D4A3L8,F1LQ10,F7F707,G3V6G1,G3V9E4,M0R7T8,M0RBH9,M0RCN6,O89117,P00774,P16573,Q4G075,Q5PPG2,Q5XIL0,Q6AYQ9,Q8CIZ5
79	C6,C8,C10,O8,O9	C7,C9,O6,O7,O10	45	A0A0G2JTC1,A0A0G2JUB0,A0A0G2JZ18,A0A0G2JZL9,A0A0G2K1P2,A0A0G2K3S3,A0A0G2K6T9,A0A0G2K8I5,A0A0G2K9Y0,A0A0H2UHF8,A0A0H2UI07,A2IBE0,A5I9F0,D2XZ41,D3ZBN3,D3ZF44,D3ZQR5,D3ZS67,D3ZSU7,D3ZZ97,F1LRH4,F1LRJ7,F1LSV0,F1LUS1,F1M7C0,F1MA37,F7FMS0,G3V6H1,G3V7H2,G3V989,G3V9R9,M0R485,P01015,P04639,P14925,P20760,P29598,Q5FVH2,Q5U367,Q63474,Q642A6,Q64573,Q6AYS3,Q80WD0,Q9WTZ3
80	C6,C8,C10,O8,O10	C7,C9,O6,O7,O9	53	A0A0G2JTC1,A0A0G2JZ62,A0A0G2JZA1,A0A0G2JZL9,A0A0G2JZV7,A0A0G2K022,A0A0G2K085,A0A0G2K4K4,A0A0G2K5X3,A0A0G2K6T9,A0A0G2K8G8,A0A0G2K994,A0A0G2K9J2,D3ZBB2,D3ZF44,D3ZGB8,D3ZZ97,D4A3L8,D4A4P1,D4ABY7,E9PT22,F1LLX7,F1LNH4,F1LRJ7,F1LYF1,F1M0R1,F1M0R2,F1M7C0,F7FAY5,G3V6H1,G3V803,G3V8L3,G3V8N9,G3V9L4,G3V9R9,M0R544,M0R8B5,M0RA79,O35760,P04639,P10959,P15978,P16391,P19939,P29598,Q4FZV0,Q5VLR5,Q62797,Q63467,Q642…
81	C6,C8,C10,O9,O10	C7,C9,O6,O7,O8	32	A0A096MJ36,A0A0G2JTC7,A0A0G2K3P4,A0A0G2K737,A0A0G2K8I5,B0BNH1,D2XZ41,D3ZAA3,D3ZF44,D3ZIF6,D3ZS67,D3ZSY7,D3ZUU6,D3ZZ89,D4A3L8,D4ABY7,F1LPD3,F1LQM1,F1M3Y4,G3V8G5,G3V8N9,G3V8Z5,M0R7T8,O54715,P0C0K7,P29534,P35859,Q498R7,Q66HI5,Q6AYQ9,Q99376,Q9JJI3
82	C6,C8,O6,O7,O8	C7,C9,C10,O9,O10	53	A0A096MKH2,A0A0A0MXX5,A0A0G2JSI1,A0A0G2JSV5,A0A0G2JV31,A0A0G2JX26,A0A0G2K0D8,A0A0G2K2B6,A0A0G2K3C5,A0A0G2KA90,A0A0H2UHA7,A0A0H2UHR6,A0A140TAG4,B5DFA0,D3ZAN2,D3ZXY4,F1LML2,F1LRT1,F1M7I8,F1M978,G3V6S2,G3V812,G3V8C4,G3V8X5,G3V9E4,M0RA54,O70417,P04906,P10758,P19468,P25093,P30713,P38918,P48508,P60711,P68035,P68511,P82995,Q03336,Q3ZAV1,Q4KLZ6,Q4V8K5,Q5M7T9,Q63610,Q64602,Q66H71,Q66HT1,Q6MG71,Q6Q0N1,Q6Q7…
83	C6,C8,O6,O7,O9	C7,C9,C10,O8,O10	25	A0A0G2JVW1,A0A0G2K931,A0A0G2K9X1,A0A0H2UHR6,D3Z9E1,D3ZF92,F1LP05,F1M792,F1M8L3,G3V826,G3V8S9,O88204,P07943,P08009,P09606,P15473,P25113,P30904,P54759,Q4G075,Q5M872,Q63691,Q66HT1,Q6TXG7,Q920H8
84	C6,C8,O6,O7,O10	C7,C9,C10,O8,O9	62	A0A0G2JSI1,A0A0G2JSR9,A0A0G2JU71,A0A0G2JYA4,A0A0G2K013,A0A0G2K014,A0A0G2K754,A0A0G2K7J5,A0A0G2K931,A0A0G2K9Z5,A1A5P1,A9CMC8,B0K010,D3Z841,D3Z9D0,D3ZAM3,D3ZBE9,D3ZE05,D3ZF92,D3ZFU9,D3ZTX4,E9PSQ1,F1LPR6,F1LXY6,F1M792,F1M8L3,G3V6G1,G3V722,G3V8S9,G3V9E4,M0RBF1,O89117,P00502,P00774,P04904,P07895,P07943,P28494,P36972,P47820,P63095,P82995,P83748,P85968,Q3ZAV1,Q497B0,Q4G075,Q5I0D7,Q5M872,Q5M8C3,Q5RKI0,Q5…
85	C6,C8,O6,O8,O9	C7,C9,C10,O7,O10	34	A0A096MJ68,A0A096MK30,A0A0G2JSV5,A0A0G2K3C5,A0A0G2K3S3,A0A0G2K793,A0A0H2UHB3,D3Z8I7,D3ZQR5,D3ZV56,E9PT65,F1LRT1,O08557,O35244,P04797,P07861,P09606,P16617,P25093,P30904,P36860,P48508,Q03336,Q05BA4,Q4KLZ6,Q5M7T9,Q64602,Q66HT1,Q6MG57,Q6Q0N1,Q6Q7Y5,Q8CFN2,Q8CG45,Q9JHB9
86	C6,C8,O6,O8,O10	C7,C9,C10,O7,O9	27	A0A096MK30,A0A0G2JSV5,A0A0G2K3C5,A0A0G2K793,A0A0G2K8G8,A0A0G2QC04,A0A0H2UHA7,B7TXW4,D3Z9D0,D3ZRD9,D3ZV56,D3ZVQ0,G3V963,M0R544,O35760,P04797,P16617,P43427,P46720,P82995,P85968,Q03336,Q3ZAV1,Q5M7T9,Q62946,Q64602,Q6Q0N1
87	C6,C8,O6,O9,O10	C7,C9,C10,O7,O8	38	A0A0G2JSS8,A0A0G2JTC7,A0A0G2JTU6,A0A0G2K6S0,A0A0G2K7D4,A0A0G2K896,A0A0G2K931,A0A0H2UHH2,B2RYM3,B5DF65,B7TXW4,D3Z8W0,D3Z979,D3Z9D0,D3ZF92,D4A281,D4A740,F1LPD3,F1M498,F7FMY6,G3V947,P08009,P24368,P30904,P48500,P55159,P70709,P82995,Q3T1J1,Q499S6,Q562C9,Q5BK77,Q5M8C3,Q62946,Q66HI5,Q6MG73,Q7TQ70,Q8CG45
88	C6,C8,O7,O8,O9	C7,C9,C10,O6,O10	7	A5I9F0,F1M7I8,G3V812,M0RC89,O70417,P46462,Q6Q7Y5
89	C6,C8,O7,O8,O10	C7,C9,C10,O6,O9	23	A0A0G2JVE6,A0A0G2JZV7,A0A0G2K7I1,B0K010,D3ZAN2,D3ZTX4,F1M0R1,F1M7I8,F1MAD3,G3V6G1,G3V6X0,G3V812,G3V963,M0R8B5,M0RCN6,O35760,O70417,P00774,P16573,P46462,Q3ZAV1,Q5RKI0,Q6VPP3
90	C6,C8,O7,O9,O10	C7,C9,C10,O6,O8	25	A0A0G2JT25,A0A0G2JTX6,A0A0G2JVE6,A0A0G2JXF0,D3Z8W0,D3ZE05,D3ZFG3,D3ZWD6,D4A0J4,D4A3L3,F1M8L3,G3V8S9,M0R8G6,P00774,P10252,P12346,P46462,P70709,Q498R7,Q5M872,Q5M8C3,Q5PPG2,Q62946,Q6MG73,Q6VPP3
91	C6,C8,O8,O9,O10	C7,C9,C10,O6,O7	10	A0A0G2K6T9,A0A0G2K9Y0,B7TXW4,E9PU07,F1M0R1,M0R8B5,M0RAB8,P70549,P70709,Q642A6
92	C6,C9,C10,O6,O7	C7,C8,O8,O9,O10	15	A0A0G2JTG4,A0A0G2JZS9,A0A0G2K5P7,A0A0G2K7A5,D3ZHA1,D4A4K4,D4A9V0,E9PU07,G3V6T7,P15693,P70549,Q4V8I1,Q6AYT0,Q91XT9,Q9ES53
93	C6,C9,C10,O6,O8	C7,C8,O7,O9,O10	25	A0A0G2JWT4,A0A0G2JY31,A0A0G2K1F0,A0A0G2K5P7,A0A0G2K9I6,A2IBE0,B3DM90,D3Z8W0,D3ZC54,D3ZJK2,D3ZUJ0,D4A4K4,F1LMA7,F1LUS1,F1M091,G3V8S9,M0R7E0,O35142,P10959,P12346,P15978,P31211,P70709,Q6GMN2,Q7TP52
94	C6,C9,C10,O6,O9	C7,C8,O7,O8,O10	33	A0A0G2JSU6,A0A0G2JTG4,A0A0G2JZS9,A0A0G2QC50,B5DEI2,B5DEZ3,D3ZC54,D3ZMS7,D3ZQU7,D3ZZ89,D4A050,D4A4K4,D4A4R7,D4A5P8,F1MAE5,G3V6X0,G3V818,G3V8G8,G3V9M0,M0RC20,P02780,P02781,P02782,P06761,P07647,P15399,P15693,P22282,P22734,P46462,Q5M8C6,Q9ES53,Z4YNX7
95	C6,C9,C10,O6,O10	C7,C8,O7,O8,O9	23	A0A0G2JSY6,A0A0G2JTG4,B5DEI2,B5DEZ3,D3Z9U8,D3ZHA1,D4A4R7,G3V7I9,G3V8R1,P02780,P06685,P07150,P15399,Q30KJ2,Q5U355,Q63475,Q66HI5,Q68FR8,Q6P6R2,Q6P7C4,Q6T5E1,Q9ES53,Q9R0T3
96	C6,C9,C10,O7,O8	C7,C8,O6,O9,O10	18	A0A0G2JSZ2,A0A0G2JVP4,A0A0G2K7D4,A0A0H2UHD5,D3Z979,F1LMI1,F1M498,F1MAN8,M0R7E0,M0RAV0,O35142,P07340,P16975,P27605,P55159,Q09326,Q64057,Q7TP52
97	C6,C9,C10,O7,O9	C7,C8,O6,O8,O10	15	A0A0G2K793,A0A0G2QC04,A0A0H2UHA7,A0A0H2UHM0,D3ZMS7,D3ZQ25,D4A3D1,D4A9V0,F1M1R0,M0R544,M0R9A3,Q4V8I1,Q63751,Q64057,Q711G3
98	C6,C9,C10,O7,O10	C7,C8,O6,O8,O9	14	A0A096MJ68,A0A0G2K3S3,A0A0G2QC16,D3ZKN1,D3ZS24,D3ZUQ1,F1M3Y4,M0R7L1,M0RC99,P00173,P06685,P36860,Q63751,Q6MG57
99	C6,C9,C10,O8,O9	C7,C8,O6,O7,O10	28	A0A0G2JSR9,A0A0G2JVP4,A0A0G2K9I6,D3ZBE9,D3ZC54,D3ZFF8,D3ZJK2,D4A3D1,D4A8G5,F1LMA7,F1LUS1,F1MAN8,G3V8S9,M0R9M2,M0RBF1,M0RBU0,P10760,P20760,P22734,P27605,P36972,Q09326,Q4V885,Q5U367,Q64573,Q80WD0,Q9QZQ5,Q9WTZ3
100	C6,C9,C10,O8,O10	C7,C8,O6,O7,O9	16	A0A0G2JVW1,A0A0G2K9B1,D4A4P1,D4AAL4,F1LMP9,F1M091,M0R7E0,M0R9M2,O88204,P10959,P15978,P20760,P27605,P54759,Q6P734,Q9R0T3
101	C6,C9,C10,O9,O10	C7,C8,O6,O7,O8	40	A0A096MKH2,A0A0G2JV31,A0A0G2K0T2,A0A0G2K392,A0A0G2K872,A0A0G2K9D7,A0A140TAG4,B2GV31,B5DEI2,D3ZMS7,D3ZP47,D3ZSY7,D3ZZ89,F1LMI3,F1M3Y4,F7F1Y3,F7F389,G3V8N9,M0R8H7,M0R9A3,M0R9M2,M0RBU0,M0RC99,O54715,O55006,P08290,P10758,P14841,P15399,P35859,P68035,Q06496,Q498R7,Q568Z6,Q5I0E9,Q63751,Q64319,Q6MG71,Q9ES53,Q9R0T3
102	C6,C9,O6,O7,O8	C7,C8,C10,O9,O10	26	A0A0G2JSH5,A0A0G2JSP1,A0A0G2JZS9,A0A0G2K0V3,A0A0G2K2B6,A0A0G2K332,A0A0G2K5P7,A0A0G2K8I5,A0A140TAA1,B0BNA5,D3ZD84,D3ZWR8,D3ZZL3,F1LM16,F1LRT1,F1LZJ4,F1M978,G3V6S2,G3V8G5,G3V8Z5,P20767,P30152,P31211,Q02974,Q4V8C2,Q63610
103	C6,C9,O6,O7,O9	C7,C8,C10,O8,O10	56	A0A0G2JTC1,A0A0G2JUY4,A0A0G2JVT5,A0A0G2JZ18,A0A0G2JZ62,A0A0G2JZS9,A0A0G2K085,A0A0G2K0Q8,A0A0G2K5P7,A0A0G2K5X3,A0A0G2K994,A0A0G2K9Y4,A0A0G2KB26,B0BMY7,B2GUV5,B2GV73,B3EY84,B5DEZ8,D3ZBB2,D3ZE55,D3ZFU9,D3ZGB8,D3ZZ97,D4ACM8,F1LNH4,F1LP05,F1M4J1,F1M6Q3,F7FAY5,G3V6D3,G3V6P7,G3V7H2,G3V7I9,G3V803,G3V9L4,G3V9R9,M0R4Z4,M0R5J4,M0R9M6,M0RA79,O88989,P01681,P04639,P04785,P16391,P20767,P29598,P54759,Q02974,Q4FZ…
104	C6,C9,O6,O7,O10	C7,C8,C10,O8,O9	65	A0A096MJ41,A0A0G2JSH5,A0A0G2JSR9,A0A0G2JUB0,A0A0G2JXJ3,A0A0G2JY48,A0A0G2JYA4,A0A0G2JZ18,A0A0G2K013,A0A0G2K0Q8,A0A0G2K3S3,A0A0G2K5P7,A0A0G2K5U5,A0A0G2K7J5,A0A0G2KB10,A0A0H2UI07,B2GV73,D3ZE55,D3ZFP5,D3ZFU9,D3ZHA1,D3ZJB2,D3ZSU7,D3ZTV3,D3ZTX4,D4A5L9,F1LRH4,F1M6Q3,F1M792,F1M8K0,F7EWC5,G3V6D3,G3V7H2,G3V7I9,G3V8R1,G3V989,M0R4Z4,M0R5J4,M0R7I5,M0R7K9,O54861,P04639,P04785,P06685,P11030,P14925,P20767,P29598…
105	C6,C9,O6,O8,O9	C7,C8,C10,O7,O10	16	A0A0G2JSP1,A0A0G2JUY4,A0A0G2K332,A0A0G2K4I8,A0A0G2K5P7,B0BNA5,B2GUV5,D4A3D1,F1LVQ8,F1M9X2,G3V6X0,P30152,P31044,Q02974,Q496Z8,Q6MG61
106	C6,C9,O6,O8,O10	C7,C8,C10,O7,O9	20	A0A0G2JSH5,A0A0G2JSP1,A0A0G2K0V3,A0A0G2K4I8,A0A0G2K5P7,B5DFD6,D3ZFH5,D3ZRD9,D3ZWR8,F1M091,F1MAA7,P01048,P08932,P16617,P30152,P31211,Q02974,Q07008,Q6MG61,Q6P734
107	C6,C9,O6,O9,O10	C7,C8,C10,O7,O8	61	A0A096MJ04,A0A096MKH2,A0A0G2JSP1,A0A0G2JSY6,A0A0G2JVA4,A0A0G2JY48,A0A0G2K085,A0A0G2K2R5,A0A0G2K392,A0A0G2K4I8,A0A0G2K722,A0A0G2K896,A0A0G2K8S9,A0A0G2KB26,A0A5C5,B0BMY7,B0BNG3,B1WBN7,B2GUV5,B2GV31,B5DEI2,B5DEZ3,D3ZFH5,D3ZQU7,D4A9Q5,D4AA31,F1LQ83,F1M698,F1M6Q3,F1M963,F7FMY6,G3V6E7,G3V6P7,G3V7I9,G3V862,G3V8R1,G3V989,G3V9R9,M0RC20,O54715,O55006,P02651,P07150,P08290,P12020,P22282,P24368,P27590,P84039,…
108	C6,C9,O7,O8,O9	C7,C8,C10,O6,O10	18	A0A0G2JUY4,A0A0G2JVP4,A0A0G2K2U4,A0A0G2K332,D3ZLA3,D4A3D1,D4A5C0,E9PTB4,F1LQQ8,G3V8P3,M0RC89,P07340,P0C5H9,P16975,P55159,Q496Z8,Q9JJH9,Q9JJI3
109	C6,C9,O7,O8,O10	C7,C8,C10,O6,O9	9	A0A0G2JT70,A0A0G2K7I1,D3ZTX4,D4A8Y1,P00173,P04073,Q5I0D5,Q5XI77,Q63610
110	C6,C9,O7,O9,O10	C7,C8,C10,O6,O8	93	A0A096MJ41,A0A096MK10,A0A096MKH2,A0A0A0MXT4,A0A0G2JT25,A0A0G2JTX6,A0A0G2JWD0,A0A0G2JXJ3,A0A0G2JZ18,A0A0G2K0T2,A0A0G2K2R5,A0A0G2K2U4,A0A0G2K8G8,A0A0G2K8S9,A0A0G2K9Y4,A0A0G2KB26,A0A0H2UHM3,A0A140TAA4,A0A5C5,B0BMY7,B0BNG3,B2GV31,B2RZB5,B5DEZ8,D3ZE55,D3ZGB8,D3ZLA3,D3ZP47,D3ZUQ1,D3ZWR4,D4A0J4,D4A183,D4A3L3,F1LQC5,F1M3L7,F1M3Y4,F1M7C0,F1M8K0,F1M9Z5,F1MA37,F7EWC5,F7F1Y3,F7FAY5,G3V6D3,G3V6D9,G3V6P7,G3V83…
111	C6,C9,O8,O9,O10	C7,C8,C10,O6,O7	34	A0A0G2JSP1,A0A0G2JYB1,A0A0G2K4I8,A0A0G2K9Q9,A0A0G2KA71,A0A1W2Q642,B2RZB5,D3ZLA3,D3ZP47,D3ZPK4,D3ZUR5,E9PTB4,F1LVQ8,G3V7L4,G3V7W1,G3V8P3,M0R9M2,M0RAB8,M0RBU0,P08290,P0C5H9,P24090,P56574,Q06496,Q3B8R6,Q496Z8,Q4V885,Q5XI77,Q63083,Q641Z8,Q6MG61,Q6MG71,Q6P734,Q9JI92
112	C6,C10,O6,O7,O8	C7,C8,C9,O9,O10	47	A0A0A0MXX5,A0A0G2JTI8,A0A0G2JWT4,A0A0G2JX26,A0A0G2K2B6,A0A0G2K5J5,A0A0G2K6K8,A0A0G2K7A5,A0A0G2K9J2,A2IBE2,A2RUW1,D3ZCG9,D3ZWR4,D4A5I9,E9PU07,F1LMI1,F1M3L7,F1M3T8,F1M7W8,F1M978,F1MA56,M0R8A3,M0RAV0,O35142,O35276,O70540,O89049,P03994,P06911,P12711,P20761,P20762,P26772,P52759,P55280,P60711,P63322,P70709,P97584,Q499Q4,Q499S6,Q4KLZ6,Q63355,Q64361,Q64602,Q6AYT0,Q6P6T1
113	C6,C10,O6,O7,O9	C7,C8,C9,O8,O10	54	A0A0A0MY09,A0A0G2JXT3,A0A0G2K2Y3,A0A0G2K713,A0A0G2K7A5,A0A0G2K8F6,A0A0G2K931,A0A0G2K980,A2RUW1,D3ZC54,D4A050,D4A1D3,D4A5P8,F1LP05,F1LTY5,F1M6Y6,G3V818,G3V825,G3V9M0,M0RC20,P02761,P02780,P02781,P02782,P06761,P06911,P07522,P07647,P08009,P08650,P25113,P26772,P29534,P30120,P63322,P70470,P97584,Q498D9,Q4G075,Q4QQS8,Q4V8I1,Q5FWU4,Q5M8C6,Q5RJR2,Q63691,Q64335,Q68FS4,Q6AYQ8,Q6AYT0,Q6P6S4,Q6P7B6,Q920H8,Q99…
114	C6,C10,O6,O7,O10	C7,C8,C9,O8,O9	84	A0A0A0MY09,A0A0G2JSI1,A0A0G2JSJ2,A0A0G2JSR9,A0A0G2JU71,A0A0G2JXJ3,A0A0G2JYA4,A0A0G2JZ69,A0A0G2K713,A0A0G2K737,A0A0G2K754,A0A0G2K7A5,A0A0G2K931,A0A0H2UHR7,A1A5P1,A2RUW1,B2RYM3,D3Z9U8,D3ZAN3,D3ZKN1,D3ZMU3,D3ZUU6,D3ZZ44,D4A050,D4A0J4,D4A1D3,D4A5L9,F1M6Y6,G3V6T7,G3V722,G3V7I9,G3V7Q8,G3V9E4,M0R7K9,M0RBF1,O35276,O89117,P02761,P06761,P07522,P07895,P08650,P16636,P20611,P26772,P27867,P28494,P29534,P30120,…
115	C6,C10,O6,O8,O9	C7,C8,C9,O7,O10	50	A0A0G2JWT4,A0A0G2K4I8,A0A0G2K980,A0A0G2K9E0,A0A0H2UHB3,A2IBE0,A2RUW1,B3DM90,D3ZC54,D3ZFF8,D3ZGP2,D3ZJK2,D3ZQR5,D4A050,D4A3L3,D4A5P8,F1LPG2,F1LRJ7,F1LTY5,F1LUS1,F1M5L5,G3V818,G3V825,G3V837,G3V9M0,M0R838,M0RC20,O08557,O70540,P02780,P02781,P02782,P07647,P14844,P16617,P25093,P28576,P40241,P62749,Q5I0D1,Q5M8C6,Q64335,Q64361,Q66HG3,Q6AYT0,Q6P6S4,Q8CFN2,Q8R3Z7,Q9JHB9,Q9WTZ3
116	C6,C10,O6,O8,O10	C7,C8,C9,O7,O9	54	A0A0G2JSJ2,A0A0G2JSK1,A0A0G2JV42,A0A0G2JWT4,A0A0G2JWX0,A0A0G2JXY4,A0A0G2JZA1,A0A0G2K458,A0A0G2K4I8,A0A0G2K4K4,A0A0G2K7C3,A0A0G2K8V1,A0A0G2K9J2,A2RUW1,B2GV99,B3DM90,D3Z8E0,D3Z8T8,D3Z9D0,D3ZBB2,D3ZRD9,D3ZS19,D3ZVQ0,F1M0R2,G3V837,M0R5R0,M0R838,O35142,O35276,O70540,P03994,P04797,P10959,P12711,P14669,P15978,P16617,P22057,P26772,P27867,P36375,P62749,Q5I0D1,Q5U355,Q62795,Q63467,Q68FR8,Q6P6R2,Q6P6S4,Q6P6…
117	C6,C10,O6,O9,O10	C7,C8,C9,O7,O8	115	A0A096MJ90,A0A0A0MY09,A0A0G2JSJ2,A0A0G2JST1,A0A0G2JSU6,A0A0G2JTU6,A0A0G2JVA4,A0A0G2JWB6,A0A0G2K2H3,A0A0G2K3C8,A0A0G2K4I8,A0A0G2K737,A0A0G2K896,A0A0G2K931,A0A0G2K980,A0A0G2QC50,A0A0H2UHR7,A2RUW1,B0BNL6,B2RYM3,B5DEI2,B5DEZ3,D3Z979,D3Z9U8,D3ZEF9,D3ZF44,D3ZMS3,D3ZMU3,D3ZQU7,D3ZS19,D3ZSY7,D3ZUU6,D3ZZ89,D4A050,D4A0J4,D4A1D3,D4A1G1,D4A5P8,D4A740,D4AA31,F1LP82,F1LPD3,F1LPG2,F1LPK7,F1LRE2,F1LXS3,F1M3Y4,F1…
118	C6,C10,O7,O8,O9	C7,C8,C9,O6,O10	20	A0A0G2JVP4,A0A0G2JWT4,A0A0G2JWX0,A0A0G2K1P2,A0A0G2K9Y0,A2IBE2,D3ZBQ5,D3ZEP5,D3ZHM9,D3ZSC1,D3ZWC1,F1LMI1,F1LTY5,F1M1R0,F1M5L5,M0R8A3,M0RAV0,P07340,Q63259,Q6MG90
119	C6,C10,O7,O8,O10	C7,C8,C9,O6,O9	29	A0A0G2JWX0,A0A0G2JXU8,A0A0G2JXY4,A0A0G2K6K8,A0A0G2K7I1,A0A0G2K9B1,A0A0G2K9J2,A2IBE2,B3EY84,D3ZBQ5,D3ZHM9,F1LMI1,F1M0R1,F1M7W8,G3V8K5,M0R8A3,M0R8B5,M0RAV0,M0RCN6,O35142,O35760,O70540,P08934,P12711,P16573,P19939,P26772,Q5Y4N8,Q63467
120	C6,C10,O7,O9,O10	C7,C8,C9,O6,O8	35	A0A0A0MY09,A0A0G2JWB6,A0A0H2UHE4,D3ZF44,D3ZHD1,D3ZKI0,D3ZMS3,D3ZSY7,D3ZTN0,D3ZUQ1,D3ZUU6,D4A0J4,D4A183,D4A3L8,F1LRE2,F1M1R0,F1M3Y4,G3V6L1,G3V6R5,M0R7T8,M0R8G6,P01039,P06214,P07522,P10252,P16636,P26772,P29534,P63029,P70470,Q498R7,Q5M843,Q5XIL0,Q63751,Q66H94
121	C6,C10,O8,O9,O10	C7,C8,C9,O6,O7	42	A0A0G2JVW1,A0A0G2JWX0,A0A0G2JXY4,A0A0G2K022,A0A0G2K110,A0A0G2K3I3,A0A0G2K4I8,A0A0G2K6T9,A0A0G2K9D7,A0A0G2K9J2,A0A0G2K9Y0,A0A0H2UI07,D3ZBQ5,D3ZD40,D3ZF44,D3ZFF8,D3ZGP2,D3ZHM9,D3ZMS3,D3ZS19,D3ZSU7,D3ZZ97,D4A3L8,D4A4P1,D4A740,D4A9V5,F1LRJ7,F1M0R1,F1M1R0,F1M3Y4,F1M5L5,G3V6L1,G3V8N9,M0R8B5,M0R9M2,O70540,P01039,P20760,Q5Y4N8,Q75NI5,Q9QZQ5,Q9R0T3
122	C6,O6,O7,O8,O9	C7,C8,C9,C10,O10	63	A0A0A0MXX5,A0A0G2JSV5,A0A0G2JUY4,A0A0G2JZ40,A0A0G2K014,A0A0G2K2B6,A0A0G2K332,A0A0H2UHB3,A2RUW1,B0BNA5,D3ZCG9,D3ZES5,D3ZM36,D3ZQN7,D3ZUX1,D3ZWC1,D3ZXY4,D3ZZL3,D4A5C0,F1LM16,F1LP05,F1LRT1,F1LRV4,F1M978,F1M983,G3V8C4,G3V9L4,O35244,O35462,O89049,P00502,P04904,P14669,P15473,P16617,P30713,P30904,P38918,P63102,Q32KJ5,Q3B8R6,Q498D9,Q4KLZ0,Q4KLZ6,Q5FWU4,Q5I0D1,Q5RJR2,Q63610,Q63768,Q66H71,Q66HT1,Q6AXN2,Q6A…
123	C6,O6,O7,O8,O10	C7,C8,C9,C10,O9	73	A0A0G2JSI1,A0A0G2JSR9,A0A0G2JST3,A0A0G2JSV5,A0A0G2JU71,A0A0G2JXJ3,A0A0G2JXU8,A0A0G2JYA4,A0A0G2K013,A0A0G2K014,A0A0G2K0D8,A0A0G2K2B6,A0A0G2K3G0,A0A0G2K5U5,A0A0G2K7A5,A0A0G2K7C3,A0A0G2K7E1,A0A0G2K7I1,A0A0G2QC04,B0BN46,B0K010,D3ZCG9,D3ZTX4,D4A5I9,D4A5L9,D4AA13,F1LM16,F1LPK1,F1LRV4,F1LUZ4,F1M7W8,F1M978,F1M983,F1MA56,F7F3I7,M0R7I5,M0RAV0,O89049,P00502,P04904,P10760,P14669,P16617,P18427,P27867,P38918,P…
124	C6,O6,O7,O9,O10	C7,C8,C9,C10,O8	162	A0A096MJ41,A0A0G2JSJ8,A0A0G2JSW0,A0A0G2JSZ5,A0A0G2JTX6,A0A0G2JVA4,A0A0G2JVV1,A0A0G2JXJ3,A0A0G2JYA4,A0A0G2JZ69,A0A0G2K014,A0A0G2K0N6,A0A0G2K0Q8,A0A0G2K210,A0A0G2K2R5,A0A0G2K3G0,A0A0G2K6T1,A0A0G2K7E1,A0A0G2K896,A0A0G2K931,A0A0G2K980,A0A0G2KAY8,A0A0H2UHJ0,A1A5P1,B0BMY7,B0BN46,B1WBN7,B2RYM3,D3Z9E1,D3ZBE9,D3ZCA1,D3ZE05,D3ZEF9,D3ZFU9,D3ZGB8,D3ZKI0,D3ZN06,D3ZP44,D3ZUU6,D3ZWD6,D3ZZ44,D4A0J4,D4A183,D4A1D3…
125	C6,O6,O8,O9,O10	C7,C8,C9,C10,O7	47	A0A0G2JSP1,A0A0G2JSV5,A0A0G2K110,A0A0G2K1F3,A0A0G2K4I8,A0A0G2K7C3,A0A0G2K7E1,A0A0G2KA71,B0BN46,B2GV99,B7TXW4,D3ZFF8,D3ZFH5,D3ZUR5,D3ZVQ0,D3ZZ08,D4A740,E9PSM5,F1LRV4,F1M983,G3V6L1,O35567,P04904,P14669,P14844,P16617,P18427,P24368,P27867,P30904,P45592,P61943,P97615,Q10758,Q3B8R6,Q3T1J1,Q498D9,Q5I0D1,Q6AXN2,Q6AYS7,Q80YV8,Q8CG45,Q8R431,Q99MF4,Q9QZK8,Q9R0T3,Q9WVH8
126	C6,O7,O8,O9,O10	C7,C8,C9,C10,O6	29	A0A0G2JT70,A0A0G2K0N6,A0A0G2K110,A0A0G2K3G0,A0A0G2K7E1,A0A0G2K7I1,A0A0G2K9Y0,A0A0G2KA71,B1WC34,D3ZHM9,D3ZUR5,D3ZWC1,D3ZWD6,D4A0J4,D4A740,E9PSU8,F1M1R0,M0RAV0,M0RAZ1,P25236,P46462,P55314,P61943,Q3B8R6,Q498D9,Q5Y4N8,Q62894,Q6IRS6,Q80YV8
			40.4841

## Sheet: Black tea
Random Combinations	Group1	Group2	Number of Differential Proteins	Differential Protein IDs
1	C6,C7,C8,C9,C10	B6,B7,B8,B9,B10	94	A0A096MJ41,A0A0G2JSJ7,A0A0G2JSR9,A0A0G2JST3,A0A0G2JUD9,A0A0G2JWX4,A0A0G2JYF9,A0A0G2K2V6,A0A0G2K2W0,A0A0G2K2W1,A0A0G2K3P4,A0A0G2K472,A0A0G2K7C3,A0A0G2K7E1,A0A0G2K8K3,A0A0G2K930,A0A0G2KAY8,A1A5P1,B2RYM3,B5DFD8,D3ZBE9,D3ZCA1,D3ZE93,D3ZGB8,D3ZHG3,D3ZJB2,D3ZJF8,D3ZM36,D3ZQU7,D3ZVK5,D3ZWC1,D3ZWD6,D4A3W2,D4A4K4,D4A7L8,D4A934,D4A9Q5,D4A9V5,D4AA13,E9PTY1,F1LNH4,F1LP96,F1LPK1,F1LQI1,F1LYX9,F1LZJ4,F1M498,F1…
2	C6,C7,C8,C9,B6	C10,B7,B8,B9,B10	72	A0A096MIU6,A0A096MJ36,A0A0G2JSJ2,A0A0G2JSK1,A0A0G2JTI8,A0A0G2JWB6,A0A0G2JX26,A0A0G2JZH0,A0A0G2K2W0,A0A0G2K2Y3,A0A0G2K472,A0A0G2K713,A0A0G2K722,A0A0G2KB31,A2RUW1,B5DFD8,D3ZMU3,D3ZN47,D3ZUD8,D3ZVK5,D3ZWR4,D3ZZR3,D4A076,D4A183,D4A1D3,D4A3W2,D4A7L8,E9PU07,F1LVQ8,F1LYX9,F1M3T8,F1M7W8,F1M963,G3V6C2,G3V7L8,G3V7W1,M0R7T8,P01039,P01681,P02761,P0C0K7,P0DMW0,P15684,P18427,P22057,P51886,P56574,P62836,P84076,…
3	C6,C7,C8,C9,B7	C10,B6,B8,B9,B10	83	A0A096MIU6,A0A096MJ36,A0A096MJP5,A0A0G2JSJ2,A0A0G2JSJ7,A0A0G2JSK1,A0A0G2JW41,A0A0G2JWB6,A0A0G2JY53,A0A0G2JYF9,A0A0G2K230,A0A0G2K472,A0A0G2K7C3,A0A0G2K845,A0A0H2UHR7,B2RZB5,B4F7A5,B5DFD8,D3ZD84,D3ZE93,D3ZLA3,D3ZN47,D3ZQN7,D3ZSC1,D3ZTM7,D3ZUD8,D3ZVK5,D3ZZR3,D4A2G6,D4A3W2,D4A4U3,D4A5I9,D4A7L8,D4A934,D4A9V0,D4A9V5,D4ACX8,F1LMI1,F1LPB8,F1LPD3,F1LPK1,F1LQI1,F1LVQ8,F1LVW5,F1LYX9,F1M7X4,F1M957,F1M963,F1M…
4	C6,C7,C8,C9,B8	C10,B6,B7,B9,B10	28	A0A096MJ36,A0A0G2JSK1,A0A0G2JUD9,A0A0G2JWX4,A0A0G2K2V6,A0A0G2K9Y0,A0A0G2KAY8,A0A0H2UI07,B3EY84,D3ZPK4,D3ZTX0,D4A076,D4A7L8,D4A9V0,D4AC85,E9PTY1,F1LPK1,F1LS79,F1M957,G3V7Q7,G3V8S4,G3V9M0,P07522,Q4V8Q2,Q5Y4N8,Q63259,Q6P7Q4,Q9WVJ6
5	C6,C7,C8,C9,B9	C10,B6,B7,B8,B10	69	A0A096MJP5,A0A0G2JSJ7,A0A0G2JSY6,A0A0G2JUD9,A0A0G2JVE6,A0A0G2JY53,A0A0G2JYA3,A0A0G2JYF9,A0A0G2K2V6,A0A0G2K7C3,A0A0G2K8K3,A0A0G2K994,B2GUX7,B2RYM3,D3ZAT0,D3ZBQ5,D3ZE93,D3ZES5,D3ZMU3,D3ZPF9,D3ZSC1,D3ZTX0,D3ZUD8,D3ZUU6,D3ZWR8,D4A076,D4A7L8,D4A9V5,D4ACR1,E9PTY1,F1LMI3,F1LNH4,F1LPB8,F1LPG2,F1LPK1,F1LRJ7,F1LVQ8,F1LVW5,F1M7W8,F1M8E9,F1M957,G3V686,G3V7Q7,G3V8X4,G3V928,G3V9L4,M0RBX7,O35142,P01039,P02631,P…
6	C6,C7,C8,C9,B10	C10,B6,B7,B8,B9	43	A0A0G2JTI8,A0A0G2JUD9,A0A0G2JVW1,A0A0G2JWB6,A0A0G2JWX0,A0A0G2JYF9,A0A0G2K2W1,A0A0G2K8K3,A0A0G2K930,B2RYM3,B4F7A5,D3Z9E1,D3ZD84,D3ZHM9,D3ZVK5,D3ZWC1,D4A076,D4A5I9,D4ACX8,F1LPB8,F1LPG2,F1M3T8,F1M963,G3V9M0,M0R7T8,O35462,P01039,P08934,P24368,P26772,P55281,P61459,P83748,P97532,Q3T1J1,Q4V8I1,Q63259,Q63467,Q63751,Q6P7C4,Q75NI5,Q99M75,Q99MF4
7	C6,C7,C8,C10,B6	C9,B7,B8,B9,B10	26	A0A0G2JST3,A0A0G2JUB0,A0A0G2K1P2,A0A0G2K2W0,A0A0G2K3N2,A0A0G2K3P4,A0A0G2K472,A0A0G2K722,A0A0H2UHM3,A0A140TAA1,B1WBN7,D3ZGB8,D4A911,D4A9Q5,F1LRH4,F1LZJ4,F1M963,F7F3I7,G3V6E7,G3V803,M0R544,O70417,P0DMW0,Q5EGY4,Q63474,Q920D2
8	C6,C7,C8,C10,B7	C9,B6,B8,B9,B10	46	A0A096MJ41,A0A0G2JSH5,A0A0G2JTC1,A0A0G2JUB0,A0A0G2JVB2,A0A0G2JW41,A0A0G2JZ18,A0A0G2K6T8,A0A0G2KA71,A0A0G2KB26,A0A0H2UHU2,B0BNH1,B2GUV5,B5DEH7,D3Z9B0,D3ZGB8,D3ZM36,D3ZZL3,D4A3W2,D4A9Q5,F1LMW3,F1M663,F1M963,F1M9I4,F7F707,G3V615,G3V6E7,G3V824,G3V8Z5,J3QTE2,M0R544,M0R9L2,M0RA79,M0RC23,P04073,P08649,P20767,P29598,Q3T1K5,Q5U2V4,Q63474,Q64240,Q6MG57,Q6P734,Q8CFN2,Q9JJI7
9	C6,C7,C8,C10,B8	C9,B6,B7,B9,B10	51	A0A096MJ41,A0A0G2JST3,A0A0G2JVB2,A0A0G2JVG3,A0A0G2JWX4,A0A0G2JZ18,A0A0G2JZS9,A0A0G2K1P2,A0A0G2K2V6,A0A0G2K8V1,A0A0G2KAY8,A0A140TAA1,A0A140TAA4,D3Z8T8,D3ZAJ1,D3ZBB2,D3ZFH5,D3ZGB8,D3ZGP2,D3ZKN1,D3ZZL3,D4A911,D4ABV2,E9PSM5,F1LRM7,F1LZJ4,F7F707,F7FAY5,G3V9R9,M0R4Z4,M0R544,O70352,P04073,Q05BA4,Q06496,Q10758,Q4KLZ6,Q4QQS8,Q5RKI7,Q5U2V4,Q5VLR5,Q62797,Q63279,Q64240,Q64319,Q6MG71,Q6P6Q2,Q6Q0N1,Q8CJE3,Q8K4…
10	C6,C7,C8,C10,B9	C9,B6,B7,B8,B10	55	A0A0G2JST3,A0A0G2JV31,A0A0G2JVT5,A0A0G2K085,A0A0G2K2V6,A0A0G2K4K4,A0A0G2K6S0,A0A0G2K722,A0A0G2K793,A0A0G2K7E1,A0A140TAA1,B5DEH7,B7TXW4,D3ZUR5,D4A3D1,E9PSM5,F1LLX7,F1LML2,F1LNH4,F1LU78,F1M861,F7F707,G3V686,G3V6E7,G3V989,G3V9E4,G3V9L4,M0R544,M0RC99,P04636,P05942,P07861,P0DSP1,P11980,P14668,P51647,P61589,Q04970,Q06496,Q10758,Q3MIE4,Q3T1K5,Q4FZU2,Q4KLZ6,Q4QQS8,Q4V8I1,Q5U2V4,Q5XI77,Q63279,Q63530,Q6460…
11	C6,C7,C8,C10,B10	C9,B6,B7,B8,B9	29	A0A0G2JZ18,A0A0G2K2W1,D3ZAN3,D3ZQ32,D3ZWC1,D4A3D1,D4A911,F1LZJ4,F1M7C0,F7FAY5,F7FMY6,G3V6E7,G3V827,G3V8G5,G3V989,M0R816,P04073,P04636,P04797,P05942,P16573,Q5M819,Q5M876,Q5U2V4,Q63474,Q63751,Q68FY4,Q920D2,Q9EPF2
12	C6,C7,C8,B6,B7	C9,C10,B8,B9,B10	26	A0A096MIU6,A0A0G2JZA1,A0A0G2K472,A0A0G2K722,B0BNH1,D3ZN47,D4A3W2,D4ADL1,G3V8S9,M0R485,M0R6C7,P02651,P08289,P0DMW0,P12346,P14844,P15978,P41740,Q5BK81,Q5U362,Q642A7,Q6AYT8,Q6IN11,Q767H7,Q99MZ8,Q9ERA7
13	C6,C7,C8,B6,B8	C9,C10,B7,B9,B10	18	A0A0G2K5X1,D3ZJK2,D3ZPK4,E9PU07,F1LSA5,G3V812,M0R544,M0R6C7,M0RAZ1,O70417,P0DMW0,P70709,Q5BK81,Q5I0E1,Q68FR8,Q8K4G9,Q9ERA7,Q9WVJ6
14	C6,C7,C8,B6,B9	C9,C10,B7,B8,B10	17	A0A0G2JXF0,A0A0G2K722,A0A140TAA1,D3ZN47,E9PSU8,E9PU07,G3V686,M0R544,M0R6C7,P10760,P48037,P54759,P70549,P82995,Q5I0E1,Q6IN11,Q9ERA7
15	C6,C7,C8,B6,B10	C9,C10,B7,B8,B9	6	P08010,P08753,P10760,Q5I0E1,Q7TQ94,Q9ERA7
16	C6,C7,C8,B7,B8	C9,C10,B6,B9,B10	16	A0A0H2UHA7,D3ZAJ1,D3ZKN1,D4A9V0,E9PSM5,F1M663,M0RC99,P15950,P41740,Q05BA4,Q5M872,Q5U2V4,Q6IN11,Q6MG57,Q8K4G9,Q9WVJ6
17	C6,C7,C8,B7,B9	C9,C10,B6,B8,B10	42	A0A0G2JUY3,A0A0G2JVE6,A0A0G2JWW9,A0A0G2K6T1,A0A0G2K793,A0A0G2K9I6,A0A0G2QC04,B7TXW4,D3Z8W0,D3ZF92,D4A9V0,E9PSM5,E9PSQ1,F1LSV0,G3V928,J3QTE2,M0R3V7,M0R485,M0R544,M0RBX7,M0RC99,O35142,O35760,P02631,P05942,P07943,P30349,P51647,P61589,P85971,Q04970,Q3T1K5,Q4KLZ6,Q5U367,Q63530,Q6AYR8,Q6IN11,Q6MG57,Q6P734,Q767H7,Q9ES53,Q9WVK7
18	C6,C7,C8,B7,B10	C9,C10,B6,B8,B9	22	A0A0G2JV77,A0A0G2JVW1,A0A0G2JW41,A0A0G2K3S3,A0A0G2K9I6,A0A0H2UHB3,B4F7A5,B7TXW4,D3ZD84,D3ZF92,F1LMI1,F8WFI2,M0R816,P00507,P10760,P18418,P97532,Q6MG57,Q6P734,Q711G3,Q75NI5,Q767H7
19	C6,C7,C8,B8,B9	C9,C10,B6,B7,B10	41	A0A0G2JV31,A0A0G2K0C1,A0A0G2K3C5,A0A0G2K6S0,A0A0G2K793,A0A0G2QC04,A0A140TAA1,D3ZFH5,D4A9V0,D4ACR1,E9PSM5,E9PTY1,F1M7I8,F1M978,G3V7Q7,M0R544,M0RC99,P05942,P07171,P07335,P19468,P36860,P36972,P51647,P60711,P61589,P68035,Q04970,Q05BA4,Q3MID7,Q4KLZ6,Q5M890,Q5RKI0,Q5U2V4,Q62797,Q63530,Q6IN11,Q6Q0N1,Q8CG45,Q8K4G9,Q9WVJ6
20	C6,C7,C8,B8,B10	C9,C10,B6,B7,B9	19	A0A0G2JZS9,A0A0G2K5X1,A0A0G2QC50,D3ZFH5,D3ZMS7,D3ZP44,D4A8C5,G3V827,G3V9M0,P04797,P25093,P36972,Q5RKI0,Q66H71,Q6B345,Q711G3,Q8CG45,Q9EPF2,Q9WVJ6
21	C6,C7,C8,B9,B10	C9,C10,B6,B7,B8	42	A0A0G2JSI1,A0A0G2JSJ8,A0A0G2JSV5,A0A0G2JV77,A0A0G2JVW1,A0A0G2JWW9,A0A0G2JXF0,A0A0G2K793,A0A0G2K9Z5,B7TXW4,D3ZVB6,D4A133,G3V647,G3V7Q7,G3V827,M0R9A3,P04797,P04904,P04906,P05942,P07943,P08721,P09034,P10760,P11348,P14942,P36972,P38918,P42123,P47820,P51647,Q4V8I1,Q5M876,Q5M890,Q5RKI0,Q5U367,Q63530,Q63751,Q66HT1,Q68G31,Q99MA2,Q9ES53
22	C6,C7,C9,C10,B6	C8,B7,B8,B9,B10	43	A0A0G2JVP4,A0A0G2JX26,A0A0G2K472,A0A0G2K722,A0A0G2K930,A0A0G2KB31,A0A0H2UHM0,A0A0H2UHR6,B2RZB5,D3Z979,D3ZUX1,D3ZV56,D4AAL4,F1LYX9,F1MAH6,F7F389,F7F3I7,G3V6A6,G3V6H0,M0RCH6,M0RD98,O54728,P07314,P09606,P10758,P18427,P29975,P30713,P38918,P46462,P46844,P48037,P55051,P84076,Q03336,Q4V8K5,Q5EGY4,Q5FVI6,Q5M7T5,Q66HG0,Q6IE52,Q6IRE4,Q6MG73
23	C6,C7,C9,C10,B7	C8,B6,B8,B9,B10	43	A0A0G2JSR9,A0A0G2JYF9,A0A0G2K230,A0A0G2KA90,A0A0G2KB31,A0A1W2Q642,A9CMC8,B2RZB5,B5DFD8,D3Z9E1,D3ZE93,D3ZLA3,D3ZV56,D3ZXY4,D3ZZR3,D4A4U3,D4AE79,F1LMA7,F1LPB8,F1LYX9,F1M7X4,F1M9I4,F1MAD3,F7F389,G3V615,G3V862,M0R8H7,M0RD98,M0RDF2,P04073,P08649,P10758,P42854,P46462,P97574,Q4QQV8,Q4V885,Q64240,Q642A6,Q6MG90,Q6TUD4,Q8R2H2,Q9JJI7
24	C6,C7,C9,C10,B8	C8,B6,B7,B9,B10	25	A0A096MJ68,A0A0G2KAY8,A0A0H2UHR6,D3Z9E1,D3ZAJ1,D3ZGP2,D3ZKN1,D3ZQU7,D3ZWD6,D4A4K4,D4ABV2,F1M4Q3,F1M7F7,G3V615,G3V6X0,G3V8S9,P00173,P10758,Q62946,Q64240,Q66HG0,Q6IE52,Q6IE55,Q6MG73,Q9QZQ5
25	C6,C7,C9,C10,B9	C8,B6,B7,B8,B10	17	A0A0G2JSY6,A0A0G2JUD9,A0A1W2Q642,D3ZE05,D3ZS24,F1LMI3,F1LNH4,F1LYX9,G3V9L4,M0R9M2,M0RD98,P04642,Q4FZU2,Q4QQV8,Q66HG4,Q6P6Q2,Q9WTZ3
26	C6,C7,C9,C10,B10	C8,B6,B7,B8,B9	29	A0A096MJ68,A0A0G2K014,A0A0G2K2W1,A0A0G2K6K8,A0A0G2K930,B2RYM3,D3Z9E1,D3ZQ32,D3ZS24,D3ZWD6,F1LMP9,F7FMY6,G3V6X0,G3V8S9,M0RAZ1,M0RBK4,M0RD98,O35462,P00173,P10758,P15399,P83748,Q5M819,Q5M8C3,Q64240,Q6IE52,Q6MG73,Q6P9V1,Q8VD89
27	C6,C7,C9,B6,B7	C8,C10,B8,B9,B10	136	A0A096MIU6,A0A096MKH2,A0A0G2JSK1,A0A0G2JST1,A0A0G2JT00,A0A0G2JV31,A0A0G2JZ40,A0A0G2JZ62,A0A0G2JZA1,A0A0G2K230,A0A0G2K2L1,A0A0G2K2Y3,A0A0G2K392,A0A0G2K472,A0A0G2K5J5,A0A0G2K8G8,A0A0G2K8S9,A0A0G2KB31,A0A0H2UHM0,A2IBE2,B0BNG3,B2RZB5,B4F795,B5DEZ8,B5DFA0,B5DFD8,D3Z979,D3ZCG9,D3ZCH9,D3ZCT9,D3ZLA3,D3ZN47,D3ZNY8,D3ZV56,D3ZWR4,D3ZXY4,D3ZY02,D3ZZR3,D4A1G1,D4A2G6,D4A3L3,D4A5C0,D4A6K7,F1LVQ8,F1M3T8,F1M7C0,F…
28	C6,C7,C9,B6,B8	C8,C10,B7,B9,B10	50	A0A096MJ36,A0A0G2JSH5,A0A0G2JSK1,A0A0G2JT00,A0A0G2JU92,A0A0G2JVT5,A0A0G2JZ62,A0A0G2K085,A0A0G2K5X1,A0A0G2K8S9,B0BNG3,B2GV31,B2RZ77,D3ZCH9,D3ZPK4,D3ZQR5,F7FMS0,G3V6X0,M0RA54,M0RCH6,O55004,O70244,O70377,P02625,P04639,P05197,P07151,P0C5H9,P11030,P20059,P32038,P46844,P48508,P56574,P62749,P84076,P98158,Q32KK2,Q496Z8,Q5BK81,Q5M7T5,Q641Z8,Q6GMN2,Q6P734,Q6P9U0,Q6TMA8,Q99376,Q9EQV9,Q9JI92,Q9QYU9
29	C6,C7,C9,B6,B9	C8,C10,B7,B8,B10	73	A0A096MKH2,A0A0G2JSY6,A0A0G2JU92,A0A0G2JX26,A0A0G2JYA3,A0A0G2JZ18,A0A0G2K595,A0A0G2K676,A0A0G2K8S9,A0A0G2K994,A0A0G2KB31,B0BNG3,B2GV31,D3Z8T8,D3ZBB2,D3ZE55,D3ZEF9,D3ZMU3,D3ZNY8,D3ZP47,D3ZUD8,D3ZWR8,D4ACR1,E9PSU8,F1LMI3,F1LQ10,F1LVQ8,F1M614,F1M7W8,F1M9X2,F1MAH6,F7DLY1,F7F1Y3,G3V6P8,G3V6S5,G3V8P3,G3V8X4,M0R3V4,M0R8R4,M0RCH6,O54728,O70352,P02680,P04639,P07151,P09606,P15684,P17046,P20059,P20767,P4803…
30	C6,C7,C9,B6,B10	C8,C10,B7,B8,B9	98	A0A0G2JTI8,A0A0G2JV31,A0A0G2JX26,A0A0G2JYB1,A0A0G2JZR4,A0A0G2K0Q8,A0A0G2K0X4,A0A0G2K2Y3,A0A0G2K332,A0A0G2K392,A0A0G2K595,A0A0G2K713,A0A0G2K930,A0A0H2UHA7,A0A140TAA4,B0BNG3,B2GV31,B4F795,B4F7E7,B5DFA0,D3Z8I7,D3ZCT9,D3ZEP5,D3ZNY8,D3ZQR5,D3ZS24,D3ZWR4,D4A5C0,F1LMW3,F1M3T8,F1M614,F1M663,F1MAH6,F7DLY1,F7F1Y3,G3V6C2,G3V6D9,G3V6H0,G3V6Q6,G3V847,G3V8P3,G3V9S3,M0R3V4,M0R757,M0R7T8,M0RDL2,O54728,O55004,O70…
31	C6,C7,C9,B7,B8	C8,C10,B6,B9,B10	51	A0A096MJ36,A0A0G2JSK1,A0A0G2JST1,A0A0G2JT00,A0A0G2JVT5,A0A0G2K230,A0A0G2K8S9,A0A0G2KA90,A0A1W2Q642,B2RZ77,B3EY84,B5DEZ8,B5DFD8,D3ZAJ1,D3ZCH9,D3ZF96,D3ZKN1,D3ZLA3,D3ZQN7,D3ZTM7,D4A9T2,F1LQC5,F1LS79,F7F389,F7FMS0,G3V7D0,G3V862,M0RA54,M0RDA4,O55004,P01015,P07151,P0DP29,P10758,P11030,P16391,P20761,P32038,P42854,Q01177,Q4V885,Q4V8Q2,Q5M7T5,Q5WN11,Q6AYQ9,Q6P7B6,Q6TMA8,Q9EQV6,Q9ES58,Q9QYU9,Q9WUW9
32	C6,C7,C9,B7,B9	C8,C10,B6,B8,B10	92	A0A0G2JT00,A0A0G2JVE6,A0A0G2JX36,A0A0G2JY53,A0A0G2JYA3,A0A0G2JYF9,A0A0G2K0V3,A0A0G2K230,A0A0G2K676,A0A0G2K6T1,A0A0G2K828,A0A0G2K845,A0A0G2K8S9,A0A0G2K994,A0A0H2UHJ1,A0A1W2Q642,B0BMY7,B5DEZ8,D3ZAA3,D3ZDH4,D3ZE55,D3ZE93,D3ZF96,D3ZI66,D3ZM39,D3ZNY8,D3ZSC1,D3ZSU7,D3ZTM7,D3ZUD8,D4A2G6,D4A4U3,D4A7L8,D4A9T2,E9PSQ1,F1LM54,F1LMI3,F1LPB8,F1LQ83,F1LSV0,F1LVQ8,F1LVW5,F1LWD0,F1M9X2,F1MAD3,F7F389,G3V6P7,G3V6P8…
33	C6,C7,C9,B7,B10	C8,C10,B6,B8,B9	60	A0A096MK10,A0A0A0MXT4,A0A0G2JST1,A0A0G2JYB1,A0A0G2JYF9,A0A0G2K0Q8,A0A0G2K230,A0A0G2K2L1,A0A0G2K392,A0A0G2K845,A0A1W2Q642,B0BND0,B4F795,B4F7A5,D3Z9E1,D3ZD84,D3ZNY8,D3ZTM7,D4A4U3,D4A5C0,F1LPB8,F1LQC5,F1M3T8,F1MA37,F1MAD3,F1MAH6,F8WG88,G3V6D9,G3V7D0,G3V862,M0R3V4,M0R8B5,M0R9M6,M0RDA4,O55004,O70247,P00507,P01015,P07151,P0C0K7,P10758,P18418,P42854,P50115,P53790,P97532,Q05030,Q07936,Q4V885,Q63355,Q6361…
34	C6,C7,C9,B8,B9	C8,C10,B6,B7,B10	33	A0A096MK10,A0A0G2JU92,A0A0G2JUD9,A0A0G2JYA3,A0A0G2K0C1,A0A0H2UHF8,A0A0H2UI07,A0A1W2Q642,B2RZ77,B3EY84,D3ZAA3,D3ZFP5,D3ZPK4,D3ZTX0,D4A9T2,D4ACR1,G3V7Q7,M0R5J4,M0R8R4,P04642,P04785,P07171,P14942,P17046,P31044,P32038,Q5WN11,Q63474,Q66HG4,Q6AXS4,Q9ES58,Q9QYU9,Q9WUW9
35	C6,C7,C9,B8,B10	C8,C10,B6,B7,B9	34	A0A096MK10,A0A0G2JSH5,A0A0G2JU92,A0A0G2JVT5,A0A0G2JYB1,A0A0G2K0Q8,A0A0G2K332,A0A0G2K5X1,B2RZ77,B3EY84,D3Z9E1,D3ZFP5,D3ZGF1,D3ZS24,D3ZSL2,D4A263,D4A9T2,F1LQC5,F7FMS0,G3V6X0,G3V7D0,M0RDA4,O55004,P00173,P0C5H9,P31044,P32038,Q5I0M3,Q6AYQ9,Q6B345,Q6P9U0,Q6P9V1,Q6TMA8,Q9QYU9
36	C6,C7,C9,B9,B10	C8,C10,B6,B7,B8	68	A0A096MK10,A0A0G2JSJ8,A0A0G2JSY6,A0A0G2JU92,A0A0G2JUD9,A0A0G2K0Q8,A0A0G2K872,A0A0G2K8K3,A0A0G2K994,A0A0G2KB26,A0A5C5,B2RYM3,D3ZAA3,D3ZDH4,D3ZE55,D3ZS24,D4A3L8,D4A9T2,F1LMI3,F1LQ10,F1LQQ8,F1LSV0,F1M3T8,G3V647,G3V6D9,G3V6P7,G3V7Q7,G3V803,G3V9K3,G3V9S3,M0R4Z4,M0R5J4,M0R8R4,M0R9M6,M0RDL2,P02680,P04642,P04785,P07154,P07171,P08721,P13221,P14562,P14942,P17046,P19939,P31044,P31211,P42123,P47820,P50115,P5…
37	C6,C7,C10,B6,B7	C8,C9,B8,B9,B10	23	A0A0G2K1N4,A0A0G2K9J2,A0A0H2UI07,D3ZHD1,D3ZKI0,D3ZTX0,D3ZXY4,D4A1G1,D4A5C0,F1M5L5,G3V8G9,G3V8K5,O54854,P07314,P08649,P0DP29,P20760,P29534,Q02445,Q05175,Q5HZW7,Q8R2H2,Q9EQV9
38	C6,C7,C10,B6,B8	C8,C9,B7,B9,B10	19	A0A0G2JV12,A0A0G2K5X1,A0A0G2K9J2,A0A0H2UHJ0,A0A0H2UHR6,D3ZAJ1,D3ZGP2,D3ZKI0,D4A911,F1M5L5,G3V8G9,M0R7P3,O70540,P01836,P14841,P28576,P62963,Q64335,Q66HG0
39	C6,C7,C10,B6,B9	C8,C9,B7,B8,B10	17	A0A0G2JWT4,A0A0G2K722,A0A0G2K9E0,A0A0H2UHM3,D3ZEF9,D4A050,D4A1G1,F1LU78,M0RAV0,P20760,P41562,P46720,P48037,P62815,P62963,Q00657,Q920D2
40	C6,C7,C10,B6,B10	C8,C9,B7,B8,B9	14	A0A0G2JVP4,A0A0G2JY19,B5DF65,D3ZUJ0,D4A5U3,D4A911,O70534,P01836,P08753,P46720,Q5HZW7,Q5M819,Q66HG0,Q920D2
41	C6,C7,C10,B7,B8	C8,C9,B6,B9,B10	25	A0A0G2JVG3,A0A0G2K2H3,A0A0G2KA90,B0BN46,D3Z8E0,D3Z9C7,D3ZAJ1,D3ZAT0,D3ZEP5,D3ZGP2,D3ZKN1,F1LRE2,F1M5L5,F1M9I4,G3V825,P04073,P06214,P08649,P17559,P28576,P63322,Q4QQS8,Q64335,Q6MG90,Q8CJE3
42	C6,C7,C10,B7,B9	C8,C9,B6,B8,B10	34	A0A0A0MY09,A0A0G2JXT3,A0A0G2JZR4,A0A0G2K110,A0A0G2K1N4,A0A0G2K3W2,A0A0G2K6T8,A0A0H2UHJ1,B0BN46,B0BNL6,B2GV72,B5DEH7,F1MAE5,G3V6C2,J3QTE2,M0R3V7,M0R8A3,M0RAV0,P04642,P08650,P20760,P28576,P30349,P61589,P85971,P97584,Q3T1K5,Q3ZAU4,Q4QQS8,Q4QQV8,Q5U367,Q6AYR8,Q6MG90,Q80VT8
43	C6,C7,C10,B7,B10	C8,C9,B6,B8,B9	20	A0A0G2K6K8,D3ZAN3,D3ZAT0,D3ZS19,F1M9I4,G3V827,M0R816,M0R8A3,M0RC89,P00507,P01946,P04073,P08649,P63322,P70709,Q5HZW7,Q5M819,Q6MG90,Q8VD89,Q9EQV6
44	C6,C7,C10,B8,B9	C8,C9,B6,B7,B10	31	A0A0G2JVG3,A0A0G2K0C1,A0A0G2K2H3,A0A0G2K6S0,A0A0G2K713,A0A0G2K9Q9,B2GV72,D3ZWR4,D4A3L3,D4A911,E9PSM5,F1LU78,F1M1R0,F1M861,O70540,P04905,P09034,P20909,P28576,P36375,P48500,P61589,Q04970,Q3ZAU4,Q4KLZ6,Q4QQS8,Q5M7T6,Q5M890,Q62797,Q63475,Q68FS4
45	C6,C7,C10,B8,B10	C8,C9,B6,B7,B9	29	A0A0G2JVG3,A0A0G2K0V3,A0A0G2K2H0,A0A0G2K2H3,A0A0G2K6K8,A0A0G2K9X1,D3ZBQ5,D3ZP44,D3ZSL2,D3ZZK3,D4A911,F1LPK7,F1LRM7,F1M9X2,G3V827,M0R7P3,O70540,P01681,P04073,P09034,P14844,P17559,P36375,P62804,P70549,Q5M819,Q66HG0,Q8VD89,Q99MZ8
46	C6,C7,C10,B9,B10	C8,C9,B6,B7,B8	43	A0A0G2JSI1,A0A0G2JSJ8,A0A0G2JT25,A0A0G2K2H0,A0A0G2K6K8,A0A0G2K872,A0A0H2UHU5,B2GV72,D3ZAN3,D4A133,D4A5U3,D4A911,F1LPK7,F1LS79,F1M861,G3V647,G3V827,G3V843,G3V9S3,M0R9A3,M0RAM5,P04905,P04916,P05197,P05942,P08650,P09034,P11348,P19804,P20673,P36375,P42123,P51635,P51647,Q32KJ6,Q3ZAU4,Q4QQS8,Q5M819,Q5M890,Q63530,Q68G31,Q8VD89,Q920D2
47	C6,C7,B6,B7,B8	C8,C9,C10,B9,B10	51	A0A0G2JT00,A0A0G2JV12,A0A0G2JZ62,A0A0G2K1N4,A0A0G2K8G8,A0A0G2QC46,A0A0H2UHJ0,B2RZ77,B5DEI2,B5DEZ8,D3Z9C7,D3ZCH9,D3ZKI0,D3ZPV8,D4A1G1,D4A400,D4A6K7,D4ADL1,F1LRE2,F7FMS0,G3V8G9,M0R6C7,M0R7L1,M0RA54,P02651,P02696,P02770,P0DP29,P11030,P12346,P15950,P15978,P16391,P27590,P35467,P97615,Q05175,Q32KK2,Q3B8R6,Q5BK81,Q5M8C3,Q5PPH0,Q62609,Q68FR8,Q68FU6,Q68FY4,Q6GMN2,Q80YV8,Q9EQV9,Q9QZK8,Q9R1T1
48	C6,C7,B6,B7,B9	C8,C9,C10,B8,B10	49	A0A0G2JSU6,A0A0G2JSZ5,A0A0G2JT00,A0A0G2JUY3,A0A0G2JV12,A0A0G2JXZ9,A0A0G2JY31,A0A0G2JZA1,A0A0G2K1N4,A0A0G2K896,A0A0G2K9E0,A0A0G2K9I6,A0A0H2UHD5,B0BN46,D3ZEF9,D3ZJB2,D3ZPV8,D4A1G1,D4A2F1,D4A6K7,F1LSV0,F1M7B3,F1M9X2,F7FHF3,G3V6S5,G3V8G9,M0R3V7,M0R485,M0R6C7,M0RAV0,O35760,P02651,P0DP29,P12346,P27590,P54759,P70549,Q02445,Q05175,Q09326,Q32KK2,Q4FZU4,Q5PPH0,Q62609,Q6AXR4,Q6AYR8,Q9EQV9,Q9QWJ9,Q9QZ76
49	C6,C7,B6,B7,B10	C8,C9,C10,B8,B9	37	A0A0G2JY31,A0A0G2JZ62,A0A0G2K531,A0A0G2K9I6,A0A0G2KB10,A0A0H2UHB3,B0BND0,B4F795,D3ZKI0,D4A5C0,F1LLX7,F1LQM1,F8WG88,G3V6D9,G3V947,M0R757,M0R7K9,O70247,P00507,P02651,P08461,P08753,P12346,P15978,P27590,P53790,Q08420,Q32KK2,Q3B8R6,Q5HZW7,Q5I0M4,Q5Y4N8,Q64194,Q641Z6,Q8K4J7,Q9EQV6,Q9JJ40
50	C6,C7,B6,B8,B9	C8,C9,C10,B7,B10	35	A0A0G2JV12,A0A0G2JVV1,A0A0G2JXB1,A0A0G2JY19,A0A0G2K0T2,A0A0G2K1F0,A0A0G2K9E0,A0A0H2UHJ0,D3ZEF9,D3ZJK2,D3ZPK4,D3ZPV8,D4A5I9,D4A8G5,E9PSU8,F1LYF1,F1M7B3,F1M983,F7FHF3,G3V964,M0RAZ1,P32038,P41562,P54759,P62963,Q09326,Q5BJY9,Q5PPH0,Q62609,Q62975,Q6IRS6,Q6P6T3,Q7TQ94,Q9EQV9,Q9QWJ9
51	C6,C7,B6,B8,B10	C8,C9,C10,B7,B9	28	A0A0G2JSH5,A0A0G2JV12,A0A0G2JXB1,A0A0G2JXE0,A0A0G2JY19,A0A0G2JZ62,A0A0G2K1F0,A0A0G2K5X1,D3ZKI0,D3ZN06,D3ZP44,D3ZSL2,D3ZUR5,D4A263,F1LMA7,F1LPK7,F7FMS0,M0R7P3,O70513,P35467,P50430,P62963,Q08420,Q3B8R6,Q6B345,Q6P9U0,Q7TQ94,Q8VHC1
52	C6,C7,B6,B9,B10	C8,C9,C10,B7,B8	37	A0A0G2JVA4,A0A0G2JXB1,A0A0G2JXF0,A0A0G2JY19,A0A0G2K3G0,A0A0G2K531,A0A0H2UHU5,D3ZBB2,D3ZEF9,D3ZJB2,D3ZVB6,D4A4P1,E9PSU8,F1LPK7,F1LQM1,G3V9S3,M0RDL2,O55145,O70513,P08721,P08753,P09034,P48037,P50430,P59647,P61943,P62815,P62963,P84039,Q4FZU4,Q64057,Q675A5,Q6B345,Q7TQ94,Q8K4J7,Q9ESG3,Q9QWJ9
53	C6,C7,B7,B8,B9	C8,C9,C10,B6,B10	56	A0A0G2JT00,A0A0G2JVV1,A0A0G2JXB1,A0A0G2K0C1,A0A0G2K110,A0A0G2K1N4,A0A0G2K2R5,A0A0G2K3W2,A0A0G2K6T1,A0A0G2K828,A0A0G2K9I6,A0A0G2QC04,A0A0H2UHD5,A0A0H2UHF8,B0BN46,B1WBN7,D3ZCH9,D3ZSA9,D4A0J4,D4A2F1,E9PSM5,E9PSQ1,F1LQ83,F1LRE2,F7FHF3,G3V964,O88767,P04642,P04762,P27139,P28576,P30349,P48500,P54759,P61589,P85971,P97615,Q04970,Q3T1K5,Q3ZAU4,Q5U367,Q5WN11,Q62609,Q62975,Q64573,Q66H12,Q6AXN2,Q6AYR8,Q6AYS4,…
54	C6,C7,B7,B8,B10	C8,C9,C10,B6,B9	32	A0A0G2K531,A0A0G2K7E1,A0A0G2K9I6,A0A0H2UHB3,B0BN46,B2RZ77,D3ZFP5,D3ZN06,D3ZP44,D3ZUR5,D4A263,F1LQC5,F1LRE2,F8WFI2,G3V7D0,M0R7P3,O35567,P00507,P14669,P32232,Q01460,Q08420,Q66H12,Q6AYC4,Q6AYS4,Q6B345,Q6T5E1,Q6ZYN8,Q80YV8,Q811X6,Q9EQV6,Q9QZK8
55	C6,C7,B7,B9,B10	C8,C9,C10,B6,B8	74	A0A0G2JSJ8,A0A0G2JV77,A0A0G2K110,A0A0G2K2R5,A0A0G2K531,A0A0G2K6T1,A0A0G2K9I6,A0A0G2KB10,B0BN46,B1WBV2,D3ZF92,D3ZJB2,D3ZS19,D4AA31,D4AC85,E9PSQ1,F1LM84,F1LP05,F1LPK7,F1LQM1,F1LSV0,F7F3I7,F8WFI2,G3V647,G3V6H1,G3V6P7,G3V8T4,G3V9K3,M0R3V7,M0R6K0,M0R8A3,O35760,P00507,P04642,P07154,P07943,P08650,P11348,P18418,P19804,P28494,P30349,P42123,P50115,P51647,P85971,P97532,Q01460,Q32KJ5,Q32KJ6,Q3T1K5,Q3ZAU4,Q4F…
56	C6,C7,B8,B9,B10	C8,C9,C10,B6,B7	72	A0A0G2JSH9,A0A0G2JSI1,A0A0G2JSJ8,A0A0G2JT25,A0A0G2JU25,A0A0G2JVA4,A0A0G2JXB1,A0A0G2JXE0,A0A0G2JY19,A0A0G2K0C1,A0A0G2K2R5,A0A0G2K531,A0A0G2K5J5,A0A0H2UHF8,A1A5P1,B0BNJ1,B1WBV2,D3ZFP5,D3ZN06,D3ZP44,D3ZRD9,D3ZUX1,D4A183,F1LPK7,F1LQI1,F1LRV4,F1LUV9,F1M978,G3V647,G3V6H1,G3V7V4,G3V827,G3V8T4,G3V964,M0R6K0,M0RAM5,O70513,P00502,P04642,P04785,P04904,P07171,P09034,P14942,P19804,P20673,P30904,P31044,P36375,…
57	C6,C8,C9,C10,B6	C7,B7,B8,B9,B10	40	A0A0G2JT25,A0A0G2JVP4,A0A0G2JVV1,A0A0G2K0C1,A0A0G2K2W0,A0A0G2K3P4,A0A0G2K472,A0A0G2K6T1,A0A0G2K930,A0A0H2UHF8,B1WBN7,B1WBV2,D4AA77,D4AAL4,F1LP96,F1LQI1,F7F3I7,G3V6H1,M0R7E0,O35462,P20611,P21743,P32232,P50430,Q32KJ6,Q5EGY4,Q5FVH2,Q5I0D1,Q5U367,Q5XIA6,Q62975,Q64057,Q64573,Q66H12,Q6AYC4,Q6AYS4,Q6P762,Q7TP52,Q9EPB1,Q9QX71
58	C6,C8,C9,C10,B7	C7,B6,B8,B9,B10	49	A0A0G2JSJ7,A0A0G2JTU6,A0A0G2JUB0,A0A0G2JY19,A0A0G2K0X4,A0A0G2K1F0,A0A0G2K2U4,A0A0G2K6T8,A0A0G2KA71,A0A0H2UHU2,D3Z9B0,D3ZJK2,D3ZLA3,D3ZM36,D3ZQ25,D4A8G5,D4A934,D4AA77,F1LMA7,F1LP96,F1LQI1,F1M498,F1M957,G3V615,G3V6T7,G3V8Z5,M0R8H7,M0R9L2,M0RBH9,M0RC23,M0RD98,P16975,P20611,P21743,P40241,P41562,P50430,P61943,P97553,Q08420,Q5BJY9,Q62975,Q64057,Q7TP52,Q80WD0,Q8VHC1,Q99068,Q9JJI7,Q9QX71
59	C6,C8,C9,C10,B8	C7,B6,B7,B9,B10	38	A0A0G2JY31,A0A0G2K1P2,A0A0G2K2U4,A0A0G2K3P4,A0A0G2KAY8,B3DM90,D3ZBB2,D3ZJB2,D3ZQU7,D4A4K4,D4A4P1,D4A934,D4ABV2,F1LLX7,F1LP96,F1LQM1,F1LSV0,F1M091,F7F5P4,G3V615,G3V6X0,G3V8S4,M0R3V7,M0R757,M0R7E0,P08461,P08753,P14480,P20611,P40241,P50430,Q4FZU4,Q5I0M4,Q64057,Q8K4J7,Q9JJ40,Q9JJH9,Q9JJI3
60	C6,C8,C9,C10,B9	C7,B6,B7,B8,B10	47	A0A0G2JSY6,A0A0G2JTU6,A0A0G2K135,A0A0G2K2U4,A0A0G2K7E1,A0A0G2K8G8,D3Z9C7,D3ZP44,D3ZPF9,D3ZUR5,D4A4K4,D4A934,D4A9V5,F1LLX7,F1LNH4,F1LP96,F1M498,F1M8E9,F1M957,F7F707,G3V686,G3V6T7,G3V9E4,G3V9L4,M0R7E0,M0R9M2,P02770,P07861,P08461,P0DSP1,P16975,P21743,P32232,P35467,P40241,P50430,P85968,Q08420,Q5I0M4,Q5XIE8,Q64194,Q68FR8,Q6GMN2,Q80YV8,Q8VHC1,Q9R1T1,Q9WTZ3
61	C6,C8,C9,C10,B10	C7,B6,B7,B8,B9	45	A0A0G2JV12,A0A0G2JVV1,A0A0G2K2W1,A0A0G2K3P4,A0A0G2K930,A0A0H2UHD5,A0A0H2UHJ0,B3DM90,D3ZAN2,D3ZJK2,D3ZPV8,D3ZQ32,D4A4K4,D4A8G5,F1LMP9,F1LP96,F1M7B3,F7FMY6,G3V989,M0R7E0,M0RAZ1,O35462,P02770,P12346,P14480,P15399,P16573,P16975,P28826,P54759,Q09326,Q5BJY9,Q5I0M4,Q5M8C3,Q5PPH0,Q5XFX0,Q5XIE8,Q62975,Q68FY4,Q6GMN2,Q6IRS6,Q6P6T3,Q80WD0,Q80YV8,Q9R1T1
62	C6,C8,C9,B6,B7	C7,C10,B8,B9,B10	24	A0A0G2JSJ2,A0A0G2JT25,A0A0G2K0V3,A0A0G2K2W0,A0A0G2K472,A0A0G2K5J5,A0A0G2K6K8,A0A0H2UHU5,D3Z9B0,D3ZN47,D3ZZR3,D4A3L3,F1LQI1,F1LVQ8,G3V7W1,P01681,P02761,Q32KJ6,Q5U362,Q5XIA6,Q641X3,Q7TP52,Q8VD89,Q99MZ8
63	C6,C8,C9,B6,B8	C7,C10,B7,B9,B10	17	A0A0G2JWX9,A0A0G2K2W0,D3ZAN3,E9PU07,F1LSA5,G3V6C2,G3V8S4,M0R8A3,M0RC89,P02625,P08650,P22006,P56574,P70709,Q496Z8,Q5U300,Q641Z8
64	C6,C8,C9,B6,B9	C7,C10,B7,B8,B10	22	A0A0G2JSP1,A0A0G2K0V3,A0A0G2KA90,D3Z9C7,D3ZAT0,D3ZBQ5,D3ZMU3,D3ZPF9,D3ZWR8,D3ZZK3,D4ACR1,E9PTB4,E9PU07,F1LMG2,F1M8E9,F1MAA7,G3V8P3,M0RC89,P01681,P32232,P51886,P84076
65	C6,C8,C9,B6,B10	C7,C10,B7,B8,B9	15	A0A0G2JVV1,A0A0G2K0C1,A0A0G2K2Y3,A0A0G2K332,A0A0G2K713,A0A0G2K930,B2GV72,D3ZAN2,D3ZCT9,D3ZEP5,F1LU78,G3V6C2,G3V8P3,M0RDL2,P16573
66	C6,C8,C9,B7,B8	C7,C10,B6,B9,B10	14	A0A0G2K0V3,A0A0G2K2U4,A0A0H2UHM3,A0A0H2UHU5,B3EY84,B5DF65,D4A5U3,F1LS79,G3V8S4,P08753,P46720,Q4V8Q2,Q5M872,Q920D2
67	C6,C8,C9,B7,B9	C7,C10,B6,B8,B10	39	A0A096MJ04,A0A096MJP5,A0A0G2JSJ7,A0A0G2JSP1,A0A0G2JTU6,A0A0G2JVE6,A0A0G2K013,A0A0G2K0V3,A0A0G2K2U4,A0A0G2K5P7,B0BMY7,B2GUX7,B5DF65,D3Z8W0,D3Z9B0,D3ZBQ5,D3ZPF9,D3ZSC1,D4A7L8,F1LMG2,F1LVW5,F1M8E9,F1MAA7,G3V826,G3V8X4,G3V928,M0R8H7,P01048,P01681,P05065,P08932,P0DSP1,P16975,P85973,Q4V8C2,Q4V8Q2,Q8VHC1,Q99068,Q9WVK7
68	C6,C8,C9,B7,B10	C7,C10,B6,B8,B9	23	A0A0G2JVV1,A0A0H2UHJ0,A0A0H2UHM3,B0BND0,B4F7A5,D3ZAN2,D3ZD84,D4A5I9,D4A8G5,F1LU78,F1LXS3,P16975,P18418,P28826,P41562,P61459,P97532,Q09326,Q5BJY9,Q63259,Q6IRS6,Q6TA48,Q75NI5
69	C6,C8,C9,B8,B9	C7,C10,B6,B7,B10	28	A0A096MJ90,A0A0G2K013,A0A0G2K2U4,A0A0G2K5P7,A0A0G2QC16,A0A0H2UI07,B2GUX7,B3EY84,D3ZPF9,D3ZTX0,D3ZXY4,D4ACR1,E9PTY1,F1M7I8,F1M8E9,G3V8K5,G3V8S4,M0RC89,P08461,P08753,P10252,P14480,P46720,Q3MID7,Q5I0M4,Q6MG61,Q8VHC1,Q9JJ40
70	C6,C8,C9,B8,B10	C7,C10,B6,B7,B9	14	A0A0G2K9E0,A0A0H2UHM3,B3EY84,D3ZAN2,F1M7I8,G3V6S2,G3V8K5,G3V8S4,P14480,P46720,P61459,Q5PPH0,Q63259,Q63610
71	C6,C8,C9,B9,B10	C7,C10,B6,B7,B8	42	A0A0G2JVW1,A0A0G2JXF0,A0A0G2K013,A0A0G2K8K3,B2GUX7,B4F7A5,B7TXW4,D3Z9C7,D3ZAN2,D3ZFU9,D3ZPF9,E9PT65,F1LRT1,F1M8E9,F1MAA7,G3V8G9,G3V8K5,M0R7I5,P01048,P06214,P07314,P08461,P08932,P08934,P14480,P14942,P16617,P16975,P28826,P35467,P47820,P55159,P61459,P85973,Q02974,Q5I0M1,Q5XFX0,Q63610,Q6TA48,Q8VHC1,Q99MA2,Q9R1T1
72	C6,C8,C10,B6,B7	C7,C9,B8,B9,B10	27	A0A096MK10,A0A0G2JT25,A0A0G2JTU6,A0A0G2JUB0,A0A0G2K6T8,A0A0G2K6T9,A0A0G2KB26,A0A0H2UHF8,A0A0H2UHU2,B0BNH1,B2GUV5,D3Z9B0,D3ZAA3,D3ZDH4,D4A3L8,D4ABY7,D4ADL1,F1LMW3,F1M8L3,G3V6H1,G3V803,G3V8G8,O54854,O70417,P29534,Q7TP52,Q9JHB9
73	C6,C8,C10,B6,B8	C7,C9,B7,B9,B10	48	A0A0G2K1P2,A0A0G2K3P4,A0A0G2K6T9,A0A0G2K737,A0A0G2K828,A0A0G2K9J2,A0A0H2UHJ1,A0A0H2UHM5,A5I9F0,D2XZ41,D3ZAA3,D3ZDH4,D3ZF44,D3ZS67,D3ZSU7,D4A3L8,D4ABY7,F1LQ10,F1LQM1,F1LQQ8,F1LRM7,F1LSA5,F1LSV0,F1LWD0,F1MA37,F7F3I7,G3V6H1,G3V803,G3V812,G3V9K3,M0R8B5,O70417,P07154,P20762,P50115,P63095,Q4FZV0,Q4G075,Q5U367,Q63355,Q64573,Q68FP1,Q6AYK3,Q6TA48,Q9JHB9,Q9JJH9,Q9JJI3,Q9R1T3
74	C6,C8,C10,B6,B9	C7,C9,B7,B8,B10	26	A0A0G2JST1,A0A0G2JTU6,A0A0G2K4K4,A0A0G2K737,A0A0G2KA90,A5I9F0,D4A050,G3V686,G3V7D0,G3V818,G3V837,G3V8N9,G3V9E4,O70417,O89117,P07335,P07861,P08009,P32232,P39069,P43427,P82995,Q5BK77,Q63617,Q6P7Q4,Q9JHB9
75	C6,C8,C10,B6,B10	C7,C9,B7,B8,B9	15	A0A0G2JYA3,A0A0G2K0C1,A0A0G2K3P4,A0A0G2K737,A0A0G2K828,A0A0H2UHF8,A5I9F0,D3ZAA3,D3ZUJ0,D4ABY7,G3V8N9,O89117,P16573,Q3ZAV1,Q4FZV0
76	C6,C8,C10,B7,B8	C7,C9,B6,B9,B10	69	A0A0G2JZ18,A0A0G2K0X4,A0A0G2K1P2,A0A0G2K3C5,A0A0G2K595,A0A0G2K6T9,A0A0G2K8V1,A0A0G2KB26,A0A0H2UHA7,A0A0H2UHM5,A0A0H2UHU2,A0A140TAA4,B2GUV5,B4F7E7,B5DFA0,D3Z8E0,D3Z8I7,D3Z8T8,D3ZBB2,D3ZDH4,D3ZEP5,D3ZHM9,D3ZIF6,D3ZKN1,D3ZQR5,D4A3L8,D4ABY7,D4AE68,F1LML2,F1LMW3,F1LQ10,F1LQM1,F1LQQ8,F1LRM7,F1M0R1,F1M3L7,F7DLY1,G3V6H0,G3V825,M0R757,M0RC23,O70352,O70377,P04897,P19468,P19939,P40241,P54311,P54313,P61983,P…
77	C6,C8,C10,B7,B9	C7,C9,B6,B8,B10	71	A0A096MK30,A0A0A0MY09,A0A0G2JSH5,A0A0G2JTC1,A0A0G2JTU6,A0A0G2JXT3,A0A0G2JYB1,A0A0G2JZR4,A0A0G2K085,A0A0G2K0X4,A0A0G2K3C5,A0A0G2K4K4,A0A0G2K6T8,A0A0G2K793,A0A0G2K890,A0A0H2UHU2,B0BNL6,B2GUV5,D3Z8W0,D3Z9B0,D3ZQR5,D4A5P8,D4AE68,F1LML2,F1LMW3,F1LTY5,F1M0R2,F1MAE5,G3V6T7,G3V818,G3V837,G3V9E4,J3QTE2,M0R757,M0R8H7,O70377,P04636,P04897,P07861,P08009,P0DSP1,P10111,P11980,P30713,P40241,P43427,P48508,P50399…
78	C6,C8,C10,B7,B10	C7,C9,B6,B8,B9	22	A0A0G2JU92,A0A0H2UHU2,D3ZAN3,D3ZJK2,E9PSU8,F1LQ10,F1LYF1,F1M0R2,M0R816,M0R9L2,M0RC23,O70377,P04636,P04639,P0C0A9,P28826,P54313,P62749,P63322,Q5BJY9,Q5I0D7,Q6P6T3
79	C6,C8,C10,B8,B9	C7,C9,B6,B7,B10	129	A0A096MK30,A0A0G2JSK5,A0A0G2JV31,A0A0G2JYB1,A0A0G2JZA1,A0A0G2JZR4,A0A0G2K0X4,A0A0G2K1P2,A0A0G2K2L1,A0A0G2K2Y3,A0A0G2K392,A0A0G2K3C5,A0A0G2K4K4,A0A0G2K6S0,A0A0G2K713,A0A0G2K737,A0A0G2K793,A0A0G2K890,A0A0G2K8G8,A0A0G2K8V1,A0A0G2K931,A0A140TAA4,A2IBE2,B3DM90,B4F795,B4F7E7,B5DFA0,D3Z8I7,D3Z979,D3ZCG9,D3ZF44,D3ZNY8,D3ZS67,D3ZVQ0,D3ZWR4,D4AE68,F1LLX7,F1LML2,F1LMW3,F1LQM1,F1LQQ8,F1LTY5,F1M3T8,F1M7C0,F1M…
80	C6,C8,C10,B8,B10	C7,C9,B6,B7,B9	67	A0A096MIU6,A0A096MKH2,A0A0G2JVG3,A0A0G2JX36,A0A0G2JZA1,A0A0G2K1P2,A0A0G2K3Z9,A0A0G2K676,A0A0G2K737,A0A0G2K8V1,A0A0H2UHJ1,A2IBE2,B3DM90,D3Z8T8,D3ZBB2,D3ZF44,D3ZNY8,D4ABY7,F1LQ10,F1LRM7,F1LTY5,F1M3L7,F1M7C0,F1M7W8,F1M9X2,F7F1Y3,F7FAY5,G3V6P8,G3V6S5,G3V8S0,G3V9R9,M0R485,O89117,P02680,P04636,P04639,P04797,P04906,P15684,P16573,P16617,P20059,P25093,P52759,P54313,P62749,P62804,P63095,P63322,Q4G075,Q5M7T…
81	C6,C8,C10,B9,B10	C7,C9,B6,B7,B8	84	A0A096MK30,A0A0A0MXX5,A0A0G2JSI1,A0A0G2JSV5,A0A0G2K085,A0A0G2K4K4,A0A0G2K793,A0A0G2K890,A0A0G2K8G8,A0A0G2K8V1,A0A0G2K9Z5,A0A0G2QC46,B3DM90,B7TXW4,D3ZAN2,D3ZAN3,D3ZF44,E9PT65,F1LML2,F1LS79,F1LTY5,F1M0R2,F1M7C0,F7FAY5,F7FMS0,G3V637,G3V686,G3V8N9,G3V989,G3V9E4,G3V9L4,M0RA54,O70244,O89117,P02770,P04636,P04797,P04904,P04906,P04916,P05197,P07314,P07861,P0DP29,P11348,P11980,P15978,P16391,P16573,P16617,P…
82	C6,C8,B6,B7,B8	C7,C9,C10,B9,B10	20	A0A0G2K014,D2XZ41,D3ZE05,D3ZUU6,D4A3L8,D4A400,D4ADL1,F1LMP9,F1LSA5,G3V812,M0R7L1,M0R9A3,O70417,P41740,Q5M8C3,Q62609,Q64230,Q66HI5,Q8K4G9,Q8VD89
83	C6,C8,B6,B7,B9	C7,C9,C10,B8,B10	21	A0A096MJ68,A0A0G2JSZ5,A0A0G2JTU6,A0A0G2JUY3,A0A0G2JVE6,A0A0G2K896,B5DF65,D3Z8W0,D3ZWD6,F1M792,G3V8S9,O35760,P08009,P70549,P82995,Q3T1J1,Q3ZAV1,Q5BK77,Q6MG73,Q6P6V0,Q9WVK7
84	C6,C8,B6,B7,B10	C7,C9,C10,B8,B9	11	B0BND0,D3ZE05,D4A3L3,F1M792,G3V8S9,G3V947,Q3ZAV1,Q5Y4N8,Q62946,Q63691,Q6IE55
85	C6,C8,B6,B8,B9	C7,C9,C10,B7,B10	25	A0A0G2K0N6,A0A0G2K5E1,A0A0G2K6S0,A0A0G2KA90,D3Z9E1,E9PU07,F1LMP9,F1LSA5,F1MAD3,G3V812,M0R8B5,M0RAZ1,M0RBK4,M0RC89,O70417,P07335,P08009,P43427,P70709,P82995,Q05BA4,Q3MID7,Q5BK77,Q5XIL0,Q63617
86	C6,C8,B6,B8,B10	C7,C9,C10,B7,B9	15	A0A0G2JX36,A0A0G2K3Z9,A0A0H2UHJ1,B5DEH7,D2XZ41,D3Z9D0,D3ZAA3,F1LSA5,F1M7X4,F1MAD3,P16573,P22006,Q3ZAV1,Q7TQ94,Q99N82
87	C6,C8,B6,B9,B10	C7,C9,C10,B7,B8	13	A0A0G2JXF0,A0A0G2KA90,D3ZAJ1,E9PT65,G3V8N9,M0RDL2,P10758,P16573,P82995,Q3ZAV1,Q5BK77,Q62946,Q6P6V0
88	C6,C8,B7,B8,B9	C7,C9,C10,B6,B10	66	A0A096MK30,A0A0G2JSV5,A0A0G2JV31,A0A0G2JV81,A0A0G2JX26,A0A0G2JZR4,A0A0G2K014,A0A0G2K3C5,A0A0G2K6S0,A0A0G2K793,A0A0G2K931,A0A0G2QC04,A0A0G2QC16,A0A0H2UHA7,B4F7E7,B5DF65,B5DFA0,D3Z8I7,D3Z8W0,D3Z979,D3ZF92,D3ZSA9,D3ZVQ0,D4A0J4,D4AE68,G3V6H0,M0RBK4,O35244,O54728,P04762,P04897,P05964,P07335,P07943,P09606,P10111,P19468,P30713,P43427,P46720,P48508,P60711,P61983,P62260,P62836,P68035,P97615,Q05BA4,Q3MID7,…
89	C6,C8,B7,B8,B10	C7,C9,C10,B6,B9	15	A0A0G2JSH9,A0A0G2K3Z9,A0A0H2UHM3,D3ZE05,G3V6H0,O35567,O54728,P25093,Q5M7T9,Q5M872,Q5RKI0,Q6P6T3,Q6ZYN8,Q711G3,Q8CG45
90	C6,C8,B7,B9,B10	C7,C9,C10,B6,B8	47	A0A096MK30,A0A0G2JSH9,A0A0G2JSV5,A0A0G2JV77,A0A0G2JV81,A0A0G2JVE6,A0A0G2JVW1,A0A0G2K013,A0A0G2K0D8,A0A0H2UHR6,B5DF65,B7TXW4,D3Z8W0,D3ZF92,D3ZUX1,E9PSQ1,E9PT65,F1LRT1,F1LZV1,F1M792,F1M7F7,O35244,O35760,P04904,P04906,P07314,P07943,P08932,P11348,P18427,P28826,P30713,P38918,P47820,P63018,P97532,Q03336,Q3ZAV1,Q499Q4,Q5I0D7,Q5M7T9,Q62946,Q6IE55,Q6P9U0,Q8VI04,Q99MA2,Q9WVK7
91	C6,C8,B8,B9,B10	C7,C9,C10,B6,B7	81	A0A096MK30,A0A0A0MXX5,A0A0G2JSH9,A0A0G2JSI1,A0A0G2JSR9,A0A0G2JSV5,A0A0G2JV31,A0A0G2JV81,A0A0G2K0D8,A0A0G2K3C5,A0A0G2K3Z9,A0A0G2K5J5,A0A0G2K793,A0A0G2K931,A0A0G2K9Z5,A0A0H2UHM0,A9CMC8,B0BNJ1,B2RZB5,B7TXW4,D3Z979,D3ZCG9,D3ZRD9,D3ZUX1,D3ZV56,D3ZXY4,E9PT65,F1LRT1,F1LRV4,F1M7I8,F1M978,G3V6S2,G3V7V4,M0RA54,O35244,O54728,P00502,P04797,P04904,P04906,P05197,P05964,P07314,P07335,P07895,P07943,P10111,P14740…
92	C6,C9,C10,B6,B7	C7,C8,B8,B9,B10	32	A0A0G2JT25,A0A0G2JXU8,A0A0G2K5J5,A0A0G2KB31,A0A0G2QC04,A0A0G2QC50,A0A0H2UHM0,A0A140TAG4,B2RZB5,D3Z8L7,D3ZFH5,D3ZLA3,D3ZMS7,D4A4R7,D4A5P8,D4AAL4,G3V8G8,M0R7T1,M0R8H7,M0RC20,M0RDF2,O54854,P02780,P02781,P02782,P20760,P22282,P29975,P36860,Q7TP52,Q9ES53,Z4YNX7
93	C6,C9,C10,B6,B8	C7,C8,B7,B9,B10	22	A0A0G2JVP4,A0A0G2JVW1,A0A0G2JWW9,A0A0G2K6T1,B5DEI2,D3ZF92,D4AAL4,D4ABV2,F1M091,F1M3Y4,F1MAN8,F7F3I7,G3V6X0,M0R7T1,P55051,Q496Z8,Q5U367,Q64573,Q6P734,Q767H7,Q9EPB1,Q9ES53
94	C6,C9,C10,B6,B9	C7,C8,B7,B8,B10	20	A0A096MKH2,A0A0G2JSP1,A0A0G2JVP4,A0A0G2JZS9,A0A0G2K7A5,A0A0G2QC50,D3ZMS7,D3ZP47,D4A050,D4A4R7,M0R7T1,M0RAV0,P02780,P07647,P20760,P32232,P39069,Q00657,Q711G3,Q80VT8
95	C6,C9,C10,B6,B10	C7,C8,B7,B8,B9	19	A0A0G2JVP4,A0A0G2JXU8,A0A0G2K0C1,A0A0G2K930,A0A0G2QC04,A0A0H2UHA7,D3ZUJ0,F1M663,M0R7E0,M0RC99,P06685,P09606,P15399,P55051,P84039,Q05BA4,Q6IE52,Q8K4G9,Q9ES53
96	C6,C9,C10,B7,B8	C7,C8,B6,B9,B10	13	A0A0G2K2U4,B5DEI2,D3Z8E0,D3ZKN1,D4A4P1,F1M091,G3V6X0,M0R7L1,M0RBU0,M0RDF2,P08753,Q9ERA7,Q9ES53
97	C6,C9,C10,B7,B9	C7,C8,B6,B8,B10	33	A0A0G2JSP1,A0A0G2JXT3,A0A0G2JZS9,A0A0G2K5P7,A0A0G2QC50,A0A140TAG4,B0BNL6,D3ZJK2,D3ZMS7,D3ZQ25,D4A050,D4A5P8,F1LMA7,F1MAE5,G3V9M0,M0R8A3,M0R8H7,M0RAV0,M0RC20,M0RDF2,P02780,P02781,P02782,P07647,P08010,P0DSP1,P20760,P97574,P97584,Q68FR8,Q6MG90,Q80VT8,Q9ERA7
98	C6,C9,C10,B7,B10	C7,C8,B6,B8,B9	11	D3ZJK2,D4A8G5,E9PSU8,F1LMP9,M0RAZ1,M0RDF2,O88204,P16975,P41562,Q09326,Q5BJY9
99	C6,C9,C10,B8,B9	C7,C8,B6,B7,B10	13	A0A0G2K2U4,A0A0G2K5P7,A0A0G2QC16,F1M091,F1M1R0,F1M3Y4,G3V7C6,G3V8S9,P08753,P10252,P20909,Q767H7,Q9ERA7
100	C6,C9,C10,B8,B10	C7,C8,B6,B7,B9	15	A0A096MJ68,A0A0G2JUY3,B3DM90,D3ZQ32,F1M091,G3V6X0,G3V8S9,M0R6C7,P14844,P15399,P70549,Q5PPH0,Q767H7,Q99MZ8,Q9ES53
101	C6,C9,C10,B9,B10	C7,C8,B6,B7,B8	23	A0A0G2JSY6,A0A0G2QC46,D3ZJK2,D3ZS24,F1LMP9,M0R7I5,M0R9M2,P08289,P0DMW0,P11348,P15978,P16617,P31211,P55159,Q02974,Q5M8C3,Q5XFX0,Q66H94,Q68FR8,Q6GMN2,Q8K4G9,Q91XT9,Q9R1T1
102	C6,C9,B6,B7,B8	C7,C8,C10,B9,B10	40	A0A0G2JVT5,A0A0G2JZ62,A0A0G2K085,A0A0H2UHM0,B5DEI2,B5DEZ8,D3ZCH9,D3ZFH5,D3ZUQ1,D4A133,D4A3D1,D4A400,F1M7C0,F1M861,F7FAY5,G3V989,G3V9L4,M0R7L1,M0R9A3,M0RA54,M0RBU0,M0RDF2,O70244,P02770,P05197,P11030,P14668,P16391,P20059,P30152,P98158,Q496Z8,Q5M876,Q5XI77,Q63751,Q68FU6,Q68FY4,Q80YV8,Q9QYU9,Q9R0T3
103	C6,C9,B6,B7,B9	C7,C8,C10,B8,B10	42	A0A096MKH2,A0A0G2JSP1,A0A0G2JSU6,A0A0G2JSZ5,A0A0G2JZ18,A0A0G2JZS9,A0A0G2K0V3,B0BMY7,B5DEZ8,D3ZFH5,D3ZMS7,D3ZZK3,D4A3D1,F1LM54,F1LVQ8,F1M7B3,F1M7C0,F1M9W9,F1M9X2,F7F1Y3,F7FAY5,G3V6P8,G3V6S5,G3V8X4,G3V9R9,M0RAV0,M0RC20,M0RDF2,P01681,P02651,P02680,P15684,P20767,Q06496,Q3KRC4,Q4V8C2,Q5VLR5,Q641X3,Q6AXR4,Q6MG71,Q9EPF2,Z4YNX7
104	C6,C9,B6,B7,B10	C7,C8,C10,B8,B9	51	A0A0A0MXT4,A0A0G2JV31,A0A0G2JXU8,A0A0G2JYB1,A0A0G2K392,A0A0G2K6S0,A0A0G2K713,A0A0G2K7S9,A0A0G2K8H2,A0A0G2K9Q9,A0A0G2KB10,A0A140TAA4,B0BND0,B4F795,D3ZCT9,D3ZFH5,D3ZWR4,D4A3D1,D4A3L3,F1LLX7,F1LU78,F1M861,G3V6D9,G3V847,G3V9R9,M0R757,M0R7K9,M0RDF2,O70247,P06685,P14668,P27590,P51907,P68035,P84039,Q05BA4,Q06496,Q3B8R6,Q4V8K5,Q5RKI7,Q5XI77,Q62797,Q64194,Q641Z6,Q64319,Q6IFU7,Q6IFU9,Q6Q0N1,Q80W57,Q9JI92,Q…
105	C6,C9,B6,B8,B9	C7,C8,C10,B7,B10	21	A0A0G2JSH5,A0A0G2JSP1,A0A0G2JZ18,A0A0G2KA71,B2GV31,D3ZP47,D3ZPK4,D4A3D1,D4ACR1,F1M3Y4,F1M6Q3,F1M7B3,F1M9W9,M0RC89,O70244,P20767,P30152,Q496Z8,Q63474,Q63751,Q6P734
106	C6,C9,B6,B8,B10	C7,C8,C10,B7,B9	24	A0A0G2JSH5,A0A0G2JVT5,A0A0G2JYB1,A0A0G2K332,A0A0G2K4I8,B2GUV5,B2GV31,B5DEH7,D4A3D1,D4A5L9,F1M663,P06685,P0C5H9,P14668,P98158,Q06496,Q3T1K5,Q496Z8,Q5XI77,Q63610,Q6P734,Q6P9U0,Q9JI92,Q9R0T3
107	C6,C9,B6,B9,B10	C7,C8,C10,B7,B8	48	A0A096MJ41,A0A096MKH2,A0A0A0MXT4,A0A0G2JXF0,A0A0G2JXJ3,A0A0G2JYB1,A0A0G2JZ18,A0A0G2K0Q8,A0A0G2K7A5,A0A0G2K7S9,A0A0G2KA71,A0A0G2KB26,A0A140TAA4,A0A5C5,B0BMY7,B2GUV5,B2GV31,D3Z8T8,D3ZAJ1,D3ZBB2,D3ZE55,D3ZEP5,D3ZGB8,D3ZP47,D3ZZL3,F1LMW3,F1M663,F1M6Q3,F1M9W9,F7F1Y3,G3V8P3,G3V8R1,M0R4Z4,M0R7I5,M0RDL2,O70352,P06685,P20767,P61983,P84039,Q06496,Q5RKI7,Q63610,Q64319,Q675A5,Q6MG71,Q80W57,Q9JI92
108	C6,C9,B7,B8,B9	C7,C8,C10,B6,B10	23	A0A0G2JSP1,A0A0G2K0V3,A0A0G2K2U4,A0A0G2K5P7,A0A0G2QC16,B0BMY7,B1WBN7,B5DEZ8,B5DF65,D3ZSA9,D4A0J4,G3V6P7,P04762,P05964,P08753,P30152,P97615,Q5WN11,Q63474,Q6IUU3,Q9ES58,Q9QYU9,Q9WUW9
109	C6,C9,B7,B8,B10	C7,C8,C10,B6,B9	12	A0A0G2JVT5,A0A0G2K7E1,A0A0H2UHM3,B3EY84,D3ZUR5,D4A8G5,F1LQC5,G3V686,O35567,P18418,Q6T5E1,Q9QYU9
110	C6,C9,B7,B9,B10	C7,C8,C10,B6,B8	35	A0A0A0MXT4,A0A0G2K013,A0A0G2K0Q8,A0A0G2K5P7,A0A0G2K7S9,A0A0G2KB10,B0BMY7,B0BNA5,D3ZE55,D3ZFU9,D3ZHA1,D3ZZL3,E9PSQ1,G3V6P7,G3V803,M0R4Z4,M0R7I5,P01048,P08932,P18418,P47820,P47967,P50115,P55159,P61459,P85973,P97532,P97675,Q02974,Q4V8C2,Q5I0M1,Q6AYS4,Q6IUU3,Q6TA48,Q9WUW9
111	C6,C9,B8,B9,B10	C7,C8,C10,B6,B7	43	A0A096MK10,A0A0G2JSH5,A0A0G2JUB0,A0A0G2K5P7,A0A0G2KB26,A0A5C5,B0BNJ1,B2GUV5,D3ZFP5,D3ZFU9,D3ZGB8,D3ZRD9,D3ZUX1,D3ZXY4,D4A183,D4A5L9,D4A9Q5,G3V6P7,G3V7V4,G3V803,M0R7I5,P00502,P04785,P08289,P0DMW0,P14844,P14942,P16617,P20767,P30904,P47820,P61459,P97675,Q02974,Q5U2Q3,Q63083,Q63474,Q63610,Q63768,Q66H71,Q6AYC4,Q6AYS7,Q91XT9
112	C6,C10,B6,B7,B8	C7,C8,C9,B9,B10	51	A0A0G2JSU6,A0A0G2JVW1,A0A0G2JWX0,A0A0G2JXU8,A0A0G2K022,A0A0G2K4B4,A0A0G2K8K3,A0A0G2K9J2,B2RYM3,B5DEI2,D3Z8E0,D3Z9C7,D3ZAT0,D3ZDH4,D3ZGP2,D3ZHD1,D3ZHM9,D3ZKN1,D3ZUQ1,D3ZUU6,D4A050,D4A1D3,D4A3L8,D4A400,D4ACX8,D4ADL1,F1LPG2,F1LRE2,F1M5L5,F1MA56,G3V825,M0R7L1,M0R7T1,M0R9A3,M0RC20,O54854,P02780,P08934,P19939,P20762,P26772,P29534,P35467,Q4V8I1,Q63467,Q63751,Q64335,Q66HI5,Q6AYT0,Q6P7C4,Q9R0T3
113	C6,C10,B6,B7,B9	C7,C8,C9,B8,B10	51	A0A0A0MY09,A0A0G2JSU6,A0A0G2JSZ5,A0A0G2JWT4,A0A0G2JXT3,A0A0G2K7A5,A0A0G2K890,A0A0G2K896,A0A0G2K9E0,A0A0G2QC50,A0A140TAG4,B0BNL6,D3ZMS7,D4A050,D4A1G1,D4A4R7,D4A5P8,D4AC85,F1M1R0,F1MAE5,G3V818,G3V837,G3V8G8,G3V9M0,M0R7T1,M0RAV0,M0RC20,O54854,P02780,P02781,P02782,P06761,P06911,P07522,P07647,P08009,P20760,P24368,P29534,P30120,P97584,Q00657,Q3T1J1,Q5M8C6,Q62902,Q6P6S4,Q6P7C4,Q6P7Q4,Q80VT8,Q99M75,Z4YNX7
114	C6,C10,B6,B7,B10	C7,C8,C9,B8,B9	26	A0A096MJ90,A0A0G2JSU6,A0A0G2JXU8,A0A0G2K896,A0A0G2K9Y0,A0A0H2UI07,D3ZC54,D3ZS19,D3ZTX0,D4A1D3,D4A4R7,D4AC85,E9PTY1,G3V8G8,G3V8K5,G3V947,M0RC20,O54854,P06761,P07522,P0C0A9,P29534,P84039,Q5Y4N8,Q66HI5,Q9R0T3
115	C6,C10,B6,B8,B9	C7,C8,C9,B7,B10	50	A0A0G2JSJ2,A0A0G2JWB6,A0A0G2JY53,A0A0G2JZ69,A0A0G2K4B4,A0A0G2K5E1,A0A0G2K737,A0A0G2K7A5,A0A0G2K9E0,A0A0H2UHJ0,D3ZD84,D3ZF44,D3ZS67,D3ZVQ0,D4A050,D4A0J4,D4A5I9,D4ACX8,F1LMI1,F1LP82,F1LPB8,F1M1R0,F1M3Y4,F1MAD3,G3V818,G3V837,G3V8N9,M0R7T8,M0R838,M0R8B5,O54854,O70540,P02780,P07647,P07895,P08009,P12711,P20909,P26772,P39069,P41562,P62963,Q497B0,Q5M8C6,Q5XIL0,Q64335,Q68FS4,Q6AYT0,Q6P7Q4,Q75NI5
116	C6,C10,B6,B8,B10	C7,C8,C9,B7,B9	54	A0A096MJP5,A0A0G2JSJ2,A0A0G2JSJ7,A0A0G2JVE6,A0A0G2JX36,A0A0G2JY53,A0A0G2K3Z9,A0A0G2K4B4,A0A0G2K4I8,A0A0G2K737,A0A0G2K7C3,A0A0G2K980,A0A0H2UHR7,A2IBE2,A2VD04,D3ZA76,D3ZAA3,D3ZBQ5,D3ZC54,D3ZE93,D3ZF44,D3ZSC1,D3ZSL2,D3ZSU7,D3ZUD8,D3ZUU6,D4A4S5,D4A5L9,D4A7L8,F1LPB8,F1LRJ7,F1LVW5,F1M3Y4,F1M7X4,G3V8N9,G3V928,O35142,O70540,P14844,P15399,P16636,P20762,P20909,P35739,P62804,P62963,Q63355,Q64335,Q66HI5,Q6AY…
117	C6,C10,B6,B9,B10	C7,C8,C9,B7,B8	27	A0A096MJ36,A0A0G2K7A5,D3ZC54,D3ZEF9,D3ZUJ0,D4A050,D4A4R7,F1LMI1,F1LS79,G3V722,G3V7L8,G3V837,G3V8N9,G3V8R1,O89117,P07522,P07647,P30120,P39069,P62804,P62963,P84039,Q497B0,Q498R7,Q6P6S4,Q6P7Q4,Q80VT8
118	C6,C10,B7,B8,B9	C7,C8,C9,B6,B10	97	A0A0A0MY09,A0A0G2JTI8,A0A0G2JWB6,A0A0G2JXT3,A0A0G2JZH0,A0A0G2JZR4,A0A0G2K014,A0A0G2K0X4,A0A0G2K110,A0A0G2K2Y3,A0A0G2K4B4,A0A0G2K713,A0A0G2K890,A0A0G2K931,A0A0G2QC16,A2RUW1,B0BN46,B0BNL6,B4F7E7,D3Z8E0,D3ZEP5,D3ZHM9,D3ZQR5,D3ZSA9,D3ZVQ0,D3ZWR4,D4A050,D4A076,D4A0J4,D4A1D3,D4A5P8,D4AE68,F1LRE2,F1M1R0,F1M3T8,F1M3Y4,F1M5L5,F1M6X1,F1M7W8,F1MAE5,G3V637,G3V6C2,G3V818,G3V825,G3V837,G3V9M0,M0R7T8,M0R838,P01…
119	C6,C10,B7,B8,B10	C7,C8,C9,B6,B9	40	A0A0G2K022,A0A0G2K2H3,A0A0G2K3Z9,A0A0G2K4B4,A0A0H2UHR7,A2IBE2,D3Z8E0,D3Z8T8,D3ZAT0,D3ZBQ5,D3ZIF6,D3ZMU3,D3ZUD8,D4A076,D4A1D3,F1LRE2,F1M6X1,F1M7W8,G3V6L1,G3V825,O35567,O70540,P01039,P14669,P51886,P62749,P63322,P70470,P70549,Q5I0D1,Q63467,Q64335,Q66HI5,Q6AYT0,Q6P6R2,Q6T5E1,Q6ZYN8,Q8CJE3,Q8R3Z7,Q99MZ8
120	C6,C10,B7,B9,B10	C7,C8,C9,B6,B8	68	A0A096MJ36,A0A0A0MY09,A0A0G2JSK1,A0A0G2JXT3,A0A0G2JZH0,A0A0G2JZR4,A0A0G2K110,A0A0G2K890,A0A0G2K9Y0,A2RUW1,B0BNL6,D3ZAN3,D3ZQR5,D3ZS19,D4A076,D4A1D3,D4A4R7,D4A5P8,D4AC85,F1LP05,F1M0R2,F1M6X1,F1MAE5,G3V6C2,G3V722,G3V7L8,G3V837,G3V9M0,M0R8A3,P02625,P03994,P04905,P04916,P05197,P06911,P07522,P07647,P08650,P11348,P18427,P19804,P20673,P30713,P56574,P63018,P63322,P70470,P70709,P97584,Q3MIE4,Q3ZAU4,Q498R7…
121	C6,C10,B8,B9,B10	C7,C8,C9,B6,B7	110	A0A096MIU6,A0A0A0MXX5,A0A0G2JSH9,A0A0G2JSI1,A0A0G2JSJ2,A0A0G2JXE0,A0A0G2JZA1,A0A0G2K0D8,A0A0G2K2H3,A0A0G2K2Y3,A0A0G2K3Z9,A0A0G2K472,A0A0G2K4B4,A0A0G2K4K4,A0A0G2K5J5,A0A0G2K713,A0A0G2K890,A0A0G2K8V1,A0A0G2K931,A0A0H2UHR7,A2IBE2,A2RUW1,B0BNJ1,B3DM90,D3Z979,D3ZCG9,D3ZF44,D3ZN47,D3ZRD9,D3ZVQ0,D3ZWR4,D3ZXY4,D3ZZR3,D4A183,D4A3L3,D4A3W2,D4A5L9,F1LMI1,F1LRV4,F1LTY5,F1M1R0,F1M3Y4,F1M6X1,F1M6Y6,F1M7W8,G3V6…
122	C6,B6,B7,B8,B9	C7,C8,C9,C10,B10	70	A0A0G2JSU6,A0A0G2JSZ5,A0A0G2JZ69,A0A0G2K014,A0A0G2K110,A0A0G2K2W1,A0A0G2K7I1,A0A0G2K896,A0A0G2K8K3,A0A0G2K9E0,A0A0H2UHD5,A0A0H2UHJ0,A1A5P1,B2RYM3,D3ZJB2,D3ZPV8,D3ZSA9,D3ZUU6,D3ZWC1,D3ZWD6,D4A0J4,D4A400,D4A740,D4AA13,D4ACX8,F1LMP9,F1LRE2,F1M1R0,F1M3Y4,F1M4J1,F1M7B3,F1M963,F1M983,F1M9W9,F7FHF3,F7FMY6,G3V722,G3V947,G3V989,M0R4S2,M0R838,M0R9A3,M0RAZ1,M0RC20,O35462,P04762,P11883,P12346,P24368,P54759,P…
123	C6,B6,B7,B8,B10	C7,C8,C9,C10,B9	50	A0A0G2JST3,A0A0G2JXE0,A0A0G2K3Z9,A0A0G2K4I8,A0A0G2K7C3,A0A0G2K7E1,A0A0G2K8K3,A0A0G2K980,A0A0G2KB10,D3ZE05,D3ZKI0,D3ZUR5,D3ZUU6,D4A5L9,D4A9V5,F1LLX7,F1LNH4,F1LRE2,F1LRJ7,F1M7X4,G3V686,G3V825,G3V947,G3V9L4,M0R7K9,M0R9A3,O35142,O35567,P02770,P14668,P14669,P35467,P83748,P97553,Q10758,Q3B8R6,Q4FZU2,Q4V8I1,Q5XIE8,Q5Y4N8,Q62609,Q66HI5,Q68FU6,Q6IFU9,Q6P6V0,Q6T5E1,Q6ZYN8,Q80YV8,Q9R0T3,Q9WTZ3
124	C6,B6,B7,B9,B10	C7,C8,C9,C10,B8	51	A0A096MJ41,A0A0G2JSR9,A0A0G2JST3,A0A0G2JSU6,A0A0G2JSZ5,A0A0G2K4I8,A0A0G2K896,A0A0G2K9Y0,A0A0G2KAY8,A0A0G2KB10,A1A5P1,B0BMY7,D3ZBE9,D3ZJB2,D3ZS19,D3ZWD6,D3ZZL3,D3ZZT9,D4A4R7,D4AC85,F1LP05,F1M9W9,F7FHF3,G3V722,G3V8R1,G3V947,M0R7K9,M0RC20,O35760,O55145,P20611,P24368,P27590,P30120,P61943,P70470,P84039,Q10758,Q3T1J1,Q497B0,Q498R7,Q4FZU4,Q5Y4N8,Q62946,Q675A5,Q6IE55,Q6IFU9,Q6P6S4,Q6P6V0,Q6ZYN8,Q9QWJ9
125	C6,B6,B8,B9,B10	C7,C8,C9,C10,B7	76	A0A096MJ41,A0A0G2JSH5,A0A0G2JSJ2,A0A0G2JSJ7,A0A0G2JSR9,A0A0G2JXE0,A0A0G2JZ69,A0A0G2K0D8,A0A0G2K3Z9,A0A0G2K4I8,A0A0G2K5J5,A0A0G2K7A5,A0A0G2K7C3,A0A0G2KA71,A0A0G2KB26,A1A5P1,B0BNJ1,B5DEH7,D3ZBE9,D3ZE93,D3ZEF9,D3ZGB8,D3ZJB2,D3ZM36,D3ZRD9,D4A183,D4A3W2,D4A5L9,D4A934,F1LMA7,F1LMI1,F1LRV4,F1M3Y4,F1M6Q3,F1M790,F1M7X4,F1M8K0,F1M963,F1M983,F1M9W9,F1MAD3,F7FHF3,G3V722,G3V7L8,G3V7V4,G3V8N9,G3V8R1,G3V8Z5,M0R…
126	C6,B7,B8,B9,B10	C7,C8,C9,C10,B6	102	A0A0G2JSH9,A0A0G2JSI1,A0A0G2JSJ8,A0A0G2JSR9,A0A0G2JV81,A0A0G2JX26,A0A0G2JXE0,A0A0G2JZH0,A0A0G2K014,A0A0G2K0D8,A0A0G2K110,A0A0G2K3N2,A0A0G2K3Z9,A0A0G2K472,A0A0G2K4I8,A0A0G2K7E1,A0A0G2K931,A1A5P1,A2RUW1,B0BN46,B0BNJ1,B1WBN7,B1WBV2,D3Z979,D3ZBE9,D3ZF92,D3ZJB2,D3ZRD9,D3ZSA9,D3ZUR5,D3ZUX1,D4A0J4,D4A183,D4A5L9,D4A9Q5,D4AA13,E9PSQ1,F1LP05,F1LRE2,F1LRV4,F1M963,F1M978,F7F3I7,G3V6H1,G3V6L1,G3V6P7,G3V722,G3…
			41.3889

## Sheet: Pu-erh tea
Random Combinations	Group1	Group2	Number of Differential Proteins	Differential Protein IDs
1	C6,C7,C8,C9,C10	P6,P7,P8,P9,P10	95	A0A096MJ41,A0A0G2JSJ8,A0A0G2JSR9,A0A0G2JSW0,A0A0G2JVB2,A0A0G2JZ40,A0A0G2K1P2,A0A0G2K210,A0A0G2K3N2,A0A0G2K6T1,A0A0G2K6T9,A0A0G2KA71,A0A0G2KA90,A0A0H2UHR6,A0A5C5,A1A5P1,B2RYM3,B5DFD8,C0JPT7,D3Z9E1,D3ZAE6,D3ZBE9,D3ZJB2,D3ZM36,D3ZQU7,D3ZVK5,D3ZWC1,D3ZZ44,D3ZZL3,D3ZZR3,D3ZZT9,D4A183,D4A9Q5,E9PSN4,E9PSQ1,F1LMA7,F1LMI3,F1LMP9,F1LNH4,F1LP05,F1LQI1,F1LQM1,F1LYX9,F1M4Q3,F1M6Q3,F1M790,F1M7F7,F1M7X4,F1M957,…
2	C6,C7,C8,C9,P6	C10,P7,P8,P9,P10	48	A0A0G2JSJ2,A0A0G2JSM3,A0A0G2JTI8,A0A0G2JY53,A0A0G2K2Y3,A0A0G2K458,A0A0G2K6Z6,A2RUW1,B2GUX7,B2RYM3,D3ZE93,D3ZWC1,D3ZZR3,D4A3W2,D4A7L8,F1LPB8,F1LS79,F1M1R0,F1M5L5,F1M957,F1MAH6,F7FJQ3,G3V8X4,M0R5R0,O70540,P02761,P0C0K7,P0DMW0,P15978,P16391,P47967,P48032,P97553,P97584,Q4QQS8,Q4V8I1,Q4V8Q2,Q5BK81,Q5I0M3,Q5XIA6,Q63467,Q63475,Q641X3,Q64361,Q8K4Y7,Q99MF4,Q9ERA7,Q9QX71
3	C6,C7,C8,C9,P7	C10,P6,P8,P9,P10	35	A0A0G2JSS8,A0A0G2JVW1,A0A0G2K2W0,A0A0G2K2Y3,B2RYM3,D3ZEP5,D3ZMU3,D3ZVK5,D4A183,D4A3L8,D4A7L8,G3V647,G3V6S2,G3V7N8,G3V7Q7,G3V8K5,P13221,P14480,P14942,P16636,P18418,P36860,P46720,P70709,P97532,Q30KJ2,Q5I0M4,Q63475,Q66HG4,Q6IN11,Q6MG61,Q8CG08,Q99068,Q99MF4,Q9QYU4
4	C6,C7,C8,C9,P8	C10,P6,P7,P9,P10	39	A0A0G2JSM3,A0A0G2JSW0,A0A0G2JZ40,A0A0G2K2Y3,A0A0G2K8K3,A0A0H2UHA1,A0A0H2UHD5,B5DFD8,D3ZCT9,D3ZEP5,D3ZFK9,D3ZHM9,D3ZVK5,D3ZWC1,D4A2G6,D4A7L8,E9PT22,F1LQI1,F1LQT4,F1M957,F1M963,F7FJQ3,G3V8K5,M0R3V4,M0R8A3,O70244,P01039,P01681,P02761,P07171,P0C0K7,P16636,P22057,P52759,Q4V8Q2,Q64361,Q6TA48,Q812E4,Q9QZH0
5	C6,C7,C8,C9,P9	C10,P6,P7,P8,P10	36	A0A0G2K8K3,A0A0H2UHR7,A0A0H2UI07,A2RUW1,B2GUX7,B5DF65,B5DFD8,D3ZE93,D3ZEP5,D3ZJF9,D3ZMU3,D3ZN47,D3ZVK5,D3ZZR3,D4A2G6,D4A7L8,E9PTY1,F1LPK1,F1LS79,F1M963,F7FJQ3,G3V6A6,G3V8K5,M0RAZ1,P06214,P07171,P08934,P0C0K7,P97553,Q4V8Q2,Q5U362,Q63475,Q64240,Q8K4Y7,Q99068,Q9QZH0
6	C6,C7,C8,C9,P10	C10,P6,P7,P8,P9	78	A0A0G2JSJ2,A0A0G2JSJ7,A0A0G2JUD9,A0A0G2JWB6,A0A0G2JWX0,A0A0G2JYF9,A0A0G2K230,A0A0G2K2V6,A0A0G2K2Y3,A0A0G2K392,A0A0G2K6Z6,A0A0G2K994,B2GUX7,B2RYM3,B5DFD8,D3Z9E1,D3ZE93,D3ZEP5,D3ZJF8,D3ZJF9,D3ZMU3,D3ZS24,D3ZVK5,D3ZWC1,D3ZZ44,D3ZZR3,D4A076,D4A2G6,D4A7L8,D4ACX8,E9PSM5,F1LMI3,F1LPG2,F1LPK1,F1LVW5,F1LYX9,F1M3T8,F1M5L5,F1M663,F1M6Y6,F1M957,F1MAD3,F7FJQ3,F7FMY6,G3V8K5,G3V8S4,G3V8X4,M0R3V4,O70244,O70540,P…
7	C6,C7,C8,C10,P6	C9,P7,P8,P9,P10	24	A0A096MIZ0,A0A0G2JZL9,A0A0G2JZS9,A0A0G2KA71,A0A140TAA1,B0BNH1,D4A911,F1M9X2,F7FAY5,G3V6E7,G3V8S0,G3V8Z5,G3V9L4,M0R4Z4,M0RA79,P04797,P0DMW0,P16975,Q5U2Q3,Q5VLR5,Q63751,Q6P734,Q7TQ94,Q9ERA7
8	C6,C7,C8,C10,P7	C9,P6,P8,P9,P10	72	A0A096MJ41,A0A0A0MXT4,A0A0A0MXX5,A0A0G2JSI1,A0A0G2JSS8,A0A0G2JUB0,A0A0G2JWD0,A0A0G2JWW9,A0A0G2JZ18,A0A0G2K3C5,A0A0G2K4K4,A0A0G2K6T9,A0A0G2K793,A0A0G2K9E0,A0A0H2UHA7,A0A140TAA1,A0A140TAA4,A0A5C5,B0BNH1,B5DFD6,D3ZGB8,D3ZM36,D3ZZL3,D4A183,D4A9Q5,F1LML2,F1LNH4,F1LRM7,F1M6Q3,F1M7C0,F1MA46,F7FAY5,G3V6C2,G3V6E7,G3V9L4,G3V9R9,M0R4Z4,P04797,P0C5H9,P16573,P29598,P36860,P36972,P51635,P51647,P60711,P61983,P6…
9	C6,C7,C8,C10,P8	C9,P6,P7,P9,P10	30	A0A0G2JSW0,A0A0G2JVB2,A0A0G2JXJ3,A0A0G2JZS9,A0A0G2K1F3,A0A0G2K6T9,A0A0G2K722,A0A0H2UHA1,A0A140TAA1,B0BNH1,B2GUV5,D3ZQU7,D3ZZL3,D4A3D1,D4A9Q5,E9PTB4,F1M7F7,F1M963,G3V8P3,G3V989,G3V9L4,M0R7I5,P01836,P04797,P43427,Q05BA4,Q5U2V4,Q5XI77,Q62797,Q64240
10	C6,C7,C8,C10,P9	C9,P6,P7,P8,P10	28	A0A0G2JVB2,A0A0G2K1P2,A0A0G2K6T9,A0A0G2K793,A0A0G2KA71,A5I9F0,B2GUV5,D3ZGP2,D3ZZ97,D4A911,F1LRH4,F1LRM7,F1M963,F7F707,G3V615,G3V9R9,O70417,P04073,P30152,Q05BA4,Q5EBC0,Q5FVH2,Q5M891,Q5RKI0,Q5XI77,Q62797,Q64240,Q68FY4
11	C6,C7,C8,C10,P10	C9,P6,P7,P8,P9	45	A0A096MJ41,A0A0G2JST3,A0A0G2JUB0,A0A0G2JVB2,A0A0G2JZ18,A0A0G2JZS9,A0A0G2K1P2,A0A0G2K2V6,B0BNH1,D3ZM36,D3ZZL3,D4A3D1,D4ABY7,E9PSM5,E9PSU8,F1LU78,F1LZJ4,F1M6Q3,F7F3I7,F7FAY5,F7FMY6,G3V6E7,G3V6H1,G3V824,G3V989,G3V9E4,G3V9L4,M0R7I5,O08557,O35760,P10760,P19814,P20767,P29598,P55159,Q10758,Q3T1K5,Q4FZU2,Q5U2U2,Q5U2V4,Q5XFX0,Q63279,Q6IFU9,Q6P6Q2,Q7TQ94
12	C6,C7,C8,P6,P7	C9,C10,P8,P9,P10	17	A0A0G2JXB1,A0A0G2JY53,A0A0G2K1F0,A0A0G2QC04,F1M792,G3V7Q7,M0R544,M0R7E0,M0R838,P15950,P36860,Q5PQL7,Q6AYR8,Q711G3,Q7TQ94,Q8K4G9,Q9ERA7
13	C6,C7,C8,P6,P8	C9,C10,P7,P9,P10	15	A0A0G2JSM3,A0A0G2K722,A0A0G2QC04,A0A140TAA1,B7TXW4,D3ZFH5,D4A9V0,G3V8G8,M0R6C7,M0R9A3,P0DMW0,Q4V8I1,Q5M872,Q8K4G9,Q9ERA7
14	C6,C7,C8,P6,P9	C9,C10,P7,P8,P10	13	B7TXW4,D3Z8W0,D3ZAM3,D3ZN47,G3V812,M0R7E0,M0RAZ1,O70417,P15693,P15978,P25236,Q9ERA7,Q9ES53
15	C6,C7,C8,P6,P10	C9,C10,P7,P8,P9	15	A0A096MJ68,A0A0G2JWX4,A0A0G2K2V6,A0A0G2QC04,B7TXW4,D4A3W2,D4A9V0,E9PSM5,O35760,P05942,Q4V8I1,Q5BK81,Q62635,Q7TQ94,Q9ERA7
16	C6,C7,C8,P7,P8	C9,C10,P6,P9,P10	25	A0A0G2JSI1,A0A0G2JSS8,A0A0G2JWW9,A0A0G2JXB1,A0A0G2K5X1,A0A0G2K722,A0A0G2QC04,A0A0H2UHA7,A0A0H2UHM0,A0A140TAA1,F1M792,G3V7Q7,M0R6C7,P11980,P16636,P36860,P51647,Q04970,Q4KLZ6,Q5I0D7,Q5PPH0,Q5PQL7,Q6IE55,Q6IN11,Q8K4G9
17	C6,C7,C8,P7,P9	C9,C10,P6,P8,P10	34	A0A0G2JSS8,A0A0G2JV31,A0A0G2JVW1,A0A0G2JXB1,A0A0G2JXF0,A0A0G2K1F0,A0A0G2K793,D3ZMS7,F1M7I8,F1M978,G3V647,G3V7Q7,G3V827,G3V8C4,M0R6C7,M0R7E0,M0RAZ1,O88767,P09034,P36860,P36972,P51635,P51647,P60711,Q04970,Q4KLZ6,Q5I0D5,Q5RKI0,Q64057,Q6IN11,Q6Q7Y5,Q711G3,Q8K4G9,Q9WTZ3
18	C6,C7,C8,P7,P10	C9,C10,P6,P8,P9	45	A0A0A0MXT4,A0A0G2JSS8,A0A0G2JSV5,A0A0G2JT25,A0A0G2JVW1,A0A0G2JWW9,A0A0G2JZ18,A0A0G2K3C5,A0A0G2QC04,D3ZF92,E9PTA4,E9PU07,F1LSA5,F8WFI2,M0R9M2,M0RC99,P02651,P04904,P04906,P10760,P10959,P19468,P30904,P36860,P36972,P38918,P51635,P51647,P68511,P70709,P82995,Q3T1K5,Q4KLZ6,Q5PQL7,Q5U2V4,Q63530,Q66HT1,Q6AYS7,Q6Q0N1,Q711G3,Q7TQ94,Q8CG45,Q920D2,Q99MA2,Q9QYU4
19	C6,C7,C8,P8,P9	C9,C10,P6,P7,P10	14	A0A0G2JVB2,A0A0G2K5X1,A0A0G2K6S0,A0A0G2K8K8,D4A0E6,G3V963,M0R6C7,P04916,P07943,P41740,Q05BA4,Q62797,Q6IN11,Q8K4G9
20	C6,C7,C8,P8,P10	C9,C10,P6,P7,P9	11	A0A0G2JZS9,A0A0G2QC04,E9PSM5,F1M498,M0RAV0,O35760,P01039,P10760,Q5I0E1,Q5U2V4,Q812E4
21	C6,C7,C8,P9,P10	C9,C10,P6,P7,P8	10	A0A0G2JVB2,B0BND0,D3ZJF8,D3ZN47,D3ZUJ0,F1LPK1,P07943,P10760,Q5I0E1,Q5U362
22	C6,C7,C9,C10,P6	C8,P7,P8,P9,P10	15	A0A0G2JSR9,A0A0G2K797,A0A0G2KA90,A0A0H2UHR6,D3ZQU7,D4A911,E9PSN4,F1LMI3,F1LPB8,F1LXY6,F1M4Q3,F1MAH6,G3V6X0,G3V8S9,P00173
23	C6,C7,C9,C10,P7	C8,P6,P8,P9,P10	19	A0A0G2K797,A0A0G2K9D7,A0A0G2K9E0,A0A0H2UHR6,B0K010,D3Z8W0,D3ZS24,D4A4K4,F1LMA7,F1LMI3,F1LYX9,F1M0U4,G3V8S9,O54715,P13221,Q06000,Q30KJ2,Q66HG4,Q6AXS4
24	C6,C7,C9,C10,P8	C8,P6,P7,P9,P10	24	A0A0G2JSW0,A0A0G2JVE6,A0A0G2JZ40,A0A0G2K797,A0A0G2K9X1,A0A0G2KA90,A0A0H2UHA1,A0A0H2UHR6,A0A1W2Q642,D3ZAA3,D3ZCT9,D3ZLA3,D3ZQU7,D3ZV56,D3ZWD6,E9PT22,F1M7F7,G3V6X0,G3V8S9,O54728,P00173,P20760,Q64240,Q99N82
25	C6,C7,C9,C10,P9	C8,P6,P7,P8,P10	32	A0A0G2JSY6,A0A0G2K797,A0A0G2K9X1,A0A0G2KA90,A0A0H2UHR6,D3ZBE9,D3ZGP2,D4A4P1,D4AE79,F1M4Q3,F1M7F7,G3V615,G3V6A6,G3V6X0,G3V862,G3V8S9,M0RBU0,O54728,P02454,P04073,P07314,P28826,Q03336,Q4FZU4,Q4V885,Q5M891,Q5M8C3,Q64240,Q68FR8,Q6IE52,Q6MG57,Q9QZQ5
26	C6,C7,C9,C10,P10	C8,P6,P7,P8,P9	51	A0A0G2JST3,A0A0G2JZ40,A0A0G2K230,A0A0G2K872,A0A0G2K9X1,A0A0G2KA90,A0A0H2UHR6,A0A1W2Q642,B2RZB5,B5DFD8,D3Z841,D3Z8W0,D3Z9E1,D3ZEF9,D3ZS24,D3ZZR3,D4ABV2,E9PSM5,E9PSQ1,F1LMI3,F1LMP9,F1LXY6,F1LYX9,F1M663,F1M7X4,F1MAD3,F7F389,F7F3I7,F7FMY6,G3V615,G3V6X0,M0RBU0,O55004,P10758,P14841,P20760,P42854,P48199,P84076,Q3T1J1,Q4FZU2,Q4V885,Q5M7T5,Q5U2U2,Q63279,Q6IE52,Q6IFU9,Q6MG90,Q6P6Q2,Q8R2H2,Q9QZQ5
27	C6,C7,C9,P6,P7	C8,C10,P8,P9,P10	33	A0A0G2JSH5,A0A0G2JU92,A0A0G2JVT5,A0A0G2JY53,A0A0G2JYF9,A0A0G2K0Q8,A0A0G2K2Y3,A0A0G2K7S9,A0A0G2KB31,A0A0H2UHJ1,A5I9F0,B0BNG3,D3ZI66,D3ZM39,D3ZNY8,D3ZWR8,F1LQ10,F1M614,G3V6P7,M0R8R4,M0RBK4,P14942,P18418,P50115,Q4V8K5,Q5I0M3,Q63474,Q66HG4,Q6AXR4,Q6AXS4,Q6AYK3,Q6AYQ9,Q6AYR8
28	C6,C7,C9,P6,P8	C8,C10,P7,P9,P10	48	A0A0G2JSM3,A0A0G2JST1,A0A0G2JT00,A0A0G2JU92,A0A0G2JV31,A0A0G2JYB1,A0A0G2K8S9,A0A0H2UHD5,A0A140TAA4,A0A1W2Q642,B2RZ77,D3Z8I7,D3ZCT9,D3ZLA3,D3ZRJ6,D3ZWR4,D4A263,F1LMW3,F1LPB8,F1LQ10,F1M0R1,F7DLY1,F7FMS0,G3V6D9,G3V8G8,G3V8X4,M0RBH9,O70244,P00173,P05197,P0C0K7,P0C5H9,P19939,P20059,P46844,P48508,Q01177,Q5BK81,Q63083,Q68FP1,Q6GMN2,Q6MG73,Q6Q0N1,Q6TA48,Q80W57,Q9ESG3,Q9QZ76,Q9WUW9
29	C6,C7,C9,P6,P9	C8,C10,P7,P8,P10	44	A0A096MK10,A0A0A0MXT4,A0A0G2JSK1,A0A0G2JT00,A0A0G2JU92,A0A0G2K737,A0A0G2K7S9,A0A0G2K8G8,A0A0G2K8S9,A0A0G2KB31,A0A0H2UHJ1,B0BNG3,B1WBN7,B2GUX7,B2RZ77,D3Z8T8,D3ZE93,F1LPB8,F7DLY1,G3V6P8,G3V9K3,M0R8R4,M0RA54,M0RDA4,P0C0K7,P15978,P16391,P31044,P32038,P46844,P47967,P48508,P50115,P51907,P61983,P63095,Q4V8Q2,Q5BK81,Q5I0M3,Q641Z6,Q68FP1,Q6TMA8,Q9JJ19,Q9WUW9
30	C6,C7,C9,P6,P10	C8,C10,P7,P8,P9	89	A0A096MK10,A0A096MKH2,A0A0G2JSK1,A0A0G2JU92,A0A0G2JUD9,A0A0G2JYF9,A0A0G2JZH0,A0A0G2K0Q8,A0A0G2K230,A0A0G2K2L1,A0A0G2K2Y3,A0A0G2K392,A0A0G2K595,A0A0G2K6Z6,A0A0G2K8S9,A0A0H2UHM0,A0A140TAA4,A0A1W2Q642,B0BNG3,B2GV31,B2RZB5,B5DEZ8,B5DFD6,D3Z8T8,D3Z9E1,D3ZCG9,D3ZEF9,D3ZNY8,D3ZS24,D3ZWR4,D3ZZR3,F1LPB8,F1LXY6,F1M3T8,F1M614,F1M7C0,F1MAH6,F7DLY1,F7F1Y3,F7F389,G3V6D9,G3V847,G3V8X4,M0R8R4,M0RDA4,O54697,O5500…
31	C6,C7,C9,P7,P8	C8,C10,P6,P9,P10	24	A0A0G2JU92,A0A0G2JZ62,A0A0G2K0Q8,A0A0G2K5X1,A5I9F0,D3ZCH9,D3ZFK9,D4A4U3,D4ABY7,E9PT22,F1LQ10,F1M7B3,F7FMS0,G3V7Q7,P02680,P04785,P16636,Q63474,Q642A6,Q66HG4,Q6AYK3,Q6TA48,Q9EQV9,Q9QZ76
32	C6,C7,C9,P7,P9	C8,C10,P6,P8,P10	46	A0A0G2JSY6,A0A0G2JTC1,A0A0G2JU92,A0A0G2JVT5,A0A0G2JX26,A0A0G2JZL9,A0A0G2K7S9,A0A0G2K828,A0A0G2K994,A0A0H2UHJ1,A0A0H2UI07,B0BMY7,B0BNG3,B0K010,D3ZBB2,D3ZCH9,D3ZE55,D3ZS67,D4A3L8,D4A8Y1,D4A9T2,E9PT22,F1LQ10,F7FMS0,G3V647,G3V6A6,G3V862,M0R8R4,M0RD98,O88767,P04642,P04785,P08934,P31044,P32038,P50115,P55280,P85973,Q30KJ2,Q5U362,Q642A6,Q66HG4,Q6AYK3,Q6AYQ9,Q9ES58,Q9QYU9
33	C6,C7,C9,P7,P10	C8,C10,P6,P8,P9	77	A0A096MK10,A0A0G2JU92,A0A0G2JUD9,A0A0G2JX26,A0A0G2JYF9,A0A0G2JZA1,A0A0G2K0Q8,A0A0G2K230,A0A0G2K2L1,A0A0G2K5P7,A0A0G2K872,A0A0G2K994,B0BNA5,B0BNG3,B2GV31,B2RYM3,B2RZB5,B5DEZ8,D3Z8W0,D3ZBB2,D3ZCG9,D3ZCH9,D3ZEF9,D3ZET1,D3ZNY8,D3ZP47,D3ZPK4,D3ZS24,D4A076,D4A9T2,F1LLX7,F1LPD3,F1M3T8,F1M614,F1M663,F1M7B3,F7F389,F8WFI2,F8WG88,G3V647,G3V6P7,G3V8L3,G3V8R1,M0R8R4,O55004,P02651,P02680,P04639,P07151,P10758,P…
34	C6,C7,C9,P8,P9	C8,C10,P6,P7,P10	60	A0A0A0MXT4,A0A0G2JST1,A0A0G2JSY6,A0A0G2JT00,A0A0G2JTC1,A0A0G2JU92,A0A0G2JUB0,A0A0G2K2R5,A0A0G2K5X1,A0A0G2K713,A0A0G2K8K3,A0A0G2K8S9,A0A1W2Q642,B2RZ77,B3EY84,D3Z9D0,D3ZAA3,D3ZCH9,D3ZCT9,D3ZLA3,D3ZPV8,D3ZQR5,D3ZUD8,D3ZV56,D4A263,D4A5C0,E9PT22,F1LWD0,F7FMS0,G3V7D0,G3V862,M0R3V4,M0RDA4,O54728,P04906,P07171,P07314,P0C0K7,P0DP29,P11030,P14925,P19814,P31044,P32038,P46844,P48508,P52759,P55159,P98089,Q033…
35	C6,C7,C9,P8,P10	C8,C10,P6,P7,P9	79	A0A096MK10,A0A0G2JSP1,A0A0G2JST1,A0A0G2JTC7,A0A0G2JU92,A0A0G2JUD9,A0A0G2JWB6,A0A0G2JYA3,A0A0G2JYB1,A0A0G2JZ40,A0A0G2K0T2,A0A0G2K230,A0A0G2K5X3,A0A0G2K8S9,A0A1W2Q642,B0BNG3,B2GV31,B2RZ77,B5DEZ8,B5DFD8,D3Z979,D3ZCT9,D3ZF96,D3ZHM9,D3ZLA3,D3ZNY8,D3ZPK4,D3ZV56,D3ZWR4,D3ZZ08,D4A263,D4A2G6,D4A5C0,D4ACR1,E9PT22,F1LMW3,F1LWD0,F1M7B3,F7DLY1,F7F389,F7FMS0,G3V6D9,G3V7D0,G3V833,G3V8L3,G3V8X4,M0R3V4,M0RCH6,M0R…
36	C6,C7,C9,P9,P10	C8,C10,P6,P7,P8	83	A0A096MK10,A0A0G2JSY6,A0A0G2JU92,A0A0G2JUD9,A0A0G2JX26,A0A0G2JYF9,A0A0G2K0V3,A0A0G2K230,A0A0G2K2L1,A0A0G2K828,A0A0G2K8G8,A0A0G2K8S9,A0A0G2K994,A0A0H2UHR7,A0A1W2Q642,A2IBE2,B0BND0,B0BNG3,B2GUX7,B2RZ77,B2RZB5,B5DFD8,D3ZBB2,D3ZCH9,D3ZE55,D3ZE93,D3ZF96,D3ZKN1,D3ZNY8,D3ZPK4,D3ZS24,D3ZUJ0,D3ZUR5,D3ZZR3,D4A2G6,D4A9T2,D4ACR1,F1LPK1,F1LWD0,F1M3T8,F1MAD3,G3V7D0,G3V862,M0R3V4,M0R8R4,M0RBU0,M0RCH6,M0RDA4,O55…
37	C6,C7,C10,P6,P7	C8,C9,P8,P9,P10	23	A0A0G2JWT4,A0A0G2K5X3,A0A0G2K6K8,A0A0G2K713,A0A0G2K9D7,A0A0G2K9E0,D3ZC54,D4A5I9,D4A911,F1M8E9,M0R7T8,M0R838,M0RBK4,P09034,P28576,P30349,P35467,P62815,Q06000,Q5PQL7,Q62975,Q6AXS4,Q6AYR8
38	C6,C7,C10,P6,P8	C8,C9,P7,P9,P10	18	A0A0G2JVG3,A0A0G2K022,A0A0G2K7C3,D3Z9C7,D4A911,D4A9V5,E9PTB4,E9PU07,F1LRE2,F1LZJ4,F1M9I4,P06214,P16975,P28576,P36375,P59647,Q6AYT0,Q6IRS6
39	C6,C7,C10,P6,P9	C8,C9,P7,P8,P10	10	B2RZ27,D3ZHD1,D3ZKI0,D4A076,D4A911,F1LPK7,F1LXS3,F1M9I4,P04073,P28576
40	C6,C7,C10,P6,P10	C8,C9,P7,P8,P9	21	A0A0G2JST3,A0A0G2JVA4,A0A0G2K4B4,A0A0G2K9Q9,D3ZEF9,D4A911,E9PSM5,F1LPK7,F1LXY6,F1LZJ4,F1MAA7,J3QTE2,P06214,P14841,P35739,P36375,Q63279,Q6IFU7,Q6MG90,Q6P6Q2,Q7TQ94
41	C6,C7,C10,P7,P8	C8,C9,P6,P9,P10	17	A0A0G2K0V3,A0A0G2K722,A0A0G2K9E0,A0A0G2K9J2,A0A0H2UHU5,B5DFD6,D3Z8T8,D4A5I9,D4A9V5,G3V6C2,G3V7L8,P01836,P20673,P28576,P62815,Q06000,Q8R2H2
42	C6,C7,C10,P7,P9	C8,C9,P6,P8,P10	31	A0A0A0MY09,A0A0G2JWB6,A0A0G2K0W3,A0A0G2K110,A0A0G2K4K4,A0A0G2K6K8,A0A0G2K9E0,A0A0G2K9J2,B0BN46,D3ZAT0,D4AC85,F1LRM7,G3V6C2,G3V827,G3V8C4,M0R816,M0RAM5,M0RAV0,O88767,P04073,P08650,P09034,P28576,P30349,P35467,P51635,P51647,P62815,Q4QQS8,Q5I0D5,Q64057
43	C6,C7,C10,P7,P10	C8,C9,P6,P8,P9	30	A0A0G2JST3,A0A0G2JT25,A0A0G2JWT4,A0A0G2K9E0,A0A0G2K9J2,A0A0H2UHM3,D3Z8E0,D3Z8W0,D3ZAT0,D3ZEF9,D3ZRJ6,D3ZTX0,F1LU78,F8WFI2,G3V6C2,M0R8A3,M0RC99,O70534,P36375,P51635,P63322,Q3T1K5,Q63279,Q63530,Q68FS4,Q6MG90,Q6T5E1,Q8CG45,Q8R2H2,Q920D2
44	C6,C7,C10,P8,P9	C8,C9,P6,P7,P10	24	A0A0G2JVV1,A0A0G2K022,A0A0G2K5J5,A0A0G2K8K8,A0A0G2K9X1,D3Z9C7,D3ZBQ5,D3ZGP2,D3ZHD1,D3ZPV8,D3ZUC6,D4A076,D4A1D3,E9PTB4,F1LPK7,F1LXS3,P01836,P04073,P04916,P07314,P08649,P0DP29,Q64335,Q8CJE3
45	C6,C7,C10,P8,P10	C8,C9,P6,P7,P9	27	A0A0G2JSQ7,A0A0G2JVP4,A0A0G2JVV1,A0A0G2K022,A0A0G2K2H0,A0A0G2K9X1,D3ZUC6,D3ZUU6,D3ZWR8,D4A5C0,D4ABV2,E9PSM5,F1LU78,F1LZJ4,F1MAA7,O35760,P01836,P07522,P08649,P14841,P20760,P36375,P62963,Q3ZAU4,Q63279,Q6MG90,Q8R2H2
46	C6,C7,C10,P9,P10	C8,C9,P6,P7,P8	19	A0A0G2K1N4,A0A0G2K332,A0A0G2K9X1,B0BN46,D3ZGP2,D3ZKN1,D3ZUC6,F1LPK7,F1LU78,F1LXS3,G3V6R5,M0R8A3,M0RBU0,P01836,P04073,P08649,P14841,Q5M843,Q6MG90
47	C6,C7,P6,P7,P8	C8,C9,C10,P9,P10	30	A0A0G2JTX6,A0A0G2JXB1,A0A0G2JZ62,A0A0G2K1F0,A0A0G2K332,A0A0G2K722,D3ZP44,D3ZQP6,D4A4P1,F1LRE2,G3V964,M0R3V7,M0RBH9,M0RBX7,P08461,P20673,P30349,P61943,Q5PPH0,Q5PQL7,Q5U367,Q62975,Q66H12,Q6AXS4,Q6AYR8,Q6DGG1,Q6IN37,Q6IRS6,Q6MG57,Q6ZYN8
48	C6,C7,P6,P7,P9	C8,C9,C10,P8,P10	46	A0A0G2JV12,A0A0G2JWB6,A0A0G2JXB1,A0A0G2K0C1,A0A0G2K1F0,A0A0G2K531,A0A0G2K7I1,A0A0G2K7S9,A0A0G2KB10,A0A0H2UHB3,A0A0H2UHF8,A0A0H2UHJ1,B0BN46,D3ZKI0,D3ZP44,D3ZS19,D4ABV2,F1LQI1,F1LUV9,F2Z3T7,G3V8T4,M0R7E0,M0R7K9,M0R838,M0RAM5,M0RAV0,P04642,P08461,P09034,P27139,P28494,P28576,P30349,P35467,P50115,P61943,P85971,Q5U367,Q62975,Q64057,Q66H12,Q6AYQ9,Q6AYR8,Q6B345,Q6DGG1,Q9QWJ9
49	C6,C7,P6,P7,P10	C8,C9,C10,P8,P9	41	A0A0G2JT25,A0A0G2JVA4,A0A0G2JVE6,A0A0G2JY19,A0A0G2K3G0,D3ZEF9,D3ZJB2,D4A5L9,F1LUV9,F1M614,F1M8Z6,F8WFI2,G3V6P7,G3V8G9,J3QTE2,M0RBX7,M0RC99,O70534,P02651,P04639,P04904,P14942,P15950,P30349,P61943,P80254,P83748,Q01460,Q02445,Q3B8R6,Q3T1K5,Q5PQL7,Q62975,Q6AXS4,Q6AYQ9,Q6AYR8,Q6DGG1,Q7TQ94,Q811X6,Q920D2,Q9QZK8
50	C6,C7,P6,P8,P9	C8,C9,C10,P7,P10	43	A0A0G2JT00,A0A0G2JTX6,A0A0G2JU25,A0A0G2JV12,A0A0G2K0C1,A0A0G2K2R5,A0A0G2K6T1,B1WBN7,B1WBV2,B1WC34,D3Z9C7,D3ZH39,D3ZHD1,D3ZKI0,D3ZN06,D3ZP44,D3ZPV8,D3ZRJ6,D3ZSA9,D4A263,E9PSQ1,E9PSU8,E9PTB4,F1LPK7,F1M9I4,G3V8T4,M0RBH9,P19814,P30349,P31044,P41562,P59647,Q08420,Q5I0M4,Q5M890,Q66H12,Q6AXN2,Q6IRS6,Q80WD0,Q8VHC1,Q9EQV6,Q9JJ40,Q9QWJ9
51	C6,C7,P6,P8,P10	C8,C9,C10,P7,P9	35	A0A0G2JUT1,A0A0G2JVA4,A0A0G2JY19,A0A0G2K0T2,B7TXW4,D4A4K4,D4A5C0,D4A9V0,F1LPK7,F1LQC5,F1LRE2,F1M8K0,F7DLY1,G3V6D9,M0RCH6,O35760,O70513,P05942,P36375,P48037,P53790,P59647,Q08420,Q5BJY9,Q5BK81,Q5I0M4,Q64573,Q66H71,Q6AYC4,Q6IRS6,Q6ZYN8,Q811X6,Q9ESG3,Q9QZ76,Q9QZK8
52	C6,C7,P6,P9,P10	C8,C9,C10,P7,P8	28	A0A0G2JSG6,A0A0G2JV77,A0A0G2JY19,A0A0G2K0C1,A0A0G2K1N4,A0A0G2K8G8,D3ZAM3,D3ZJB2,D3ZKI0,D3ZKN1,D3ZSA9,D3ZUR5,F1LPK7,F7FHF3,M0RCH6,P05545,P05942,P15978,P25236,P48037,Q3KRC4,Q5BK81,Q5I0M3,Q62609,Q64573,Q66H71,Q6B345,Q9QZK8
53	C6,C7,P7,P8,P9	C8,C9,C10,P6,P10	55	A0A0G2JSH9,A0A0G2JSJ8,A0A0G2JV12,A0A0G2JXB1,A0A0G2JXZ9,A0A0G2JZ62,A0A0G2K531,A0A0G2K5X1,A0A0G2K6T1,A0A0G2K7E1,A0A0G2K8K8,A0A0G2KB10,A1A5P1,B0BMY7,B0BN46,D3ZCH9,D3ZP44,D3ZPV8,E9PSQ1,E9PSU8,F1LSV0,F7FMS0,G3V827,G3V862,G3V8C4,M0R3V7,O88767,P04642,P04785,P08650,P09034,P0DP29,P27139,P27590,P30349,P31044,P51647,P53369,P85971,Q04970,Q4QQS8,Q562C9,Q5I0D5,Q5PPH0,Q5U367,Q62609,Q6AXN2,Q6AYS4,Q6B345,Q6DGG1,Q…
54	C6,C7,P7,P8,P10	C8,C9,C10,P6,P9	33	A0A0G2JSQ7,A0A0G2JY19,A0A0G2JZ62,A0A0G2JZA1,A0A0G2K531,A0A0G2K722,A0A0G2K9E0,A0A0G2K9I6,D3ZF92,D3ZPK4,D4A0J4,F1LLX7,F1M7B3,F1M8Z6,F1M9Z5,F8WFI2,M0R8G6,P02651,P10959,P11348,P27590,P38438,P62963,Q01460,Q04970,Q5HZW7,Q5PPH0,Q62609,Q66HG0,Q6DGG1,Q80YV8,Q811X6,Q9EQV9
55	C6,C7,P7,P9,P10	C8,C9,C10,P6,P8	52	A0A0G2JV12,A0A0G2JX26,A0A0G2JY19,A0A0G2K110,A0A0G2K1N4,A0A0G2K531,A0A0G2K828,A0A0G2KB10,B0BN46,D3ZAT0,D3ZCH9,D3ZKN1,D3ZPK4,D3ZUQ1,D3ZUR5,D4A400,E9PTA4,F1LLX7,F1LUV9,F1M0R1,F1M983,F8WFI2,G3V647,G3V722,G3V8G9,M0RAM5,M0RC99,O70534,P05545,P09034,P10760,P27590,P30349,P35053,P51635,P51647,P61943,P85971,Q01460,Q02445,Q04970,Q3B8R6,Q3T1K5,Q4QQV8,Q5HZW7,Q62609,Q6B345,Q811X6,Q920D2,Q9ES58,Q9QWJ9,Q9WTZ3
56	C6,C7,P8,P9,P10	C8,C9,C10,P6,P7	49	A0A0G2JV12,A0A0G2JVV1,A0A0G2K0T2,A0A0G2K2P7,A0A0G2K2R5,A0A0G2K531,A0A0G2K5J5,A0A0G2K5X3,B0BND0,D3ZP44,D3ZPV8,D3ZSA9,D3ZUR5,D4A263,D4A5C0,D4AA31,D4ACR1,F1LP05,F1LPK7,F1LQC5,F1M498,G3V947,G3V9S3,M0R6K0,M0R8G6,M0RCH6,M0RDA4,P05545,P07943,P0DP29,P14925,P21743,P27590,P32736,P80202,Q01460,Q08420,Q09326,Q3ZAU4,Q5HZW7,Q5I0E1,Q5U362,Q62609,Q64573,Q6AYC4,Q6B345,Q811X6,Q8R5M3,Q9EQV6
57	C6,C8,C9,C10,P6	C7,P7,P8,P9,P10	37	A0A096MIZ0,A0A0G2JSJ8,A0A0G2JTG4,A0A0G2JV12,A0A0G2JZA1,A0A0G2JZL9,A0A0G2K6T1,A0A0G2KA71,D3ZAN2,D3ZQ25,D3ZQU7,E9PSN4,F1LLX7,F1LMA7,F1LNH4,F1LQM1,F1LRJ7,F1M8Z6,F7F5P4,G3V6H1,G3V8G9,G3V8S0,G3V8Z5,M0R3V7,M0R8H7,M0RC89,P21743,Q04970,Q09326,Q32KJ6,Q5XIA6,Q6B345,Q6P7S1,Q80YV8,Q8K4J7,Q9EQV6,Q9QX71
58	C6,C8,C9,C10,P7	C7,P6,P8,P9,P10	52	A0A0G2JTG4,A0A0G2JUB0,A0A0G2JZZ0,A0A0G2K2P7,A0A0G2K2W0,A0A0G2K5P7,A0A0G2K9D7,B3DM90,D3ZM36,D3ZXY4,D3ZZ44,D4A183,D4A4K4,D4A8G5,D4A934,D4A9V0,F1LMA7,F1LNH4,F1LQM1,F1LRJ7,F7F5P4,G3V6S2,M0RBH9,P05942,P14480,P15399,P16573,P16617,P21743,P32232,P45592,P46720,P62836,P97580,Q08420,Q09326,Q32KJ6,Q3ZAV1,Q5BJY9,Q5FVH2,Q5I0M4,Q63691,Q64573,Q66H12,Q6IRS6,Q6MG61,Q7M0E3,Q80WD0,Q8VD89,Q8VHC1,Q9JJ40,Q9QZK8
59	C6,C8,C9,C10,P8	C7,P6,P7,P9,P10	26	A0A0G2JSW0,A0A0G2JY19,A0A0G2K0C1,A0A0G2K6T9,A0A0H2UHA1,A0A0H2UHF8,D3ZJB2,D3ZQU7,F1LQI1,F1LUV9,F1M957,F2Z3T7,G3V6H1,G3V8G9,M0R8H7,P01681,P08461,P43427,Q02445,Q62894,Q62975,Q66H12,Q6AYR8,Q6IUU3,Q9QZK8,Q9WTZ3
60	C6,C8,C9,C10,P9	C7,P6,P7,P8,P10	37	A0A0G2JY19,A0A0G2JY31,A0A0G2K3P4,B5DF65,C0JPT7,D3ZQ25,D3ZZ97,D4A4K4,D4A4P1,E9PSN4,F1LQI1,F1M8Z6,G3V615,G3V6H1,G3V8G9,M0R3V7,M0R8H7,P02770,P08461,P20611,P39069,Q32KJ6,Q4FZU4,Q5BJY9,Q5EBC0,Q5FVH2,Q5M8C3,Q62975,Q64240,Q66H12,Q66HG0,Q68FR8,Q6AYR8,Q6IRS6,Q6MG57,Q80YV8,Q9QZK8
61	C6,C8,C9,C10,P10	C7,P6,P7,P8,P9	59	A0A096MJ41,A0A0G2JSJ8,A0A0G2JV12,A0A0G2K0C1,A0A0G2K1P2,A0A0G2K2U4,A0A0G2K6T1,A0A0H2UHF8,A1A5P1,C0JPT7,D3ZAN2,D3ZJF8,D3ZM36,D3ZPF9,D3ZPV8,D3ZQR5,D3ZZ44,D4ABV2,E9PSQ1,E9PSU8,F1LMA7,F1LMP9,F1LNH4,F1LQI1,F1LQM1,F1LYX9,F1M091,F1M663,F1M6Q3,F2Z3T7,F7F3I7,F7F5P4,F7FMY6,G3V615,G3V6H1,G3V8S4,G3V9E4,M0R3V7,M0R5T8,M0R8H7,M0RBH9,P08461,P20611,P28494,P48199,P84076,Q32KJ6,Q5U2U2,Q5U367,Q5XIA6,Q66H12,Q6AYS4,Q6P…
62	C6,C8,C9,P6,P7	C7,C10,P8,P9,P10	17	A0A0G2JSH5,A0A0G2K2P7,A0A0G2K9X1,D3ZAN2,D3ZUC6,D3ZWR8,F1LU78,F1LXS3,F1M792,G3V6R5,M0RC89,P08649,P14480,P21743,P46720,Q4V8C2,Q8VHC1
63	C6,C8,C9,P6,P8	C7,C10,P7,P9,P10	13	A0A0G2JSM3,B5DEH7,D3Z9B0,D3ZAT0,G3V6R5,M0R8A3,M0RC89,Q4V8C2,Q4V8Q2,Q5M872,Q63259,Q6TA48,Q920D2
64	C6,C8,C9,P6,P9	C7,C10,P7,P8,P10	15	A0A0H2UHM3,A0A0H2UHU5,B2GUX7,D3Z8W0,D3ZN47,D3ZRD9,D3ZTX0,F1LS79,F1LU78,M0RC89,P16391,P47967,Q4V8Q2,Q63610,Q66HG0
65	C6,C8,C9,P6,P10	C7,C10,P7,P8,P9	18	A0A0G2JSJ2,A0A0G2K392,A0A0G2K458,A0A0G2K8K8,A0A0H2UHU5,B5DFD6,D3ZAN2,F1LVW5,F2Z3T7,G3V8S4,P08650,Q02974,Q4QQS8,Q5I0D5,Q5XIA6,Q62635,Q63467,Q63610
66	C6,C8,C9,P7,P8	C7,C10,P6,P9,P10	13	A0A0G2K2W0,A0A0G2K9Q9,D3ZFK9,D4A8G5,F1LMG2,F1LXS3,F1M792,G3V6S2,P16636,P46720,P70709,Q6IE55,Q6IN11
67	C6,C8,C9,P7,P9	C7,C10,P6,P8,P10	29	A0A0G2JXF0,A0A0G2K9Q9,A0A0H2UHM3,A0A0H2UI07,B0BMY7,B2GUX7,B5DF65,D4A8G5,D4A8Y1,D4AE21,F1LRT1,F1LZJ4,F1M7I8,F1MAA7,G3V6S2,P01048,P06214,P08934,P14480,P46720,P85973,Q5BJY9,Q5I0M4,Q6IRS6,Q6MG61,Q6Q7Y5,Q8VHC1,Q99068,Q9QYU9
68	C6,C8,C9,P7,P10	C7,C10,P6,P8,P9	38	A0A096MJ04,A0A0G2K2W0,A0A0G2K5P7,A0A0G2K994,A0A0G2QC16,B0BNA5,B4F7A5,B5DF65,D3Z9C7,D3ZAN2,D3ZHD1,D3ZXY4,D4A076,E9PTB4,E9PU07,F1LRT1,F1LSA5,F1LVW5,F1LXS3,F1M091,F1M663,F1M9I4,G3V826,G3V8S4,P18418,P30904,P41562,P68511,P70709,Q02974,Q5I0M4,Q64335,Q6AYS7,Q6IRS6,Q6MG61,Q8VHC1,Q99068,Q99376
69	C6,C8,C9,P8,P9	C7,C10,P6,P7,P10	14	A0A0G2JT25,A0A0G2K713,A0A0G2K9Q9,A0A0H2UHM3,D3ZTX0,F1LQI1,F1M8E9,P01681,P06214,P61459,P98089,Q62975,Q6AYR8,Q920D2
70	C6,C8,C9,P8,P10	C7,C10,P6,P7,P9	18	A0A0G2JSM3,A0A0G2JSP1,A0A0G2JWB6,A0A0G2K2U4,A0A0H2UHJ1,D3ZHM9,D4ACR1,F1LQI1,F1M957,F2Z3T7,G3V8S4,M0RAV0,P01681,P08461,P61459,P84076,Q64057,Q812E4
71	C6,C8,C9,P9,P10	C7,C10,P6,P7,P8	20	A0A0G2K0V3,A0A0G2K2U4,B0BND0,B2GUX7,B5DF65,D3ZJF8,D3ZN47,D4A5I9,D4ACR1,F1M8E9,G3V8S4,M0RBK4,P06214,P08461,P08934,Q496Z8,Q5U362,Q63610,Q6IRS6,Q99068
72	C6,C8,C10,P6,P7	C7,C9,P8,P9,P10	48	A0A096MIZ0,A0A0G2JUB0,A0A0G2K3C5,A0A0G2K4K4,A0A0G2K5X3,A0A0G2K6T8,A0A0G2K713,A0A0G2K9D7,B4F795,D3Z979,D3ZAA3,D3ZBB2,D3ZQR5,D3ZV56,F1LML2,F1LMW3,F1LRJ7,F1LWD0,F7FAY5,M0R544,M0R7T8,M0R838,P04636,P04797,P07895,P14925,P15684,P20059,P21743,P25093,P48508,P60711,P62749,P85968,Q3ZAV1,Q4G075,Q5M876,Q5XI73,Q63691,Q64602,Q66HG3,Q68FP1,Q6IRJ7,Q7M0E3,Q8CFN2,Q9JJ19,Q9R1T3,Q9WVK7
73	C6,C8,C10,P6,P8	C7,C9,P7,P9,P10	25	A0A096MIZ0,A0A0G2JTC1,A0A0G2JVG3,A0A0G2JX26,A0A0G2JZA1,A0A0G2JZL9,A0A0G2K2L1,A0A0G2K7C3,A0A0G2K828,A0A0G2K994,A0A0H2UHR7,A2IBE2,D3Z9B0,D3ZBB2,D3ZCG9,D3ZS67,F1LLX7,F1LPD3,G3V8S0,P43427,Q5M872,Q6AYT0,Q6P7B6,Q6P9V1,Q9WTZ3
74	C6,C8,C10,P6,P9	C7,C9,P7,P8,P10	27	A0A096MIZ0,A0A0G2JTC7,A0A0G2JZA1,A0A0G2KA71,A2IBE0,A5I9F0,D3Z8W0,D3ZF44,D3ZHM9,D3ZRD9,D3ZZ08,F1LLX7,F1LRJ7,F1M8Z6,G3V812,G3V833,G3V8S0,O70417,P02680,P04636,P07895,P10959,P20059,P39069,Q642A6,Q6IRJ7,Q80YV8
75	C6,C8,C10,P6,P10	C7,C9,P7,P8,P9	27	A0A096MIZ0,A0A0G2JTC1,A0A0G2JUB0,A0A0G2JZL9,A0A0G2K4B4,D3ZAN2,D3ZQR5,D3ZS67,D4ABY7,F1LQ10,F1M7W8,G3V8G5,G3V8S0,G3V9E4,O54728,P04636,P04906,P07895,P0DP29,P35739,P55159,P55280,Q4G075,Q5M876,Q62635,Q642A6,Q9WVK7
76	C6,C8,C10,P7,P8	C7,C9,P6,P9,P10	80	A0A096MK10,A0A096MK30,A0A0G2JSK1,A0A0G2JX26,A0A0G2JZH0,A0A0G2K2L1,A0A0G2K2W0,A0A0G2K3C5,A0A0G2K595,A0A0G2K737,A0A0G2K8G8,A0A0G2K9J2,A0A0H2UHA7,A0A0H2UHM0,A0A0H2UHR7,A0A140TAA4,A2IBE2,B3DM90,B5DFD6,D3Z8T8,D3Z9B0,D3ZCG9,D3ZUJ0,D3ZVQ0,D3ZWR4,F1LML2,F1LRM7,F1LTY5,F1M3T8,F1M7C0,F7F1Y3,G3V6C2,G3V6P8,G3V7L8,G3V847,G3V8N9,M0R7T8,O70377,P04797,P11980,P15978,P16391,P25113,P29975,P43427,P45592,P48508,P51886…
77	C6,C8,C10,P7,P9	C7,C9,P6,P8,P10	83	A0A096MK30,A0A0A0MY09,A0A0G2JTC7,A0A0G2JU71,A0A0G2JV31,A0A0G2JYB1,A0A0G2JZH0,A0A0G2K0W3,A0A0G2K235,A0A0G2K3Z9,A0A0G2K4K4,A0A0G2K793,A0A140TAA4,B3DM90,B5DFA0,B5DFD6,D3Z8I7,D3Z979,D3ZF44,D3ZIF6,D3ZWR4,D4AE68,F1LML2,F1LMW3,F1LRJ7,F1LRM7,F1M7C0,F7DLY1,F7F707,G3V6D9,G3V6P8,G3V6S2,G3V837,G3V8N9,G3V9R9,M0R816,O70377,P04636,P04897,P05197,P08009,P09606,P0C5H9,P16573,P19939,P20059,P29534,P36972,P40241,P455…
78	C6,C8,C10,P7,P10	C7,C9,P6,P8,P9	88	A0A096MK30,A0A0A0MXT4,A0A0A0MXX5,A0A0G2JSV5,A0A0G2JUB0,A0A0G2JZ18,A0A0G2K1P2,A0A0G2K3C5,A0A0G2K3Z9,A0A0G2K4K4,A0A0G2K737,A0A0G2K9J2,A0A0G2QC16,B1WBN7,B3DM90,B5DFA0,D2XZ41,D3Z8E0,D3Z9D0,D3Z9U8,D3ZAA3,D3ZM36,D3ZQR5,D3ZRJ6,D3ZTX0,D3ZVQ0,D3ZXY4,D4ABY7,E9PSU8,F1LML2,F1LMW3,F1LSA5,F1M3L7,F7FAY5,G3V6P8,G3V8G8,G3V9E4,M0RBH9,O08557,O35244,P04636,P04797,P04904,P04906,P07335,P07895,P11348,P16573,P16617,P194…
79	C6,C8,C10,P8,P9	C7,C9,P6,P7,P10	32	A0A0G2K2L1,A5I9F0,B2GUV5,D3ZBQ5,D3ZCG9,D3ZF44,D3ZNY8,D4A1D3,F1LLX7,F1LPD3,F1LRH4,F1LRM7,F1M3T8,F1M614,F1M7C0,F1M8Z6,F7F1Y3,F7F707,G3V963,P04639,P04916,P19939,P43427,P83748,Q4V8K5,Q62797,Q63617,Q6AYQ9,Q6AYR8,Q6P9V1,Q8CJE3,Q99376
80	C6,C8,C10,P8,P10	C7,C9,P6,P7,P9	26	A0A0G2JTC1,A0A0G2JVT5,A0A0G2K7S9,A0A0H2UHF8,A0A0H2UHJ1,D3ZQR5,D3ZS67,D3ZUU6,D3ZWR8,D4A3L8,D4ABV2,D4ABY7,F1LQ10,F2Z3T7,G3V989,G3V9E4,O08557,O35142,O35760,P43427,P50115,Q4G075,Q6AYK3,Q6AYQ9,Q8CIZ5,Q9Z2L0
81	C6,C8,C10,P9,P10	C7,C9,P6,P7,P8	20	A0A0G2K1P2,A0A0G2K332,A5I9F0,D2XZ41,D3ZIF6,D3ZKN1,D4ABY7,F1LQ10,F1LSA5,F1M7W8,G3V989,G3V9E4,M0RBH9,O70417,P04636,P07895,P19939,Q5M843,Q6AYK3,Q8CIZ5
82	C6,C8,P6,P7,P8	C7,C9,C10,P9,P10	17	A0A0G2K332,A0A0G2K5E1,A0A0H2UHR7,D3Z9B0,D3ZTX4,D3ZUJ0,D3ZVQ0,F1M792,F1MAD3,P05964,P85968,Q5M872,Q62946,Q6IE52,Q6IE55,Q6IN37,Q6MG57
83	C6,C8,P6,P7,P9	C7,C9,C10,P8,P10	26	A0A0G2JSH9,A0A0G2JZ40,A0A0G2K1F0,A0A0G2K5E1,A0A0G2K7I1,B3EY86,D3Z8W0,D3Z979,D3ZV56,D3ZWD6,F1M7I8,G3V6Y6,G3V812,M0R544,M0R7E0,M0R838,M0RAZ1,O70417,P10758,P47820,P60711,Q5BK77,Q62946,Q6MG73,Q6Q7Y5,Q9WVK7
84	C6,C8,P6,P7,P10	C7,C9,C10,P8,P9	40	A0A0G2JSV5,A0A0G2JVE6,A0A0G2K0D8,A0A0G2K3C5,A0A0G2QC16,B7TXW4,D3Z9D0,D3ZAA3,D3ZAN2,D3ZUX1,D3ZV56,F1LSA5,F1M792,F1M7F7,M0R544,O54728,P04904,P04906,P07314,P10252,P19468,P25093,P28826,P30904,P38918,P48508,P80254,Q03336,Q5BK77,Q5M876,Q5M891,Q62635,Q62946,Q63691,Q64602,Q6AYS7,Q6P6V0,Q8CG45,Q99MA2,Q9WVK7
85	C6,C8,P6,P8,P9	C7,C9,C10,P7,P10	10	A0A0G2JT25,B1WBV2,D3Z8W0,D3ZRJ6,F1M663,G3V812,O70417,P22006,Q62946,Q63617
86	C6,C8,P6,P8,P10	C7,C9,C10,P7,P9	9	B7TXW4,D3Z9B0,D3ZS67,D3ZTX4,O35760,P46462,Q5M872,Q62635,Q62946
87	C6,C8,P6,P9,P10	C7,C9,C10,P7,P8	12	A0A0G2JSG6,B0BND0,B7TXW4,D3Z8W0,D3ZAM3,G3V812,O70417,P07943,Q62635,Q62946,Q63610,Q9WVK7
88	C6,C8,P7,P8,P9	C7,C9,C10,P6,P10	26	A0A0G2JSH9,A0A0G2JU71,A0A0G2JZH0,A0A0G2K014,A0A0G2K9Q9,B0BMY7,B3EY86,D3ZE05,D4A8Y1,F1LXY6,G3V8N9,G3V947,G3V963,M0R816,P11980,P60711,P61983,P63095,P68035,Q3ZAV1,Q62797,Q6AYS4,Q6IE55,Q6IN11,Q6MG73,Q6Q7Y5
89	C6,C8,P7,P8,P10	C7,C9,C10,P6,P9	27	A0A0G2JSV5,A0A0G2K3C5,A0A0G2K3Z9,A0A0G2K737,D2XZ41,D3Z9B0,D3Z9D0,D3ZF92,D3ZVQ0,D4A0J4,F1LSA5,F1M792,M0R8G6,O35244,P04904,P11348,P11980,P25093,P38918,P63095,Q03336,Q5BK77,Q5I0D7,Q66HT1,Q6AYS7,Q6IE55,Q6Q0N1
90	C6,C8,P7,P9,P10	C7,C9,C10,P6,P8	40	A0A0G2JSH9,A0A0G2JSV5,A0A0G2JU71,A0A0G2JV31,A0A0G2JXF0,A0A0G2K3Z9,B5DF65,D2XZ41,D3Z8I7,D3ZF92,D3ZUQ1,D3ZUX1,D3ZWD6,D3ZXY4,D4A400,E9PU07,F1LSA5,F1M0R1,M0R7L1,M0R9A3,O35244,P08009,P19468,P25093,P30904,P36972,P38918,P60711,P68511,Q03336,Q4KLZ6,Q5BK77,Q66HT1,Q6MG73,Q6Q0N1,Q6Q7Y5,Q8CG45,Q8VI04,Q99MA2,Q9WVK7
91	C6,C8,P8,P9,P10	C7,C9,C10,P6,P7	8	B0BND0,D4ACR1,F1M498,G3V947,M0R8G6,M0RBK4,P07943,Q63617
92	C6,C9,C10,P6,P7	C7,C8,P8,P9,P10	16	A0A0G2JSH5,A0A0G2JTG4,A0A0G2K4W9,A0A0G2K5P7,A0A0G2K5X3,A0A0G2K9D7,D3ZC54,D4A0E6,D4A4K4,D4ACX8,F1LRJ7,F1M498,M0R7T8,P14844,P21743,Q09326
93	C6,C9,C10,P6,P8	C7,C8,P7,P9,P10	8	A0A0G2K7C3,D3ZMS7,D3ZQU7,D3ZUJ0,M0R9M2,M0RC99,Q6AYT0,Q9WTZ3
94	C6,C9,C10,P6,P9	C7,C8,P7,P8,P10	12	A0A0G2JTG4,A0A0G2JWW9,A0A0G2JXU8,A0A0G2QC04,D3ZF92,D3ZQ25,F1M8Z6,M0R9M2,M0RBU0,P10959,P39069,Q68FR8
95	C6,C9,C10,P6,P10	C7,C8,P7,P8,P9	18	A0A0G2JVP4,A0A0G2K392,A0A0G2K4B4,A0A0G2K7A5,A0A0G2K8K8,A0A0H2UHM0,D3ZMS7,D3ZQ25,D4A0E6,F1LXY6,F1M091,G3V6X0,G3V963,P35739,Q06496,Q6IN11,Q8K4G9,Q9JI92
96	C6,C9,C10,P7,P8	C7,C8,P6,P9,P10	8	D3ZUJ0,D4A8G5,D4A9V0,F1LMI1,G3V7L8,P05942,P15693,Q9ES53
97	C6,C9,C10,P7,P9	C7,C8,P6,P8,P10	19	A0A0G2JVT5,A0A0G2JXU8,A0A0G2K0W3,D3ZFH5,D4A4K4,D4A8G5,D4A9V0,G3V7I9,M0RAV0,M0RD98,P14480,P46462,P85973,Q30KJ2,Q4V8I1,Q5BJY9,Q5U355,Q66H94,Q68FR8
98	C6,C9,C10,P7,P10	C7,C8,P6,P8,P9	26	A0A0G2K5P7,A0A0G2K7A5,A0A0G2K9D7,A0A0G2QC16,A0A140TAG4,B3DM90,B5DEI2,D3Z8E0,D3Z8W0,D3Z9U8,D3ZC54,D3ZP47,D3ZRJ6,D4A0E6,D4A9V0,D4AAL4,F1M091,F1M663,G3V8G8,G3V8R1,P07150,P15693,P16617,Q02974,Q6T5E1,Q9ES53
99	C6,C9,C10,P8,P9	C7,C8,P6,P7,P10	17	A0A0G2JT25,A0A0G2JXU8,D3ZBQ5,D4A1D3,D4A9V0,F1M8Z6,F1MAN8,M0R544,M0R9M2,M0RBU0,M0RC99,O54728,P83748,Q64335,Q68FR8,Q6AYR8,Q711G3
100	C6,C9,C10,P8,P10	C7,C8,P6,P7,P9	13	A0A0G2JSP1,A0A0G2JVP4,A0A0G2K1F0,A0A0G2K2U4,D3ZMS7,D4ABV2,F2Z3T7,M0R7E0,M0RAZ1,O35142,P07522,P20760,Q64057
101	C6,C9,C10,P9,P10	C7,C8,P6,P7,P8	12	A0A0G2JSY6,A0A0G2K0V3,A0A0H2UHM0,D3ZKN1,D3ZQ25,D4A9V0,F1M091,M0RBU0,Q496Z8,Q68FR8,Q6IE52,Q6MG57
102	C6,C9,P6,P7,P8	C7,C8,C10,P9,P10	18	A0A0G2JSH5,A0A0G2K0Q8,A0A0G2K332,D3ZFU9,D3ZTX4,D3ZUJ0,D3ZWR8,D4A3D1,G3V6P7,G3V989,M0R7I5,P05964,P30152,Q10758,Q4FZU2,Q4V8C2,Q63474,Q6IFU9
103	C6,C9,P6,P7,P9	C7,C8,C10,P8,P10	28	A0A0G2JSH5,A0A0G2JVT5,A0A0G2JXJ3,A0A0G2JZS9,A0A0G2K7I1,A0A0G2K7S9,A0A0G2KB10,A0A0G2KB31,A0A0H2UHJ1,A0A0H2UHM3,B0BMY7,D3ZWR8,D4A3D1,F1LM16,F1LU78,F1MAA7,G3V7I9,G3V989,M0R7I5,M0R7K9,M0RAV0,M0RDF2,P08932,P47820,P50115,P85973,Q63751,Q66H94
104	C6,C9,P6,P7,P10	C7,C8,C10,P8,P9	42	A0A096MKH2,A0A0G2JSH5,A0A0G2JYF9,A0A0G2K0Q8,A0A0G2K5P7,A0A0G2K8K8,A0A0G2QC16,B0BNA5,B2GUV5,B2GV31,B5DEI2,D3ZE16,D3ZP47,D4A0E6,D4A3D1,D4A5L9,F1LRH4,F1M614,F7F1Y3,G3V6P7,M0RDF2,P02651,P04639,P04916,P10247,P10252,P14942,P18418,P30152,P80254,P97675,Q02974,Q06496,Q4V8C2,Q4V8K5,Q5XI77,Q63610,Q641Z8,Q68FY4,Q6P9V1,Q6T5E1,Q8CJE3
105	C6,C9,P6,P8,P9	C7,C8,C10,P7,P10	33	A0A096MJ41,A0A0A0MXT4,A0A0G2JST3,A0A0G2JT25,A0A0G2JUB0,A0A0G2JUY4,A0A0G2JZ18,A0A0H2UHM3,B1WBN7,D3ZCT9,D3ZGB8,D3ZRJ6,D3ZTX0,D3ZZL3,D4A3D1,F1M6Q3,F7FAY5,M0R9M2,M0RC99,P19468,P19814,P20767,P31044,P46844,P55159,P98089,Q10758,Q4FZU2,Q6IFU9,Q6Q0N1,Q711G3,Q920D2,Q9WUW9
106	C6,C9,P6,P8,P10	C7,C8,C10,P7,P9	32	A0A096MKH2,A0A0G2JV31,A0A0G2JVA4,A0A0G2JYB1,A0A0G2K0T2,A0A0G2KB26,A0A140TAA4,B2GV31,B5DFD6,D3ZGB8,D3ZMS7,D3ZTX4,D3ZWR4,F1LQC5,F1M8K0,F7DLY1,F7F1Y3,G3V6D9,G3V9R9,P0C5H9,Q06496,Q4V8C2,Q5I0D5,Q5RKI7,Q5XI77,Q64057,Q64319,Q68FY4,Q6MG71,Q80W57,Q9ESG3,Q9JI92
107	C6,C9,P6,P9,P10	C7,C8,C10,P7,P8	46	A0A096MK10,A0A096MKH2,A0A0G2JSG6,A0A0G2JSK1,A0A0G2JXJ3,A0A0G2K0V3,A0A0G2K1F3,A0A0G2K392,A0A0G2K722,A0A0H2UHA7,A0A0H2UHM0,A0A140TAA4,A0A5C5,B0BND0,B5DFD6,D3Z8T8,D3ZUR5,D4A400,D4A9Q5,F1LM16,F1LVQ8,F1M7C0,F7F1Y3,G3V6C2,G3V847,P05545,P16391,P29975,P47967,P51907,P61983,Q02974,Q06496,Q07008,Q3KRC4,Q496Z8,Q4V8K5,Q5RKI7,Q5XI77,Q63610,Q64319,Q6MG71,Q80W57,Q9JI92,Q9R0W2,Q9WUW9
108	C6,C9,P7,P8,P9	C7,C8,C10,P6,P10	34	A0A0G2JST3,A0A0G2JTC1,A0A0G2JVT5,A0A0G2JZ62,A0A0G2K4I8,A0A0G2K7E1,A0A0G2K9Q9,B0BMY7,D4A3D1,D4A3W2,D4A8G5,D4A8Y1,F1M8E9,F1MAA7,G3V6E7,G3V8G5,M0R4Z4,P04785,P19814,P20767,P55159,P85973,P98089,Q10758,Q4FZU2,Q5VLR5,Q63474,Q63751,Q6AYS4,Q6IFU7,Q6IFU9,Q6P6Q2,Q6P734,Q9QYU9
109	C6,C9,P7,P8,P10	C7,C8,C10,P6,P9	25	A0A096MJ04,A0A0G2JSP1,A0A0G2K2U4,A0A0G2K5P7,A0A0G2KA71,B2GV31,B5DEZ8,D3ZPK4,D3ZZ08,D4A0J4,D4A5L9,F1M7B3,F1M9X2,G3V6P7,G3V8R1,M0R8G6,P02680,P07150,P11348,P98089,Q5U2Q3,Q63474,Q6P734,Q80YV8,Q9R0T3
110	C6,C9,P7,P9,P10	C7,C8,C10,P6,P8	44	A0A096MJ04,A0A0G2JSY6,A0A0G2JVT6,A0A0G2JX26,A0A0G2JXJ3,A0A0G2JZL9,A0A0G2K0V3,A0A0G2K4I8,A0A0G2K5P7,A0A0G2K994,A0A0G2KB10,A0A0G2QC16,B0BMY7,B0BNA5,B2GUV5,B2RZB5,B5DEI2,D3ZE55,D3ZFH5,D3ZP47,D3ZPK4,D3ZUQ1,D4A400,D4A8Y1,E9PTB4,F1M0R1,F1MAA7,G3V8R1,M0R7L1,M0R9A3,M0RDF2,P01048,P08932,P0DMW0,P16975,P85973,Q02974,Q496Z8,Q5U2Q3,Q63751,Q6T5E1,Q99068,Q9ES58,Q9QYU9
111	C6,C9,P8,P9,P10	C7,C8,C10,P6,P7	24	A0A0G2JSP1,A0A0G2JSY6,A0A0G2JZ18,A0A0G2K2U4,A0A0G2K5X3,A0A0G2K713,B0BND0,D3ZCT9,D3ZE55,D4A5C0,D4ACR1,F1LQC5,F1M8E9,F1M9X2,F7FAY5,M0R4Z4,M0R8G6,M0RCH6,P14925,P15684,P61459,P98089,Q496Z8,Q9WUW9
112	C6,C10,P6,P7,P8	C7,C8,C9,P9,P10	44	A0A0G2JVG3,A0A0G2JWT4,A0A0G2JWX0,A0A0G2K0V3,A0A0G2K5E1,A0A0G2K737,A0A0G2K980,A0A0H2UHR7,A2IBE2,A2RUW1,D3ZBB2,D3ZC54,D3ZUJ0,D3ZVQ0,D4A0J4,D4A5I9,D4ACX8,F1LMI1,F1LPK1,F1LRE2,F1LTY5,F1M5L5,F1M6X1,F1MAD3,G3V7L8,G3V8N9,M0R7T8,P04905,P05964,P08934,P14844,P20673,P20762,P20909,P26772,P29534,P51886,P97584,Q5XIL0,Q63475,Q6AYT0,Q6P7B6,Q6ZYN8,Q99M75
113	C6,C10,P6,P7,P9	C7,C8,C9,P8,P10	44	A0A0A0MY09,A0A0G2JSJ2,A0A0G2JWB6,A0A0G2JXU8,A0A0G2K0W3,A0A0G2K4K4,A0A0G2K4W9,A0A0G2K5X3,A0A0G2K6T8,A0A0G2K7I1,A0A0G2K7X7,D3Z979,D3ZF44,D3ZFF8,D3ZHM9,D3ZKI0,D3ZS19,D3ZZ08,D4ACX8,F1LM16,F1LPG2,F1LRJ7,F1M6X1,G3V722,G3V8N9,M0R7T8,M0R838,M0RAV0,P01039,P03994,P04905,P16636,P18427,P20909,P26772,P27867,P28494,P29534,P97584,Q3T1J1,Q66H94,Q6P6S4,Q6P6T1,Q812E4
114	C6,C10,P6,P7,P10	C7,C8,C9,P8,P9	47	A0A0G2JVA4,A0A0G2JWT4,A0A0G2K4B4,A0A0G2K713,A0A0G2K7A5,A0A0G2K8K3,A0A0G2K931,B5DEI2,D3Z8E0,D3Z9D0,D3Z9U8,D3ZAA3,D3ZC54,D3ZFF8,D3ZQR5,D3ZS19,D3ZTX0,D3ZZT9,D4A0E6,D4A5L9,G3V722,J3QTE2,M0R7T8,M0R8A3,O35276,O70534,P04904,P07522,P07895,P10252,P11348,P14669,P14844,P20909,P26772,P29534,P35739,P52759,P62804,P97584,Q03336,Q63691,Q6AYS7,Q6P6R2,Q6T5E1,Q9QZH0,Q9WVK7
115	C6,C10,P6,P8,P9	C7,C8,C9,P7,P10	40	A0A0G2JVG3,A0A0G2JXU8,A0A0G2K7C3,A0A0G2K7X7,A2IBE0,A2VD04,B1WBV2,B2RYM3,D3Z9C7,D3ZBQ5,D3ZCG9,D3ZF44,D3ZHD1,D4A076,D4A183,D4A1D3,D4ACX8,E9PU07,F1LPD3,F1LRE2,F1M6X1,M0R9M2,O70540,P01039,P04916,P10959,P20909,P39069,P51886,P70709,Q3T1J1,Q5I0D1,Q63467,Q64335,Q6AYT0,Q8CJE3,Q99376,Q99M75,Q99MF4,Q9QYU4
116	C6,C10,P6,P8,P10	C7,C8,C9,P7,P9	23	A0A0G2JVA4,A0A0G2JVG3,A0A0G2JVP4,A0A0G2K4B4,A0A0G2K7A5,A0A0G2K7C3,A0A0H2UHR7,A0A0H2UI07,A2VD04,D3ZMS7,D3ZS67,D3ZUU6,D4A3L8,F1LPD3,F1LRE2,F1LTY5,P06214,P07522,P08934,P26772,P35739,P36375,Q6AYT0
117	C6,C10,P6,P9,P10	C7,C8,C9,P7,P8	17	A0A0G2JSG6,A0A0G2K4B4,A0A0G2K7C3,A2IBE0,D3ZHM9,D3ZKI0,D3ZKN1,D3ZS19,F1LM16,F1M7W8,M0R8A3,P07895,P16636,P20909,P26772,P35739,P63029
118	C6,C10,P7,P8,P9	C7,C8,C9,P6,P10	63	A0A0G2JSJ2,A0A0G2JWX0,A0A0G2JZH0,A0A0G2K014,A0A0G2K0W3,A0A0G2K235,A0A0G2K2Y3,A0A0G2K458,A0A0G2K4I8,A0A0G2K737,A0A0G2K980,A0A0G2K9J2,A2IBE2,A2RUW1,B2RYM3,D3Z8T8,D3ZCG9,D3ZF44,D3ZVQ0,D3ZWC1,D3ZZR3,D4A1D3,D4A3W2,D4A740,D4AC85,D4ACX8,F1LPB8,F1LRM7,F1M1R0,F1M5L5,F1M6X1,F1M6Y6,F1MA56,G3V7L8,G3V837,G3V8N9,G3V947,M0R5R0,M0R816,O70540,P01039,P04905,P08650,P20909,P29534,P51886,P83748,P97584,Q3T1J1,Q497B0,Q…
119	C6,C10,P7,P8,P10	C7,C8,C9,P6,P9	45	A0A0G2JSK1,A0A0G2JWT4,A0A0G2JY53,A0A0G2K3Z9,A0A0G2K458,A0A0G2K737,A0A0G2K7A5,A0A0G2K980,A0A0G2K9J2,A2IBE2,A2RUW1,B5DEI2,D3Z8E0,D3Z8T8,D3Z9U8,D3ZC54,D3ZE93,D3ZTX0,D3ZUU6,D3ZVQ0,D4A0J4,D4A5L9,D4A740,F1LMI1,F1LS79,F1LTY5,F1M1R0,F1M5L5,G3V7L8,G3V8N9,O35142,O70534,P04904,P07522,P11348,P15978,P20909,P26772,P62963,P97584,Q498D9,Q5XIL0,Q66HI5,Q6P7C4,Q9R0T3
120	C6,C10,P7,P9,P10	C7,C8,C9,P6,P8	64	A0A0A0MY09,A0A0G2JSJ2,A0A0G2JSM3,A0A0G2JU71,A0A0G2JY53,A0A0G2K0W3,A0A0G2K235,A0A0G2K3Z9,A0A0G2K458,A0A0G2K4I8,A0A0G2K4K4,A0A0G2K9J2,A2RUW1,B0BN46,B5DEI2,D3Z8E0,D3Z8I7,D3Z9U8,D3ZAT0,D3ZKN1,D3ZS19,D3ZTX0,D3ZUQ1,D4A400,D4A5P8,D4A740,D4AC85,F1LW26,F1M0R1,F1M1R0,F1M7W8,G3V722,G3V825,G3V837,G3V8G8,G3V8R1,M0R7L1,M0R8A3,M0R9A3,O35244,O70534,O89049,P02780,P02781,P03994,P05197,P08009,P20909,P26772,P29534,P…
121	C6,C10,P8,P9,P10	C7,C8,C9,P6,P7	21	A0A0G2JVP4,A0A0G2JY53,A0A0G2K2Y3,A0A0G2K458,A0A0G2K5J5,D3ZBQ5,D3ZKN1,D3ZUC6,D3ZUU6,D4A1D3,F1LP05,F1LPD3,F1M1R0,G3V947,O70540,Q3ZAU4,Q498D9,Q5Y4N8,Q64335,Q66HI5,Q99MF4
122	C6,P6,P7,P8,P9	C7,C8,C9,C10,P10	89	A0A096MJ41,A0A0G2JSH9,A0A0G2JSJ7,A0A0G2JSJ8,A0A0G2JSR9,A0A0G2JST3,A0A0G2JTX6,A0A0G2JVG3,A0A0G2JXJ3,A0A0G2K013,A0A0G2K014,A0A0G2K4I8,A0A0G2K5E1,A0A0G2K6T1,A0A0G2K7E1,A0A0G2K7I1,A0A0G2KA90,A0A0G2KB10,A1A5P1,B0BMY7,B1WBN7,B1WBV2,B2RYM3,B3EY86,D3Z9E1,D3ZE05,D3ZM36,D3ZS19,D3ZWC1,D3ZZ44,D3ZZL3,D4A183,E9PSQ1,E9PSU8,F1LP05,F1LRE2,F1LYX9,F1M6Q3,F1M790,F1M7X4,F1MAD3,F7F3I7,F7FHF3,F7FMY6,G3V6H1,G3V722,G3V8N…
123	C6,P6,P7,P8,P10	C7,C8,C9,C10,P9	52	A0A0G2JSR9,A0A0G2JVA4,A0A0G2JVE6,A0A0G2K013,A2RUW1,D3Z9D0,D3ZBE9,D3ZJB2,D3ZTX4,D3ZZT9,D4A0J4,D4A183,D4A4P1,D4A5L9,F1LQC5,F1LRE2,F1M8K0,F1M963,F1M9Z5,F7FHF3,G3V6P7,G3V722,O55145,P00502,P04904,P11348,P14669,P20611,P38438,P84039,P97553,Q03336,Q32KJ6,Q3B8R6,Q4FZU4,Q4KLZ0,Q5FVH2,Q5M891,Q5M8C3,Q5XIL0,Q5Y4N8,Q62975,Q675A5,Q6AYS7,Q6IN37,Q6MG57,Q6P6V0,Q6ZYN8,Q80YV8,Q811X6,Q8VI04,Q9QX71
124	C6,P6,P7,P9,P10	C7,C8,C9,C10,P8	64	A0A0G2JSG6,A0A0G2JSH9,A0A0G2JSR9,A0A0G2JSV5,A0A0G2JSW0,A0A0G2JV77,A0A0G2JVE6,A0A0G2JXJ3,A0A0G2JZ40,A0A0G2K1F3,A0A0G2K4I8,A0A0G2K7I1,A0A0G2KB10,A0A0H2UHA1,B5DEI2,D3ZBE9,D3ZFF8,D3ZJB2,D3ZKI0,D3ZS19,D3ZUQ1,D3ZUR5,D3ZWC1,D3ZWD6,D3ZZT9,D4A400,D4A5L9,D4A9Q5,F1LM16,F1LUV9,F1M0R1,F1M7F7,F1M963,F1M983,F7FHF3,G3V722,G3V8G9,G3V8P3,M0R7I5,M0R7K9,M0R7L1,M0R9A3,M0RDF2,O55145,O89049,P05545,P10252,P14669,P28494,…
125	C6,P6,P8,P9,P10	C7,C8,C9,C10,P7	44	A0A096MJ41,A0A0G2JSG6,A0A0G2JSR9,A0A0G2JV77,A0A0G2JXJ3,A0A0G2K0T2,A0A5C5,A1A5P1,B1WBV2,D3ZAM3,D3ZGB8,D3ZJB2,D3ZUR5,D3ZZ44,D3ZZL3,D4A183,D4A5C0,F1LM16,F1LMA7,F1LNH4,F1LP05,F1LQC5,F1LRE2,F1M6Q3,F1M7X4,F1MA46,F7FHF3,G3V947,M0R7K9,O55145,P05545,P07943,P14669,P59647,Q5FVH2,Q5I0M4,Q5Y4N8,Q62609,Q63768,Q6AYC4,Q6P7S1,Q6ZYN8,Q80WD0,Q8VI04
126	C6,P7,P8,P9,P10	C7,C8,C9,C10,P6	70	A0A0G2JSH9,A0A0G2JSJ8,A0A0G2JSR9,A0A0G2JU71,A0A0G2JVT6,A0A0G2K013,A0A0G2K3Z9,A0A0G2K4I8,A0A0G2K531,A0A0G2K7E1,A0A0G2K980,A0A0G2KA71,A0A0G2KB10,A1A5P1,A2RUW1,B0BN46,B5DEI2,D3ZE05,D3ZF92,D3ZUQ1,D3ZUR5,D3ZWC1,D4A0J4,D4A3W2,D4A400,D4A740,D4A8Y1,F1LNH4,F1LP05,F1LQC5,F1M0R1,F1M1R0,F1M5L5,F1M9Z5,F7FHF3,G3V722,G3V8P3,G3V8Z5,G3V947,M0R4Z4,M0R7K9,M0R7L1,M0R8G6,M0R9A3,O55145,O70540,O89049,P04785,P11883,P146…
			34.6349

## Sheet: Black coffee
Random Combinations	Group1	Group2	Number of Differential Proteins	Differential Protein IDs
1	C6,C7,C8,C9,C10	Co6,Co7,Co8,Co9,Co10	46	A0A0G2JSR9,A0A0G2JT70,A0A0G2JXJ3,A0A0G2JZZ0,A0A0G2K014,A0A0G2K0N6,A0A0G2K3N2,A1A5P1,B3EY84,D3ZQ32,D3ZQU7,D3ZUQ1,D3ZZ08,D3ZZL3,D4AA31,E9PTY1,F1M9Z5,F7F707,F7FMY6,G3V6H1,G3V722,M0R7K9,M0R8G6,M0RAZ1,O55145,P0DSP1,P20611,P25236,P61943,P61983,P62963,P84039,P97574,Q32KJ6,Q4FZU4,Q4QQV8,Q568Z6,Q5I0M4,Q5Y4N8,Q68FU6,Q6MG70,Q6P7S1,Q6T5E1,Q6ZYN8,Q80YV8,Q9QX71
2	C6,C7,C8,C9,Co6	C10,Co7,Co8,Co9,Co10	25	A0A0G2JSK1,A0A0G2JTI8,A0A0G2K994,A0A0G2K9Q9,B2RYM3,B3EY84,D3ZHM9,D3ZTM7,D3ZUD8,F1LPD3,F1LPG2,F1M779,G3V7Q7,M0R544,O70540,P07895,P46720,Q5BK81,Q5I0M4,Q63751,Q75NI5,Q99MF4,Q99MI5,Q9ERA7,Q9QYU4
3	C6,C7,C8,C9,Co7	C10,Co6,Co8,Co9,Co10	44	A0A0G2JSJ8,A0A0G2JSK1,A0A0G2JTX5,A0A0G2JZ62,A0A0G2K0W3,A0A0G2K2Y3,A0A0G2K3N2,A0A0G2K8K3,A0A0H2UHR7,B0BNA5,B2GUX7,B3EY84,D3ZAT0,D3ZCT9,D3ZN47,D3ZUJ0,D4A1D3,F1LP82,F1LS79,F1M779,F1M957,G3V8K5,M0R8A3,P01039,P02625,P05545,P48199,P56574,Q06000,Q32KJ6,Q3T1J1,Q4FZV0,Q5BK81,Q5FVH2,Q5I0M3,Q5XIA6,Q5Y4N8,Q63475,Q641X3,Q6P7S1,Q75NI5,Q99376,Q9EPB1,Q9QX71
4	C6,C7,C8,C9,Co8	C10,Co6,Co7,Co9,Co10	34	A0A0G2JW41,A0A0G2JY53,A0A0G2JZ40,A0A0G2K0V3,A0A0G2K2V6,A0A0G2K332,A0A0H2UHR7,B3EY84,B5DFD8,D3ZCG9,D3ZHM9,D3ZMU3,D3ZWC1,D4A0W2,D4A4U3,E9PTY1,F1M3T8,F1M663,F1M963,F7F389,G3V647,G3V8X4,M0R3V4,P07171,P26772,P97532,P97553,Q5BK81,Q64240,Q6AYK3,Q6IN22,Q75NI5,Q99068,Q99MI5
5	C6,C7,C8,C9,Co9	C10,Co6,Co7,Co8,Co10	25	A0A0G2JSJ7,A0A0G2JW41,A0A0G2JX36,A0A0H2UHB3,B0BND0,B2RYM3,B3EY84,D3ZHM9,E9PT65,F1M3T8,G3V7Q7,G3V9J1,M0R5T8,P62963,P84076,Q02974,Q5BK81,Q5I0M3,Q5M891,Q5U2Q3,Q5U2U2,Q5XFX0,Q6AYT0,Q9QYU4,Q9QZH0
6	C6,C7,C8,C9,Co10	C10,Co6,Co7,Co8,Co9	27	A0A0G2JSJ7,A0A0G2JWX0,A0A0G2JY53,B3EY84,D3ZEP5,D3ZHM9,D3ZUD8,D4A3L8,D4A5I9,D4A9V5,E9PTY1,F1LPG2,F1LVQ8,F1M957,G3V7Q7,M0R5T8,P07171,P07943,P16636,P18418,P61459,P84076,P97532,Q04970,Q4V8Q2,Q5M891,Q75NI5
7	C6,C7,C8,C10,Co6	C9,Co7,Co8,Co9,Co10	57	A0A096MKH2,A0A0A0MXT4,A0A0G2K1P2,A0A0G2K4K4,A0A0G2K5U5,A0A0G2K8V1,A0A0H2UHU2,A0A140TAA4,B0BNH1,B2GUV5,B2RZB5,D3Z8T8,D3ZWR4,D3ZWR8,D3ZZ08,D3ZZK3,D3ZZL3,F1LLX7,F1LML2,F1LMW3,F1LU78,F7F1Y3,F7F707,F7FAY5,F7FMY6,G3V6C2,G3V6P8,G3V847,M0R544,O70352,P04906,P16391,P19468,P25093,P29975,P48508,P61943,P84039,P97574,P98089,Q06496,Q4V8K5,Q568Z6,Q5I0M4,Q5M876,Q5RKI7,Q5XI77,Q63474,Q63751,Q64319,Q64602,Q6MG71,Q6Q…
8	C6,C7,C8,C10,Co7	C9,Co6,Co8,Co9,Co10	27	A0A0G2JSJ8,A0A0G2K3N2,D3ZE16,D3ZQ32,D3ZSU7,D3ZWR8,F1LRH4,F1M8E9,F7F707,G3V6E7,G3V6H1,G3V833,G3V8S0,M0R838,P07483,P10247,P14844,P16296,P19814,P19939,P97574,Q4FZV0,Q4KLZ6,Q5FVH2,Q6MG70,Q6P7S1,Q7TQ94
9	C6,C7,C8,C10,Co8	C9,Co6,Co7,Co9,Co10	36	A0A0G2JST3,A0A0G2JT70,A0A0G2JW41,A0A0G2JXJ3,A0A0G2K2V6,A0A0G2K3N2,A0A0G2K5P7,A0A0G2K8V1,A0A0G2K9E0,A0A0H2UHR6,B2GUV5,D3Z9C7,D3ZBB2,D3ZZK3,D3ZZL3,F1LXS3,F1M663,F1M963,F7F707,F7FAY5,G3V615,G3V989,G3V9R9,M0R816,M0R9A3,M0RAZ1,P04073,P16296,P19939,P20767,P35859,P61983,Q4FZU4,Q5XI77,Q62797,Q64240
10	C6,C7,C8,C10,Co9	C9,Co6,Co7,Co8,Co10	51	A0A096MK30,A0A0G2JST3,A0A0G2JW41,A0A0G2K0X4,A0A0G2K4K4,A0A0G2K6S0,A0A0G2K713,A0A0H2UHB3,A0A0H2UHM0,B0BN46,D3ZWR4,D3ZWR8,E9PSM5,E9PT65,F1LU78,F7FAY5,G3V6E7,G3V6H0,G3V827,M0R757,M0R816,O70352,P02680,P04797,P04897,P07861,P11348,P14668,P25093,P40241,P50399,P54311,P54313,P61589,P61983,P63322,P97574,Q05BA4,Q3MIE4,Q5M819,Q5U362,Q5XI77,Q62797,Q63530,Q6IRJ7,Q6P9V1,Q6Q0N1,Q711G3,Q920D2,Q9JJI3,Q9WUW9
11	C6,C7,C8,C10,Co10	C9,Co6,Co7,Co8,Co9	25	A0A096MIZ0,A0A0A0MXX5,A0A0G2K1P2,A0A0G2K4K4,A0A0G2K793,A0A0G2K8G8,A0A0G2KA71,D3ZWR4,D3ZZ08,F1M7X4,G3V6E7,G3V6P8,G3V8Z5,G3V9R9,M0R4Z4,M0R838,M0RA79,P04073,P16391,P61589,P63322,Q04970,Q68FU6,Q6MG70,Q7TQ94
12	C6,C7,C8,Co6,Co7	C9,C10,Co8,Co9,Co10	8	D3ZE16,M0R544,P0DMW0,P22006,Q06000,Q4KLZ6,Q6IN11,Q9ERA7
13	C6,C7,C8,Co6,Co8	C9,C10,Co7,Co9,Co10	20	A0A0G2JXZ9,A0A0G2K722,A0A0G2QC04,A0A0G2QC50,B0BNH1,B7TXW4,F1M663,F1M8Z6,F1M963,M0R3V7,M0R544,M0R936,P38552,P82995,Q5U355,Q62797,Q6P7A9,Q75NI5,Q99MI5,Q9ERA7
14	C6,C7,C8,Co6,Co9	C9,C10,Co7,Co8,Co10	30	A0A096MK30,A0A0G2JSV5,A0A0G2JYC4,A0A0G2K6S0,A0A0G2QC04,C0JPT7,D3ZF92,D4A8Z3,D4A9V0,E9PSM5,G3V827,M0R544,P15950,P25093,P30904,P38552,P38918,P61589,Q03336,Q05BA4,Q5I0E1,Q63530,Q66HT1,Q68FR8,Q6P734,Q711G3,Q811X6,Q9ERA7,Q9QYU4,Q9WVJ6
15	C6,C7,C8,Co6,Co10	C9,C10,Co7,Co8,Co9	15	A0A0G2K1F0,A0A0G2K793,A0A0G2QC04,A0A0H2UHA7,D3ZF92,D4A9V0,E9PSU8,G3V7Q7,M0R7E0,M0RA79,M0RC99,P60711,P82995,Q6IN11,Q9ERA7
16	C6,C7,C8,Co7,Co8	C9,C10,Co6,Co9,Co10	13	A0A096MJ68,A0A0G2K2V6,A0A0G2K3N2,A0A0G2QC46,D3ZN47,D4A3D1,M0R936,P02631,P0DMW0,P15978,P36860,P41562,Q5BK81
17	C6,C7,C8,Co7,Co9	C9,C10,Co6,Co8,Co10	9	A0A0G2JTX5,A0A0G2JV81,A0A0G2JZ62,G3V812,Q5I0M3,Q62609,Q711G3,Q7TQ94,Q8CG45
18	C6,C7,C8,Co7,Co10	C9,C10,Co6,Co8,Co9	11	D4A4K4,D4ACX8,M0R7E0,M0R838,P02631,P07943,P36860,Q5U2V4,Q6IN11,Q767H7,Q7TQ94
19	C6,C7,C8,Co8,Co9	C9,C10,Co6,Co7,Co10	31	A0A0G2JW41,A0A0G2JWX4,A0A0G2K2V6,A0A0G2K6S0,A0A0H2UHB3,A0A140TAA1,B2RYC9,D3Z8W0,D3ZBE9,D4A352,E9PSM5,F8WFI2,G3V647,G3V8C4,M0R816,P13265,P15950,P27605,P38552,P42123,P51635,P51647,P70709,Q05BA4,Q4V8I1,Q5I0E1,Q5PQL7,Q62797,Q8K4G9,Q920D2,Q9ES53
20	C6,C7,C8,Co8,Co10	C9,C10,Co6,Co7,Co9	29	A0A096MJ68,A0A0G2JY53,A0A0G2JZS9,A0A0G2QC04,D3ZBE9,F1LXY6,F1M7X4,F1MAN8,G3V8T4,M0R7E0,O35462,P02651,P07171,P07943,P10760,P13265,P22734,P30349,P34901,P51647,P82995,P97532,Q04970,Q3T1K5,Q5PPG2,Q75NI5,Q8K4G9,Q9ES53,Q9WTZ3
21	C6,C7,C8,Co9,Co10	C9,C10,Co6,Co7,Co8	35	A0A0G2JSH9,A0A0G2JSS8,A0A0G2JSV5,A0A0G2K793,D3ZBE9,D3ZF92,D3ZSA9,D4A2F1,D4A9V0,F1M978,G3V6H0,G3V6S2,G3V7Q7,G3V827,M0R5T8,M0R7E0,P00507,P04797,P07943,P15950,P36972,P61589,P84076,Q04970,Q09326,Q3T1K5,Q5M890,Q5M891,Q5M8C3,Q5U367,Q6IN37,Q711G3,Q8K4G9,Q9ES53,Q9WVJ6
22	C6,C7,C9,C10,Co6	C8,Co7,Co8,Co9,Co10	11	A0A0G2K7D4,E9PSN4,F1LMI3,F1LXY6,F7FMY6,M0R9U2,M0RDF2,P07335,P07340,Q6IE52,Q6MG73
23	C6,C7,C9,C10,Co7	C8,Co6,Co8,Co9,Co10	26	A0A0G2JSJ8,A0A0G2JSR9,A0A0G2JVP4,A0A0G2JZ62,A0A0G2K3S3,A0A0G2K7A5,A0A0G2K7D4,A0A0G2K9X1,A0A0G2KB31,A0A0H2UHR6,D3Z979,D3ZCT9,D3ZQ32,D4A1G1,E9PSQ1,G3V8S9,M0R9M2,P14844,P46844,Q499S6,Q6IE52,Q6MG73,Q6P7S1,Q99376,Q9EPB1,Q9QZQ5
24	C6,C7,C9,C10,Co8	C8,Co6,Co7,Co9,Co10	31	A0A0G2JT70,A0A0G2JZ40,A0A0G2K0N6,A0A0G2K458,A0A0G2K9E0,A0A0H2UHR6,A0A1W2Q642,B5DFD8,D3ZE05,D3ZQU7,D3ZWD6,D4A4U3,F1LMP9,F7F389,G3V615,G3V6A6,G3V6X0,G3V8S9,M0RAZ1,M0RBK4,M0RBU0,M0RD98,P35859,P46462,Q4FZU4,Q4V885,Q64240,Q6IE52,Q6IN22,Q8R2H2,Q9QZQ5
25	C6,C7,C9,C10,Co9	C8,Co6,Co7,Co8,Co10	15	A0A0G2JV42,A0A0G2JX36,A0A0G2K458,A0A0H2UHB3,B0K010,D3ZLA3,D4A1G1,F1LMI3,G3V9J1,M0R9U2,P0DMW0,P46462,Q5M819,Q5XFX0,Q62946
26	C6,C7,C9,C10,Co10	C8,Co6,Co7,Co8,Co9	9	A0A0G2JZ40,D4ABV2,F1M4Q3,M0RBK4,M0RD98,P84076,Q04970,Q64194,Q66HG0
27	C6,C7,C9,Co6,Co7	C8,C10,Co8,Co9,Co10	39	A0A0G2JSK1,A0A0G2JTI8,A0A0G2JU92,A0A0G2JV31,A0A0G2JVT5,A0A0G2JZ62,A0A0G2K085,A0A0G2K230,A0A0G2K5X3,A0A0G2K7D4,A0A0G2K994,A0A0G2KA71,A0A0G2KB31,B2RYM3,D3ZCT9,D3ZTM7,D3ZUD8,D3ZY02,E9PT22,F1M779,M0R8R4,O54697,O70244,P05545,P32038,P43427,P46844,P47967,P48037,P55159,P55280,Q06000,Q5BK81,Q63691,Q6IE52,Q6IRE4,Q6MG73,Q6P9V1,Q8R3Z7
28	C6,C7,C9,Co6,Co8	C8,C10,Co7,Co9,Co10	56	A0A0G2JSH5,A0A0G2JST1,A0A0G2JTU6,A0A0G2JU92,A0A0G2JUY4,A0A0G2JVT5,A0A0G2K230,A0A0G2K7S9,A0A0G2KB31,A0A0H2UHM5,B5DFD8,D3ZCG9,D3ZDK4,D3ZFK9,D3ZV56,D4A263,D4A4U3,F1LMI3,F1LRH4,F1M3T8,F1M8Z6,F1MAH6,F7DLY1,F7F389,F7FMS0,G3V6A6,G3V8X4,M0R3V4,M0R3V7,M0R8R4,M0R9U2,M0RDA4,M0RDF2,O55004,P01015,P07151,P07895,P0C0K7,P0C5H9,P17046,P20059,P31044,P55280,P62836,Q05030,Q07936,Q4V885,Q642A6,Q66HG4,Q68FP1,Q6AYK3,Q6…
29	C6,C7,C9,Co6,Co9	C8,C10,Co7,Co8,Co10	34	A0A0G2JSH5,A0A0G2JTC7,A0A0G2JU92,A0A0G2JUY4,A0A0G2JYB1,A0A0G2K994,A0A0H2UHD5,A0A0H2UHF8,B0BND0,B2RYM3,D3ZNY8,D3ZSC1,D4A8Z3,F1LMI3,F1LRH4,F1M3T8,G3V8P3,M0R9M6,M0R9U2,M0RDF2,P17046,P31044,P42123,P55280,Q02445,Q02974,Q10758,Q5U2Q3,Q66HG4,Q6AYK3,Q811X6,Q9QYU4,Q9QZ76,Q9QZH0
30	C6,C7,C9,Co6,Co10	C8,C10,Co7,Co8,Co9	30	A0A0G2JSH5,A0A0G2JST1,A0A0G2JT00,A0A0G2JTC7,A0A0G2JYF9,A0A0G2K7E1,A0A0G2K994,A0A0H2UHF8,B2GV31,D3ZNY8,D3ZUD8,D4A263,D4A3L8,D4A9T2,D4ABY7,E9PSU8,F1LPG2,F1LRH4,F1LWD0,G3V7Q7,P02651,P04639,P17046,P31044,Q4V8C2,Q64194,Q66HG4,Q68FY4,Q9QZ76,Q9WUW9
31	C6,C7,C9,Co7,Co8	C8,C10,Co6,Co9,Co10	87	A0A0G2JU92,A0A0G2JVT5,A0A0G2JZH0,A0A0G2JZR4,A0A0G2K085,A0A0G2K230,A0A0G2K2Y3,A0A0G2K332,A0A0G2K3G0,A0A0G2K7S9,A0A0G2K8G8,A0A0G2K8S9,A0A0G2KB31,A0A0H2UHR7,A0A1W2Q642,B0BNA5,B0BNG3,B2RZ77,B2RZB5,B5DFA0,B5DFD8,D3Z979,D3ZDK4,D3ZJF9,D3ZMU3,D4AE68,E9PT22,F1LQ10,F1LVQ8,F1LYX9,F1M3T8,F7DLY1,F7F389,F7FMS0,G3V637,G3V6A6,G3V6P8,G3V6X0,G3V7W1,G3V803,G3V8J3,G3V8K8,G3V8X4,M0R3V4,M0R757,M0RBU0,M0RDA4,O55004,O70…
32	C6,C7,C9,Co7,Co9	C8,C10,Co6,Co8,Co10	46	A0A096MK10,A0A0G2JU92,A0A0G2JUB0,A0A0G2JX26,A0A0G2JXG3,A0A0G2JYB1,A0A0G2JZ62,A0A0G2K085,A0A0G2K0T2,A0A0G2K8K3,A0A0G2KA71,A0A0H2UI07,A0A1W2Q642,B0BNA5,B0BND0,B2GUV5,B2RZB5,B3EY84,D3ZCT9,D3ZLA3,D3ZPK4,D3ZS24,D3ZY02,D4A1G1,F1LMW3,F1M3T8,F1M6Q3,G3V7W1,G3V803,P00714,P04785,P14562,P15684,P32038,P46844,P51907,P55280,Q5BK81,Q5I0M3,Q5RKI7,Q63617,Q641Z8,Q6TMA8,Q99376,Q9QYU9,Q9QZ76
33	C6,C7,C9,Co7,Co10	C8,C10,Co6,Co8,Co9	52	A0A096MK10,A0A0G2JU92,A0A0G2JZ18,A0A0G2JZ62,A0A0G2K085,A0A0G2K5X3,A0A0G2K7E1,A0A0G2K8S9,A0A0G2KB26,A0A1W2Q642,B2GUV5,B2RZB5,D3Z8I7,D3ZAA3,D3ZBB2,D3ZE55,D3ZPK4,D3ZUD8,E9PT22,F1LVQ8,F1LWD0,F1M7C0,F1M957,G3V803,G3V8L3,M0RDL2,O55004,O70377,P00173,P04639,P04785,P05545,P06685,P14562,P18418,P32038,P46844,P51907,Q01177,Q08420,Q32KK2,Q3KRC4,Q5XI77,Q63355,Q641X3,Q68FY4,Q6AXR4,Q6P7B6,Q8CFN2,Q9JI92,Q9QYU9,Q9…
34	C6,C7,C9,Co8,Co9	C8,C10,Co6,Co7,Co10	61	A0A096MK10,A0A0G2JSH5,A0A0G2JSY6,A0A0G2JU92,A0A0G2JUY4,A0A0G2JWX4,A0A0G2K0T2,A0A0G2K2V6,A0A0G2K392,A0A0G2K531,A0A0G2K7S9,A0A0H2UHB3,A0A1W2Q642,A2IBE2,B0BMY7,B0BNG3,B2RYC9,B2RZ77,B3DM90,B5DFA0,D3ZH39,D3ZP47,D3ZS24,F1LMI3,F1LPB8,F1M3T8,F1M7W8,F1MAH6,F7F389,F7FMS0,G3V647,G3V6A6,G3V862,G3V8X4,M0R8B5,M0R9U2,M0RDA4,O55004,P01015,P07151,P13265,P15684,P17046,P20059,P31044,P42123,P55280,Q4V8K5,Q5I0E1,Q5I0…
35	C6,C7,C9,Co8,Co10	C8,C10,Co6,Co7,Co9	80	A0A096MIU6,A0A096MJ36,A0A096MK10,A0A0G2JSH5,A0A0G2JSY6,A0A0G2JY53,A0A0G2JYF9,A0A0G2JZ40,A0A0G2JZA1,A0A0G2K0V3,A0A0G2K2R5,A0A0G2K332,A0A0G2K392,A0A0G2K7S9,A0A0G2K8S9,A0A1W2Q642,B0BNG3,B2RZ77,B5DFD8,D3ZDK4,D3ZE93,D3ZF96,D3ZMU3,D3ZPK4,D3ZWR8,D4A263,D4A4U3,D4A6K7,D4A9T2,F1LQ83,F1LQC5,F1LVQ8,F1M7C0,F1MAH6,F7DLY1,F7F389,G3V6X0,G3V862,G3V8T4,M0R3V4,M0RBK4,M0RD98,M0RDA4,O55004,O70377,P01015,P02651,P02680…
36	C6,C7,C9,Co9,Co10	C8,C10,Co6,Co7,Co8	49	A0A096MK10,A0A0G2JSH5,A0A0G2JU92,A0A0G2JX36,A0A0G2K0T2,A0A0G2K595,A5I9F0,B0K010,D3ZE16,D3ZEP5,D3ZI66,D3ZLA3,D3ZM39,D3ZNY8,D3ZPK4,D3ZSA9,D3ZZ65,D4A2F1,D4A2G6,D4A7L8,F1LQC5,F1LWD0,F1M7C0,F1MAD3,G3V6S2,G3V7Q7,M0R5T8,P00507,P02651,P04639,P04785,P14562,P18418,P19939,P35446,P63102,P84076,Q04970,Q5U2Q3,Q5U367,Q5VLR5,Q63474,Q641Z6,Q68FY4,Q6AXS4,Q6AYQ9,Q6TMA8,Q9QZ76,Q9QZH0
37	C6,C7,C10,Co6,Co7	C8,C9,Co8,Co9,Co10	18	A0A0G2JVP4,A0A0G2K022,A0A0G2K7A5,A0A0G2K7C3,A0A0G2K7D4,D3ZBQ5,D3ZGP2,D3ZUU6,D4AA77,G3V6L1,P03994,P06214,P70709,Q02445,Q3ZAU4,Q64361,Q6P6T1,Q8K4Y7
38	C6,C7,C10,Co6,Co8	C8,C9,Co7,Co9,Co10	13	A0A0G2K5U5,A0A0G2K722,A0A0G2K9E0,A2IBE0,D3Z9C7,D3ZTX0,D3ZUC6,D3ZZK3,F1LXS3,G3V6C2,P04073,P35859,Q5HZW7
39	C6,C7,C10,Co6,Co9	C8,C9,Co7,Co8,Co10	30	A0A096MJ90,A0A0G2JSJ2,A0A0G2JXY4,A0A0G2JY19,A0A0G2K1N4,B0BN46,C0JPT7,D3Z8T8,D3ZMU3,D3ZUC6,D3ZZK3,D4A1D3,D4A5I9,F1LU78,G3V6C2,G3V827,M0R9U2,M0RDF2,P20673,P51886,P61589,P70470,Q02445,Q3ZAU4,Q4QQS8,Q5M7T6,Q5M819,Q63530,Q66HT1,Q811X6
40	C6,C7,C10,Co6,Co10	C8,C9,Co7,Co8,Co9	12	A0A0G2JY19,A0A0G2K1P2,A0A0G2K6K8,A2IBE2,D3ZUC6,F1LPK7,F1M5L5,G3V6C2,G3V8G9,O70534,P04073,Q66HG0
41	C6,C7,C10,Co7,Co8	C8,C9,Co6,Co9,Co10	27	A0A096MJP5,A0A0G2JVV1,A0A0G2K022,A0A0G2K5J5,A0A0G2K9E0,A0A0H2UHR6,B5DEH7,D3Z9C7,D3ZBQ5,D3ZGP2,F1LXS3,F1LZJ4,F1M7F7,G3V6L1,G3V826,M0RBU0,P06214,P08649,P16296,P16975,P17559,P41562,Q501W2,Q63279,Q64240,Q64335,Q9QZQ5
42	C6,C7,C10,Co7,Co9	C8,C9,Co6,Co8,Co10	19	A0A0G2JSJ2,A0A0G2K022,A0A0G2K1N4,A0A0G2K9X1,A0A0H2UHM3,A2RUW1,D4A1G1,D4A5I9,G3V6E7,G3V818,M0R7T8,O70540,P03994,P36375,Q02445,Q3ZAU4,Q5I0D1,Q5M819,Q99068
43	C6,C7,C10,Co7,Co10	C8,C9,Co6,Co8,Co9	22	A0A0G2JXT8,A0A0G2K9J2,A0A0G2K9Q9,A0A0G2K9X1,D3ZA76,D3ZSL2,F1M1R0,F1M5L5,F1M8E9,G3V6R5,M0R838,M0R8B5,O70540,P16975,P28576,P36375,P63029,Q4V8H5,Q5I0D1,Q5U2V4,Q63279,Q64335
44	C6,C7,C10,Co8,Co9	C8,C9,Co6,Co7,Co10	38	A0A096MJ90,A0A0G2JST3,A0A0G2JV42,A0A0G2JWX4,A0A0G2K2V6,A0A0G2K3C8,A0A0G2K458,A0A0G2K5J5,A0A0G2K713,A0A0G2K9E0,A0A0H2UHB3,A0A0H2UHJ0,A0A0H2UHU5,D3Z9C7,D3ZC54,D3ZKN1,D3ZZK3,D4A5I9,E9PSM5,F1LMG2,F1LXS3,G3V7L8,G3V827,M0R816,M0RAM5,O35276,O54854,P08649,P42123,P51635,Q4QQS8,Q5M819,Q5PQL7,Q66HG0,Q6IFU7,Q6MG90,Q8R2H2,Q920D2
45	C6,C7,C10,Co8,Co10	C8,C9,Co6,Co7,Co9	32	A0A0G2JVG3,A0A0G2JWT4,A0A0G2K110,A0A0G2K458,A0A0G2K6T8,A0A0G2K9B1,A0A0G2K9E0,A0A0H2UHJ0,A0A0H2UHR6,D3ZS19,F1LPK7,F1LRE2,F1LS79,F1LXS3,F1M7X4,M0RBK4,O35462,P04073,P08649,P10760,P28576,P30349,P34901,P35859,P36375,P51647,Q3T1K5,Q66HG0,Q6MG90,Q8R2H2,Q9EQV9,Q9WVH8
46	C6,C7,C10,Co9,Co10	C8,C9,Co6,Co7,Co8	68	A0A096MJ90,A0A0A0MY09,A0A0G2JSJ2,A0A0G2JWT4,A0A0G2JXT3,A0A0G2JXY4,A0A0G2JY19,A0A0G2JZH0,A0A0G2JZR4,A0A0G2K713,A0A0G2K931,A0A0G2K9J2,A0A0H2UHJ0,B0BN46,B0BNL6,B2GV72,B5DEI2,D3ZAN3,D3ZSA9,D4A2F1,F1LPK7,F1LRE2,F1LRV4,G3V637,G3V6E7,G3V825,G3V827,M0R8A3,M0RAM5,M0RAV0,O70534,P00507,P02782,P04797,P04905,P06761,P11348,P19804,P20909,P36375,P36972,P48500,P50398,P51886,P54311,P57097,P61589,P62815,P63102,P633…
47	C6,C7,Co6,Co7,Co8	C8,C9,C10,Co9,Co10	34	A0A0G2JTU6,A0A0G2JVV1,A0A0G2JWB6,A0A0G2JXZ9,A0A0G2K230,A0A0G2K8G8,B2RZ77,B7TXW4,D3ZGP2,D3ZKI0,D3ZPV8,D3ZUR5,D4AA77,F1LMA7,F1M7B3,F7FHF3,F8WG88,G3V6A6,G3V6L1,G3V8Z5,M0R3V7,M0RCH6,O35760,P08753,P15978,P32038,P32736,P48037,P54759,Q5HZW7,Q5XFX0,Q6AYC4,Q6B345,Q9JHB9
48	C6,C7,Co6,Co7,Co9	C8,C9,C10,Co8,Co10	14	A0A0G2JY19,A0A0G2K1J5,A0A0G2K1N4,D3ZY02,F1LUV9,F7FHF3,P20767,P48037,Q02445,Q3ZAU4,Q4QQV8,Q62609,Q6AXN2,Q811X6
49	C6,C7,Co6,Co7,Co10	C8,C9,C10,Co8,Co9	24	A0A0G2JT00,A0A0G2JY19,A0A0G2K1F0,A0A0G2K7E1,A0A0G2K7I1,B1WBV2,D3ZBB2,D3ZJB2,D3ZUR5,D4A263,D4AA77,E9PSU8,F1LUV9,G3V6R5,G3V8G9,M0R8G6,P14668,P48037,Q08420,Q5U362,Q5XFX0,Q62609,Q6AXN2,Q6IN11
50	C6,C7,Co6,Co8,Co9	C8,C9,C10,Co7,Co10	54	A0A0G2JSJ8,A0A0G2JTX6,A0A0G2JUY4,A0A0G2JWX4,A0A0G2JXZ9,A0A0G2JY31,A0A0G2JYC4,A0A0G2K0C1,A0A0G2K531,A0A0G2K828,A0A0G2K9I6,A0A0H2UHD5,A0A0H2UHJ0,B7TXW4,D3ZUX1,D4A281,E9PSM5,E9PTA4,F1LMA7,F1LSV0,F1MAH6,F7FMS0,G3V647,G3V6H1,G3V7D0,G3V8T4,J3QTE2,M0R3V7,M0R485,M0R9U2,O70513,O88767,P05942,P35467,P38552,P42123,P51635,Q01460,Q02445,Q5HZW7,Q5I0E1,Q63530,Q64057,Q642A6,Q64573,Q66H12,Q675A5,Q6AYS4,Q6B345,Q6DG…
51	C6,C7,Co6,Co8,Co10	C8,C9,C10,Co7,Co9	62	A0A0G2JSJ8,A0A0G2JSQ7,A0A0G2JST1,A0A0G2JT00,A0A0G2JTX6,A0A0G2JXZ9,A0A0G2JYF9,A0A0G2K0C1,A0A0G2K110,A0A0G2K531,A0A0G2K828,A0A0G2K9I6,B1WBV2,B1WC34,B7TXW4,D3ZJB2,D4A263,D4A6K7,D4A9T2,E9PSQ1,E9PTA4,F1LPK7,F1LQ83,F1LQM1,F1M8Z6,F1M9Z5,F1MAH6,G3V7D0,G3V8G9,G3V8T4,G3V964,M0R7P3,M0RBF1,M0RBX7,P02651,P07154,P10760,P10959,P11030,P25236,P30349,P31044,P34901,P35467,P51647,P54759,P57097,P85971,Q05030,Q3B8R6,Q…
52	C6,C7,Co6,Co9,Co10	C8,C9,C10,Co7,Co8	79	A0A0G2JSI1,A0A0G2JSQ7,A0A0G2JT00,A0A0G2JT25,A0A0G2JVA4,A0A0G2JY19,A0A0G2JYC4,A0A0G2K1F0,A0A0G2K5X1,A0A0G2K9I6,A0A0G2KAJ7,A0A0H2UHD5,A0A0H2UHF8,B0BN46,B0BNN4,B1WBV2,C0JPT7,D3ZF92,D3ZFP5,D3ZI66,D3ZJB2,D3ZK14,D3ZNY8,D3ZSA9,D3ZZ44,D4A2F1,D4A8G5,D4A934,D4A9V0,D4AB23,E9PSQ1,E9PSU8,E9PTA4,F1LPK7,F1LRV4,F1LUV9,G3V6P1,G3V827,G3V8G9,M0RBX7,O55145,O70513,O70534,O88989,P00507,P15950,P19804,P20611,P35467,P384…
53	C6,C7,Co7,Co8,Co9	C8,C9,C10,Co6,Co10	34	A0A0G2JV12,A0A0G2JVV1,A0A0G2JWX4,A0A0G2K0T2,A0A0G2K2R5,A0A0G2K2V6,A0A0G2K3G0,A0A0G2K5J5,B2RZ77,D3ZCA1,D3ZN06,D3ZP44,D3ZS24,D4A2F1,F1M698,F1M983,F7FHF3,F7FMS0,F7FMY6,G3V7P0,G3V862,M0R6K0,M0RDA4,P00714,P13265,P27590,P32038,P34901,Q01460,Q5I0M3,Q5I0M4,Q62609,Q9QWJ9,Q9QZK8
54	C6,C7,Co7,Co8,Co10	C8,C9,C10,Co6,Co9	58	A0A0G2JV12,A0A0G2JVV1,A0A0G2K2R5,A0A0G2K3G0,A0A0G2K8S9,A0A0G2QC46,B2RZ77,D3ZN06,D3ZP44,D3ZSL2,D3ZTX4,D3ZUR5,D4A4K4,D4A5C0,D4A6K7,D4AA31,F1LLX7,F1LP05,F1LPK7,F1LQ08,F1LQ83,F1M698,G3V6R5,G3V862,G3V964,M0R3V4,M0RDA4,O55004,O70377,P02680,P08461,P08721,P13265,P14925,P27139,P27590,P28576,P32038,P32736,P34901,P42854,P51647,P59647,P61943,Q08420,Q32KK2,Q3B8R6,Q5PPH0,Q642B0,Q6GMN2,Q6IE55,Q6IRS6,Q6P7B6,Q7TQ…
55	C6,C7,Co7,Co9,Co10	C8,C9,C10,Co6,Co8	44	A0A0G2JSH9,A0A0G2JSZ5,A0A0G2JY19,A0A0G2JZ62,A0A0G2K0T2,A0A0G2K5X1,A0A0G2K7I1,A0A0G2KB10,B1WBV2,D3Z9B0,D3ZEF9,D3ZPK4,D3ZQP6,D3ZSA9,D3ZSL2,D4A0W2,D4A2F1,D4A934,D4AA31,F1LQ08,F1M978,F1M983,P00507,P04785,P14562,P19804,P48500,P57097,P61943,Q09326,Q32KK2,Q5I0D1,Q5M890,Q5PPH0,Q5U2V4,Q5XIE8,Q62609,Q66H71,Q6AXN2,Q6IRS6,Q6TMA8,Q6ZYN8,Q80YV8,Q9QZ76
56	C6,C7,Co8,Co9,Co10	C8,C9,C10,Co6,Co7	119	A0A0G2JSQ7,A0A0G2JT25,A0A0G2JV12,A0A0G2JVA4,A0A0G2JY31,A0A0G2K0C1,A0A0G2K110,A0A0G2K2R5,A0A0G2K3C8,A0A0G2K531,A0A0G2K896,A0A0G2K9I6,A0A0H2UHD5,A0A0H2UHJ0,A1A5P1,B1WBN7,D3ZBE9,D3ZCA1,D3ZI66,D3ZKN1,D3ZN06,D3ZP44,D3ZPK4,D3ZS19,D3ZSA9,D3ZTN0,D4A0J4,D4A183,D4A2F1,E9PSQ1,E9PTA4,F1LP05,F1LP96,F1LPK7,F1LQ83,F1LQC5,F1LRE2,F1LSV0,F1LYF1,F1M698,F1M978,F1M9Z5,F1MAH6,G3V647,G3V6H1,G3V722,G3V7D0,G3V862,G3V8T4,…
57	C6,C8,C9,C10,Co6	C7,Co7,Co8,Co9,Co10	35	A0A0G2JV12,A0A0G2K1P2,A0A0G2K3P4,A0A0H2UHU2,D3ZCA1,D3ZP44,D3ZQ32,D3ZTN0,D4A4K4,D4AA31,E9PSN4,F1LLX7,F1LMI1,F1LP96,F1LQI1,F1LYF1,F7FMY6,M0R544,M0RBH9,P04906,P07340,P0DSP1,P29975,P46720,P61943,Q5BJY9,Q5I0M4,Q5PPH0,Q64602,Q6IRS6,Q99MF4,Q9JJ19,Q9JJ40,Q9QWJ9,Q9QZK8
58	C6,C8,C9,C10,Co7	C7,Co6,Co8,Co9,Co10	72	A0A0G2JSJ8,A0A0G2JSQ7,A0A0G2JT25,A0A0G2JTX6,A0A0G2JY31,A0A0G2JYC4,A0A0G2K0C1,A0A0G2K531,A0A0G2K828,A0A0G2K9I6,A0A0H2UHD5,A0A0H2UHF8,A1A5P1,D3ZAJ1,D3ZCT9,D3ZJB2,D3ZK14,D3ZPI8,D3ZQ32,D3ZQU7,D4A8G5,E9PSQ1,E9PTA4,F1LP96,F1LQM1,F1LSV0,F1LYF1,F1M8Z6,F1M9Z5,F7F3I7,G3V6H1,G3V7D0,G3V8G9,G3V8S0,M0R9M2,M0RBX7,O35142,O70513,P05942,P07154,P10760,P10959,P14844,P20611,P21743,P25236,P28494,P32232,P35467,P48199,Q…
59	C6,C8,C9,C10,Co8	C7,Co6,Co7,Co9,Co10	29	A0A0G2JT70,A0A0G2K0V3,A0A0G2K1F0,A0A0G2K3P4,A0A0G2K5X1,A0A0H2UHF8,B1WBV2,D3ZBB2,D3ZQU7,D3ZZ44,D4A0W2,D4A8G5,D4A934,E9PSU8,E9PTY1,F1LMI1,F1LUV9,G3V615,G3V6X0,G3V8G9,M0RAZ1,P0DSP1,P20611,P48037,Q4FZU4,Q4QQV8,Q64057,Q64240,Q80YV8
60	C6,C8,C9,C10,Co9	C7,Co6,Co7,Co8,Co10	43	A0A0G2JV12,A0A0G2JZA1,A0A0G2K0X4,A0A0G2K3P4,A0A0G2K828,D3ZP44,D3ZPV8,D3ZQU7,D3ZZ97,D4A4K4,D4AA77,E9PT65,F1LLX7,F1LMA7,F1LQM1,F1LQQ8,G3V9J1,M0R757,P04897,P07861,P08753,P14668,P16617,P25093,P25236,P40241,P48037,P50399,P54311,P54313,P54759,P61983,Q02974,Q5PPH0,Q5U362,Q5XFX0,Q6GMN2,Q6IRJ7,Q8K4J7,Q8VHC1,Q9JHB9,Q9JJH9,Q9JJI3
61	C6,C8,C9,C10,Co10	C7,Co6,Co7,Co8,Co9	23	A0A096MIZ0,A0A0G2K1P2,A0A0G2K2U4,A0A0G2K828,A0A0G2K8G8,D3ZPV8,D3ZQU7,D4ABV2,F1LMA7,F1LMI1,F1M957,G3V8Z5,M0R3V7,P05942,P08753,P0DSP1,P48037,P62836,P63095,Q5I0M4,Q68FU6,Q6P6T3,Q9QZK8
62	C6,C8,C9,Co6,Co7	C7,C10,Co8,Co9,Co10	26	A0A0G2JT25,A0A0G2JV42,A0A0G2K0C1,A0A0H2UHJ0,A0A0H2UHU5,B2GUX7,D3ZCT9,F1LMG2,F1LP96,F1LS79,F1M091,F1M779,F1MAN8,P14480,P22006,P28494,P46720,P50398,P55159,Q06000,Q5XIA6,Q62975,Q66HG0,Q6IFU7,Q6MG90,Q920D2
63	C6,C8,C9,Co6,Co8	C7,C10,Co7,Co9,Co10	19	A0A0G2JSP1,A0A0G2K0V3,A0A0G2K9Q9,A0A0G2K9X1,A0A0H2UHM3,D3Z9B0,D3ZFK9,D4A934,F1LPG2,F1M8E9,G3V6R5,O70540,P0C5H9,P14480,P46720,Q5U2V4,Q6IRS6,Q99068,Q99MI5
64	C6,C8,C9,Co6,Co9	C7,C10,Co7,Co8,Co10	24	A0A0G2JVV1,A0A0G2K9Q9,B0BND0,B5DEH7,D4A3D1,F1LQI1,F1LRT1,F1M8E9,G3V6R5,G3V8P3,P07314,P08461,P16975,P28576,P30904,P46720,Q02974,Q03336,Q10758,Q5M891,Q5U2Q3,Q63279,Q66HT1,Q6IRS6
65	C6,C8,C9,Co6,Co10	C7,C10,Co7,Co8,Co9	21	A0A0G2JSP1,A0A0G2JVV1,A0A0G2K994,A0A0G2K9X1,A0A0H2UHM3,A0A0H2UHU5,D3Z9C7,D3ZXY4,D4A5I9,E9PSN4,F1LMG2,F1LPG2,F1M957,G3V826,Q4V8C2,Q4V8Q2,Q5I0M4,Q6AYS7,Q6IFU7,Q6IRS6,Q6MG61
66	C6,C8,C9,Co7,Co8	C7,C10,Co6,Co9,Co10	30	A0A0G2JT25,A0A0G2K0V3,A0A0G2K2Y3,A0A0G2K332,A0A0G2K6K8,B0BNA5,B2GUX7,C0JPT7,D3ZAN3,D3ZMU3,D3ZN47,D3ZUC6,D3ZZ44,D4A8G5,D4A934,G3V6C2,G3V7A5,G3V8G9,G3V8K5,G3V8X4,P01681,P14480,P56574,Q32KJ6,Q4V885,Q5XIA6,Q64057,Q9EPB1,Q9JI04,Q9QYU9
67	C6,C8,C9,Co7,Co9	C7,C10,Co6,Co8,Co10	16	A0A0G2K2U4,A0A0G2K6K8,A0A0G2K8K3,A0A0H2UI07,B0BNA5,B0BND0,B3EY84,B5DF65,D3ZUC6,F1LS79,F1M7I8,F1MAA7,G3V8K5,P01681,Q8VHC1,Q99376
68	C6,C8,C9,Co7,Co10	C7,C10,Co6,Co8,Co9	17	A0A0G2K2U4,A0A0H2UHU5,D3ZAT0,D3ZZK3,D4A5I9,D4A8Y1,F1LMG2,F1M7I8,F1M957,G3V8K5,G3V8S4,M0R3V7,M0RDL2,P01681,P18418,P85973,Q6IFU7
69	C6,C8,C9,Co8,Co9	C7,C10,Co6,Co7,Co10	17	A0A096MJ04,A0A0G2K6K8,B0BMY7,D3Z8W0,D4A352,D4AA77,E9PT65,F1LPB8,F1MAA7,G3V6R5,G3V8G9,P01681,P30152,P70709,Q02974,Q5XFX0,Q63259
70	C6,C8,C9,Co8,Co10	C7,C10,Co6,Co7,Co9	19	A0A096MJ36,A0A0G2JSM3,A0A0G2JY53,A0A0G2K0V3,A0A0G2K332,A0A0G2K392,A0A0H2UHM3,D3ZMU3,D4A4U3,D4A5I9,F1LVQ8,P01681,P97532,Q02445,Q3ZAU4,Q4V8Q2,Q64361,Q8K4Y7,Q99068
71	C6,C8,C9,Co9,Co10	C7,C10,Co6,Co7,Co8	26	A0A0G2JSM3,A0A0G2JSS8,A0A0G2JTU6,A0A0G2JWB6,A0A0G2K2U4,A0A0G2KA90,B5DF65,D3ZEP5,E9PT65,F1M7F7,F1M7I8,G3V6S2,G3V826,P01681,P06214,P07943,P18418,P61459,P63102,P70709,P84076,Q02974,Q5M891,Q5U2Q3,Q5XFX0,Q9JHB9
72	C6,C8,C10,Co6,Co7	C7,C9,Co8,Co9,Co10	53	A0A096MJ36,A0A0G2JSY6,A0A0G2K0C1,A0A0G2K392,A0A0G2K3C5,A0A0G2K595,A0A0G2K7C3,A0A0H2UHU2,A2IBE2,A5I9F0,B1WBN7,D3ZE16,D3ZE93,D3ZF44,D3ZUU6,F1LML2,F1LP96,F1LPB8,F1LYF1,F1M3L7,F1M7C0,F1MAD3,F7F707,G3V6H1,G3V6P8,G3V7D0,G3V833,G3V8V1,O35142,O89117,P01015,P10959,P11030,P19939,P20761,P35446,P48508,Q4FZV0,Q4KLZ6,Q4V8K5,Q63474,Q641Z6,Q64361,Q68FP1,Q6AXS4,Q6AYQ9,Q6P6T1,Q6TMA8,Q6TUD4,Q9JJ19,Q9QZH0,Q9R1T3,Q9W…
73	C6,C8,C10,Co6,Co8	C7,C9,Co7,Co9,Co10	40	A0A0A0MXT4,A0A0G2JXG3,A0A0G2K5X3,A0A0G2K8V1,A0A0H2UHU2,A2IBE0,A2IBE2,A5I9F0,B0BNH1,B2GUV5,D3Z8I7,D3Z9B0,D3ZAA3,D3ZBB2,D3ZTX0,D4ACX8,F1LMW3,F1LWD0,F1M7C0,G3V8L3,G3V989,M0R936,M0RA54,P04906,P19939,P29598,P29975,P35446,P46844,P51907,Q5M876,Q5RKI7,Q5XI77,Q62797,Q63474,Q641Z8,Q64319,Q6TMA8,Q8CFN2,Q9JJ40
74	C6,C8,C10,Co6,Co9	C7,C9,Co7,Co8,Co10	102	A0A096MJ36,A0A096MK30,A0A0G2JSV5,A0A0G2JZA1,A0A0G2K085,A0A0G2K0X4,A0A0G2K2L1,A0A0G2K4K4,A0A0G2K6S0,A0A0G2K737,A0A0G2K890,A0A0H2UHR7,A0A0H2UHU2,B2RZB5,B5DFD8,D3Z8I7,D3Z8T8,D3Z979,D3ZAA3,D3ZE93,D3ZF92,D3ZMU3,D3ZVQ0,D3ZWR4,D3ZZR3,D4ADL1,D4AE68,F1LLX7,F1LML2,F1LQ10,F1LQQ8,F1M7C0,F7F1Y3,G3V637,G3V6H0,G3V6P8,G3V803,G3V8L3,M0R757,M0RDA4,O70352,O70377,P02680,P04797,P04897,P04904,P04906,P07151,P07861,P101…
75	C6,C8,C10,Co6,Co10	C7,C9,Co7,Co8,Co9	64	A0A096MIZ0,A0A096MK30,A0A0A0MXT4,A0A0G2JUB0,A0A0G2JX26,A0A0G2JXG3,A0A0G2K085,A0A0G2K0D8,A0A0G2K1P2,A0A0G2K2Y3,A0A0G2K4K4,A0A0G2K8K3,A0A0G2K8V1,A0A0H2UHA7,A0A0H2UHU2,A2IBE2,B2RZB5,B5DFA0,D3ZWR4,D3ZXY4,E9PSN4,F1LLX7,F1LML2,F1LMW3,F1LQ10,F1LTY5,G3V6P8,G3V803,M0R8B5,M0RA79,M0RCN6,M0RDA4,P04906,P07861,P15684,P16391,P19468,P20059,P29975,P38918,P48508,P55280,P60711,P62836,P63095,P63322,P68035,Q03336,Q3Z…
76	C6,C8,C10,Co7,Co8	C7,C9,Co6,Co9,Co10	29	A0A0G2JT00,A0A0G2JTC7,A0A0G2JYB1,A0A0G2K5X1,A0A0H2UHF8,A5I9F0,B0K010,D3Z9D0,D3ZE16,D3ZF44,D3ZNY8,D3ZQR5,D3ZZ89,D4A3L8,D4ABY7,E9PSU8,F1LRH4,F7F707,G3V8N9,G3V8S0,M0R936,P17559,P19939,Q5M872,Q66HI5,Q6AYQ9,Q9EPB1,Q9JI04,Q9QZH0
77	C6,C8,C10,Co7,Co9	C7,C9,Co6,Co8,Co10	58	A0A096MIU6,A0A096MJ36,A0A0G2JST1,A0A0G2JTC7,A0A0G2JV81,A0A0G2JZA1,A0A0G2K3C5,A0A0G2K4W9,A0A0G2K737,A0A0G2K828,A0A0H2UHM5,A2RUW1,D3ZCG9,D3ZE93,D3ZNY8,D3ZV56,D3ZWR8,D3ZZ97,D4A263,D4A9T2,D4ABY7,F1LQM1,F1LQQ8,F1LRH4,F1M8Z6,G3V7D0,G3V812,G3V818,G3V8S0,M0R7T8,O70417,O89117,P01015,P04897,P07154,P0C5H9,P10959,P16617,P20761,P20762,P40241,P48508,P54311,P54313,P62836,Q07936,Q3MIE4,Q5M8C6,Q642A6,Q6GMN2,Q6IRJ…
78	C6,C8,C10,Co7,Co10	C7,C9,Co6,Co8,Co9	51	A0A096MIZ0,A0A0G2JTC7,A0A0G2JUY4,A0A0G2JXT8,A0A0G2JYA4,A0A0G2K3C5,A0A0G2K828,B3DM90,B5DFA0,D3ZA76,D3ZCG9,D3ZQR5,D4ABY7,F1LPB8,F1LRH4,F1LRJ7,F1LSV0,F1M1R0,F1M7W8,F1M8Z6,F7FMS0,G3V6H1,G3V6P8,G3V7D0,G3V837,G3V8S0,G3V9E4,M0R3V7,M0R838,M0R8B5,O89117,P01015,P04636,P07335,P10959,P43427,P48508,P55280,P62836,P63322,Q4V8H5,Q5M872,Q5U2V4,Q642A6,Q64573,Q6AYK3,Q7M0E3,Q9EQV6,Q9QZH0,Q9R1T3,Q9Z2L0
79	C6,C8,C10,Co8,Co9	C7,C9,Co6,Co7,Co10	52	A0A096MK30,A0A0G2JTC7,A0A0G2JV31,A0A0G2K0X4,A0A0G2K4K4,A0A0G2K5X3,A0A0G2K6S0,A0A0G2K713,D3Z8W0,D3ZAA3,D3ZBB2,D3ZQR5,D3ZUD8,D3ZVQ0,D3ZZ89,D3ZZ97,D4A3L8,D4ACX8,E9PSU8,E9PT22,E9PT65,G3V6H0,G3V7L8,G3V989,M0R757,M0R816,O35276,O54728,O54854,P04897,P07861,P14668,P25093,P30713,P40241,P43427,P46844,P50399,P54311,P54313,P61983,P63018,Q05BA4,Q5XIL0,Q62797,Q63691,Q6GMN2,Q6IRE4,Q6IRJ7,Q6P9V1,Q8CFN2,Q9JJI3
80	C6,C8,C10,Co8,Co10	C7,C9,Co6,Co7,Co9	30	A0A096MIZ0,A0A0G2JUB0,A0A0G2JXG3,A0A0G2JYB1,A0A0G2K5X3,A0A0G2K6T8,A0A0G2K8K3,B2RYM3,D3ZQR5,D3ZY02,F1LMI1,F1LS79,F1M7X4,G3V6T7,G3V8N9,G3V989,G3V9R9,O35462,P20767,P30713,P43427,P55280,P63095,Q3ZAV1,Q5PPG2,Q62797,Q63617,Q6MG73,Q6P6T3,Q6TMA8
81	C6,C8,C10,Co9,Co10	C7,C9,Co6,Co7,Co8	112	A0A096MIZ0,A0A096MK30,A0A0A0MXX5,A0A0A0MY09,A0A0G2JSS8,A0A0G2JSV5,A0A0G2JTU6,A0A0G2JV31,A0A0G2JZA1,A0A0G2JZH0,A0A0G2JZR4,A0A0G2K085,A0A0G2K0X4,A0A0G2K1P2,A0A0G2K2Y3,A0A0G2K3Z9,A0A0G2K4K4,A0A0G2K713,A0A0G2K737,A0A0G2K793,A0A0G2K890,A0A0G2K8G8,A0A0G2K931,A0A0G2K9J2,A0A0G2KA90,A0A0G2KB31,A0A0H2UHM5,B0BNL6,B5DFD8,D3Z979,D3Z9U8,D3ZAN3,D3ZCG9,D3ZV56,D3ZVQ0,D3ZWR4,D4A4S5,D4A5P8,D4AE68,E9PT22,E9PT65,F1LQ…
82	C6,C8,Co6,Co7,Co8	C7,C9,C10,Co9,Co10	12	A0A0G2JX36,A0A0G2K3C5,A5I9F0,B0K010,B7TXW4,M0R936,O35760,P0DMW0,P14480,P46462,Q5M872,Q62946
83	C6,C8,Co6,Co7,Co9	C7,C9,C10,Co8,Co10	14	A0A0G2JV81,A0A0G2JZ40,A0A0G2K3C5,A0A0G2K9B1,A0A0H2UHR6,F1M0R1,G3V812,M0RBK4,M0RD98,Q4KLZ6,Q6IN11,Q6P6V0,Q711G3,Q8CG45
84	C6,C8,Co6,Co7,Co10	C7,C9,C10,Co8,Co9	17	A0A0G2JV42,A0A0G2K3C5,A0A0G2K458,A0A0G2K5E1,A0A0G2K7I1,B3DM90,B5DFA0,D3ZWD6,F1LMG2,F1LPB8,M0R8B5,M0R8G6,P46462,Q4KLZ6,Q5M872,Q6IFU7,Q6IN11
85	C6,C8,Co6,Co8,Co9	C7,C9,C10,Co7,Co10	24	A0A096MK30,A0A0G2JSV5,A0A0G2K3S3,B0BNH1,B7TXW4,D3Z8W0,D3Z9B0,D3ZAA3,D3ZF92,D3ZUX1,D3ZVQ0,D4A352,D4ADL1,F1M0R1,G3V8L3,P38552,P38918,P82995,Q03336,Q05BA4,Q3T1J1,Q3ZAV1,Q66HT1,Q8CFN2
86	C6,C8,Co6,Co8,Co10	C7,C9,C10,Co7,Co9	21	A0A0G2JX26,A0A0G2JXG3,A0A0G2K0D8,A0A0G2K5E1,A0A0G2K8K3,A0A0G2K9X1,B7TXW4,D3Z9B0,D3ZXY4,P25236,P30713,P38918,P82995,Q3ZAV1,Q5PPG2,Q62946,Q63617,Q6AYS7,Q6MG73,Q99041,Q99376
87	C6,C8,Co6,Co9,Co10	C7,C9,C10,Co7,Co8	66	A0A096MJP5,A0A096MK30,A0A0G2JSI1,A0A0G2JSR9,A0A0G2JSS8,A0A0G2JSV5,A0A0G2JVE6,A0A0G2JZH0,A0A0G2JZR4,A0A0G2K014,A0A0G2K0D8,A0A0G2K1F0,A0A0G2K3Z9,A0A0G2K588,A0A0G2K793,A0A0G2K931,A0A0H2UHR6,A0A0H2UHR7,B0BNN4,B5DEH7,D3Z979,D3ZE05,D3ZF92,D3ZXY4,D4AE68,F1LQ10,F1M7F7,G3V6H0,G3V6S2,G3V8S9,M0RBU0,O35244,O55145,P04797,P07861,P10111,P11980,P13852,P25093,P25113,P30713,P30904,P36972,P38918,P47820,P56574,P6071…
88	C6,C8,Co7,Co8,Co9	C7,C9,C10,Co6,Co10	9	A0A0G2JTC7,D3Z8W0,D3Z9D0,E9PU07,G3V7P0,G3V812,O70417,Q62946,Q8CG45
89	C6,C8,Co7,Co8,Co10	C7,C9,C10,Co6,Co9	17	A0A096MJ68,A0A0G2QC16,D3Z9D0,D3ZTX4,F1LQ08,F1LXY6,G3V8N9,M0R936,P02631,P07335,P36860,P43427,Q5M872,Q5PPG2,Q62946,Q6IE55,Q6MG73
90	C6,C8,Co7,Co9,Co10	C7,C9,C10,Co6,Co8	33	A0A0G2JSH9,A0A0G2JSZ5,A0A0G2JTU6,A0A0G2JV81,A0A0G2JYA4,A0A0G2K014,A0A0G2K3Z9,A0A0G2K737,A0A0G2K7I1,A0A0H2UHM5,B5DF65,D2XZ41,F1LSA5,F1LZV1,F1M7I8,G3V6Y6,G3V812,G3V9E4,M0R838,O35244,O70417,P07335,P07895,P07943,P41740,P43427,Q3MIE4,Q5U2V4,Q66H71,Q6P7Q4,Q7M0E3,Q8CG45,Q9JHB9
91	C6,C8,Co8,Co9,Co10	C7,C9,C10,Co6,Co7	43	A0A0G2JSH9,A0A0G2JSS8,A0A0G2JSV5,A0A0G2JTU6,A0A0G2JV31,A0A0G2K3Z9,A0A0G2K7D4,A1A5P1,D3Z8W0,D3Z979,D3ZBE9,D4A0J4,D4A352,F1LRE2,F1LXY6,G3V6H0,G3V6S2,G3V812,M0R4S2,O70417,P07943,P13265,P28494,P30713,P34900,P35053,P36972,P43427,P50398,P51647,P55159,P70709,P82995,Q3ZAV1,Q5M8C3,Q5PQL7,Q63691,Q642B0,Q6IUU3,Q6MG73,Q8CFN2,Q8K4G9,Q9ES53
92	C6,C9,C10,Co6,Co7	C7,C8,Co8,Co9,Co10	29	A0A0G2JVP4,A0A0G2JZS9,A0A0G2K7A5,A0A0G2K7C3,A0A0G2K7D4,A0A140TAA1,D3ZBE9,D3ZCT9,D3ZJK2,F1LP96,F1LXY6,F1M091,F1MAN8,M0R7E0,M0R9M2,O35142,P10760,P27605,P28494,P55159,P70709,Q3T1K5,Q4V8I1,Q6AYT0,Q6IE52,Q6P6T1,Q8K4G9,Q9ES53,Q9WTZ3
93	C6,C9,C10,Co6,Co8	C7,C8,Co7,Co9,Co10	13	A0A0G2JTG4,A0A0G2JVP4,A0A0G2K4I8,A0A140TAA1,D3ZJK2,D4A4K4,D4A934,D4ACX8,M0R7E0,M0R8H7,M0RD98,M0RDF2,Q5U2V4
94	C6,C9,C10,Co6,Co9	C7,C8,Co7,Co8,Co10	19	A0A096MJ68,A0A0G2JZS9,A0A0G2QC46,A0A140TAA1,D4A3D1,D4A4K4,D4ACX8,E9PSN4,M0R7E0,M0R9U2,M0RDF2,P02631,P0DMW0,P36860,P70470,Q02974,Q10758,Q5PPH0,Q9WTZ3
95	C6,C9,C10,Co6,Co10	C7,C8,Co7,Co8,Co9	10	A0A0G2JSP1,A0A0G2K7C3,A0A140TAA1,D3ZFH5,D4A3D1,E9PSN4,F1LMI1,O88204,P27605,Q4V8I1
96	C6,C9,C10,Co7,Co8	C7,C8,Co6,Co9,Co10	31	A0A0G2JVP4,A0A0G2K1F0,A0A0G2K588,A0A0G2K5X1,D3ZK14,D3ZMS7,D3ZQ25,D3ZZ89,D4A8G5,D4A934,D4A9V0,E9PSU8,F1LM16,G3V6X0,G3V8S9,M0R9M2,M0RBU0,P06685,P17559,P56574,Q09326,Q4V885,Q5RKI0,Q5U367,Q64057,Q68FR8,Q6IE52,Q6P734,Q7TP52,Q9EPB1,Q9QZQ5
97	C6,C9,C10,Co7,Co9	C7,C8,Co6,Co8,Co10	20	A0A0G2K4W9,A0A0G2K7A5,A0A0G2K9I6,A0A0G2QC50,A2RUW1,D3ZS24,D4A1G1,F1M8Z6,F1MAN8,G3V818,P02780,P02781,P02782,P03994,P07150,P10760,P10959,P22734,Q5U355,Q6P7A9
98	C6,C9,C10,Co7,Co10	C7,C8,Co6,Co8,Co9	20	A0A0G2JXT8,A0A0G2JYC4,A0A0G2K7A5,B3DM90,D3ZA76,D3ZFH5,D4ABV2,F1LMA7,F1M1R0,M0R3V7,P00173,P06685,P14844,P27605,P38552,Q4V8I1,Q5U355,Q64573,Q68FR8,Q920A6
99	C6,C9,C10,Co8,Co9	C7,C8,Co6,Co7,Co10	18	A0A0G2JSY6,A0A0G2JTG4,A0A0G2JV42,A0A0G2K458,D3ZC54,D3ZP47,D3ZZ89,D4A4K4,D4ACX8,F1LMP9,G3V7L8,O54854,P07150,P0DMW0,P46462,Q5XFX0,Q6IN11,Q767H7
100	C6,C9,C10,Co8,Co10	C7,C8,Co6,Co7,Co9	10	A0A0G2K9B1,D3ZMS7,D4A4U3,F1LMI1,G3V6X0,M0RD98,Q6MG90,Q6P734,Q711G3,Q9R0T3
101	C6,C9,C10,Co9,Co10	C7,C8,Co6,Co7,Co8	36	A0A0G2QC50,B0BNL6,B5DEI2,D3ZFH5,D3ZLA3,D3ZZ65,D4A5P8,F1LMA7,F1MAE5,G3V6S2,G3V7I9,G3V825,G3V837,M0R8A3,M0RAV0,M0RC20,P02780,P02781,P02782,P06761,P0DMW0,P15978,P20909,P22282,P40241,P63102,P84076,Q499Q4,Q5XFX0,Q63942,Q6P6S4,Q8R3Z7,Q9JHB9,Q9R0T3,Q9Z2Y9,Z4YNX7
102	C6,C9,Co6,Co7,Co8	C7,C8,C10,Co9,Co10	27	A0A0G2JSP1,A0A0G2JVP4,A0A0G2JVT5,A0A0G2K230,A0A0G2K332,A0A0G2K713,A0A0G2K793,A0A0G2K7S9,A0A0G2K8G8,A0A0G2K930,A0A0G2KA71,A0A0G2KB31,A0A0H2UHM0,B2GV73,E9PT22,F1LM16,G3V6E7,G3V8Z5,O70244,P06685,P14480,P36972,Q05030,Q4V885,Q6P734,Q6P9V1,Q9WUW9
103	C6,C9,Co6,Co7,Co9	C7,C8,C10,Co8,Co10	22	A0A0G2JYB1,A0A0G2JZS9,A0A0G2K5P7,A0A0G2KA71,A0A5C5,B0BND0,B2GV73,D3ZS24,D3ZY02,D4A3D1,F1LWW1,F1M091,F1M6Q3,F1MAN8,G3V8P3,G3V989,M0R4Z4,M0R9A3,O35462,P14480,P20767,P22734
104	C6,C9,Co6,Co7,Co10	C7,C8,C10,Co8,Co9	31	A0A0G2JSP1,A0A0G2JST3,A0A0G2JV42,A0A0G2JXJ3,A0A0G2JZ18,A0A0G2K5P7,A0A0G2K7E1,A0A0G2K7I1,A0A5C5,B2GV31,D3ZBB2,D3ZE55,D3ZGB8,D4A3D1,E9PT22,F1LMG2,G3V6D3,G3V989,M0R8G6,M0R9A3,P06685,P14668,P20767,P27605,P55159,Q4V8C2,Q5U362,Q5XI77,Q6AXR4,Q6IFU7,Q920D2
105	C6,C9,Co6,Co8,Co9	C7,C8,C10,Co7,Co10	28	A0A096MJ04,A0A0G2JSH5,A0A0G2JSP1,A0A0G2JSY6,A0A0G2JUY4,A0A0G2K4I8,A0A0G2K9Q9,D3ZP47,D3ZS24,D3ZUX1,D4A3D1,F1LMI3,F1LRH4,F1M8E9,G3V8P3,M0R9M6,M0RDF2,P0C5H9,P10247,P16975,P17046,P30152,P32755,Q02974,Q10758,Q5U2V4,Q6AYS4,Q6MG70
106	C6,C9,Co6,Co8,Co10	C7,C8,C10,Co7,Co9	27	A0A0G2JSH5,A0A0G2JSP1,A0A0G2JST1,A0A0G2JVT5,A0A0G2JYF9,A0A0G2K4I8,A0A0H2UHM3,B2GV31,D3ZF96,D3ZVK5,D3ZWR8,D4A4U3,D4A9T2,F1LRH4,G3V6E7,M0RD98,P07483,P0C5H9,P11030,P17046,P19814,P97574,Q05030,Q4V8C2,Q6TUD4,Q99068,Q9WUW9
107	C6,C9,Co6,Co9,Co10	C7,C8,C10,Co7,Co8	38	A0A0G2JSH5,A0A0G2JSP1,A0A0G2JST3,A0A0G2JYB1,A0A0G2K3N2,A0A0G2K5P7,A0A5C5,B0BNN4,B2GV31,B5DEH7,D3ZE16,D3ZFU9,D3ZNY8,D4A3D1,D4A400,E9PSN4,F1LPC6,F1LRH4,F1M7F7,F1M9W9,F7EWC5,G3V8P3,M0R7I5,M0R9A3,M0R9M6,O55145,O88989,P07483,P10247,P16975,P19814,P41562,P63102,Q02974,Q63083,Q6AYS7,Q6IFU9,Q6IUU3
108	C6,C9,Co7,Co8,Co9	C7,C8,C10,Co6,Co10	33	A0A096MKH2,A0A0A0MXT4,A0A0G2KA71,A0A140TAA4,B0BMY7,B0BNA5,B2RZB5,D3ZHA1,D3ZP47,D3ZS24,F1LMW3,F1M6Q3,F1M983,F7F1Y3,F7FMY6,G3V7P0,G3V7W1,G3V803,M0RA79,P07150,P15684,P16391,P30152,P55051,Q06496,Q5RKI7,Q63751,Q64319,Q6MG71,Q6P734,Q80W57,Q9JI92,Q9QYU9
109	C6,C9,Co7,Co8,Co10	C7,C8,C10,Co6,Co9	56	A0A096MKH2,A0A0A0MXT4,A0A0G2JVT5,A0A0G2JZ18,A0A0G2K085,A0A0G2K332,A0A0G2K392,A0A0G2K3G0,A0A0G2K5U5,A0A0G2K8S9,A0A0G2QC16,A0A0H2UHM0,A0A140TAA4,B2RZB5,D3Z8T8,D3ZSL2,D3ZTX4,D3ZWR8,D4A8Y1,F1LLX7,F1LQ08,F1LU78,F1LVQ8,F7F1Y3,G3V6D3,G3V803,G3V8L3,M0R3V4,M0RBU0,O70352,O70377,P00173,P02680,P06685,P07151,P14925,P42854,P85973,P97574,P98089,Q06496,Q3B8R6,Q3KRC4,Q4V885,Q4V8K5,Q5XI77,Q641X3,Q68FR8,Q6AXR4,Q6MG…
110	C6,C9,Co7,Co9,Co10	C7,C8,C10,Co6,Co8	51	A0A096MKH2,A0A0A0MXT4,A0A0G2JSZ5,A0A0G2JXJ3,A0A0G2JZ18,A0A0G2K2U4,A0A0G2K5P7,A0A0G2K5U5,A0A0G2K722,A0A0G2K7I1,A0A0G2KB10,A0A0G2KB26,A0A140TAA4,A0A5C5,B0BNH1,B2GUV5,B5DEI2,D3ZE55,D3ZEF9,D3ZLA3,D3ZZ65,D3ZZK3,D3ZZL3,D4A0W2,D4A400,D4A8Y1,F1LWW1,F1M663,F1M6Q3,F1M8K0,F1M963,F1M983,F7EWC5,F7F1Y3,G3V6D3,G3V7I9,G3V989,P04785,P18418,P35446,P51907,P85973,Q06496,Q5RKI7,Q5XI77,Q63474,Q63751,Q641Z8,Q64319,Q66H…
111	C6,C9,Co8,Co9,Co10	C7,C8,C10,Co6,Co7	54	A0A096MJ04,A0A0G2JSH5,A0A0G2JSY6,A0A0G2K1F3,A0A0G2K392,B0BMY7,B1WBN7,D3ZE16,D3ZHA1,D3ZP47,D3ZWR8,D3ZZ65,D4A0J4,D4A183,D4A352,D4A9Q5,F1LPB8,F1LQ83,F1LQC5,G3V7I9,G3V833,G3V862,G3V8V1,M0R4S2,M0R7L1,P07483,P11030,P13265,P19814,P22282,P30152,P34900,P35053,P35446,P47853,P68255,P80202,P97574,Q06496,Q3B8R6,Q4V8K5,Q63474,Q642B0,Q64361,Q675A5,Q6AXS4,Q6AYQ9,Q6IUU3,Q6T5E1,Q6TUD4,Q80W57,Q8K4Y7,Q9JHY1,Q9R0T3
112	C6,C10,Co6,Co7,Co8	C7,C8,C9,Co9,Co10	23	A0A0G2JSJ7,A0A0G2JVP4,A0A0G2JWB6,A0A0G2JX36,A0A0G2K022,A0A0G2K7C3,D3ZBQ5,D3ZEP5,D3ZF44,D3ZGP2,D3ZHM9,D3ZUU6,F1LM16,G3V6L1,M0R5T8,O35760,P06214,P84076,Q64335,Q6AYT0,Q6P6T1,Q9ES53,Q9QZH0
113	C6,C10,Co6,Co7,Co9	C7,C8,C9,Co8,Co10	38	A0A096MJ36,A0A0G2JSJ2,A0A0G2JWX0,A0A0G2JY53,A0A0G2K022,A0A0G2K737,A0A0G2K7A5,A2RUW1,D3ZCG9,D3ZE93,D3ZF44,D3ZMU3,D3ZUU6,D4A1D3,D4A5I9,E9PTY1,F1M0R1,G3V6L1,G3V818,M0R7T8,O35142,P01015,P03994,P16636,P20761,P22734,P29534,P97584,Q3ZAU4,Q4V8I1,Q5M8C6,Q5RJR2,Q64361,Q6P6T1,Q7TPB4,Q99068,Q9ES53,Q9WTZ3
114	C6,C10,Co6,Co7,Co10	C7,C8,C9,Co8,Co9	30	A0A0G2JY53,A0A0G2K7A5,A0A0G2K7C3,A0A0G2K7I1,A2IBE2,B3DM90,D3ZA76,D3ZHM9,D3ZUU6,F1LPB8,F1LRJ7,F1M1R0,F1M5L5,F1M7W8,G3V6R5,M0R8B5,M0RCN6,O35142,O70540,O89117,P26772,P27605,P70709,Q4V8I1,Q5RJR2,Q64335,Q6AYT0,Q6P6T1,Q9ES53,Q9QZH0
115	C6,C10,Co6,Co8,Co9	C7,C8,C9,Co7,Co10	34	A0A0G2JSI5,A0A0G2JWX0,A0A0G2K4I8,A0A0H2UHR7,D3ZAA3,D3ZAT0,D3ZKN1,D3ZUD8,D3ZUJ0,D3ZVQ0,D4A1D3,D4A5I9,D4ACX8,F1LP82,F1LTY5,F1M0R1,G3V7L8,G3V8K5,G3V947,J3QTE2,M0R8A3,O35276,O54854,P02631,P16636,P29534,P70470,Q3T1J1,Q4QQS8,Q5HZW7,Q63475,Q6AYS4,Q767H7,Q9QX71
116	C6,C10,Co6,Co8,Co10	C7,C8,C9,Co7,Co9	27	A0A0G2JVG3,A0A0G2JWT4,A0A0G2JXG3,A0A0G2K4I8,A0A0G2K6K8,A0A0G2K8F6,A0A0G2K8K3,A0A0H2UI07,A2IBE2,D3ZAT0,D3ZS19,D3ZUC6,D3ZUJ0,D4A740,F1LS79,F1LTY5,F1M5L5,G3V8K5,M0RCN6,O70534,P01039,P11883,Q00657,Q5HZW7,Q63475,Q6AYT0,Q99376
117	C6,C10,Co6,Co9,Co10	C7,C8,C9,Co7,Co8	92	A0A0A0MY09,A0A0G2JSI1,A0A0G2JWT4,A0A0G2JZH0,A0A0G2JZR4,A0A0G2K0D8,A0A0G2K0W3,A0A0G2K2Y3,A0A0G2K3N2,A0A0G2K3Z9,A0A0G2K6K8,A0A0G2K737,A0A0G2K7X7,A0A0G2K890,A0A0G2K931,A0A0G2K9J2,A0A0G2QC50,A0A0H2UHR7,B0BNL6,B5DEI2,B5DFD8,D3Z979,D3ZAN3,D3ZMU3,D3ZUC6,D3ZUJ0,D3ZUK3,D3ZVQ0,D3ZWC1,D4A0J4,D4A1D3,D4A4R7,D4A4S5,D4A5P8,D4AE68,E9PSN4,F1LP82,F1LQ10,F1LRV4,F1LTY5,F1M5L5,G3V637,G3V6C2,G3V6P1,G3V722,G3V7A5,G3V82…
118	C6,C10,Co7,Co8,Co9	C7,C8,C9,Co6,Co10	29	A0A0G2JSJ2,A0A0G2K022,A0A0G2K4W9,A0A0G2K5J5,A0A0G2K994,A2RUW1,D3Z9D0,D3ZUD8,D3ZZ89,D4A050,D4A3L8,D4A5I9,F1LPD3,F1LPG2,G3V6L1,G3V7L8,G3V7P0,G3V818,M0R7T8,O54854,P06761,P07150,P07522,P16636,P17559,P29534,Q5I0D1,Q5M8C6,Q99MF4
119	C6,C10,Co7,Co8,Co10	C7,C8,C9,Co6,Co9	35	A0A0G2JWT4,A0A0G2JXT8,A0A0G2K6T8,A0A0G2K9B1,A0A0G2QC16,B2RYM3,D3Z9D0,D3ZA76,D3ZHM9,D3ZMS7,D3ZQR5,D3ZSL2,D3ZUU6,D4A740,F1LPD3,F1LQ08,F1LRJ7,F1M1R0,F1M5L5,F1M7W8,G3V6R5,G3V8N9,M0RBU0,O70540,P07522,P12711,P17559,P28576,Q5I0D1,Q5M872,Q64335,Q66HI5,Q68FR8,Q6AYT0,Q9QYU4
120	C6,C10,Co7,Co9,Co10	C7,C8,C9,Co6,Co8	88	A0A0A0MY09,A0A0G2JSJ2,A0A0G2JSZ5,A0A0G2JZH0,A0A0G2K3Z9,A0A0G2K737,A0A0G2K7I1,A0A0G2K9J2,A0A0G2QC50,A2RUW1,B0BNL6,B3DM90,B5DEI2,D3Z9U8,D3ZA76,D3ZCG9,D3ZEF9,D3ZSL2,D3ZUU6,D4A050,D4A0W2,D4A5P8,F1LPD3,F1LPG2,F1M1R0,F1M5L5,F1M6Y6,F1M7W8,F1M8Z6,F1M963,F1MAE5,G3V722,G3V7I9,G3V818,G3V825,G3V837,G3V8G8,G3V9E4,G3V9M0,M0R7T1,M0R7T8,M0R838,M0RAV0,M0RC20,O70540,O89117,P02780,P02781,P02782,P03994,P04905,P06761…
121	C6,C10,Co8,Co9,Co10	C7,C8,C9,Co6,Co7	95	A0A0A0MY09,A0A0G2JSK1,A0A0G2JVG3,A0A0G2JWT4,A0A0G2JXT3,A0A0G2JZR4,A0A0G2K0W3,A0A0G2K110,A0A0G2K2H0,A0A0G2K3Z9,A0A0G2K6T8,A0A0G2K713,A0A0G2K896,A0A0G2K931,A0A0G2K9J2,A0A0G2QC50,A1A5P1,B0BNL6,B2RYM3,B5DEI2,D3Z9U8,D3ZAN3,D3ZKN1,D3ZS19,D3ZZ89,D4A0J4,D4A183,D4A4R7,D4A5P8,D4A740,F1LP05,F1LPD3,F1LRE2,F1LS79,F1LTY5,F1M779,G3V637,G3V6T7,G3V722,G3V7I9,G3V7L8,G3V825,G3V837,M0R4S2,M0R8A3,M0RAM5,M0RAV0,M0RC20…
122	C6,Co6,Co7,Co8,Co9	C7,C8,C9,C10,Co10	26	A0A0G2K4I8,A0A0G2KB10,D3ZKI0,F1LWW1,F1M0R1,F1M7B3,F7FHF3,F7FMY6,G3V6L1,G3V7P0,G3V8Z5,G3V947,J3QTE2,M0R7K9,O35760,P62963,P84039,Q3T1J1,Q4QQV8,Q568Z6,Q675A5,Q68FU6,Q6AYC4,Q6MG70,Q6P6V0,Q9QX71
123	C6,Co6,Co7,Co8,Co10	C7,C8,C9,C10,Co9	45	A0A0G2JSR9,A0A0G2JX36,A0A0G2JXJ3,A0A0G2JXZ9,A0A0G2K5E1,A0A0G2K7I1,A0A0G2KB10,A0A0G2QC16,B1WBV2,D3ZJB2,D3ZKI0,D3ZTX4,D3ZUQ1,D3ZUR5,D4A740,F1LP05,F1M9Z5,F7FHF3,G3V9J1,M0R7K9,M0R7L1,M0R8G6,O35760,O55145,P08721,P11883,P14668,P25236,P54759,P55314,P62963,P84039,P97574,Q3B8R6,Q5M872,Q5U362,Q5XFX0,Q5Y4N8,Q62946,Q68FU6,Q6AYC4,Q6IE55,Q6T5E1,Q6ZYN8,Q7TQ70
124	C6,Co6,Co7,Co9,Co10	C7,C8,C9,C10,Co8	69	A0A0G2JSI1,A0A0G2JSR9,A0A0G2JST3,A0A0G2JSZ5,A0A0G2JT70,A0A0G2JXJ3,A0A0G2K014,A0A0G2K0N6,A0A0G2K210,A0A0G2K3N2,A0A0G2K5E1,A0A0G2K5P7,A0A0G2K5X1,A0A0G2K7E1,A0A0G2K7I1,A0A0G2KB10,A0A0H2UHR6,B0BNN4,B1WBV2,D3ZBB2,D3ZE05,D3ZEF9,D3ZJB2,D3ZUQ1,D3ZWC1,D3ZWD6,D3ZZL3,D3ZZT9,D4A0W2,D4A400,E9PTY1,F1LUV9,F1LWW1,F1M0R1,F1M4J1,F1M663,F1M8K0,F1M963,F7EWC5,F7FHF3,G3V6Y6,G3V722,G3V947,M0R7K9,M0R7L1,M0R8G6,M0R9A3,M0…
125	C6,Co6,Co8,Co9,Co10	C7,C8,C9,C10,Co7	112	A0A0G2JSJ8,A0A0G2JSQ7,A0A0G2JSR9,A0A0G2JTX6,A0A0G2JVA4,A0A0G2JXZ9,A0A0G2K013,A0A0G2K014,A0A0G2K0C1,A0A0G2K0D8,A0A0G2K0N6,A0A0G2K0W3,A0A0G2K110,A0A0G2K3N2,A0A0G2K4I8,A0A0G2K531,A0A0G2K5E1,A0A0G2K896,A0A0H2UHR7,A1A5P1,D3Z979,D3ZE05,D3ZJB2,D3ZKN1,D3ZQ32,D3ZS19,D3ZUJ0,D3ZUQ1,D3ZUX1,D4A0J4,D4A183,D4A1D3,D4A281,D4A400,D4A4R7,D4A740,D4AB23,E9PSQ1,E9PTA4,F1LP05,F1LQC5,F1LRE2,F1M0R1,F1M7U7,F1M9Z5,F7EWC5,G…
126	C6,Co7,Co8,Co9,Co10	C7,C8,C9,C10,Co6	84	A0A0G2JSH9,A0A0G2JSR9,A0A0G2JSZ5,A0A0G2JV12,A0A0G2JXJ3,A0A0G2K014,A0A0G2K3G0,A0A0G2K7I1,A0A0G2KB10,A0A0G2QC16,A1A5P1,B2RYM3,B5DEI2,D3Z9D0,D3ZEF9,D3ZP44,D3ZP47,D3ZSL2,D3ZTN0,D3ZUQ1,D3ZZL3,D4A0J4,D4A0W2,D4A183,D4A400,D4A740,D4AA31,F1LLX7,F1LP05,F1LPD3,F1LQ08,F1LQC5,F1LWW1,F1M698,F1M6Q3,F1M978,F1M983,F1M9Z5,F7EWC5,F7FHF3,F7FMY6,G3V722,G3V7I9,G3V7P0,M0R4S2,M0R7K9,M0R7L1,M0R8G6,P04785,P07895,P10252,P1…
			37.2143
