# Supplementary material for: Exploring the Effects of Teas with Different Fermentation Levels and Black Coffee on the Body via the Urine Proteome
Source: Nutrients. 2026 Jan 21;18(2):343. doi: 10.3390/nu18020343 (PMC12845137; doi:10.3390/nu18020343)
Supplement: Supplementary file 1 [file nutrients-18-00343-s001.zip › Table S5. Biological process enrichment analysis of differential proteins identified by before-and-after comparisons..xlsx]

## Sheet: Green tea
Category	Term	Count	P-Value	Fold Enrichment
GOTERM_BP_DIRECT	homophilic cell adhesion via plasma membrane adhesion molecules	5	0.00062	12.6
GOTERM_BP_DIRECT	cell-cell adhesion	4	0.012	8.3
GOTERM_BP_DIRECT	signal transduction	7	0.026	3
GOTERM_BP_DIRECT	UV protection	2	0.027	72.8
GOTERM_BP_DIRECT	fat cell differentiation	3	0.027	11.6
GOTERM_BP_DIRECT	atrioventricular valve morphogenesis	2	0.034	57.2
GOTERM_BP_DIRECT	negative regulation of oxidative stress-induced intrinsic apoptotic signaling pathway	2	0.038	50.1
GOTERM_BP_DIRECT	pulmonary valve morphogenesis	2	0.043	44.5

## Sheet: Oolong tea
Category	Term	Count	P-Value	Fold Enrichment
GOTERM_BP_DIRECT	establishment of skin barrier	4	0.0014	17.9
GOTERM_BP_DIRECT	intermediate filament organization	4	0.0045	11.9
GOTERM_BP_DIRECT	homophilic cell adhesion via plasma membrane adhesion molecules	5	0.0063	6.8
GOTERM_BP_DIRECT	response to vitamin E	3	0.0063	24.8
GOTERM_BP_DIRECT	nucleus organization	3	0.0089	20.8
GOTERM_BP_DIRECT	triglyceride metabolic process	3	0.015	15.7
GOTERM_BP_DIRECT	positive regulation of phosphatidylinositol 3-kinase/protein kinase B signal transduction	5	0.017	5
GOTERM_BP_DIRECT	response to cadmium ion	3	0.021	13.2
GOTERM_BP_DIRECT	response to toxic substance	4	0.022	6.7
GOTERM_BP_DIRECT	biological process involved in interaction with symbiont	2	0.023	86
GOTERM_BP_DIRECT	immune response	6	0.027	3.5
GOTERM_BP_DIRECT	response to lead ion	3	0.027	11.5
GOTERM_BP_DIRECT	response to nutrient	4	0.034	5.6
GOTERM_BP_DIRECT	keratinization	3	0.035	10.1
GOTERM_BP_DIRECT	female pregnancy	4	0.036	5.4
GOTERM_BP_DIRECT	keratinocyte differentiation	3	0.039	9.5
GOTERM_BP_DIRECT	tetrahydrobiopterin biosynthetic process	2	0.041	47.8
GOTERM_BP_DIRECT	keratinocyte migration	2	0.041	47.8
GOTERM_BP_DIRECT	response to aluminum ion	2	0.041	47.8
GOTERM_BP_DIRECT	response to oxidative stress	4	0.041	5.2
GOTERM_BP_DIRECT	cell adhesion	6	0.043	3.1
GOTERM_BP_DIRECT	response to nicotine	3	0.048	8.5
GOTERM_BP_DIRECT	UV protection	2	0.049	39.1

## Sheet: Black tea
Category	Term	Count	P-Value	Fold Enrichment
GOTERM_BP_DIRECT	glyceraldehyde-3-phosphate metabolic process	4	2.6e-06	122.9
GOTERM_BP_DIRECT	extracellular matrix organization	10	2.7e-06	8.5
GOTERM_BP_DIRECT	axon guidance	10	4.6e-06	8
GOTERM_BP_DIRECT	glyceraldehyde-3-phosphate biosynthetic process	4	5.2e-06	102.4
GOTERM_BP_DIRECT	cell adhesion	13	1.6e-05	4.8
GOTERM_BP_DIRECT	methylglyoxal biosynthetic process	3	0.00041	92.2
GOTERM_BP_DIRECT	collecting duct development	3	0.00061	76.8
GOTERM_BP_DIRECT	response to lipopolysaccharide	9	0.0008	4.6
GOTERM_BP_DIRECT	osteoblast differentiation	6	0.0011	7.7
GOTERM_BP_DIRECT	response to xenobiotic stimulus	12	0.0011	3.3
GOTERM_BP_DIRECT	glycerol catabolic process	3	0.0014	51.2
GOTERM_BP_DIRECT	synaptic membrane adhesion	4	0.002	15.8
GOTERM_BP_DIRECT	protein catabolic process	6	0.0022	6.6
GOTERM_BP_DIRECT	intracellular phosphate ion homeostasis	3	0.0026	38.4
GOTERM_BP_DIRECT	protein folding	6	0.003	6.1
GOTERM_BP_DIRECT	ossification	6	0.0036	5.9
GOTERM_BP_DIRECT	negative regulation of substrate adhesion-dependent cell spreading	3	0.0041	30.7
GOTERM_BP_DIRECT	response to oxidative stress	6	0.0044	5.6
GOTERM_BP_DIRECT	intracellular chloride ion homeostasis	3	0.0047	28.8
GOTERM_BP_DIRECT	gluconeogenesis	4	0.0049	11.6
GOTERM_BP_DIRECT	neutrophil chemotaxis	4	0.0063	10.6
GOTERM_BP_DIRECT	cellular response to fluid shear stress	3	0.008	21.9
GOTERM_BP_DIRECT	regulation of sensory perception of pain	3	0.008	21.9
GOTERM_BP_DIRECT	cell-cell adhesion	6	0.0082	4.8
GOTERM_BP_DIRECT	collagen fibril organization	4	0.0082	9.6
GOTERM_BP_DIRECT	bone mineralization	4	0.009	9.3
GOTERM_BP_DIRECT	response to mechanical stimulus	5	0.0096	6
GOTERM_BP_DIRECT	positive regulation of T cell migration	3	0.0096	20
GOTERM_BP_DIRECT	lipid metabolic process	6	0.01	4.6
GOTERM_BP_DIRECT	startle response	3	0.01	19.2
GOTERM_BP_DIRECT	canonical glycolysis	3	0.011	18.4
GOTERM_BP_DIRECT	positive regulation of non-canonical NF-kappaB signal transduction	4	0.013	8.2
GOTERM_BP_DIRECT	L-glutamate biosynthetic process	2	0.013	153.6
GOTERM_BP_DIRECT	negative regulation of collateral sprouting of intact axon in response to injury	2	0.013	153.6
GOTERM_BP_DIRECT	glutamate catabolic process to aspartate	2	0.013	153.6
GOTERM_BP_DIRECT	regulation of growth	3	0.013	17.1
GOTERM_BP_DIRECT	response to X-ray	3	0.014	16.5
GOTERM_BP_DIRECT	intracellular sodium ion homeostasis	3	0.015	15.9
GOTERM_BP_DIRECT	prostaglandin metabolic process	3	0.016	15.4
GOTERM_BP_DIRECT	glucose metabolic process	4	0.018	7.1
GOTERM_BP_DIRECT	aspartate biosynthetic process	2	0.019	102.4
GOTERM_BP_DIRECT	angiogenesis	6	0.019	3.9
GOTERM_BP_DIRECT	female pregnancy	5	0.019	4.9
GOTERM_BP_DIRECT	blood coagulation	4	0.019	7
GOTERM_BP_DIRECT	homophilic cell adhesion via plasma membrane adhesion molecules	5	0.02	4.8
GOTERM_BP_DIRECT	negative regulation of protein phosphorylation	4	0.02	6.9
GOTERM_BP_DIRECT	positive regulation of apoptotic process	8	0.02	2.9
GOTERM_BP_DIRECT	cellular response to insulin stimulus	5	0.02	4.8
GOTERM_BP_DIRECT	positive regulation of endocytosis	3	0.02	13.6
GOTERM_BP_DIRECT	negative regulation of extrinsic apoptotic signaling pathway in absence of ligand	3	0.021	13.2
GOTERM_BP_DIRECT	response to vitamin D	3	0.024	12.5
GOTERM_BP_DIRECT	fatty acid transport	3	0.024	12.5
GOTERM_BP_DIRECT	zymogen activation	3	0.025	12.1
GOTERM_BP_DIRECT	aspartate catabolic process	2	0.026	76.8
GOTERM_BP_DIRECT	regulation of urine volume	2	0.026	76.8
GOTERM_BP_DIRECT	cellular response to vitamin E	2	0.026	76.8
GOTERM_BP_DIRECT	dicarboxylic acid metabolic process	2	0.026	76.8
GOTERM_BP_DIRECT	bone development	4	0.026	6.2
GOTERM_BP_DIRECT	heterophilic cell-cell adhesion via plasma membrane cell adhesion molecules	3	0.028	11.5
GOTERM_BP_DIRECT	animal organ morphogenesis	4	0.03	5.9
GOTERM_BP_DIRECT	negative chemotaxis	3	0.03	11
GOTERM_BP_DIRECT	negative regulation of smooth muscle cell proliferation	3	0.031	10.7
GOTERM_BP_DIRECT	response to unfolded protein	3	0.031	10.7
GOTERM_BP_DIRECT	CXCL12-activated CXCR4 signaling pathway	2	0.032	61.4
GOTERM_BP_DIRECT	regulation of epidermis development	2	0.032	61.4
GOTERM_BP_DIRECT	aflatoxin catabolic process	2	0.032	61.4
GOTERM_BP_DIRECT	androgen catabolic process	2	0.032	61.4
GOTERM_BP_DIRECT	central nervous system development	4	0.035	5.5
GOTERM_BP_DIRECT	calcium ion homeostasis	3	0.037	9.8
GOTERM_BP_DIRECT	negative regulation of transforming growth factor beta receptor signaling pathway	4	0.038	5.4
GOTERM_BP_DIRECT	positive regulation of estradiol secretion	2	0.038	51.2
GOTERM_BP_DIRECT	protein peptidyl-prolyl isomerization	2	0.038	51.2
GOTERM_BP_DIRECT	positive regulation of canonical Wnt signaling pathway	4	0.039	5.3
GOTERM_BP_DIRECT	proteolysis	9	0.04	2.3
GOTERM_BP_DIRECT	positive regulation of cell migration	6	0.044	3.1
GOTERM_BP_DIRECT	urate biosynthetic process	2	0.044	43.9
GOTERM_BP_DIRECT	intramembranous ossification	2	0.044	43.9
GOTERM_BP_DIRECT	positive regulation of axon extension involved in axon guidance	2	0.044	43.9
GOTERM_BP_DIRECT	renal water homeostasis	2	0.044	43.9
GOTERM_BP_DIRECT	response to macrophage colony-stimulating factor	2	0.044	43.9
GOTERM_BP_DIRECT	protein localization to nucleus	3	0.048	8.5
GOTERM_BP_DIRECT	skeletal system morphogenesis	3	0.048	8.5
GOTERM_BP_DIRECT	cell migration	6	0.048	3

## Sheet: Pu-erh tea
Category	Term	Count	P-Value	Fold Enrichment
GOTERM_BP_DIRECT	extracellular matrix organization	13	8.4e-08	8
GOTERM_BP_DIRECT	animal organ morphogenesis	9	4.2e-06	9.7
GOTERM_BP_DIRECT	cell adhesion	16	4.9e-06	4.3
GOTERM_BP_DIRECT	positive regulation of endothelial cell proliferation	8	8.6e-06	10.9
GOTERM_BP_DIRECT	complement activation, classical pathway	6	1.6e-05	18.6
GOTERM_BP_DIRECT	tissue development	6	1.8e-05	18.1
GOTERM_BP_DIRECT	positive regulation of phosphatidylinositol 3-kinase/protein kinase B signal transduction	11	2.3e-05	5.7
GOTERM_BP_DIRECT	positive regulation of endothelial cell migration	7	3.5e-05	11.3
GOTERM_BP_DIRECT	axon guidance	10	6e-05	5.8
GOTERM_BP_DIRECT	positive regulation of cell migration	12	7.8e-05	4.5
GOTERM_BP_DIRECT	proteolysis	17	9.4e-05	3.2
GOTERM_BP_DIRECT	lung development	9	0.00011	6.2
GOTERM_BP_DIRECT	positive regulation of smooth muscle cell proliferation	7	0.00014	8.9
GOTERM_BP_DIRECT	response to hypoxia	12	0.00014	4.2
GOTERM_BP_DIRECT	peripheral nervous system axon regeneration	4	0.00014	37.2
GOTERM_BP_DIRECT	nucleus organization	5	0.00016	18
GOTERM_BP_DIRECT	negative regulation of angiogenesis	8	0.00018	6.8
GOTERM_BP_DIRECT	positive regulation of angiogenesis	9	0.00021	5.6
GOTERM_BP_DIRECT	modification of postsynaptic actin cytoskeleton	4	0.00029	29.8
GOTERM_BP_DIRECT	zymogen activation	5	0.00035	14.7
GOTERM_BP_DIRECT	cell migration	11	0.00042	4
GOTERM_BP_DIRECT	receptor-mediated endocytosis	6	0.00043	9.4
GOTERM_BP_DIRECT	regulation of extracellular matrix assembly	3	0.00047	83.7
GOTERM_BP_DIRECT	peptide catabolic process	4	0.00051	24.8
GOTERM_BP_DIRECT	cellular response to insulin-like growth factor stimulus	4	0.00071	22.3
GOTERM_BP_DIRECT	negative regulation of extrinsic apoptotic signaling pathway	5	0.00074	12.1
GOTERM_BP_DIRECT	angiogenesis involved in coronary vascular morphogenesis	3	0.00078	67
GOTERM_BP_DIRECT	positive regulation of fibroblast migration	4	0.0011	19.4
GOTERM_BP_DIRECT	positive regulation of transforming growth factor beta1 production	3	0.0012	55.8
GOTERM_BP_DIRECT	angiogenesis	9	0.0014	4.2
GOTERM_BP_DIRECT	positive regulation of apoptotic process	12	0.0015	3.2
GOTERM_BP_DIRECT	tissue remodeling	4	0.0016	17.2
GOTERM_BP_DIRECT	actin filament fragmentation	3	0.0016	47.8
GOTERM_BP_DIRECT	protein catabolic process	7	0.0016	5.6
GOTERM_BP_DIRECT	response to lipopolysaccharide	10	0.0016	3.7
GOTERM_BP_DIRECT	negative regulation of cell adhesion	5	0.0018	9.6
GOTERM_BP_DIRECT	positive regulation of cell population proliferation	14	0.002	2.7
GOTERM_BP_DIRECT	hair follicle development	5	0.002	9.3
GOTERM_BP_DIRECT	positive regulation of protein kinase C activity	3	0.0021	41.9
GOTERM_BP_DIRECT	cellular response to epidermal growth factor stimulus	5	0.0023	9
GOTERM_BP_DIRECT	vascular endothelial growth factor signaling pathway	5	0.0023	9
GOTERM_BP_DIRECT	aortic valve morphogenesis	4	0.0026	14.4
GOTERM_BP_DIRECT	cellular response to growth factor stimulus	6	0.0026	6.3
GOTERM_BP_DIRECT	coronary artery morphogenesis	3	0.0027	37.2
GOTERM_BP_DIRECT	female pregnancy	7	0.003	4.9
GOTERM_BP_DIRECT	embryo implantation	5	0.003	8.3
GOTERM_BP_DIRECT	response to axon injury	5	0.0034	8.1
GOTERM_BP_DIRECT	positive regulation of actin filament depolymerization	3	0.0034	33.5
GOTERM_BP_DIRECT	angiotensin maturation	3	0.0034	33.5
GOTERM_BP_DIRECT	positive regulation of canonical Wnt signaling pathway	6	0.0038	5.8
GOTERM_BP_DIRECT	response to estradiol	8	0.0042	4
GOTERM_BP_DIRECT	protein import into nucleus	6	0.0044	5.6
GOTERM_BP_DIRECT	inner ear development	5	0.0047	7.3
GOTERM_BP_DIRECT	positive regulation of extracellular matrix assembly	3	0.0049	27.9
GOTERM_BP_DIRECT	prostate gland epithelium morphogenesis	3	0.0049	27.9
GOTERM_BP_DIRECT	synaptic membrane adhesion	4	0.005	11.5
GOTERM_BP_DIRECT	cellular response to tumor necrosis factor	7	0.0053	4.4
GOTERM_BP_DIRECT	positive regulation of MAPK cascade	8	0.0056	3.8
GOTERM_BP_DIRECT	immune response	10	0.0057	3
GOTERM_BP_DIRECT	viral budding from plasma membrane	3	0.0058	25.8
GOTERM_BP_DIRECT	negative regulation of T cell apoptotic process	3	0.0058	25.8
GOTERM_BP_DIRECT	response to mechanical stimulus	6	0.0058	5.2
GOTERM_BP_DIRECT	cell population proliferation	9	0.0058	3.3
GOTERM_BP_DIRECT	cell motility	4	0.0066	10.4
GOTERM_BP_DIRECT	positive regulation of neuroblast proliferation	4	0.0066	10.4
GOTERM_BP_DIRECT	regulation of immune system process	4	0.0066	10.4
GOTERM_BP_DIRECT	lysosomal lumen acidification	3	0.0067	23.9
GOTERM_BP_DIRECT	growth plate cartilage development	3	0.0067	23.9
GOTERM_BP_DIRECT	viral budding via host ESCRT complex	3	0.0067	23.9
GOTERM_BP_DIRECT	endothelial cell migration	4	0.0075	9.9
GOTERM_BP_DIRECT	blood coagulation	5	0.0079	6.3
GOTERM_BP_DIRECT	mitotic metaphase chromosome alignment	4	0.008	9.7
GOTERM_BP_DIRECT	epithelial cell proliferation	5	0.0083	6.3
GOTERM_BP_DIRECT	actin filament severing	3	0.0087	20.9
GOTERM_BP_DIRECT	actin filament depolymerization	3	0.0087	20.9
GOTERM_BP_DIRECT	platelet-derived growth factor receptor-alpha signaling pathway	4	0.009	9.3
GOTERM_BP_DIRECT	vascular endothelial growth factor receptor-1 signaling pathway	4	0.009	9.3
GOTERM_BP_DIRECT	cartilage development	5	0.0093	6.1
GOTERM_BP_DIRECT	cell surface receptor protein tyrosine kinase signaling pathway	5	0.0096	6
GOTERM_BP_DIRECT	kidney development	7	0.0098	3.8
GOTERM_BP_DIRECT	nuclear membrane reassembly	3	0.0098	19.7
GOTERM_BP_DIRECT	late endosome to lysosome transport	3	0.0098	19.7
GOTERM_BP_DIRECT	Kit signaling pathway	4	0.01	8.9
GOTERM_BP_DIRECT	macrophage colony-stimulating factor signaling pathway	4	0.01	8.9
GOTERM_BP_DIRECT	animal organ regeneration	5	0.01	5.9
GOTERM_BP_DIRECT	epithelial to mesenchymal transition	4	0.011	8.8
GOTERM_BP_DIRECT	pulmonary valve morphogenesis	3	0.011	18.6
GOTERM_BP_DIRECT	platelet-derived growth factor receptor-beta signaling pathway	4	0.011	8.6
GOTERM_BP_DIRECT	BMP signaling pathway	5	0.011	5.7
GOTERM_BP_DIRECT	modulation of chemical synaptic transmission	6	0.012	4.4
GOTERM_BP_DIRECT	epidermal growth factor receptor signaling pathway	5	0.012	5.6
GOTERM_BP_DIRECT	skeletal system morphogenesis	4	0.012	8.3
GOTERM_BP_DIRECT	brain-derived neurotrophic factor receptor signaling pathway	4	0.012	8.3
GOTERM_BP_DIRECT	response to xenobiotic stimulus	12	0.013	2.4
GOTERM_BP_DIRECT	negative regulation of gene expression	10	0.013	2.7
GOTERM_BP_DIRECT	multivesicular body sorting pathway	3	0.013	16.7
GOTERM_BP_DIRECT	response to lead ion	4	0.014	8
GOTERM_BP_DIRECT	cell differentiation	11	0.014	2.5
GOTERM_BP_DIRECT	cellular response to interleukin-1	5	0.014	5.4
GOTERM_BP_DIRECT	homophilic cell adhesion via plasma membrane adhesion molecules	6	0.014	4.2
GOTERM_BP_DIRECT	in utero embryonic development	9	0.014	2.8
GOTERM_BP_DIRECT	cell surface receptor signaling pathway	7	0.014	3.6
GOTERM_BP_DIRECT	symbiont entry into host cell	4	0.014	7.8
GOTERM_BP_DIRECT	positive regulation of epithelial to mesenchymal transition	4	0.014	7.8
GOTERM_BP_DIRECT	hepatocyte growth factor receptor signaling pathway	4	0.014	7.8
GOTERM_BP_DIRECT	vasoconstriction	3	0.015	15.9
GOTERM_BP_DIRECT	positive regulation of JNK cascade	5	0.015	5.3
GOTERM_BP_DIRECT	fibroblast growth factor receptor signaling pathway	5	0.015	5.3
GOTERM_BP_DIRECT	collagen-activated tyrosine kinase receptor signaling pathway	4	0.015	7.7
GOTERM_BP_DIRECT	response to amino acid	4	0.015	7.7
GOTERM_BP_DIRECT	positive regulation of peptidyl-tyrosine phosphorylation	5	0.016	5.2
GOTERM_BP_DIRECT	glomerular filtration	3	0.016	15.2
GOTERM_BP_DIRECT	positive regulation of miRNA transcription	4	0.016	7.4
GOTERM_BP_DIRECT	response to thyroid hormone	3	0.018	14.6
GOTERM_BP_DIRECT	coronary vein morphogenesis	2	0.018	111.6
GOTERM_BP_DIRECT	negative regulation of postsynaptic density organization	2	0.018	111.6
GOTERM_BP_DIRECT	positive regulation of protein localization to cell leading edge	2	0.018	111.6
GOTERM_BP_DIRECT	negative regulation of unidimensional cell growth	2	0.018	111.6
GOTERM_BP_DIRECT	regulation of opsonization	2	0.018	111.6
GOTERM_BP_DIRECT	positive regulation of establishment of cell polarity regulating cell shape	2	0.018	111.6
GOTERM_BP_DIRECT	cellular response to ether	2	0.018	111.6
GOTERM_BP_DIRECT	regulation of centrosome duplication	3	0.019	14
GOTERM_BP_DIRECT	regulation of mitotic spindle assembly	3	0.019	14
GOTERM_BP_DIRECT	midbody abscission	3	0.019	14
GOTERM_BP_DIRECT	regulation of dendritic spine morphogenesis	3	0.019	14
GOTERM_BP_DIRECT	collagen fibril organization	4	0.019	7
GOTERM_BP_DIRECT	immunoglobulin mediated immune response	4	0.019	7
GOTERM_BP_DIRECT	cellular response to lipopolysaccharide	8	0.02	2.9
GOTERM_BP_DIRECT	positive regulation of gene expression	12	0.021	2.2
GOTERM_BP_DIRECT	bone mineralization	4	0.021	6.8
GOTERM_BP_DIRECT	negative regulation of apoptotic process	12	0.023	2.2
GOTERM_BP_DIRECT	skeletal system development	5	0.023	4.6
GOTERM_BP_DIRECT	response to activity	5	0.024	4.6
GOTERM_BP_DIRECT	plasma membrane repair	3	0.024	12.4
GOTERM_BP_DIRECT	cellular response to nitric oxide	3	0.024	12.4
GOTERM_BP_DIRECT	ubiquitin-dependent protein catabolic process via the multivesicular body sorting pathway	3	0.024	12.4
GOTERM_BP_DIRECT	positive regulation of superoxide anion generation	3	0.024	12.4
GOTERM_BP_DIRECT	regulation of growth	3	0.024	12.4
GOTERM_BP_DIRECT	odontogenesis of dentin-containing tooth	4	0.026	6.3
GOTERM_BP_DIRECT	positive regulation of cardiac muscle cell apoptotic process	3	0.026	12
GOTERM_BP_DIRECT	regulation of cell morphogenesis	3	0.026	12
GOTERM_BP_DIRECT	chondrocyte differentiation	4	0.026	6.2
GOTERM_BP_DIRECT	positive regulation of apoptotic process involved in morphogenesis	2	0.026	74.4
GOTERM_BP_DIRECT	positive regulation of barbed-end actin filament capping	2	0.026	74.4
GOTERM_BP_DIRECT	cardiac vascular smooth muscle cell development	2	0.026	74.4
GOTERM_BP_DIRECT	negative regulation of programmed cell death	3	0.027	11.5
GOTERM_BP_DIRECT	artery morphogenesis	3	0.027	11.5
GOTERM_BP_DIRECT	regulation of systemic arterial blood pressure	3	0.029	11.2
GOTERM_BP_DIRECT	regulation of cell population proliferation	6	0.03	3.5
GOTERM_BP_DIRECT	ephrin receptor signaling pathway	4	0.03	5.9
GOTERM_BP_DIRECT	regulation of epithelial cell proliferation	3	0.033	10.5
GOTERM_BP_DIRECT	cellular response to dexamethasone stimulus	4	0.035	5.6
GOTERM_BP_DIRECT	positive regulation of cardiac muscle cell proliferation	3	0.035	10.1
GOTERM_BP_DIRECT	heterotypic cell-cell adhesion	3	0.035	10.1
GOTERM_BP_DIRECT	cellular response to tumor cell	2	0.035	55.8
GOTERM_BP_DIRECT	negative regulation of extracellular matrix constituent secretion	2	0.035	55.8
GOTERM_BP_DIRECT	blood vessel development	4	0.036	5.5
GOTERM_BP_DIRECT	peptidyl-tyrosine phosphorylation	4	0.036	5.5
GOTERM_BP_DIRECT	positive regulation of focal adhesion assembly	3	0.037	9.9
GOTERM_BP_DIRECT	positive regulation of endocytosis	3	0.037	9.9
GOTERM_BP_DIRECT	collagen catabolic process	3	0.037	9.9
GOTERM_BP_DIRECT	morphogenesis of an epithelium	3	0.037	9.9
GOTERM_BP_DIRECT	insulin-like growth factor receptor signaling pathway	4	0.038	5.4
GOTERM_BP_DIRECT	positive regulation of osteoblast differentiation	4	0.038	5.4
GOTERM_BP_DIRECT	regulation of blood pressure	4	0.038	5.4
GOTERM_BP_DIRECT	endodermal cell differentiation	3	0.039	9.6
GOTERM_BP_DIRECT	sprouting angiogenesis	3	0.041	9.3
GOTERM_BP_DIRECT	cell morphogenesis	5	0.041	3.8
GOTERM_BP_DIRECT	negative regulation of epithelial cell proliferation	4	0.042	5.2
GOTERM_BP_DIRECT	negative regulation of cell population proliferation	9	0.042	2.3
GOTERM_BP_DIRECT	regulation of synapse organization	3	0.043	9.1
GOTERM_BP_DIRECT	cellular response to mechanical stimulus	5	0.044	3.8
GOTERM_BP_DIRECT	negative regulation of inner ear auditory receptor cell differentiation	2	0.044	44.7
GOTERM_BP_DIRECT	trophoblast cell migration	2	0.044	44.7
GOTERM_BP_DIRECT	T-helper 17 type immune response	2	0.044	44.7
GOTERM_BP_DIRECT	bone trabecula morphogenesis	2	0.044	44.7
GOTERM_BP_DIRECT	organelle localization	2	0.044	44.7
GOTERM_BP_DIRECT	cellular response to interleukin-6	3	0.045	8.8
GOTERM_BP_DIRECT	endochondral ossification	3	0.047	8.6
GOTERM_BP_DIRECT	blood vessel morphogenesis	3	0.047	8.6
GOTERM_BP_DIRECT	response to calcium ion	4	0.049	4.9
GOTERM_BP_DIRECT	endothelial cell proliferation	3	0.049	8.4

## Sheet: Black coffee
Category	Term	Count	P-Value	Fold Enrichment
GOTERM_BP_DIRECT	cell adhesion	21	2.6e-08	4.7
GOTERM_BP_DIRECT	positive regulation of cell migration	15	4.6e-06	4.7
GOTERM_BP_DIRECT	axon guidance	12	8.2e-06	5.7
GOTERM_BP_DIRECT	homophilic cell adhesion via plasma membrane adhesion molecules	11	9e-06	6.4
GOTERM_BP_DIRECT	positive regulation of phosphatidylinositol 3-kinase/protein kinase B signal transduction	12	2.2e-05	5.2
GOTERM_BP_DIRECT	extracellular matrix organization	11	2.8e-05	5.6
GOTERM_BP_DIRECT	complement activation, classical pathway	6	4e-05	15.4
GOTERM_BP_DIRECT	response to xenobiotic stimulus	19	4.4e-05	3.1
GOTERM_BP_DIRECT	blood coagulation	8	4.6e-05	8.4
GOTERM_BP_DIRECT	response to lipopolysaccharide	13	0.00012	4
GOTERM_BP_DIRECT	cell surface receptor signaling pathway	11	0.00014	4.6
GOTERM_BP_DIRECT	cellular response to growth factor stimulus	8	0.00015	7
GOTERM_BP_DIRECT	osteoblast differentiation	8	0.00032	6.2
GOTERM_BP_DIRECT	cell chemotaxis	7	0.00048	7
GOTERM_BP_DIRECT	cell migration	12	0.00049	3.6
GOTERM_BP_DIRECT	epidermal growth factor receptor signaling pathway	7	0.00071	6.5
GOTERM_BP_DIRECT	cellular response to tumor necrosis factor	9	0.00071	4.7
GOTERM_BP_DIRECT	organelle localization	3	0.0011	55.5
GOTERM_BP_DIRECT	cellular response to mechanical stimulus	8	0.0011	5
GOTERM_BP_DIRECT	cell-cell adhesion	9	0.0012	4.3
GOTERM_BP_DIRECT	negative regulation of smooth muscle cell proliferation	5	0.0012	10.7
GOTERM_BP_DIRECT	aorta development	5	0.0012	10.7
GOTERM_BP_DIRECT	adenylate cyclase-activating G protein-coupled receptor signaling pathway	8	0.0012	4.9
GOTERM_BP_DIRECT	cellular response to insulin-like growth factor stimulus	4	0.0012	18.5
GOTERM_BP_DIRECT	inner ear development	6	0.0014	7.3
GOTERM_BP_DIRECT	ephrin receptor signaling pathway	6	0.0014	7.3
GOTERM_BP_DIRECT	negative regulation of smooth muscle cell migration	4	0.0014	17.6
GOTERM_BP_DIRECT	kidney development	9	0.0016	4.1
GOTERM_BP_DIRECT	collecting duct development	3	0.0017	46.2
GOTERM_BP_DIRECT	blood vessel development	6	0.0018	6.8
GOTERM_BP_DIRECT	activin receptor signaling pathway	4	0.0019	16.1
GOTERM_BP_DIRECT	proteolysis	16	0.0022	2.5
GOTERM_BP_DIRECT	positive regulation of smooth muscle cell migration	5	0.0022	9.1
GOTERM_BP_DIRECT	postsynaptic specialization assembly	3	0.0023	39.6
GOTERM_BP_DIRECT	response to macrophage colony-stimulating factor	3	0.0023	39.6
GOTERM_BP_DIRECT	platelet-derived growth factor receptor-beta signaling pathway	5	0.0024	8.9
GOTERM_BP_DIRECT	multicellular organismal response to stress	4	0.0024	14.8
GOTERM_BP_DIRECT	complement activation	4	0.0027	14.2
GOTERM_BP_DIRECT	regulation of signal transduction	6	0.0035	5.9
GOTERM_BP_DIRECT	aortic valve development	3	0.004	30.8
GOTERM_BP_DIRECT	positive regulation of ERK1 and ERK2 cascade	9	0.0041	3.5
GOTERM_BP_DIRECT	heart development	11	0.0041	3
GOTERM_BP_DIRECT	protein catabolic process	7	0.0041	4.6
GOTERM_BP_DIRECT	BMP signaling pathway	6	0.0042	5.7
GOTERM_BP_DIRECT	angiogenesis	9	0.0044	3.5
GOTERM_BP_DIRECT	adherens junction organization	4	0.0049	11.6
GOTERM_BP_DIRECT	collagen fibril organization	5	0.005	7.2
GOTERM_BP_DIRECT	negative regulation of proteolysis	4	0.0053	11.2
GOTERM_BP_DIRECT	positive regulation of neuron projection development	8	0.0054	3.8
GOTERM_BP_DIRECT	response to nutrient levels	8	0.0054	3.8
GOTERM_BP_DIRECT	bone mineralization	5	0.0056	7
GOTERM_BP_DIRECT	positive regulation of JNK cascade	6	0.0058	5.2
GOTERM_BP_DIRECT	fibroblast growth factor receptor signaling pathway	6	0.0058	5.2
GOTERM_BP_DIRECT	keratinocyte differentiation	5	0.0062	6.8
GOTERM_BP_DIRECT	positive regulation of endothelial cell migration	5	0.0066	6.7
GOTERM_BP_DIRECT	response to cytokine	6	0.0068	5
GOTERM_BP_DIRECT	smooth muscle cell migration	3	0.0071	23.1
GOTERM_BP_DIRECT	elastic fiber assembly	3	0.0071	23.1
GOTERM_BP_DIRECT	ossification	7	0.0072	4.1
GOTERM_BP_DIRECT	female pregnancy	7	0.0074	4.1
GOTERM_BP_DIRECT	zymogen activation	4	0.0079	9.7
GOTERM_BP_DIRECT	positive regulation of synapse assembly	5	0.0096	6
GOTERM_BP_DIRECT	response to L-ascorbic acid	3	0.0096	19.8
GOTERM_BP_DIRECT	skeletal system development	6	0.01	4.6
GOTERM_BP_DIRECT	platelet activation	4	0.01	8.8
GOTERM_BP_DIRECT	positive regulation of substrate adhesion-dependent cell spreading	4	0.01	8.8
GOTERM_BP_DIRECT	negative chemotaxis	4	0.01	8.8
GOTERM_BP_DIRECT	positive regulation of osteoblast proliferation	3	0.011	18.5
GOTERM_BP_DIRECT	response to hydrogen peroxide	5	0.011	5.7
GOTERM_BP_DIRECT	peptidyl-tyrosine phosphorylation	5	0.011	5.7
GOTERM_BP_DIRECT	actin cytoskeleton organization	8	0.012	3.2
GOTERM_BP_DIRECT	positive regulation of osteoblast differentiation	5	0.012	5.6
GOTERM_BP_DIRECT	insulin-like growth factor receptor signaling pathway	5	0.012	5.6
GOTERM_BP_DIRECT	regulation of blood pressure	5	0.012	5.6
GOTERM_BP_DIRECT	positive regulation of Notch signaling pathway	4	0.013	8.2
GOTERM_BP_DIRECT	response to stilbenoid	3	0.013	17.3
GOTERM_BP_DIRECT	response to mechanical stimulus	6	0.013	4.3
GOTERM_BP_DIRECT	response to toxic substance	6	0.013	4.3
GOTERM_BP_DIRECT	positive regulation of angiogenesis	7	0.013	3.6
GOTERM_BP_DIRECT	enzyme-linked receptor protein signaling pathway	3	0.014	16.3
GOTERM_BP_DIRECT	vascular endothelial growth factor receptor-1 signaling pathway	4	0.015	7.7
GOTERM_BP_DIRECT	response to fatty acid	4	0.015	7.7
GOTERM_BP_DIRECT	platelet-derived growth factor receptor-alpha signaling pathway	4	0.015	7.7
GOTERM_BP_DIRECT	learning or memory	5	0.015	5.3
GOTERM_BP_DIRECT	cell-cell adhesion via plasma-membrane adhesion molecules	3	0.016	15.4
GOTERM_BP_DIRECT	negative regulation of vascular associated smooth muscle cell proliferation	4	0.016	7.5
GOTERM_BP_DIRECT	negative regulation of apoptotic process	14	0.017	2.1
GOTERM_BP_DIRECT	macrophage colony-stimulating factor signaling pathway	4	0.017	7.4
GOTERM_BP_DIRECT	Kit signaling pathway	4	0.017	7.4
GOTERM_BP_DIRECT	cartilage development	5	0.018	5
GOTERM_BP_DIRECT	immune response	10	0.018	2.5
GOTERM_BP_DIRECT	cell-matrix adhesion	5	0.019	4.9
GOTERM_BP_DIRECT	tumor necrosis factor-mediated signaling pathway	4	0.019	7
GOTERM_BP_DIRECT	platelet aggregation	4	0.019	7
GOTERM_BP_DIRECT	brain-derived neurotrophic factor receptor signaling pathway	4	0.02	6.8
GOTERM_BP_DIRECT	cellular response to fluid shear stress	3	0.021	13.2
GOTERM_BP_DIRECT	synaptic vesicle lumen acidification	3	0.021	13.2
GOTERM_BP_DIRECT	negative regulation of cell proliferation involved in heart valve morphogenesis	2	0.021	92.4
GOTERM_BP_DIRECT	helper T cell diapedesis	2	0.021	92.4
GOTERM_BP_DIRECT	response to risperidone	2	0.021	92.4
GOTERM_BP_DIRECT	negative regulation of collateral sprouting of intact axon in response to injury	2	0.021	92.4
GOTERM_BP_DIRECT	positive regulation of cell population proliferation	13	0.022	2.1
GOTERM_BP_DIRECT	type B pancreatic cell proliferation	3	0.023	12.6
GOTERM_BP_DIRECT	dendrite development	4	0.024	6.5
GOTERM_BP_DIRECT	hepatocyte growth factor receptor signaling pathway	4	0.024	6.5
GOTERM_BP_DIRECT	symbiont entry into host cell	4	0.024	6.5
GOTERM_BP_DIRECT	collagen-activated tyrosine kinase receptor signaling pathway	4	0.025	6.4
GOTERM_BP_DIRECT	extrinsic apoptotic signaling pathway	4	0.026	6.3
GOTERM_BP_DIRECT	animal organ morphogenesis	5	0.026	4.4
GOTERM_BP_DIRECT	regulation of actin cytoskeleton organization	5	0.026	4.4
GOTERM_BP_DIRECT	regulation of cell growth	4	0.027	6.2
GOTERM_BP_DIRECT	hair follicle development	4	0.027	6.2
GOTERM_BP_DIRECT	innervation	3	0.027	11.6
GOTERM_BP_DIRECT	positive regulation of ossification	3	0.029	11.1
GOTERM_BP_DIRECT	response to selenium ion	3	0.029	11.1
GOTERM_BP_DIRECT	mitral valve formation	2	0.032	61.6
GOTERM_BP_DIRECT	positive regulation of apoptotic process involved in morphogenesis	2	0.032	61.6
GOTERM_BP_DIRECT	cell migration involved in vasculogenesis	2	0.032	61.6
GOTERM_BP_DIRECT	dendrite regeneration	2	0.032	61.6
GOTERM_BP_DIRECT	epithelial cell differentiation	5	0.033	4.1
GOTERM_BP_DIRECT	response to oxidative stress	6	0.033	3.4
GOTERM_BP_DIRECT	immune system process	4	0.036	5.5
GOTERM_BP_DIRECT	response to estradiol	7	0.036	2.9
GOTERM_BP_DIRECT	positive regulation of canonical Wnt signaling pathway	5	0.037	4
GOTERM_BP_DIRECT	response to hormone	5	0.037	4
GOTERM_BP_DIRECT	skin development	4	0.037	5.4
GOTERM_BP_DIRECT	positive regulation of canonical NF-kappaB signal transduction	7	0.038	2.8
GOTERM_BP_DIRECT	response to axon injury	4	0.038	5.4
GOTERM_BP_DIRECT	positive regulation of bone resorption	3	0.039	9.6
GOTERM_BP_DIRECT	positive regulation of intracellular signal transduction	3	0.039	9.6
GOTERM_BP_DIRECT	intracellular sodium ion homeostasis	3	0.039	9.6
GOTERM_BP_DIRECT	receptor-mediated endocytosis	4	0.041	5.2
GOTERM_BP_DIRECT	protein autophosphorylation	6	0.042	3.2
GOTERM_BP_DIRECT	positive regulation of phospholipid biosynthetic process	2	0.042	46.2
GOTERM_BP_DIRECT	cell migration involved in endocardial cushion formation	2	0.042	46.2
GOTERM_BP_DIRECT	regulation of extracellular matrix assembly	2	0.042	46.2
GOTERM_BP_DIRECT	D-glucuronate catabolic process to D-xylulose 5-phosphate	2	0.042	46.2
GOTERM_BP_DIRECT	sequestering of TGFbeta in extracellular matrix	2	0.042	46.2
GOTERM_BP_DIRECT	negative regulation of extracellular matrix constituent secretion	2	0.042	46.2
GOTERM_BP_DIRECT	synapse assembly	4	0.043	5.1
GOTERM_BP_DIRECT	response to activity	5	0.043	3.8
GOTERM_BP_DIRECT	positive regulation of MAPK cascade	7	0.044	2.7
GOTERM_BP_DIRECT	cell population proliferation	8	0.046	2.4
GOTERM_BP_DIRECT	bone resorption	3	0.046	8.7
GOTERM_BP_DIRECT	signal transduction	17	0.047	1.7
GOTERM_BP_DIRECT	regulation of cell migration	5	0.047	3.7
GOTERM_BP_DIRECT	response to nicotine	4	0.049	4.9
GOTERM_BP_DIRECT	positive regulation of cardiac muscle cell proliferation	3	0.049	8.4
GOTERM_BP_DIRECT	heterotypic cell-cell adhesion	3	0.049	8.4

## Sheet: Control
Category	Term	Count	P-Value	Fold Enrichment
GOTERM_BP_DIRECT	collagen fibril organization	7	1.2e-07	29.8
GOTERM_BP_DIRECT	response to mechanical stimulus	6	0.0001	12.8
GOTERM_BP_DIRECT	positive regulation of cell migration	8	0.0001	7.3
GOTERM_BP_DIRECT	cell migration	8	0.00012	7.1
GOTERM_BP_DIRECT	complement activation, classical pathway	4	0.0003	30.3
GOTERM_BP_DIRECT	proteolysis	10	0.0003	4.6
GOTERM_BP_DIRECT	cell adhesion	8	0.00076	5.3
GOTERM_BP_DIRECT	angiogenesis	6	0.0017	6.9
GOTERM_BP_DIRECT	ossification	5	0.0025	8.7
GOTERM_BP_DIRECT	homophilic cell adhesion via plasma membrane adhesion molecules	5	0.0027	8.6
GOTERM_BP_DIRECT	cellular response to retinoic acid	4	0.0035	13
GOTERM_BP_DIRECT	multicellular organismal response to stress	3	0.0037	32.7
GOTERM_BP_DIRECT	complement activation	3	0.004	31.4
GOTERM_BP_DIRECT	response to xenobiotic stimulus	8	0.0044	3.9
GOTERM_BP_DIRECT	endodermal cell differentiation	3	0.0071	23.3
GOTERM_BP_DIRECT	response to cytokine	4	0.0075	9.9
GOTERM_BP_DIRECT	positive regulation of wound healing	3	0.0079	22.1
GOTERM_BP_DIRECT	zymogen activation	3	0.0084	21.5
GOTERM_BP_DIRECT	maternal process involved in female pregnancy	3	0.0092	20.4
GOTERM_BP_DIRECT	visual perception	4	0.012	8.4
GOTERM_BP_DIRECT	response to peptide hormone	4	0.012	8.2
GOTERM_BP_DIRECT	cytokine-mediated signaling pathway	4	0.013	8
GOTERM_BP_DIRECT	substrate adhesion-dependent cell spreading	3	0.014	16.3
GOTERM_BP_DIRECT	cellular response to fluoride	2	0.014	136.2
GOTERM_BP_DIRECT	cellular response to vitamin E	2	0.014	136.2
GOTERM_BP_DIRECT	skeletal system morphogenesis	3	0.016	15.1
GOTERM_BP_DIRECT	cellular response to mechanical stimulus	4	0.017	7.4
GOTERM_BP_DIRECT	serotonergic neuron axon guidance	2	0.018	109
GOTERM_BP_DIRECT	negative regulation of cell adhesion	3	0.019	14.1
GOTERM_BP_DIRECT	osteoclast differentiation	3	0.022	13
GOTERM_BP_DIRECT	response to lipopolysaccharide	5	0.024	4.5
GOTERM_BP_DIRECT	interleukin-11-mediated signaling pathway	2	0.025	77.8
GOTERM_BP_DIRECT	extracellular matrix organization	4	0.028	6
GOTERM_BP_DIRECT	basement membrane assembly	2	0.029	68.1
GOTERM_BP_DIRECT	proteoglycan metabolic process	2	0.032	60.5
GOTERM_BP_DIRECT	cell-cell adhesion	4	0.033	5.7
GOTERM_BP_DIRECT	axon guidance	4	0.033	5.6
GOTERM_BP_DIRECT	heart development	5	0.036	4
GOTERM_BP_DIRECT	cartilage development involved in endochondral bone morphogenesis	2	0.039	49.5
GOTERM_BP_DIRECT	blood coagulation	3	0.041	9.3
GOTERM_BP_DIRECT	negative regulation of neuron projection development	3	0.041	9.3
GOTERM_BP_DIRECT	peripheral nervous system axon regeneration	2	0.043	45.4
GOTERM_BP_DIRECT	cartilage development	3	0.044	8.9
GOTERM_BP_DIRECT	regulation of cell communication	2	0.046	41.9
