# Supplementary material for: Exploring the Effects of Teas with Different Fermentation Levels and Black Coffee on the Body via the Urine Proteome
Source: Nutrients. 2026 Jan 21;18(2):343. doi: 10.3390/nu18020343 (PMC12845137; doi:10.3390/nu18020343)
Supplement: Supplementary file 1 [file nutrients-18-00343-s001.zip › Table S6. KEGG pathway enrichment analysis of differential proteins identified by before-and-after comparisons..xlsx]

## Sheet: Oolong tea
Category	Term	Count	P-Value	Fold Enrichment
KEGG_PATHWAY	Carbon metabolism	7	7.5e-05	9.6
KEGG_PATHWAY	Metabolic pathways	18	0.0067	1.9
KEGG_PATHWAY	Folate biosynthesis	3	0.012	17.7
KEGG_PATHWAY	2-Oxocarboxylic acid metabolism	3	0.014	16.2
KEGG_PATHWAY	Tryptophan metabolism	3	0.03	10.8
KEGG_PATHWAY	Porphyrin metabolism	3	0.035	10

## Sheet: Black tea
Category	Term	Count	P-Value	Fold Enrichment
KEGG_PATHWAY	ECM-receptor interaction	7	4.3e-05	10.7
KEGG_PATHWAY	Focal adhesion	9	9.6e-05	6.1
KEGG_PATHWAY	PI3K-Akt signaling pathway	11	0.00021	4.2
KEGG_PATHWAY	Biosynthesis of amino acids	6	0.00052	8.9
KEGG_PATHWAY	Amoebiasis	6	0.0007	8.3
KEGG_PATHWAY	Fructose and mannose metabolism	4	0.0021	15.3
KEGG_PATHWAY	Carbon metabolism	6	0.0027	6.2
KEGG_PATHWAY	Human papillomavirus infection	8	0.015	3
KEGG_PATHWAY	Inositol phosphate metabolism	4	0.017	7.2
KEGG_PATHWAY	Glycolysis / Gluconeogenesis	4	0.023	6.5
KEGG_PATHWAY	Cytoskeleton in muscle cells	6	0.025	3.6
KEGG_PATHWAY	Metabolic pathways	20	0.032	1.6
KEGG_PATHWAY	Tyrosine metabolism	3	0.043	9

## Sheet: Pu-erh tea
Category	Term	Count	P-Value	Fold Enrichment
KEGG_PATHWAY	ECM-receptor interaction	11	2.1e-08	12
KEGG_PATHWAY	Renin-angiotensin system	6	2.1e-05	17.3
KEGG_PATHWAY	Focal adhesion	11	3.7e-05	5.3
KEGG_PATHWAY	Human papillomavirus infection	14	6.9e-05	3.8
KEGG_PATHWAY	PI3K-Akt signaling pathway	13	0.00024	3.6
KEGG_PATHWAY	Complement and coagulation cascades	7	0.00024	7.9
KEGG_PATHWAY	Phagosome	9	0.0008	4.5
KEGG_PATHWAY	Bladder cancer	5	0.00082	11.7
KEGG_PATHWAY	Virion - Hepatitis viruses	5	0.0017	9.6
KEGG_PATHWAY	Cytoskeleton in muscle cells	9	0.0023	3.8
KEGG_PATHWAY	Hypertrophic cardiomyopathy	6	0.0035	5.8
KEGG_PATHWAY	Protein digestion and absorption	6	0.004	5.7
KEGG_PATHWAY	Proteoglycans in cancer	8	0.0048	3.8
KEGG_PATHWAY	Pathways in cancer	14	0.0061	2.3
KEGG_PATHWAY	Endocytosis	9	0.0066	3.2
KEGG_PATHWAY	Regulation of actin cytoskeleton	8	0.011	3.3
KEGG_PATHWAY	Fc gamma R-mediated phagocytosis	5	0.017	5
KEGG_PATHWAY	Cytokine-cytokine receptor interaction	8	0.021	2.9
KEGG_PATHWAY	Dilated cardiomyopathy	5	0.021	4.7
KEGG_PATHWAY	MicroRNAs in cancer	8	0.031	2.6
KEGG_PATHWAY	Pertussis	4	0.039	5.3

## Sheet: Black coffee
Category	Term	Count	P-Value	Fold Enrichment
KEGG_PATHWAY	Complement and coagulation cascades	11	1.1e-07	10.1
KEGG_PATHWAY	Focal adhesion	13	7.8e-06	5.1
KEGG_PATHWAY	ECM-receptor interaction	8	0.00012	7.1
KEGG_PATHWAY	Cytokine-cytokine receptor interaction	13	0.00015	3.8
KEGG_PATHWAY	Human papillomavirus infection	15	0.00016	3.3
KEGG_PATHWAY	PI3K-Akt signaling pathway	14	0.00047	3.1
KEGG_PATHWAY	Phagosome	10	0.00073	4.1
KEGG_PATHWAY	Pathways in cancer	17	0.0025	2.3
KEGG_PATHWAY	Amoebiasis	6	0.0077	4.8
KEGG_PATHWAY	Regulation of actin cytoskeleton	9	0.01	3
KEGG_PATHWAY	TGF-beta signaling pathway	6	0.012	4.3
KEGG_PATHWAY	Efferocytosis	7	0.015	3.4
KEGG_PATHWAY	Nitrogen metabolism	3	0.021	13.3
KEGG_PATHWAY	Platelet activation	6	0.022	3.7
KEGG_PATHWAY	MicroRNAs in cancer	9	0.032	2.4
KEGG_PATHWAY	Staphylococcus aureus infection	5	0.035	4
KEGG_PATHWAY	Fluid shear stress and atherosclerosis	6	0.043	3.1
KEGG_PATHWAY	Human cytomegalovirus infection	8	0.043	2.5

## Sheet: Control
Category	Term	Count	P-Value	Fold Enrichment
KEGG_PATHWAY	Protein digestion and absorption	5	0.00065	12.2
KEGG_PATHWAY	Complement and coagulation cascades	4	0.0044	11.7
KEGG_PATHWAY	Lysosome	4	0.015	7.5
KEGG_PATHWAY	Viral protein interaction with cytokine and cytokine receptor	3	0.041	9.1
KEGG_PATHWAY	Focal adhesion	4	0.042	5
KEGG_PATHWAY	Rheumatoid arthritis	3	0.044	8.8
KEGG_PATHWAY	PI3K-Akt signaling pathway	5	0.046	3.6
KEGG_PATHWAY	ECM-receptor interaction	3	0.047	8.5
