# Supplementary material for: Exploring the Effects of Teas with Different Fermentation Levels and Black Coffee on the Body via the Urine Proteome
Source: Nutrients. 2026 Jan 21;18(2):343. doi: 10.3390/nu18020343 (PMC12845137; doi:10.3390/nu18020343)
Supplement: Supplementary file 1 [file nutrients-18-00343-s001.zip › Table S8. Biological process enrichment analysis of differential proteins identified by between-group comparisons..xlsx]

## Sheet: Green tea
Category	Term	Count	P-Value	Fold Enrichment
GOTERM_BP_DIRECT	axon guidance	8	2.4e-07	18
GOTERM_BP_DIRECT	ephrin receptor signaling pathway	5	2.6e-05	28.6
GOTERM_BP_DIRECT	positive regulation of cell migration	6	0.00054	8.8
GOTERM_BP_DIRECT	cell migration	6	0.0006	8.6
GOTERM_BP_DIRECT	positive regulation of ERK1 and ERK2 cascade	5	0.0019	9.2
GOTERM_BP_DIRECT	regulation of angiogenesis	3	0.0025	39.5
GOTERM_BP_DIRECT	response to mechanical stimulus	4	0.003	13.6
GOTERM_BP_DIRECT	response to peptide hormone	4	0.0033	13.1
GOTERM_BP_DIRECT	regulation of cell shape	4	0.0034	13
GOTERM_BP_DIRECT	negative chemotaxis	3	0.004	31
GOTERM_BP_DIRECT	aorta development	3	0.0042	30.3
GOTERM_BP_DIRECT	semaphorin-plexin signaling pathway	3	0.0044	29.6
GOTERM_BP_DIRECT	neural crest cell migration	3	0.0059	25.6
GOTERM_BP_DIRECT	negative regulation of metalloendopeptidase activity	2	0.0067	289.8
GOTERM_BP_DIRECT	heart development	5	0.0072	6.4
GOTERM_BP_DIRECT	response to muscle activity	3	0.0083	21.4
GOTERM_BP_DIRECT	positive regulation of cell population proliferation	6	0.0091	4.5
GOTERM_BP_DIRECT	positive regulation of phosphatidylinositol 3-kinase/protein kinase B signal transduction	4	0.012	8.1
GOTERM_BP_DIRECT	angiogenesis	4	0.016	7.3
GOTERM_BP_DIRECT	fibroblast growth factor receptor signaling pathway	3	0.024	12.3
GOTERM_BP_DIRECT	mitral valve morphogenesis	2	0.024	79
GOTERM_BP_DIRECT	response to cytokine	3	0.025	11.9
GOTERM_BP_DIRECT	regulation of cell adhesion mediated by integrin	2	0.029	66.9
GOTERM_BP_DIRECT	insulin receptor signaling pathway	3	0.03	10.9
GOTERM_BP_DIRECT	heart valve development	2	0.031	62.1
GOTERM_BP_DIRECT	regulation of cell migration	3	0.033	10.3
GOTERM_BP_DIRECT	sphingosine biosynthetic process	2	0.035	54.3
GOTERM_BP_DIRECT	protein catabolic process	3	0.04	9.3
GOTERM_BP_DIRECT	cellular response to chemokine	2	0.04	48.3
GOTERM_BP_DIRECT	cellular response to mechanical stimulus	3	0.044	8.8
GOTERM_BP_DIRECT	locomotor rhythm	2	0.044	43.5

## Sheet: Oolong tea
Category	Term	Count	P-Value	Fold Enrichment
GOTERM_BP_DIRECT	intermediate filament organization	6	1.1e-06	32.1
GOTERM_BP_DIRECT	keratinization	5	2.1e-05	30.1
GOTERM_BP_DIRECT	peptide cross-linking	3	0.0013	55.1
GOTERM_BP_DIRECT	animal organ regeneration	4	0.0018	16.2
GOTERM_BP_DIRECT	complement activation	3	0.002	44.5
GOTERM_BP_DIRECT	morphogenesis of an epithelium	3	0.0034	34
GOTERM_BP_DIRECT	keratinocyte proliferation	3	0.004	31.3
GOTERM_BP_DIRECT	response to lipopolysaccharide	5	0.0073	6.4
GOTERM_BP_DIRECT	negative regulation of cell migration	4	0.0093	9.1
GOTERM_BP_DIRECT	positive regulation of epidermis development	2	0.01	192.7
GOTERM_BP_DIRECT	keratinocyte differentiation	3	0.013	17
GOTERM_BP_DIRECT	positive regulation of coagulation	2	0.018	110.1
GOTERM_BP_DIRECT	blood coagulation	3	0.021	13.1
GOTERM_BP_DIRECT	keratinocyte migration	2	0.023	85.7
GOTERM_BP_DIRECT	complement activation, alternative pathway	2	0.03	64.2
GOTERM_BP_DIRECT	phosphatidylcholine catabolic process	2	0.03	64.2
GOTERM_BP_DIRECT	keratinocyte development	2	0.038	51.4
GOTERM_BP_DIRECT	protein heterotetramerization	2	0.042	45.3
GOTERM_BP_DIRECT	regulation of osteoclast differentiation	2	0.042	45.3
GOTERM_BP_DIRECT	regulation of signaling receptor activity	2	0.047	40.6

## Sheet: Black tea
Category	Term	Count	P-Value	Fold Enrichment
GOTERM_BP_DIRECT	blood coagulation	8	8.1e-08	21.6
GOTERM_BP_DIRECT	complement activation	5	3.9e-06	45.7
GOTERM_BP_DIRECT	proteolysis	13	6.6e-06	5.2
GOTERM_BP_DIRECT	intermediate filament organization	6	1.2e-05	19.8
GOTERM_BP_DIRECT	peptide cross-linking	4	8.8e-05	45.2
GOTERM_BP_DIRECT	response to mechanical stimulus	6	0.0002	11.1
GOTERM_BP_DIRECT	interleukin-11-mediated signaling pathway	3	0.00035	101.8
GOTERM_BP_DIRECT	complement activation, classical pathway	4	0.00045	26.4
GOTERM_BP_DIRECT	zymogen activation	4	0.00053	25
GOTERM_BP_DIRECT	complement activation, alternative pathway	3	0.0011	59.4
GOTERM_BP_DIRECT	axon guidance	6	0.0013	7.4
GOTERM_BP_DIRECT	keratinization	4	0.0024	14.8
GOTERM_BP_DIRECT	protein catabolic process	5	0.0028	8.5
GOTERM_BP_DIRECT	keratinocyte differentiation	4	0.0029	14
GOTERM_BP_DIRECT	response to nutrient	5	0.0039	7.7
GOTERM_BP_DIRECT	ephrin receptor signaling pathway	4	0.0039	12.5
GOTERM_BP_DIRECT	regulation of systemic arterial blood pressure	3	0.0069	23.8
GOTERM_BP_DIRECT	extracellular matrix organization	5	0.0069	6.6
GOTERM_BP_DIRECT	cell-cell adhesion	5	0.0085	6.2
GOTERM_BP_DIRECT	positive regulation of cell population proliferation	8	0.01	3.3
GOTERM_BP_DIRECT	maternal process involved in female pregnancy	3	0.012	17.8
GOTERM_BP_DIRECT	positive regulation of epidermis development	2	0.017	118.8
GOTERM_BP_DIRECT	notochord formation	2	0.017	118.8
GOTERM_BP_DIRECT	cytokine-mediated signaling pathway	4	0.019	7
GOTERM_BP_DIRECT	ciliary neurotrophic factor-mediated signaling pathway	2	0.021	95
GOTERM_BP_DIRECT	hemostasis	2	0.025	79.2
GOTERM_BP_DIRECT	cell differentiation involved in embryonic placenta development	2	0.025	79.2
GOTERM_BP_DIRECT	negative regulation of coagulation	2	0.029	67.9
GOTERM_BP_DIRECT	positive regulation of apoptotic cell clearance	2	0.029	67.9
GOTERM_BP_DIRECT	positive regulation of cell adhesion	3	0.037	9.8
GOTERM_BP_DIRECT	response to lipopolysaccharide	5	0.038	3.9
GOTERM_BP_DIRECT	cell migration	5	0.038	3.9
GOTERM_BP_DIRECT	hyaluronan metabolic process	2	0.041	47.5
GOTERM_BP_DIRECT	wound healing	3	0.041	9.3

## Sheet: Pu-erh tea
Category	Term	Count	P-Value	Fold Enrichment
GOTERM_BP_DIRECT	homophilic cell adhesion via plasma membrane adhesion molecules	8	4.5e-06	12
GOTERM_BP_DIRECT	extracellular matrix organization	8	1.1e-05	10.5
GOTERM_BP_DIRECT	complement activation, classical pathway	5	1.5e-05	33
GOTERM_BP_DIRECT	cell adhesion	9	0.00033	5.2
GOTERM_BP_DIRECT	cellular response to tumor necrosis factor	6	0.00089	8
GOTERM_BP_DIRECT	cellular response to transforming growth factor beta stimulus	5	0.0015	10
GOTERM_BP_DIRECT	lipid metabolic process	6	0.0016	7.1
GOTERM_BP_DIRECT	cell migration	7	0.0017	5.5
GOTERM_BP_DIRECT	collagen-activated tyrosine kinase receptor signaling pathway	4	0.0018	16.4
GOTERM_BP_DIRECT	cellular response to thyroid hormone stimulus	3	0.002	44.5
GOTERM_BP_DIRECT	positive regulation of MAPK cascade	6	0.0032	6
GOTERM_BP_DIRECT	proteolysis	9	0.0034	3.6
GOTERM_BP_DIRECT	positive regulation of cell adhesion	4	0.0035	13
GOTERM_BP_DIRECT	immune response	7	0.0043	4.5
GOTERM_BP_DIRECT	complement activation	3	0.0052	27.4
GOTERM_BP_DIRECT	positive regulation of smooth muscle cell proliferation	4	0.0059	10.8
GOTERM_BP_DIRECT	blood coagulation	4	0.0059	10.8
GOTERM_BP_DIRECT	positive regulation of intracellular signal transduction	3	0.0065	24.6
GOTERM_BP_DIRECT	positive regulation of angiogenesis	5	0.0066	6.6
GOTERM_BP_DIRECT	regulation of systemic arterial blood pressure	3	0.0069	23.8
GOTERM_BP_DIRECT	regulation of opsonization	2	0.0083	237.6
GOTERM_BP_DIRECT	cell-cell adhesion	5	0.0085	6.2
GOTERM_BP_DIRECT	collagen catabolic process	3	0.0088	21
GOTERM_BP_DIRECT	cell adhesion mediated by integrin	3	0.01	19.3
GOTERM_BP_DIRECT	zymogen activation	3	0.011	18.8
GOTERM_BP_DIRECT	positive regulation of canonical Wnt signaling pathway	4	0.013	8.2
GOTERM_BP_DIRECT	negative regulation of SMAD protein signal transduction	3	0.013	17.4
GOTERM_BP_DIRECT	positive regulation of cell differentiation	3	0.014	16.2
GOTERM_BP_DIRECT	inflammatory response	6	0.015	4.1
GOTERM_BP_DIRECT	negative regulation of epithelial to mesenchymal transition	3	0.019	14
GOTERM_BP_DIRECT	cell surface receptor signaling pathway via JAK-STAT	3	0.02	13.7
GOTERM_BP_DIRECT	cell morphogenesis	4	0.023	6.6
GOTERM_BP_DIRECT	hemostasis	2	0.025	79.2
GOTERM_BP_DIRECT	glycoside catabolic process	2	0.025	79.2
GOTERM_BP_DIRECT	regulation of lipopolysaccharide-mediated signaling pathway	2	0.025	79.2
GOTERM_BP_DIRECT	response to symbiotic bacterium	2	0.025	79.2
GOTERM_BP_DIRECT	response to muscle activity	3	0.027	11.7
GOTERM_BP_DIRECT	cellular response to epidermal growth factor stimulus	3	0.028	11.5
GOTERM_BP_DIRECT	collagen fibril organization	3	0.029	11.1
GOTERM_BP_DIRECT	positive regulation of cell population proliferation	7	0.032	2.9
GOTERM_BP_DIRECT	positive regulation of cell migration	5	0.036	4
GOTERM_BP_DIRECT	negative regulation of complement activation, classical pathway	2	0.037	52.8
GOTERM_BP_DIRECT	ephrin receptor signaling pathway	3	0.04	9.4
GOTERM_BP_DIRECT	hyaluronan metabolic process	2	0.041	47.5
GOTERM_BP_DIRECT	mitral valve morphogenesis	2	0.045	43.2
GOTERM_BP_DIRECT	negative regulation of lipid storage	2	0.049	39.6

## Sheet: Black coffee
Category	Term	Count	P-Value	Fold Enrichment
GOTERM_BP_DIRECT	angiogenesis involved in wound healing	3	0.00013	170.2
GOTERM_BP_DIRECT	protein glycosylation	4	0.00092	20.3
GOTERM_BP_DIRECT	lysosome organization	3	0.004	31
GOTERM_BP_DIRECT	regulation of lipopolysaccharide-mediated signaling pathway	2	0.01	189.2
GOTERM_BP_DIRECT	lipid catabolic process	3	0.012	17.7
GOTERM_BP_DIRECT	integrin activation	2	0.019	103.2
GOTERM_BP_DIRECT	epithelial cell development	2	0.022	87.3
GOTERM_BP_DIRECT	immune response	4	0.025	6.2
GOTERM_BP_DIRECT	positive regulation of actin filament bundle assembly	2	0.027	70.9
GOTERM_BP_DIRECT	positive regulation of calcium ion import	2	0.034	56.7
GOTERM_BP_DIRECT	cellular response to tumor necrosis factor	3	0.037	9.6
GOTERM_BP_DIRECT	midbody abscission	2	0.04	47.3
