# Supplementary material for: Exploring the Effects of Teas with Different Fermentation Levels and Black Coffee on the Body via the Urine Proteome
Source: Nutrients. 2026 Jan 21;18(2):343. doi: 10.3390/nu18020343 (PMC12845137; doi:10.3390/nu18020343)
Supplement: Supplementary file 1 [file nutrients-18-00343-s001.zip › Table S9. KEGG pathway enrichment analysis of differential proteins identified by between-group comparisons..xlsx]

## Sheet: Green tea
Category	Term	Count	P-Value	Fold Enrichment
KEGG_PATHWAY	Axon guidance	7	1.6e-05	12.1
KEGG_PATHWAY	MicroRNAs in cancer	7	0.00022	7.5
KEGG_PATHWAY	Lysosome	5	0.00071	11.7
KEGG_PATHWAY	Glycosaminoglycan degradation	3	0.0018	45.6
KEGG_PATHWAY	MAPK signaling pathway	6	0.0019	6.3
KEGG_PATHWAY	Rap1 signaling pathway	5	0.0039	7.4
KEGG_PATHWAY	PI3K-Akt signaling pathway	5	0.022	4.5
KEGG_PATHWAY	Metabolic pathways	11	0.026	2
KEGG_PATHWAY	Viral protein interaction with cytokine and cytokine receptor	3	0.027	11.4
KEGG_PATHWAY	Ras signaling pathway	4	0.034	5.4

## Sheet: Oolong tea
Category	Term	Count	P-Value	Fold Enrichment
KEGG_PATHWAY	Lysosome	7	5.9e-06	14.6
KEGG_PATHWAY	Complement and coagulation cascades	4	0.0032	13
KEGG_PATHWAY	PI3K-Akt signaling pathway	5	0.033	4
KEGG_PATHWAY	Staphylococcus aureus infection	3	0.045	8.6
KEGG_PATHWAY	Regulation of actin cytoskeleton	4	0.049	4.7

## Sheet: Black tea
Category	Term	Count	P-Value	Fold Enrichment
KEGG_PATHWAY	Complement and coagulation cascades	7	2.1e-06	17.7
KEGG_PATHWAY	PI3K-Akt signaling pathway	7	0.0046	4.3
KEGG_PATHWAY	Viral protein interaction with cytokine and cytokine receptor	4	0.0061	10.5
KEGG_PATHWAY	Cytokine-cytokine receptor interaction	6	0.007	4.8
KEGG_PATHWAY	Staphylococcus aureus infection	4	0.0096	8.9
KEGG_PATHWAY	MAPK signaling pathway	6	0.01	4.4
KEGG_PATHWAY	Rap1 signaling pathway	5	0.015	5.1
KEGG_PATHWAY	Ras signaling pathway	5	0.02	4.7
KEGG_PATHWAY	Lysosome	4	0.022	6.5
KEGG_PATHWAY	JAK-STAT signaling pathway	4	0.037	5.3
KEGG_PATHWAY	MicroRNAs in cancer	5	0.042	3.7
KEGG_PATHWAY	Axon guidance	4	0.048	4.8

## Sheet: Pu-erh tea
Category	Term	Count	P-Value	Fold Enrichment
KEGG_PATHWAY	Lysosome	12	1.3e-10	15.9
KEGG_PATHWAY	Complement and coagulation cascades	8	4e-07	16.5
KEGG_PATHWAY	ECM-receptor interaction	5	0.0014	10
KEGG_PATHWAY	PI3K-Akt signaling pathway	8	0.003	4
KEGG_PATHWAY	Focal adhesion	6	0.0048	5.3
KEGG_PATHWAY	Glycosaminoglycan degradation	3	0.0057	25.7
KEGG_PATHWAY	Platelet activation	4	0.033	5.6
KEGG_PATHWAY	Sphingolipid metabolism	3	0.036	9.8

## Sheet: Black coffee
Category	Term	Count	P-Value	Fold Enrichment
KEGG_PATHWAY	Lysosome	6	6e-06	20.8
KEGG_PATHWAY	Metabolic pathways	11	0.00085	3
KEGG_PATHWAY	Glycosphingolipid biosynthesis - lacto and neolacto series	3	0.0015	48.8
KEGG_PATHWAY	Sphingolipid metabolism	3	0.0054	25.7
KEGG_PATHWAY	Glycosaminoglycan degradation	2	0.042	44.9
